# Supplementary material for: Mesitylated trityl radicals, a platform for doublet emission: symmetry breaking, charge-transfer states and conjugated polymers
Source: Nat Commun. 2023 Jul 12;14:4147. doi: 10.1038/s41467-023-39834-2 (PMC10338495; doi:10.1038/s41467-023-39834-2)
Supplement: Supplementary file 3 — Source Data [file 41467_2023_39834_MOESM3_ESM.zip]

Archive with 9 entries (9 files):
- CIFs/CCDC_2195365_2195368.pdf
- CIFs/checkcif_M1TTM.pdf
- CIFs/checkcif_M2TTM.pdf
- CIFs/checkcif_M3TTM.pdf
- CIFs/checkcif_TTM.pdf
- CIFs/M1_TTM.cif
- CIFs/M2_TTM.cif
- CIFs/M3_TTM.cif
- CIFs/TTM.cif
