# Supplementary material for: Mesitylated trityl radicals, a platform for doublet emission: symmetry breaking, charge-transfer states and conjugated polymers
Source: Nat Commun. 2023 Jul 12;14:4147. doi: 10.1038/s41467-023-39834-2 (PMC10338495; doi:10.1038/s41467-023-39834-2)
Supplement: Supplementary file 3 — Source Data [file 41467_2023_39834_MOESM3_ESM.zip › CIFs/M1_TTM.cif]

#-------------------------------------------------------------------------------
# This CIF originates from:
#-------------------------------------------------------------------------------
# University of Cambridge, Department of Chemistry,
# Lensfield Road, Cambridge, CB2 1EW, United Kingdom
#-------------------------------------------------------------------------------

#===============================================================================
data_M1_TTM
#===============================================================================
_audit_creation_method                SHELXL-2019/1

#-------------------------------------------------------------------------------
# Inserted by local software: cifUpdate ver. 3.1  (Andrew D. Bond, March 2019)
#-------------------------------------------------------------------------------
_cambridge_user_name                  'Petri Murto'
_cambridge_user_crsid                 pm707
_cambridge_supervisor_name            'Hugo Bronstein'
_cambridge_supervisor_crsid           hab60
_cambridge_crystallographer_name      'Andrew Bond'
_cambridge_crystallographer_crsid     adb29
_cambridge_sample_id                  PM-C72
_cambridge_data_id                    HB_B2_0034
#-------------------------------------------------------------------------------

_chemical_name_systematic             ?
_chemical_name_common                 ?
_chemical_melting_point               ?
_chemical_formula_moiety              'C28 H17 Cl8'
_chemical_formula_sum                 'C28 H17 Cl8'
_chemical_formula_weight              637.02
_chemical_absolute_configuration      ad

loop_
_atom_type_symbol
_atom_type_description
_atom_type_scat_dispersion_real
_atom_type_scat_dispersion_imag
_atom_type_scat_source
C C 0.0181 0.0091 'International Tables Vol C Tables 4.2.6.8 and 6.1.1.4'
H H 0.0000 0.0000 'International Tables Vol C Tables 4.2.6.8 and 6.1.1.4'
Cl Cl 0.3639 0.7018 'International Tables Vol C Tables 4.2.6.8 and 6.1.1.4'

_space_group_crystal_system           tetragonal
_space_group_IT_number                96
_space_group_name_H-M_alt             'P 43 21 2'
_space_group_name_Hall                'P 4nw 2abw'

_shelx_space_group_comment
;
The symmetry employed for this shelxl refinement is uniquely defined
by the following loop, which should always be used as a source of
symmetry information in preference to the above space-group names.
They are only intended as comments.
;

loop_
_space_group_symop_operation_xyz
'x, y, z'
'-x, -y, z+1/2'
'-y+1/2, x+1/2, z+3/4'
'y+1/2, -x+1/2, z+1/4'
'-x+1/2, y+1/2, -z+3/4'
'x+1/2, -y+1/2, -z+1/4'
'y, x, -z'
'-y, -x, -z+1/2'

_cell_length_a                        14.8373(5)
_cell_length_b                        14.8373(5)
_cell_length_c                        12.5035(6)
_cell_angle_alpha                     90
_cell_angle_beta                      90
_cell_angle_gamma                     90
_cell_volume                          2752.6(2)
_cell_formula_units_Z                 4
_cell_measurement_temperature         180(2)
_cell_measurement_reflns_used         9514
_cell_measurement_theta_min           4.21
_cell_measurement_theta_max           66.60

_exptl_crystal_description            block
_exptl_crystal_colour                 red
_exptl_crystal_density_meas           ?
_exptl_crystal_density_method         ?
_exptl_crystal_density_diffrn         1.537
_exptl_crystal_F_000                  1284
_exptl_transmission_factor_min        ?
_exptl_transmission_factor_max        ?
_exptl_crystal_size_max               0.180
_exptl_crystal_size_mid               0.100
_exptl_crystal_size_min               0.060
_exptl_absorpt_coefficient_mu         7.622
_shelx_estimated_absorpt_T_min        0.341
_shelx_estimated_absorpt_T_max        0.658
_exptl_absorpt_correction_type        multi-scan
_exptl_absorpt_correction_T_min       0.5158
_exptl_absorpt_correction_T_max       0.7528
_exptl_absorpt_process_details        'SADABS (Bruker, 2014)'

_diffrn_ambient_temperature           180(2)
_diffrn_radiation_wavelength          1.54178
_diffrn_radiation_type                CuK\a
_diffrn_source                        'Incoatec I\mS Cu microsource'
_diffrn_measurement_device_type       'Bruker D8-QUEST PHOTON-III'
_diffrn_measurement_method            '\w and \f-scans'
_diffrn_detector_area_resol_mean      ?
_diffrn_reflns_number                 35196
_diffrn_reflns_av_unetI/netI          0.0154
_diffrn_reflns_av_R_equivalents       0.0461
_diffrn_reflns_limit_h_min            -17
_diffrn_reflns_limit_h_max            17
_diffrn_reflns_limit_k_min            -17
_diffrn_reflns_limit_k_max            17
_diffrn_reflns_limit_l_min            -14
_diffrn_reflns_limit_l_max            14
_diffrn_reflns_theta_min              4.214
_diffrn_reflns_theta_max              66.596
_diffrn_reflns_theta_full             66.596
_diffrn_measured_fraction_theta_max   1.000
_diffrn_measured_fraction_theta_full  1.000
_diffrn_reflns_Laue_measured_fraction_max 1.000
_diffrn_reflns_Laue_measured_fraction_full 1.000
_diffrn_reflns_point_group_measured_fraction_max 1.000
_diffrn_reflns_point_group_measured_fraction_full 1.000
_reflns_number_total                  2441
_reflns_number_gt                     2369
_reflns_threshold_expression          'I > 2\s(I)'
_reflns_Friedel_coverage              0.686
_reflns_Friedel_fraction_max          1.000
_reflns_Friedel_fraction_full         1.000

_reflns_special_details
;
Reflections were merged by SHELXL according to the crystal
class for the calculation of statistics and refinement.

_reflns_Friedel_fraction is defined as the number of unique
Friedel pairs measured divided by the number that would be
possible theoretically, ignoring centric projections and
systematic absences.

===============================================================================
INTENSITY STATISTICS FOR DATASET # 1  HB_B2_0034_0m.hkl
===============================================================================
 Resolution   #Data #Theory %Complete Redundancy Mean I Mean I/s Rmerge  Rsigma
-------------------------------------------------------------------------------
  Inf - 4.11      22     22    100.0    10.55     68.63   63.41  0.0331  0.0104
 4.11 - 2.54      51     51    100.0    14.67    181.85   86.28  0.0265  0.0097
 2.54 - 1.95      73     73    100.0    15.18     63.76   67.84  0.0362  0.0112
 1.95 - 1.68      74     74    100.0    18.35     62.05   74.16  0.0417  0.0115
 1.68 - 1.50      72     72    100.0    32.00     29.80   82.14  0.0513  0.0097
 1.50 - 1.38      75     75    100.0    34.56     28.83   82.40  0.0451  0.0097
 1.38 - 1.29      79     79    100.0    34.65     26.39   78.96  0.0528  0.0102
 1.29 - 1.22      68     68    100.0    34.16     27.51   79.69  0.0495  0.0099
 1.22 - 1.16      78     78    100.0    34.82     20.19   70.93  0.0607  0.0112
 1.16 - 1.12      66     66    100.0    30.97     14.48   55.42  0.0751  0.0136
 1.12 - 1.07      83     83    100.0    31.98     11.39   50.55  0.0974  0.0159
 1.07 - 1.04      62     62    100.0    29.44     12.59   50.16  0.1002  0.0170
 1.04 - 1.01      75     75    100.0    26.77     10.59   48.89  0.0956  0.0165
 1.01 - 0.98      72     72    100.0    25.72      6.45   36.92  0.1241  0.0212
 0.98 - 0.95      90     90    100.0    19.34      7.87   42.58  0.0728  0.0201
 0.95 - 0.93      59     59    100.0    18.53      7.58   38.20  0.0765  0.0204
 0.93 - 0.91      71     71    100.0    18.11      6.75   38.21  0.0840  0.0214
 0.91 - 0.89      78     78    100.0    16.92      4.76   30.82  0.1059  0.0258
 0.89 - 0.87      78     78    100.0    16.71      5.06   33.64  0.0933  0.0241
 0.87 - 0.85      93     93    100.0    16.11      4.47   33.24  0.0925  0.0234
 0.85 - 0.84      49     49    100.0    11.47      3.10   22.03  0.1222  0.0392
-------------------------------------------------------------------------------
 0.94 - 0.84     400    400    100.0    16.34      5.27   32.95  0.0907  0.0240
  Inf - 0.84    1468   1468    100.0    24.05     25.05   55.04  0.0525  0.0120
===============================================================================
;

_computing_data_collection            'APEX3 (Bruker, 2016)'
_computing_cell_refinement            'SAINT (Bruker, 2016)'
_computing_data_reduction             SAINT
_computing_structure_solution         'SHELXT (Sheldrick, 2015)'
_computing_structure_refinement       'SHELXL (Sheldrick, 2015)'
_computing_molecular_graphics         'Mercury (Macrae et al., 2008)'
_computing_publication_material       SHELXL

_refine_special_details               ?

_refine_ls_structure_factor_coef      Fsqd
_refine_ls_matrix_type                full
_refine_ls_weighting_scheme           calc
_refine_ls_weighting_details
 'w=1/[\s^2^(Fo^2^)+(0.0320P)^2^+0.8466P] where P=(Fo^2^+2Fc^2^)/3'
_atom_sites_solution_primary          dual
_atom_sites_solution_secondary        difmap
_atom_sites_solution_hydrogens        geom
_refine_ls_hydrogen_treatment         constr
_refine_ls_extinction_method          none
_refine_ls_extinction_coef            .
_refine_ls_abs_structure_Flack        -0.022(6)
_refine_ls_abs_structure_details
;
Flack x determined using 944 quotients [(I+)-(I-)]/[(I+)+(I-)]
(Parsons, Flack and Wagner, Acta Cryst. B69 (2013) 249-259).
;
_refine_ls_number_reflns              2441
_refine_ls_number_parameters          168
_refine_ls_number_restraints          0
_refine_ls_R_factor_all               0.0231
_refine_ls_R_factor_gt                0.0220
_refine_ls_wR_factor_ref              0.0593
_refine_ls_wR_factor_gt               0.0584
_refine_ls_goodness_of_fit_ref        1.044
_refine_ls_restrained_S_all           1.044
_refine_ls_shift/su_max               0.000
_refine_ls_shift/su_mean              0.000
_refine_diff_density_max              0.193
_refine_diff_density_min              -0.182
_refine_diff_density_rms              0.035

loop_
_atom_site_label
_atom_site_type_symbol
_atom_site_fract_x
_atom_site_fract_y
_atom_site_fract_z
_atom_site_U_iso_or_equiv
_atom_site_adp_type
_atom_site_occupancy
_atom_site_site_symmetry_order
_atom_site_calc_flag
_atom_site_refinement_flags_posn
_atom_site_refinement_flags_adp
_atom_site_refinement_flags_occupancy
_atom_site_disorder_assembly
_atom_site_disorder_group
Cl1 Cl 0.57415(5) 0.31220(4) 0.55257(5) 0.03845(17) Uani 1 1 d . . . . .
Cl2 Cl 0.81820(5) 0.20652(5) 0.58034(6) 0.04774(19) Uani 1 1 d . . . . .
Cl3 Cl 0.53454(6) 0.21248(5) 0.85959(7) 0.0594(2) Uani 1 1 d . . . . .
Cl4 Cl 0.60068(7) -0.07827(5) 0.62302(7) 0.0602(2) Uani 1 1 d . . . . .
C1 C 0.69990(16) 0.30010(16) 0.750000 0.0286(7) Uani 1 2 d S T P . .
C2 C 0.63042(16) 0.36958(16) 0.750000 0.0257(7) Uani 1 2 d S T P . .
C3 C 0.56763(16) 0.37966(16) 0.66565(19) 0.0267(5) Uani 1 1 d . . . . .
C4 C 0.50174(16) 0.44575(16) 0.66527(19) 0.0266(5) Uani 1 1 d . . . . .
H4A H 0.461352 0.450042 0.606532 0.032 Uiso 1 1 calc R U . . .
C5 C 0.49415(15) 0.50585(15) 0.750000 0.0238(7) Uani 1 2 d S T P . .
C6 C 0.42275(15) 0.57725(15) 0.750000 0.0254(7) Uani 1 2 d S T P . .
C7 C 0.34988(16) 0.57050(17) 0.82082(19) 0.0298(5) Uani 1 1 d . . . . .
C8 C 0.28474(18) 0.63776(19) 0.8197(2) 0.0377(6) Uani 1 1 d . . . . .
H8A H 0.235371 0.634096 0.867847 0.045 Uiso 1 1 calc R U . . .
C9 C 0.29013(18) 0.70987(18) 0.750000 0.0396(9) Uani 1 2 d S T P . .
C10 C 0.2184(2) 0.7816(2) 0.750000 0.0657(15) Uani 1 2 d S T P . .
H10A H 0.169738 0.764108 0.798777 0.099 Uiso 0.5 1 calc R U P . .
H10B H 0.194182 0.788552 0.677539 0.099 Uiso 0.5 1 calc R U P . .
H10C H 0.244525 0.838895 0.773684 0.099 Uiso 0.5 1 calc R U P . .
C11 C 0.34064(19) 0.4923(2) 0.8963(2) 0.0406(7) Uani 1 1 d . . . . .
H11A H 0.277182 0.484915 0.916224 0.061 Uiso 1 1 calc R U . . .
H11B H 0.376566 0.503665 0.960700 0.061 Uiso 1 1 calc R U . . .
H11C H 0.362153 0.437241 0.861321 0.061 Uiso 1 1 calc R U . . .
C12 C 0.67658(18) 0.20718(18) 0.72020(19) 0.0322(5) Uani 1 1 d . . . . .
C13 C 0.72757(18) 0.15633(19) 0.6460(2) 0.0351(6) Uani 1 1 d . . . . .
C14 C 0.7060(2) 0.07016(19) 0.6169(2) 0.0395(6) Uani 1 1 d . . . . .
H14A H 0.742752 0.038067 0.567653 0.047 Uiso 1 1 calc R U . . .
C15 C 0.6301(2) 0.03045(19) 0.6600(2) 0.0418(7) Uani 1 1 d . . . . .
C16 C 0.5767(2) 0.07551(19) 0.7332(2) 0.0424(6) Uani 1 1 d . . . . .
H16A H 0.524899 0.047568 0.762973 0.051 Uiso 1 1 calc R U . . .
C17 C 0.6007(2) 0.16248(18) 0.7619(2) 0.0384(6) Uani 1 1 d . . . . .

loop_
_atom_site_aniso_label
_atom_site_aniso_U_11
_atom_site_aniso_U_22
_atom_site_aniso_U_33
_atom_site_aniso_U_23
_atom_site_aniso_U_13
_atom_site_aniso_U_12
Cl1 0.0497(4) 0.0382(3) 0.0275(3) -0.0101(3) -0.0064(3) 0.0115(3)
Cl2 0.0410(4) 0.0577(4) 0.0446(4) -0.0093(3) 0.0119(3) 0.0062(3)
Cl3 0.0737(5) 0.0400(4) 0.0645(5) -0.0092(4) 0.0405(4) -0.0045(4)
Cl4 0.0869(6) 0.0321(3) 0.0616(5) -0.0098(4) 0.0017(4) 0.0022(4)
C1 0.0311(11) 0.0311(11) 0.0236(15) 0.0006(10) 0.0006(10) 0.0050(14)
C2 0.0254(10) 0.0254(10) 0.0263(16) 0.0008(9) 0.0008(9) 0.0008(13)
C3 0.0294(12) 0.0263(11) 0.0242(11) -0.0034(9) 0.0016(10) 0.0000(9)
C4 0.0256(11) 0.0296(12) 0.0247(11) 0.0003(10) -0.0027(10) -0.0002(9)
C5 0.0228(10) 0.0228(10) 0.0259(16) 0.0014(9) 0.0014(9) 0.0007(12)
C6 0.0257(10) 0.0257(10) 0.0247(15) -0.0052(10) -0.0052(10) 0.0004(14)
C7 0.0293(12) 0.0324(13) 0.0278(12) -0.0071(10) -0.0015(10) 0.0020(10)
C8 0.0296(13) 0.0447(15) 0.0388(14) -0.0119(13) 0.0008(11) 0.0066(12)
C9 0.0358(12) 0.0358(12) 0.047(2) -0.0105(13) -0.0105(13) 0.0096(17)
C10 0.056(2) 0.056(2) 0.086(4) -0.011(2) -0.011(2) 0.032(3)
C11 0.0378(15) 0.0428(16) 0.0412(15) 0.0033(13) 0.0097(12) -0.0011(12)
C12 0.0369(13) 0.0319(13) 0.0279(12) 0.0020(10) -0.0021(10) 0.0101(11)
C13 0.0363(14) 0.0403(14) 0.0288(12) 0.0016(11) -0.0010(11) 0.0107(11)
C14 0.0469(16) 0.0395(14) 0.0320(13) -0.0046(12) -0.0009(12) 0.0168(13)
C15 0.0574(18) 0.0294(14) 0.0386(15) -0.0009(12) -0.0065(14) 0.0095(12)
C16 0.0539(17) 0.0323(14) 0.0411(15) 0.0013(12) 0.0042(14) 0.0024(13)
C17 0.0469(17) 0.0325(14) 0.0359(14) 0.0000(11) 0.0076(12) 0.0059(12)

_geom_special_details
;
All esds (except the esd in the dihedral angle between two l.s. planes)
are estimated using the full covariance matrix.  The cell esds are taken
into account individually in the estimation of esds in distances, angles
and torsion angles; correlations between esds in cell parameters are only
used when they are defined by crystal symmetry.  An approximate (isotropic)
treatment of cell esds is used for estimating esds involving l.s. planes.
;

loop_
_geom_bond_atom_site_label_1
_geom_bond_atom_site_label_2
_geom_bond_distance
_geom_bond_site_symmetry_2
_geom_bond_publ_flag
Cl1 C3 1.735(2) . ?
Cl2 C13 1.742(3) . ?
Cl3 C17 1.734(3) . ?
Cl4 C15 1.734(3) . ?
C1 C2 1.458(5) . ?
C1 C12 1.470(3) 8_666 ?
C1 C12 1.470(3) . ?
C2 C3 1.415(3) 8_666 ?
C2 C3 1.415(3) . ?
C3 C4 1.385(3) . ?
C4 C5 1.389(3) . ?
C4 H4A 0.9500 . ?
C5 C6 1.498(4) . ?
C6 C7 1.401(3) 8_666 ?
C6 C7 1.401(3) . ?
C7 C8 1.389(4) . ?
C7 C11 1.502(4) . ?
C8 C9 1.382(4) . ?
C8 H8A 0.9500 . ?
C9 C10 1.505(6) . ?
C10 H10A 0.9800 . ?
C10 H10B 0.9800 . ?
C10 H10C 0.9800 . ?
C10 H10A 0.98(3) 8_666 ?
C10 H10B 0.98(2) 8_666 ?
C10 H10C 0.98(5) 8_666 ?
C11 H11A 0.9800 . ?
C11 H11B 0.9800 . ?
C11 H11C 0.9800 . ?
C12 C17 1.406(4) . ?
C12 C13 1.415(4) . ?
C13 C14 1.367(4) . ?
C14 C15 1.381(4) . ?
C14 H14A 0.9500 . ?
C15 C16 1.382(4) . ?
C16 C17 1.386(4) . ?
C16 H16A 0.9500 . ?

loop_
_geom_angle_atom_site_label_1
_geom_angle_atom_site_label_2
_geom_angle_atom_site_label_3
_geom_angle
_geom_angle_site_symmetry_1
_geom_angle_site_symmetry_3
_geom_angle_publ_flag
C2 C1 C12 119.80(15) . 8_666 ?
C2 C1 C12 119.80(15) . . ?
C12 C1 C12 120.4(3) 8_666 . ?
C3 C2 C3 114.6(3) 8_666 . ?
C3 C2 C1 122.70(15) 8_666 . ?
C3 C2 C1 122.70(15) . . ?
C4 C3 C2 122.8(2) . . ?
C4 C3 Cl1 116.43(18) . . ?
C2 C3 Cl1 120.64(19) . . ?
C3 C4 C5 120.6(2) . . ?
C3 C4 H4A 119.7 . . ?
C5 C4 H4A 119.7 . . ?
C4 C5 C4 118.5(3) 8_666 . ?
C4 C5 C6 120.74(15) 8_666 . ?
C4 C5 C6 120.74(15) . . ?
C7 C6 C7 120.6(3) 8_666 . ?
C7 C6 C5 119.68(16) 8_666 . ?
C7 C6 C5 119.68(16) . . ?
C8 C7 C6 118.6(3) . . ?
C8 C7 C11 119.9(2) . . ?
C6 C7 C11 121.5(2) . . ?
C9 C8 C7 121.5(3) . . ?
C9 C8 H8A 119.3 . . ?
C7 C8 H8A 119.3 . . ?
C8 C9 C8 119.1(4) . 8_666 ?
C8 C9 C10 120.43(17) . . ?
C8 C9 C10 120.43(17) 8_666 . ?
C9 C10 H10A 109.5 . . ?
C9 C10 H10B 109.5 . . ?
H10A C10 H10B 109.5 . . ?
C9 C10 H10C 109.5 . . ?
H10A C10 H10C 109.5 . . ?
H10B C10 H10C 109.5 . . ?
C9 C10 H10A 109(6) . 8_666 ?
H10A C10 H10A 141.1 . 8_666 ?
H10B C10 H10A 56.3 . 8_666 ?
H10C C10 H10A 56.2 . 8_666 ?
C9 C10 H10B 109(8) . 8_666 ?
H10A C10 H10B 56.3 . 8_666 ?
H10B C10 H10B 141.1 . 8_666 ?
H10C C10 H10B 56.3 . 8_666 ?
H10A C10 H10B 109.5 8_666 8_666 ?
C9 C10 H10C 109.5(15) . 8_666 ?
H10A C10 H10C 56.2 . 8_666 ?
H10B C10 H10C 56.3 . 8_666 ?
H10C C10 H10C 141.1 . 8_666 ?
H10A C10 H10C 109.5 8_666 8_666 ?
H10B C10 H10C 109.5 8_666 8_666 ?
C7 C11 H11A 109.5 . . ?
C7 C11 H11B 109.5 . . ?
H11A C11 H11B 109.5 . . ?
C7 C11 H11C 109.5 . . ?
H11A C11 H11C 109.5 . . ?
H11B C11 H11C 109.5 . . ?
C17 C12 C13 114.8(2) . . ?
C17 C12 C1 122.5(2) . . ?
C13 C12 C1 122.7(2) . . ?
C14 C13 C12 123.2(3) . . ?
C14 C13 Cl2 117.1(2) . . ?
C12 C13 Cl2 119.6(2) . . ?
C13 C14 C15 119.1(2) . . ?
C13 C14 H14A 120.5 . . ?
C15 C14 H14A 120.5 . . ?
C14 C15 C16 121.3(3) . . ?
C14 C15 Cl4 119.9(2) . . ?
C16 C15 Cl4 118.8(3) . . ?
C15 C16 C17 118.3(3) . . ?
C15 C16 H16A 120.8 . . ?
C17 C16 H16A 120.8 . . ?
C16 C17 C12 123.3(3) . . ?
C16 C17 Cl3 115.8(2) . . ?
C12 C17 Cl3 120.8(2) . . ?

_shelx_res_file
;
TITL HB_B2_0034 in P4(3)2(1)2
    HB_B2_0034.res
    created by SHELXL-2019/1 at 13:42:50 on 02-Mar-2022
CELL  1.54178  14.8373  14.8373  12.5035   90.000   90.000   90.000
ZERR    4.000   0.0005   0.0005   0.0006    0.000    0.000    0.000
LATT -1
SYMM -X, -Y, 1/2+Z
SYMM 1/2-Y, 1/2+X, 3/4+Z
SYMM 1/2+Y, 1/2-X, 1/4+Z
SYMM 1/2-X, 1/2+Y, 3/4-Z
SYMM 1/2+X, 1/2-Y, 1/4-Z
SYMM Y, X, -Z
SYMM -Y, -X, 1/2-Z
SFAC C H CL
UNIT 112 68 32
SIZE 0.18 0.10 0.06
TEMP -93
L.S. 20
ACTA
BOND $H
LIST 4
FMAP 2
PLAN -5
WGHT    0.032000    0.846600
FVAR       0.15197
CL1   3    0.574151    0.312202    0.552569    11.00000    0.04968    0.03822 =
         0.02746   -0.01015   -0.00637    0.01145
CL2   3    0.818199    0.206516    0.580341    11.00000    0.04095    0.05771 =
         0.04457   -0.00929    0.01188    0.00617
CL3   3    0.534541    0.212478    0.859589    11.00000    0.07368    0.04004 =
         0.06452   -0.00915    0.04046   -0.00447
CL4   3    0.600676   -0.078267    0.623016    11.00000    0.08689    0.03214 =
         0.06158   -0.00979    0.00172    0.00216
C1    1    0.699897    0.300103    0.750000    10.50000    0.03112    0.03112 =
         0.02363    0.00064    0.00064    0.00500
C2    1    0.630417    0.369583    0.750000    10.50000    0.02544    0.02544 =
         0.02627    0.00076    0.00076    0.00075
C3    1    0.567625    0.379661    0.665655    11.00000    0.02941    0.02634 =
         0.02421   -0.00338    0.00163   -0.00001
C4    1    0.501738    0.445752    0.665270    11.00000    0.02562    0.02961 =
         0.02471    0.00029   -0.00275   -0.00020
AFIX  43
H4A   2    0.461352    0.450042    0.606532    11.00000   -1.20000
AFIX   0
C5    1    0.494155    0.505845    0.750000    10.50000    0.02280    0.02280 =
         0.02587    0.00139    0.00139    0.00075
C6    1    0.422749    0.577251    0.750000    10.50000    0.02568    0.02568 =
         0.02474   -0.00518   -0.00518    0.00038
C7    1    0.349881    0.570502    0.820825    11.00000    0.02931    0.03241 =
         0.02778   -0.00714   -0.00148    0.00198
C8    1    0.284740    0.637760    0.819661    11.00000    0.02963    0.04465 =
         0.03877   -0.01186    0.00077    0.00665
AFIX  43
H8A   2    0.235371    0.634096    0.867847    11.00000   -1.20000
AFIX   0
C9    1    0.290129    0.709871    0.750000    10.50000    0.03579    0.03579 =
         0.04713   -0.01045   -0.01045    0.00956
C10   1    0.218383    0.781617    0.750000    10.50000    0.05568    0.05568 =
         0.08577   -0.01109   -0.01109    0.03193
AFIX 137
H10A  2    0.169738    0.764108    0.798777    10.50000   -1.50000
H10B  2    0.194182    0.788552    0.677539    10.50000   -1.50000
H10C  2    0.244525    0.838895    0.773684    10.50000   -1.50000
AFIX   0
C11   1    0.340642    0.492282    0.896331    11.00000    0.03783    0.04281 =
         0.04123    0.00329    0.00965   -0.00112
AFIX 137
H11A  2    0.277182    0.484915    0.916224    11.00000   -1.50000
H11B  2    0.376566    0.503665    0.960700    11.00000   -1.50000
H11C  2    0.362153    0.437241    0.861321    11.00000   -1.50000
AFIX   0
C12   1    0.676582    0.207175    0.720195    11.00000    0.03695    0.03185 =
         0.02790    0.00204   -0.00212    0.01015
C13   1    0.727570    0.156326    0.645961    11.00000    0.03628    0.04028 =
         0.02880    0.00158   -0.00104    0.01075
C14   1    0.706026    0.070164    0.616874    11.00000    0.04689    0.03948 =
         0.03204   -0.00458   -0.00092    0.01678
AFIX  43
H14A  2    0.742752    0.038067    0.567653    11.00000   -1.20000
AFIX   0
C15   1    0.630144    0.030447    0.660036    11.00000    0.05745    0.02938 =
         0.03857   -0.00085   -0.00652    0.00955
C16   1    0.576742    0.075509    0.733162    11.00000    0.05388    0.03234 =
         0.04109    0.00134    0.00419    0.00240
AFIX  43
H16A  2    0.524899    0.047568    0.762973    11.00000   -1.20000
AFIX   0
C17   1    0.600738    0.162479    0.761898    11.00000    0.04688    0.03246 =
         0.03593   -0.00003    0.00757    0.00588

HKLF 4


REM  HB_B2_0034 in P4(3)2(1)2
REM wR2 = 0.0593, GooF = S = 1.044, Restrained GooF = 1.044 for all data
REM R1 = 0.0220 for 2369 Fo > 4sig(Fo) and 0.0231 for all 2441 data
REM 168 parameters refined using 0 restraints

END

WGHT      0.0320      0.8455

REM Highest difference peak  0.193,  deepest hole -0.182,  1-sigma level  0.035
Q1    1   0.5220  0.1956  0.7906  11.00000  0.05    0.19
Q2    1   0.8261  0.2809  0.5885  11.00000  0.05    0.17
Q3    1   0.5383 -0.0878  0.6467  11.00000  0.05    0.17
Q4    1   0.2619  0.7381  0.7500  10.50000  0.05    0.17
Q5    1   0.4531  0.5469  0.7500  10.50000  0.05    0.17
;
_shelx_res_checksum   29077

_shelx_hkl_file
;
  -1   0   0    0.23    0.07
  -1   0   0    0.15    0.11
  -1   0   0    0.11    0.06
   0  -1   0    0.11    0.07
   0   1   0    0.11    0.06
   1   0   0    0.23    0.08
  -1   1   0   11.89    0.56
   1  -1   0   10.59    0.47
   1   1   0   12.35    0.53
  -1   1   0   12.23    0.50
  -1  -1   0   12.29    0.52
  -1  -1   0   11.73    0.55
   1  -1   0   11.08    0.57
   2   0   0   42.50    1.59
  -2   0   0   41.60    1.56
   0  -2   0   42.45    1.56
   0   2   0   41.93    1.55
  -2   0   0   42.40    1.51
  -1  -2   0  224.13    7.11
  -2  -1   0  214.36    7.01
  -1   2   0  224.27    7.08
  -1   2   0  235.05    6.81
  -2   1   0  226.99    7.09
  -2  -1   0  235.59    7.06
   1   2   0  231.94    7.03
   2  -1   0  221.17    7.14
  -2   1   0  210.27    7.11
  -1  -2   0  216.34    7.00
   2   1   0  223.68    7.04
   1  -2   0  219.02    7.12
   2  -2   0   62.59    2.43
  -2  -2   0   65.01    2.28
  -2  -2   0   65.32    2.38
   2   2   0   64.93    2.31
  -2   2   0   65.14    2.38
  -2   2   0   62.08    2.23
   0  -3   0    0.00    0.20
   3   0   0   -0.01    0.20
   0   3   0    0.04    0.18
  -3   0   0   -0.16    0.15
  -3   0   0    0.20    0.20
  -3   1   0    1.08    0.31
  -1  -3   0    1.19    0.35
   3  -1   0    1.18    0.35
   3   1   0    0.73    0.30
   1  -3   0    0.69    0.29
  -1   3   0    1.07    0.30
  -1   3   0    1.05    0.14
  -3  -1   0    0.83    0.27
  -1  -3   0    0.82    0.27
   1   3   0    1.22    0.31
  -3  -1   0    1.13    0.26
  -3   1   0    1.17    0.28
  -2   3   0  195.02    6.38
  -3   2   0  183.20    6.34
   3   2   0  191.67    6.29
  -2  -3   0  190.63    6.24
   2   3   0  192.85    6.28
   2  -3   0  185.45    6.42
  -2  -3   0  188.45    6.39
  -3  -2   0  197.66    6.26
  -2   3   0  199.36    5.99
  -3  -2   0  198.80    6.35
   3  -2   0  192.57    6.48
  -3   3   0  378.22   12.01
  -3  -3   0  378.93   12.01
   3   3   0  372.32   11.90
   3  -3   0  366.60   12.11
  -3  -3   0  384.96   11.85
  -4   0   0    1.26    0.32
  -4   0   0    1.50    0.34
   4   0   0    1.63    0.39
   0   4   0    1.69    0.35
   0  -4   0    1.20    0.34
  -4   1   0  595.34   17.77
   4  -1   0  595.26   18.05
  -4  -1   0  563.12   17.79
  -4  -1   0  587.97   17.85
   4   1   0  588.02   17.92
  -1   4   0  558.75   17.90
  -1   4   0  549.89   17.39
   1   4   0  574.17   17.84
  -4   1   0  578.99   17.92
   1  -4   0  551.34   17.93
  -4  -2   0   47.94    1.98
   4   2   0   47.25    2.03
   2  -4   0   46.68    2.14
  -2  -4   0   49.96    2.16
   4  -2   0   48.27    2.20
  -4   2   0   46.73    1.94
   2   4   0   48.20    2.02
  -2   4   0   48.11    2.09
  -4   2   0   49.95    2.11
  -4  -2   0   46.80    2.03
   3  -4   0  124.19    4.59
  -3  -4   0  110.59    4.42
  -4   3   0  124.53    4.46
  -3  -4   0  122.84    4.28
   4  -3   0  125.00    4.63
  -3   4   0  124.46    4.48
   4   3   0  118.06    4.34
   3   4   0  122.12    4.37
  -4  -3   0  126.33    4.47
  -4  -3   0  118.81    4.27
  -4  -4   0   47.73    2.12
   4  -4   0   52.07    2.50
   4   4   0   48.78    2.22
  -4   4   0   51.64    2.33
  -4  -4   0   50.22    2.35
   0   5   0    0.21    0.24
  -5   0   0   -0.03    0.21
   0  -5   0    0.13    0.27
   5   0   0    0.35    0.28
  -5   0   0    0.14    0.24
  -1   5   0  206.49    6.45
  -5  -1   0  207.65    6.95
   1  -5   0  204.92    7.12
   5   1   0  209.07    7.11
   1   5   0  219.46    7.08
  -1  -5   0  204.76    6.98
  -5   1   0  197.20    7.05
  -1   5   0  214.64    7.12
  -5  -1   0  209.45    7.01
   5  -1   0  209.92    7.21
  -5   1   0  213.25    6.92
   5  -2   0   13.82    1.15
  -5   2   0   15.66    0.97
   5   2   0   17.71    1.14
   2  -5   0   16.33    1.16
  -5  -2   0   17.16    1.08
  -5  -2   0   16.07    1.02
  -2  -5   0   15.67    1.02
   2   5   0   14.65    1.03
  -2   5   0   16.84    1.14
  -3   5   0   45.02    2.21
   3  -5   0   43.53    2.27
  -5   3   0   45.70    2.03
   5   3   0   46.77    2.17
  -5  -3   0   47.15    2.07
  -3  -5   0   45.07    2.02
  -5  -3   0   47.31    2.19
   5  -3   0   44.32    2.33
   3   5   0   44.47    2.11
  -3  -5   0   45.76    2.28
  -5   3   0   47.97    2.23
   5  -4   0   46.44    2.50
  -4  -5   0   46.72    2.39
  -4   5   0   46.34    2.32
   5   4   0   46.48    2.25
  -5   4   0   47.69    2.33
  -4  -5   0   46.84    2.13
  -5  -4   0   45.75    2.12
   4  -5   0   47.91    2.50
   4   5   0   50.51    2.30
   5   5   0    3.12    0.69
  -5  -5   0    3.23    0.62
   5  -5   0    3.11    0.78
  -5   5   0    3.68    0.74
  -5  -5   0    3.42    0.73
  -6   0   0   14.03    1.06
  -6   0   0   13.00    0.95
   0  -6   0   12.72    1.06
  -1   6   0    1.01    0.15
  -1   6   0    1.28    0.46
  -1  -6   0    0.94    0.44
  -6   1   0    1.13    0.36
   6  -1   0    0.80    0.40
  -6   1   0    0.52    0.35
   1  -6   0    1.42    0.52
  -6  -1   0    0.45    0.29
   6   1   0    0.68    0.46
  -6  -1   0    0.90    0.43
   2   6   0   16.81    1.22
   6  -2   0   17.21    1.39
   2  -6   0   17.21    1.30
  -2  -6   0   14.93    1.12
  -6  -2   0   16.32    1.17
  -2   6   0   15.86    1.22
  -6  -2   0   15.21    1.13
  -6   2   0   16.09    1.20
   6   2   0   17.34    1.28
  -6   2   0   16.48    1.09
   3  -6   0    7.82    1.15
  -6   3   0    8.42    0.80
   6  -3   0    6.30    1.05
  -3  -6   0    6.68    0.76
  -3   6   0    7.33    1.01
  -6  -3   0    7.42    0.80
   3   6   0    7.44    0.84
  -6  -3   0    6.57    0.99
   6   3   0    6.26    0.90
   4  -6   0  225.25    8.11
   6  -4   0  222.21    8.16
  -6   4   0  222.74    7.91
  -4   6   0  219.27    7.92
  -6  -4   0  214.29    7.55
  -6   4   0  229.48    7.63
   4   6   0  218.78    7.78
   6   4   0  223.09    7.83
  -6  -4   0  220.99    7.87
   5   6   0    6.14    0.97
  -6   5   0    7.20    0.96
  -6  -5   0    7.16    0.94
  -6   5   0    5.05    0.93
  -5  -6   0    5.27    0.82
   5  -6   0    6.63    1.14
   6  -5   0    6.67    1.22
   6   5   0    6.97    1.04
  -6  -5   0    7.43    1.08
  -5  -6   0    7.00    1.15
  -5   6   0    5.49    0.94
  -6  -6   0   -0.20    0.48
  -6   6   0   -0.23    0.38
   6   6   0    0.51    0.51
  -6   6   0    0.15    0.25
  -6  -6   0   -0.14    0.47
   6  -6   0   -0.60    0.55
   0  -7   0    0.02    0.50
  -7   0   0    0.10    0.36
   0   7   0    0.20    0.35
   7   0   0    0.57    0.47
  -7   0   0    0.37    0.34
   7   1   0  110.74    4.44
  -7   1   0  111.21    4.10
   1   7   0  104.43    4.31
  -1   7   0  111.08    4.39
  -7   1   0  111.07    4.36
   7  -1   0  107.84    4.50
   1  -7   0  107.35    4.37
  -7  -1   0  101.71    4.11
  -1  -7   0  101.87    4.20
  -7  -1   0  105.30    4.23
  -7  -2   0    1.72    0.55
   7   2   0    1.35    0.59
   2  -7   0    1.19    0.61
  -7   2   0    1.89    0.48
  -2  -7   0    1.30    0.53
   2   7   0    1.37    0.55
  -7  -2   0    1.20    0.44
  -2   7   0    0.84    0.51
   7  -2   0    1.06    0.55
  -7   2   0    1.02    0.51
  -7   3   0  228.51    8.07
   7  -3   0  223.97    8.30
  -3   7   0  231.88    8.09
   3   7   0  226.03    7.97
  -7  -3   0  229.62    7.94
  -7   3   0  226.73    7.69
  -3  -7   0  204.25    7.64
  -7  -3   0  216.10    7.71
   7   3   0  221.11    8.00
   3  -7   0  225.46    8.17
   7   4   0   83.03    3.67
  -7   4   0   79.89    3.59
  -4   7   0   83.38    3.73
   7  -4   0   82.67    3.96
  -4  -7   0   69.49    3.27
  -7  -4   0   76.08    3.33
   4  -7   0   80.77    3.89
   4   7   0   84.32    3.66
  -7  -4   0   85.16    3.68
  -7  -5   0  116.28    3.99
  -7   5   0  121.40    4.73
   5   7   0  130.56    5.07
  -7  -5   0  124.10    5.12
   5  -7   0  130.25    5.40
   7  -5   0  112.56    4.10
  -7   5   0  122.19    5.12
   7   5   0  130.02    5.12
  -5  -7   0  109.62    3.97
  -5   7   0  118.30    4.00
   7  -5   0  120.54    5.37
  -7   5   0  129.69    4.21
  -5   7   0  122.13    5.12
   7  -6   0   98.18    3.51
   6  -7   0  100.00    4.71
   6   7   0  105.89    4.44
  -7  -6   0   91.49    3.45
  -6   7   0   97.67    3.28
  -6   7   0   96.35    4.43
  -7   6   0   97.73    4.08
  -7   6   0   95.01    4.41
  -6   7   0   89.58    3.40
   6  -7   0   94.05    3.32
   7  -6   0   98.50    4.70
  -6  -7   0   96.64    3.54
  -6  -7   0   92.79    3.52
  -7  -6   0  102.15    4.55
  -7   6   0   90.20    3.34
   6  -7   0   98.00    3.50
   7   6   0  100.32    4.39
   7  -7   0    0.20    0.67
  -7  -7   0    0.86    0.24
  -7   7   0    1.27    0.66
  -7   7   0    0.84    0.22
  -7   7   0    1.22    0.61
   7  -7   0    0.75    0.30
   7  -7   0    0.64    0.25
  -7   7   0    0.58    0.23
   7   7   0    1.12    0.63
  -7  -7   0    0.54    0.23
  -7  -7   0    0.62    0.29
   0   8   0  582.01   18.48
  -8   0   0  561.62   18.05
   0   8   0  533.29   17.42
   0  -8   0  553.61   18.33
   8   0   0  575.83   18.64
  -8   0   0  585.00   18.74
   1   8   0    2.47    0.72
  -8  -1   0    2.16    0.60
   1  -8   0    2.38    0.68
  -8  -1   0    3.12    0.69
  -8   1   0    3.00    0.73
  -1  -8   0    2.45    0.74
  -1   8   0    2.49    0.72
   8   1   0    2.55    0.75
   8  -1   0    2.33    0.74
   8  -2   0   58.08    3.15
  -8  -2   0   59.70    2.81
  -2   8   0   60.70    3.02
  -8  -2   0   54.10    2.72
  -8   2   0   57.26    2.92
   2  -8   0   55.11    3.00
   2   8   0   62.70    3.02
  -2  -8   0   52.70    2.74
  -8   2   0   52.57    2.77
   8   2   0   57.40    2.98
  -8  -3   0   11.09    0.63
  -3   8   0   10.79    1.24
   8   3   0   11.76    1.27
   3  -8   0   11.93    1.55
  -8  -3   0   11.91    1.22
  -8   3   0   12.43    1.28
   8  -3   0   12.81    1.44
   3  -8   0   11.03    0.73
   3   8   0   12.99    1.32
  -8  -3   0   11.10    0.89
   8  -3   0   11.31    0.81
  -8   3   0   13.29    1.11
  -3  -8   0   13.09    0.75
  -4   8   0    2.85    0.39
   8  -4   0    2.73    0.45
   4  -8   0    1.62    0.73
  -4   8   0    1.18    0.59
  -4  -8   0    2.55    0.34
  -8   4   0    1.94    0.33
   4   8   0    2.65    0.72
  -8  -4   0    1.50    0.69
  -8   4   0    3.13    0.68
  -8   4   0    1.46    0.63
   8  -4   0    2.30    0.86
   8   4   0    2.11    0.70
  -8  -4   0    2.51    0.34
   4  -8   0    2.51    0.44
  -8   4   0    1.66    0.28
   8  -5   0   68.16    2.59
   8   5   0   62.76    2.53
   5   8   0   71.02    3.53
  -8   5   0   70.50    3.19
   8  -5   0   76.19    3.97
  -5   8   0   70.76    3.60
  -5   8   0   69.01    2.47
  -5  -8   0   71.18    2.47
  -8  -5   0   74.04    3.62
  -5  -8   0   65.17    2.64
  -8  -5   0   69.18    2.47
  -8   5   0   66.87    2.95
  -5  -8   0   68.52    2.68
   5  -8   0   71.08    3.81
  -8   5   0   69.53    2.83
   5  -8   0   70.71    2.66
  -8   5   0   71.43    3.60
   8  -5   0   70.41    2.72
   8   5   0   73.17    3.59
  -6  -8   0    3.85    0.50
   8  -6   0    5.21    1.26
  -6   8   0    4.92    0.44
   6  -8   0    3.30    0.43
   8  -6   0    4.62    0.62
  -6   8   0    4.35    0.97
  -8   6   0    4.75    0.44
  -6  -8   0    4.42    0.54
   6   8   0    5.27    1.08
  -8  -6   0    4.62    0.41
   8   6   0    3.97    0.99
  -8   6   0    4.97    0.42
   8  -6   0    3.67    0.50
  -8  -6   0    4.76    0.53
  -6  -8   0    5.42    0.44
  -8  -6   0    3.79    0.99
   6  -8   0    3.33    1.03
   6   8   0    4.32    0.67
   6  -8   0    4.77    0.53
   8   6   0    5.50    0.55
  -6   8   0    4.29    0.48
  -7   8   0   33.59    1.57
  -7   8   0   37.00    1.49
  -8  -7   0   36.36    1.49
  -7  -8   0   37.14    1.50
   7  -8   0   37.40    1.53
   8   7   0   37.34    1.63
   7   8   0   34.41    1.58
   7  -8   0   36.24    1.71
  -8  -7   0   35.15    1.69
   7   8   0   39.59    2.63
  -8   7   0   35.26    2.57
  -8   7   0   38.92    1.48
   8  -7   0   36.39    1.58
  -7  -8   0   36.56    1.75
  -7   8   0   35.45    2.36
  -7   8   0   38.10    2.64
   8  -7   0   38.67    2.85
  -7  -8   0   35.53    1.69
   8  -7   0   38.17    1.76
  -8   7   0   36.20    1.60
   8   7   0   39.54    2.66
  -8  -7   0   37.91    1.81
  -8  -8   0   73.51    2.66
   8  -8   0   73.00    2.67
  -8   8   0   74.26    2.79
   8   8   0   73.15    2.80
  -8  -8   0   69.22    2.87
  -8   8   0   70.47    4.06
   8  -8   0   76.32    4.42
   8   8   0   79.85    4.09
  -8   8   0   79.67    2.74
  -9   0   0   -0.42    0.28
  -9   0   0    0.44    0.51
  -9   0   0    0.13    0.15
   0   9   0    0.15    0.46
   0  -9   0    0.01    0.14
   0  -9   0    0.70    0.59
   9   0   0   -0.02    0.22
   0   9   0   -0.04    0.21
  -9   0   0    0.70    0.48
   9   0   0   -0.33    0.48
  -9  -1   0   29.00    1.46
   9   1   0   25.74    1.29
   9   1   0   27.48    2.10
  -9  -1   0   26.55    1.93
  -9  -1   0   29.71    1.48
  -9  -1   0   27.17    1.81
  -9   1   0   29.19    2.03
   9  -1   0   27.84    2.17
   1   9   0   29.11    2.03
  -1   9   0   28.84    2.04
   9  -1   0   26.30    1.30
   1  -9   0   31.43    1.46
   1  -9   0   24.47    1.98
  -1   9   0   25.57    1.22
  -9   1   0   31.42    1.81
  -1  -9   0   28.33    1.24
  -9   1   0   27.52    1.23
  -2  -9   0    4.53    0.41
  -9  -2   0    5.40    0.96
  -9   2   0    3.81    0.77
  -9  -2   0    4.35    0.41
   2   9   0    3.72    0.88
   9   2   0    3.79    1.00
  -2   9   0    3.85    0.47
   9  -2   0    4.31    0.90
   2  -9   0    3.90    0.94
  -9   2   0    4.97    1.04
   9  -2   0    4.31    1.09
  -9   2   0    5.24    0.46
  -2   9   0    3.59    0.93
   2  -9   0    4.09    0.45
   9   2   0    4.43    0.50
   2  -9   0    3.08    0.60
  -3  -9   0   30.85    1.27
   3   9   0   31.34    2.19
  -3   9   0   29.10    1.27
  -9  -3   0   29.90    1.26
   9   3   0   27.76    2.21
  -3   9   0   30.29    2.20
  -9   3   0   30.11    1.31
  -3  -9   0   27.25    1.39
   9  -3   0   29.71    1.39
   9   3   0   27.52    1.34
   9  -3   0   30.91    2.41
  -9  -3   0   30.42    2.05
   3   9   0   28.95    1.32
   3  -9   0   26.82    2.23
   3  -9   0   30.56    1.37
  -9   3   0   28.77    2.13
   9  -4   0    4.22    0.55
   4  -9   0    4.13    1.10
  -4  -9   0    4.23    0.53
   4   9   0    4.39    0.95
  -9   4   0    4.46    1.04
  -4   9   0    3.85    0.44
   4  -9   0    4.05    0.55
   9   4   0    4.00    0.51
  -4  -9   0    3.72    0.50
  -4   9   0    3.47    0.42
  -4   9   0    4.69    1.03
  -4  -9   0    3.95    0.39
   9  -4   0    4.35    0.56
  -9   4   0    3.81    0.41
  -9  -4   0    3.76    0.38
  -9  -4   0    4.30    0.98
   9  -4   0    4.52    1.16
   9   4   0    3.24    0.91
   5  -9   0   -0.25    0.71
  -9   5   0   -0.07    0.16
   5   9   0   -0.10    0.21
  -5  -9   0    0.10    0.14
  -9   5   0    0.10    0.16
   5   9   0    0.19    0.51
   9   5   0    0.08    0.58
  -9  -5   0    0.30    0.19
  -5   9   0    0.05    0.19
   9   5   0    0.25    0.27
  -9  -5   0    0.00    0.20
   9  -5   0   -0.21    0.23
   9  -5   0    0.32    0.58
  -5  -9   0    0.31    0.23
  -5   9   0    0.01    0.49
  -5  -9   0    0.18    0.22
  -9   5   0    0.22    0.57
   9  -5   0    0.54    0.33
  -9  -5   0    0.38    0.58
   5  -9   0    0.04    0.25
  -9   5   0   -0.15    0.51
  -5   9   0    0.08    0.19
   9   6   0   43.05    1.85
  -6  -9   0   41.36    1.92
  -6   9   0   43.13    1.85
  -9   6   0   45.75    1.84
  -9  -6   0   44.71    1.75
  -9   6   0   43.88    1.66
   9  -6   0   45.24    2.02
   6   9   0   44.95    1.87
  -9  -6   0   42.75    1.95
  -6  -9   0   44.67    1.99
  -6   9   0   43.71    1.74
   9   6   0   45.34    2.96
   6   9   0   45.70    2.90
  -6   9   0   45.03    2.94
   9  -6   0   44.26    1.85
  -6  -9   0   45.01    1.74
   6  -9   0   43.58    1.95
   9  -6   0   46.33    3.25
   6  -9   0   41.12    3.44
  -9   6   0   43.22    2.92
  -9  -7   0    0.51    0.34
  -7   9   0    0.38    0.21
  -7   9   0    0.04    0.63
  -9   7   0    0.48    0.58
  -7  -9   0    0.51    0.30
  -9   7   0    0.52    0.79
   9  -7   0   -0.26    0.89
  -9  -7   0    0.71    0.34
   7   9   0    0.13    0.29
  -9  -7   0    0.40    0.22
   9   7   0    0.30    0.30
  -7  -9   0    0.98    0.26
  -7   9   0   -0.61    0.63
   7  -9   0   -0.07    0.31
  -7   9   0    0.36    0.23
   9  -7   0    0.58    0.56
   7  -9   0    1.11    1.01
   7   9   0    0.10    0.65
   9   7   0    0.40    0.70
   8  -9   0    6.26    0.78
  -8   9   0    4.75    0.52
  -9   8   0    3.73    1.17
   9   8   0    5.29    1.28
  -8  -9   0    5.69    0.68
  -8   9   0    5.45    0.52
  -8   9   0    5.17    1.28
   8   9   0    4.54    0.63
   9  -8   0    4.30    0.52
  -9  -8   0    5.67    0.72
  -8  -9   0    5.09    0.48
  -9   8   0    4.99    0.48
   8   9   0    5.24    1.26
  -9  -8   0    5.07    0.48
  -9   8   0    5.03    0.54
   8  -9   0    5.65    1.51
   9   8   0    5.61    0.67
  -9  -8   0    5.27    0.65
   9  -8   0    3.95    0.65
  -8  -9   0    4.95    0.63
   9  -8   0    4.57    1.33
   9  -9   0    5.16    0.71
  -9  -9   0    6.55    0.70
  -9  -9   0    5.13    0.65
  -9  -9   0    5.42    0.49
   9  -9   0    3.02    1.42
   9   9   0    4.00    1.15
   9   9   0    6.25    0.67
  -9   9   0    6.24    1.37
  -9   9   0    6.19    0.58
  -9   9   0    5.51    0.49
   0  10   0  167.02    5.65
   0 -10   0  174.28    5.66
  10   0   0  173.15    5.75
 -10   0   0  172.41    5.63
  10  -1   0    3.48    1.18
 -10   1   0    4.62    0.99
  10   1   0    4.67    1.45
   1  10   0    5.89    0.54
   1 -10   0    5.84    0.53
  -1 -10   0    5.21    0.65
   1 -10   0    5.66    0.63
  10   1   0    4.77    0.57
  -1  10   0    5.45    1.30
  -1  10   0    5.21    0.51
 -10  -1   0    4.92    0.99
  -1 -10   0    4.69    0.46
 -10  -1   0    5.03    0.47
 -10   1   0    5.01    0.45
  10  -1   0    4.86    0.61
  -2  10   0    5.97    0.54
  10   2   0    4.80    0.58
  10  -2   0    5.97    0.62
   2  10   0    5.72    0.55
 -10  -2   0    5.93    0.50
 -10   2   0    4.48    1.07
  -2 -10   0    6.53    0.52
 -10  -2   0    5.80    1.09
 -10   2   0    5.58    0.51
  -2 -10   0    5.45    0.60
   2  10   0    6.25    1.07
   2 -10   0    6.02    0.56
  -2  10   0    4.75    1.06
   2 -10   0    4.87    0.66
  10  -2   0    6.10    1.36
  10   2   0    6.78    1.31
  10  -2   0    5.75    0.66
 -10   3   0   93.66    3.27
  -3  10   0   90.42    3.22
   3  10   0   97.83    4.63
 -10   3   0   96.12    4.55
  -3  10   0   86.20    3.31
  10  -3   0   87.31    3.33
  10  -3   0   96.38    4.93
   3 -10   0   96.24    3.37
  -3 -10   0   91.08    3.21
   3  10   0   94.80    3.30
  10   3   0   97.83    4.71
  -3 -10   0   90.52    3.41
 -10  -3   0   94.16    3.22
 -10  -3   0   93.97    4.31
  -3  10   0   91.96    4.56
  10   3   0   89.98    3.33
  10  -3   0   91.52    3.46
  -3 -10   0   84.82    3.32
 -10  -4   0    3.80    1.04
  10  -4   0    3.99    1.21
  -4 -10   0    4.08    0.52
   4 -10   0    4.74    0.54
  10  -4   0    4.64    0.65
 -10  -4   0    4.00    0.44
 -10   4   0    4.44    1.20
  -4  10   0    4.17    0.48
 -10   4   0    4.10    0.47
  -4 -10   0    4.34    0.44
  10  -4   0    4.24    0.56
  10   4   0    5.23    0.63
   4  10   0    5.21    0.57
  -4  10   0    4.32    1.02
  -4 -10   0    4.33    0.55
   4  10   0    4.89    1.15
  -4  10   0    4.70    0.50
  10   4   0    4.20    1.17
  -5 -10   0    2.94    0.50
  10  -5   0    3.58    0.60
  10   5   0    2.21    0.46
   5  10   0    3.06    1.03
 -10   5   0    2.38    0.31
  -5  10   0    3.95    0.53
  10   5   0    1.89    0.89
  10  -5   0    3.03    1.13
 -10   5   0    2.91    0.45
  -5 -10   0    3.30    0.51
 -10  -5   0    3.40    0.58
   5  10   0    1.93    0.41
  -5  10   0    2.25    0.90
 -10   5   0    2.25    0.94
 -10  -5   0    3.59    1.01
 -10  -6   0    0.30    0.27
   6 -10   0   -2.33    1.07
  10  -6   0    0.11    0.33
   6  10   0   -0.13    0.54
  10  -6   0    0.64    0.92
  10   6   0   -0.56    0.62
  10   6   0    0.08    0.31
 -10   6   0    0.22    0.22
  -6  10   0    0.14    0.74
  10  -6   0    0.04    0.30
 -10   6   0    0.08    0.72
   6 -10   0    0.23    0.32
  -6  10   0    0.20    0.23
 -10  -6   0    0.40    0.33
 -10   6   0   -0.63    0.92
  -6  10   0    0.21    0.21
  -6 -10   0    0.19    0.18
 -10  -6   0    0.01    0.16
   6  10   0    0.46    0.29
   7 -10   0    1.64    0.49
  -7  10   0   -0.29    0.83
  -7  10   0    1.45    0.36
  10   7   0    0.92    0.86
 -10  -7   0    1.37    0.45
  -7 -10   0    1.09    0.33
  -7 -10   0    1.73    0.47
  10  -7   0    1.41    0.38
   7  10   0    0.34    0.80
 -10   7   0    1.24    0.24
  10   7   0    1.15    0.42
   7  10   0    1.34    0.40
  10  -7   0    1.16    0.44
  10  -7   0    2.68    1.20
  -7  10   0    0.64    0.77
   7 -10   0    1.47    1.29
  -7 -10   0    1.43    0.31
  -7  10   0    1.25    0.29
 -10  -7   0    0.89    0.36
 -10   7   0    0.63    0.91
 -10  -7   0    1.19    0.28
 -10   7   0    1.39    0.33
 -10  -8   0   77.04    2.73
  -8 -10   0   74.08    2.96
  10   8   0   71.71    4.24
  -8  10   0   73.70    2.67
   8 -10   0   74.71    3.01
  -8 -10   0   75.16    3.06
 -10   8   0   78.50    2.88
 -10  -8   0   71.30    2.96
 -10   8   0   75.79    2.59
 -10   8   0   76.89    4.40
  10  -8   0   73.27    2.68
   8  10   0   74.46    4.29
  -8 -10   0   76.47    2.73
  10   8   0   71.42    2.87
   8 -10   0   74.06    4.67
  10  -8   0   79.97    4.77
   8  10   0   73.56    2.88
  10  -8   0   81.17    3.11
 -10  -8   0   79.05    3.15
  -8  10   0   72.68    4.27
  -8  10   0   74.96    2.86
  -9  10   0    6.44    0.61
  -9  10   0    7.14    1.36
 -10   9   0    6.19    0.48
  -9 -10   0    5.94    0.52
  -9 -10   0    6.95    0.75
  -9 -10   0    5.79    0.66
 -10   9   0    6.22    1.61
  -9  10   0    6.53    0.53
  10  -9   0    6.41    0.75
   9  10   0    6.79    0.71
 -10  -9   0    7.24    0.78
   9 -10   0    7.02    0.75
  10   9   0    7.00    0.70
   9 -10   0    4.92    1.64
  10  -9   0    8.99    1.90
  10   9   0    6.51    1.41
 -10  -9   0    6.75    0.54
  10  -9   0    8.03    0.79
   9  10   0    7.19    1.67
 -10  -9   0    6.78    0.70
 -10   9   0    6.87    0.61
  10  10   0    1.66    1.10
 -10  10   0    1.70    0.26
 -10 -10   0    1.42    0.27
  10 -10   0    2.01    0.51
 -10 -10   0    2.31    0.51
 -10  10   0    0.19    1.24
  10 -10   0    0.06    2.02
 -10  10   0    1.57    0.38
 -10 -10   0    1.39    0.37
  10 -10   0    1.75    0.44
  10  10   0    1.89    0.47
   0  11   0   -0.04    0.24
 -11   0   0   -0.34    0.66
   0 -11   0   -0.16    0.28
  11   0   0   -0.06    0.33
  11   0   0   -0.60    0.59
 -11   0   0    0.14    0.20
 -11   0   0   -0.59    0.91
  11   0   0    0.03    0.35
   0  11   0   -0.07    0.55
   0 -11   0   -0.09    0.19
  11  -1   0    7.43    1.45
  11   1   0    7.85    0.75
  11  -1   0    7.85    0.82
   1  11   0   10.27    1.71
   1 -11   0    6.02    0.76
   1  11   0    7.34    0.66
  -1  11   0    9.22    1.61
  -1 -11   0    7.08    0.75
   1 -11   0    7.74    0.66
  11   1   0    8.01    1.47
  -1  11   0    7.50    0.65
  11  -1   0    6.68    0.78
 -11   1   0    7.22    0.62
 -11  -1   0    7.31    0.59
  -1 -11   0    7.29    0.60
  -2  11   0    1.13    0.70
   2 -11   0    0.72    0.31
  -2 -11   0    0.22    0.34
   2  11   0    0.72    0.30
 -11  -2   0    0.23    0.23
 -11   2   0   -0.29    0.77
 -11   2   0   -0.83    0.78
 -11  -2   0   -0.97    0.70
 -11   2   0    0.67    0.40
   2 -11   0   -0.28    1.37
  -2 -11   0    0.32    0.32
  11   2   0    0.00    0.34
   2  11   0    0.01    0.54
  11   2   0    0.91    0.88
  11  -2   0    0.68    0.77
  11  -3   0   -0.33    0.30
   3 -11   0    0.28    0.29
  11  -3   0    0.05    0.31
  -3 -11   0    0.33    0.30
 -11   3   0    0.20    0.80
  -3  11   0    0.24    0.25
  -3  11   0   -0.03    0.24
  11  -3   0   -0.13    0.80
 -11   3   0    0.21    0.23
   3  11   0   -0.25    0.59
  -3  11   0    0.48    0.63
 -11  -3   0    0.35    0.21
 -11   3   0    0.93    0.95
  -3 -11   0    0.11    0.18
  11   3   0    0.15    0.50
 -11  -3   0   -0.23    0.71
   3 -11   0    0.43    1.35
  11   3   0   -0.41    0.75
 -11   4   0  106.80    3.78
  -4  11   0  101.07    3.81
  11   4   0  103.36    3.84
 -11  -4   0  112.01    3.74
  11  -4   0  104.07    3.83
  -4  11   0  106.00    5.30
 -11   4   0  100.45    5.14
 -11  -4   0  101.31    4.97
  11  -4   0  113.74    5.80
 -11  -4   0  112.12    4.03
  -4  11   0  108.20    3.72
   4  11   0  111.78    5.34
  -4 -11   0  100.54    3.84
  11   4   0  109.08    5.36
  -4 -11   0  109.18    3.73
  -4 -11   0  113.67    4.59
  11  -4   0  114.96    4.69
   4 -11   0  104.57    3.86
   4  11   0  106.20    3.81
 -11  -5   0   47.27    2.13
 -11   5   0   44.08    1.93
 -11  -5   0   47.43    1.89
  -5 -11   0   44.78    2.04
   5 -11   0   46.15    2.06
  -5  11   0   48.56    1.91
 -11   5   0   42.71    3.21
  11   5   0   45.02    3.22
  11   5   0   46.43    2.03
  -5 -11   0   49.88    1.91
   5  11   0   52.87    3.35
  11  -5   0   48.44    2.17
  11  -5   0   50.19    3.68
  -5  11   0   48.65    3.23
  11  -5   0   47.53    2.02
  -5  11   0   46.95    1.99
  -5 -11   0   45.02    2.08
   5  11   0   48.22    2.01
   6  11   0    5.02    1.25
  11  -6   0    4.94    1.33
   6  11   0    5.52    0.68
 -11   6   0    4.79    1.41
  -6 -11   0    4.36    0.47
  -6 -11   0    5.58    0.64
 -11   6   0    5.26    0.54
  -6  11   0    5.54    0.52
  11   6   0    4.18    0.57
   6 -11   0    6.30    0.76
  11   6   0    4.96    1.36
  -6  11   0    4.76    0.55
 -11  -6   0    5.09    0.75
  11  -6   0    5.47    0.75
  -6  11   0    4.87    1.24
 -11  -6   0    4.99    0.48
  -6 -11   0    4.93    0.66
 -11  -6   0    5.87    0.79
  11  -6   0    3.58    0.51
  -7  11   0    4.71    0.50
 -11   7   0    5.36    0.56
 -11   7   0    4.34    1.65
  11   7   0    5.74    0.68
  11   7   0    4.13    2.31
  11  -7   0    5.74    0.61
 -11  -7   0    6.35    0.77
  -7  11   0    6.43    2.10
   7  11   0    6.61    0.68
  11  -7   0    5.38    0.71
  -7  11   0    5.51    0.55
 -11  -7   0    4.62    0.61
  -7 -11   0    5.71    0.66
  -7 -11   0    5.50    0.51
   7 -11   0    5.89    0.72
  -7 -11   0    4.23    0.60
 -11  -7   0    5.72    0.51
 -11   8   0    1.64    1.15
  -8 -11   0    1.21    0.35
 -11  -8   0    1.61    0.41
  -8  11   0    1.77    0.37
  -8  11   0    2.06    0.95
  -8  11   0    2.67    0.38
  11   8   0    2.17    0.47
   8 -11   0   -0.03    2.22
   8 -11   0    1.95    0.48
  11  -8   0    1.26    1.51
  11  -8   0    1.92    0.36
  -8 -11   0    2.23    0.47
   8  11   0    1.87    1.06
  11   8   0    0.47    0.94
  -8 -11   0    1.89    0.34
 -11  -8   0    1.51    0.46
  11  -8   0    1.63    0.45
 -11   8   0    1.64    0.36
   8  11   0    2.39    0.45
 -11  -8   0    1.99    0.32
  -9  11   0    4.28    0.42
  11  -9   0    3.86    2.03
 -11  -9   0    4.43    0.63
  11   9   0    2.95    1.12
  -9 -11   0    3.64    0.41
  -9  11   0    4.37    0.47
 -11   9   0    4.34    0.49
   9 -11   0    4.69    0.67
  -9 -11   0    3.56    0.52
   9 -11   0   -1.22    3.67
  -9 -11   0    3.13    0.51
  11   9   0    4.22    0.61
  11  -9   0    3.54    0.54
   9  11   0    2.84    1.28
 -11  -9   0    3.84    0.41
 -11  -9   0    4.53    0.71
   9  11   0    3.14    0.53
  -9  11   0    2.56    1.34
 -11   9   0    0.66    1.39
  10 -11   0    3.99    0.57
 -10  11   0    2.95    0.44
 -11 -10   0    3.59    0.39
  11 -10   0    2.88    0.55
  10  11   0    3.63    1.31
 -11  10   0    2.83    0.42
 -11 -10   0    2.42    0.44
  10  11   0    3.24    0.48
 -10 -11   0    4.56    0.59
  11  10   0   -0.21    1.13
 -10 -11   0    4.34    0.67
 -10  11   0    0.30    1.79
 -10 -11   0    3.38    0.37
 -11 -10   0    2.67    0.50
  10 -11   0    2.83    0.53
  11  10   0    3.28    0.50
  11  11   0    0.58    0.33
 -11 -11   0    0.05    0.14
 -11 -11   0    0.30    0.27
 -11  11   0    0.61    0.26
  11 -11   0    0.03    0.28
 -11 -11   0   -0.15    0.25
 -12   0   0   -2.15    1.17
   0  12   0   -0.39    0.23
 -12   0   0    0.36    0.24
   0 -12   0    0.23    0.28
  12   0   0    0.38    0.37
  12   0   0    0.44    0.45
   0  12   0    0.03    0.70
   0 -12   0   -0.24    0.36
  12   0   0   -0.18    0.81
 -12  -1   0   18.52    1.01
  12  -1   0   14.92    2.33
  12   1   0   17.02    1.15
  12   1   0   20.65    2.27
  -1  12   0   18.46    1.05
  12  -1   0   16.90    1.21
  12  -1   0   18.14    1.15
  -1 -12   0   17.29    1.02
 -12   1   0   18.94    1.03
  -1 -12   0   18.81    1.18
  -1  12   0   21.21    2.16
   1  12   0   18.03    1.07
   1  12   0   19.43    2.12
   1 -12   0   18.98    1.09
  12  -2   0    0.85    0.39
   2  12   0    0.68    0.78
 -12  -2   0   -1.05    1.03
 -12  -2   0    2.00    0.38
  -2  12   0    1.21    0.34
  -2 -12   0    2.21    0.53
 -12   2   0    1.68    0.36
   2 -12   0    1.34    0.41
  12  -2   0    1.91    1.10
  -2 -12   0    2.37    0.42
  12   2   0    2.42    1.10
 -12   2   0    0.61    1.33
   2  12   0    2.17    0.42
  -2  12   0    2.75    1.02
  12   2   0    1.78    0.48
  12  -2   0    1.78    0.46
   3  12   0    0.65    0.79
  -3  12   0    0.56    0.28
  12   3   0    1.34    0.82
  -3  12   0    0.03    0.29
  -3  12   0   -0.99    0.58
 -12  -3   0    0.30    0.22
   3 -12   0    0.10    0.28
  12   3   0   -0.11    0.36
   3  12   0    0.11    0.28
 -12  -3   0   -0.14    1.05
  -3 -12   0    0.17    0.24
  12  -3   0   -0.10    0.36
 -12   3   0    0.47    0.26
  12  -3   0    0.34    0.38
  12  -3   0    1.36    1.06
 -12   3   0   -0.04    1.16
  12  -4   0   18.67    1.13
 -12  -4   0   17.56    1.16
  -4 -12   0   16.22    1.09
  12   4   0   18.77    2.08
   4  12   0   20.18    2.17
  12  -4   0   18.26    1.21
  -4  12   0   17.79    0.99
   4  12   0   17.55    1.06
  12   4   0   19.14    1.19
 -12  -4   0   17.53    0.97
  -4 -12   0   16.30    1.07
  -4 -12   0   19.15    1.00
  12  -4   0   17.79    2.47
  -4  12   0   20.52    2.12
 -12   4   0   18.11    1.03
  -4  12   0   18.37    1.08
   4 -12   0   18.54    1.12
  -5  12   0   25.08    1.19
  12  -5   0   23.33    1.39
  -5  12   0   23.52    1.23
 -12  -5   0   22.75    1.35
 -12  -5   0   22.44    1.12
   5 -12   0   24.24    1.34
 -12   5   0   22.40    1.20
 -12  -5   0   23.94    1.46
   5  12   0   21.59    1.22
  -5 -12   0   22.09    1.27
  -5 -12   0   21.35    1.21
  12   5   0   24.34    1.33
  -5 -12   0   22.72    1.14
  12  -5   0   22.92    1.23
   6  12   0   20.60    2.17
  12   6   0   18.76    2.26
  12  -6   0   19.56    1.26
  -6 -12   0   19.32    1.16
  -6  12   0   19.67    1.11
  12   6   0   20.34    1.21
  -6 -12   0   20.17    1.18
   6  12   0   20.71    1.17
  12  -6   0   19.67    1.10
  -6 -12   0   18.72    1.01
   6 -12   0   21.69    1.25
 -12   6   0   20.33    1.11
  12  -6   0   22.25    2.57
  -6  12   0   19.74    1.03
 -12  -6   0   20.23    1.03
 -12  -6   0   20.66    1.27
 -12  -6   0   19.79    1.33
  -6  12   0   21.53    2.23
  12  -7   0   -0.37    0.44
  -7 -12   0    0.27    0.35
 -12  -7   0    0.10    0.20
  -7 -12   0    0.24    0.36
  -7  12   0    1.89    1.80
 -12  -7   0   -0.05    0.48
   7  12   0   -0.24    0.83
  -7 -12   0    0.07    0.24
 -12   7   0   -0.56    1.41
  12  -7   0    0.71    1.42
  -7  12   0    0.29    0.23
  -7  12   0   -1.04    0.86
 -12   7   0   -0.05    0.34
  12   7   0   -0.72    0.90
  12  -7   0    0.22    0.42
 -12  -8   0    0.96    0.23
  -8 -12   0    1.08    0.32
  12  -8   0    1.14    0.43
  -8 -12   0    1.07    0.25
  -8 -12   0    0.83    0.29
   8  12   0    0.95    1.07
  -8  12   0    1.23    0.33
 -12  -8   0    0.81    0.36
 -12   8   0    1.25    0.32
  12   8   0    0.97    1.08
 -12   8   0   -2.71    2.13
   8 -12   0    1.06    0.41
  -8  12   0   -1.29    0.97
 -12  -8   0    1.14    0.37
  -8  12   0    0.93    0.25
   8  12   0    0.91    0.34
  12   8   0    1.67    0.43
  12   9   0    0.87    0.34
 -12   9   0    0.94    0.28
   9 -12   0    0.53    0.35
   9  12   0    0.52    0.30
  -9 -12   0    0.74    0.30
  -9 -12   0    0.45    0.30
  12  -9   0    1.08    0.37
   9  12   0    0.83    1.12
  12   9   0    0.62    1.25
  -9  12   0    0.76    0.29
   9 -12   0    0.49    0.34
 -12  -9   0    1.26    0.38
  -9 -12   0    0.72    0.22
 -12  -9   0    0.90    0.24
  -9  12   0    0.61    0.20
 -12  -9   0    0.80    0.29
  12 -10   0    8.86    0.79
 -12  10   0    9.15    0.67
 -12 -10   0    9.57    0.82
  10 -12   0    9.56    0.81
 -12 -10   0    8.23    0.70
 -10  12   0    8.67    0.66
 -12 -10   0    8.84    0.53
 -10 -12   0    9.24    0.76
 -10 -12   0    8.94    0.53
  10  12   0    9.46    0.75
  10 -12   0    9.96    0.83
 -10 -12   0    9.45    0.94
  12  10   0    9.28    0.78
 -12 -11   0    1.66    0.33
  11 -12   0    0.94    0.31
  12  11   0    0.88    0.31
  12 -11   0    1.84    0.44
 -12 -11   0    0.89    0.34
 -11 -12   0    1.07    0.31
 -11  12   0    1.62    0.31
 -12  11   0    0.92    0.24
 -11 -12   0    1.20    0.17
 -11 -12   0    1.31    0.30
 -12 -11   0    1.43    0.19
  11  12   0    1.53    0.36
  12 -12   0   12.12    0.80
  12  12   0   14.79    0.82
 -12  12   0   12.07    0.70
 -12 -12   0   12.77    0.80
   0  13   0    0.10    0.26
  13   0   0   -1.52    1.21
 -13   0   0    0.24    0.21
  13   0   0    0.16    0.34
   0 -13   0    0.00    0.24
  13   0   0    0.03    0.58
   1  13   0    2.59    0.45
  13  -1   0    2.66    0.53
  13   1   0    3.02    0.55
 -13  -1   0    2.39    0.41
   1  13   0    3.21    1.17
  13  -1   0    1.28    1.22
  -1 -13   0    2.07    0.50
  -1  13   0    2.41    0.43
  -1  13   0    2.45    1.08
   1 -13   0    2.52    0.47
  13  -1   0    2.91    0.58
  -1 -13   0    3.10    0.48
 -13   1   0    3.20    0.48
  13   1   0    1.71    1.35
 -13   2   0    8.80    0.69
  -2  13   0    8.99    0.72
   2  13   0    8.89    0.74
  13   2   0    6.84    1.53
  13  -2   0    8.58    1.71
   2  13   0    9.97    1.66
  -2 -13   0    8.10    0.83
 -13  -2   0    8.30    0.66
   2 -13   0    9.30    0.75
  13  -2   0    8.27    0.85
  13   2   0    7.88    0.85
  -2 -13   0    9.57    0.71
  -2  13   0    9.03    1.73
  13  -2   0    8.39    0.82
  13   3   0   -0.32    0.95
  13  -3   0   -1.43    1.14
   3  13   0    0.19    0.27
   3 -13   0    0.16    0.30
  -3  13   0   -0.10    0.23
 -13   3   0    0.01    0.17
   3  13   0   -1.48    0.86
  13   3   0   -0.03    0.34
  -3 -13   0   -0.36    0.28
 -13  -3   0    0.18    0.29
  13  -3   0   -0.11    0.31
  -3  13   0    0.46    0.78
  13  -3   0    0.09    0.31
 -13  -3   0    0.01    0.14
  -3 -13   0   -0.08    0.22
 -13  -4   0   19.94    1.02
   4  13   0   19.86    2.30
  13  -4   0   15.72    2.42
 -13   4   0   17.48    1.05
  13  -4   0   18.17    1.22
  -4  13   0   20.70    1.07
 -13  -4   0   19.25    1.28
  13   4   0   19.32    2.26
   4  13   0   20.63    1.15
  -4  13   0   16.97    1.04
 -13  -4   0   19.65    1.25
  -4 -13   0   19.63    1.18
  13   4   0   21.24    1.24
  13  -4   0   18.51    1.13
  -4  13   0   16.90    2.39
   4 -13   0   19.24    1.16
  -4 -13   0   19.14    1.02
 -13  -5   0   23.80    1.64
   5 -13   0   26.25    1.64
   5  13   0   23.89    2.39
 -13  -5   0   23.24    1.15
  13  -5   0   22.06    3.00
  -5 -13   0   19.77    1.17
  13  -5   0   23.39    1.38
  13   5   0   22.74    2.65
 -13   5   0   24.66    1.33
  -5  13   0   20.85    2.30
  -5  13   0   22.54    1.21
   5  13   0   25.26    1.66
  -5 -13   0   22.84    1.32
  13  -5   0   25.47    1.51
 -13  -5   0   24.86    1.77
  -5 -13   0   21.78    1.13
   6  13   0   15.55    1.00
  13   6   0   13.49    2.11
  -6  13   0   17.03    0.92
  -6 -13   0   18.15    0.93
  -6 -13   0   16.79    1.03
 -13   6   0   17.84    1.01
   6  13   0   19.24    2.27
   6 -13   0   17.00    1.10
 -13  -6   0   17.86    0.92
  13  -6   0   12.01    2.33
  13  -6   0   17.80    1.16
  13  -6   0   16.00    0.96
  -6  13   0   16.65    0.99
  13   6   0   18.47    1.13
 -13  -6   0   18.67    1.24
  -6  13   0   18.60    2.54
 -13  -6   0   17.01    1.14
  -6 -13   0   16.22    0.99
 -13  -7   0   15.28    0.84
  -7  13   0   17.33    0.98
  -7 -13   0   17.45    0.89
   7 -13   0   16.07    1.05
  13   7   0   16.88    1.07
  -7  13   0   11.17    2.06
 -13  -7   0   17.07    1.19
   7  13   0   15.28    0.99
  13  -7   0   16.63    1.11
  -7 -13   0   17.66    1.06
 -13  -7   0   17.02    1.08
 -13   7   0   16.84    0.97
  13   7   0   15.79    2.31
  -7  13   0   16.67    0.86
  -7 -13   0   16.57    1.02
  13  -7   0   16.25    0.84
  -8 -13   0    0.61    0.21
  -8  13   0    0.47    0.25
 -13  -8   0    0.89    0.32
  -8  13   0    0.25    0.19
  13  -8   0    0.78    0.35
  13   8   0    0.64    0.33
  -8 -13   0   -0.21    0.22
 -13   8   0    0.31    0.22
 -13  -8   0    0.34    0.17
   8 -13   0    0.54    0.32
  -8 -13   0    0.00    0.26
   8  13   0   -0.02    0.23
 -13  -8   0    0.37    0.30
 -13  -9   0    1.97    0.28
   9  13   0    1.01    0.32
 -13   9   0    1.47    0.31
   9 -13   0    0.95    0.47
 -13  -9   0    1.57    0.39
  -9 -13   0    1.50    0.24
 -13  -9   0    1.91    0.49
  13   9   0    1.52    0.38
  -9 -13   0    1.54    0.37
   9 -13   0    1.10    0.36
  13  -9   0    1.04    0.36
  -9  13   0    1.85    0.42
 -13 -10   0   19.15    0.77
 -13 -10   0   19.90    1.02
 -10  13   0   20.49    0.99
 -10 -13   0   18.56    1.02
  13  10   0   22.09    1.15
  13 -10   0   18.66    1.08
 -13 -10   0   20.72    1.33
 -10 -13   0   18.66    0.73
 -13  10   0   19.33    0.97
  10  13   0   21.20    1.27
  10 -13   0   17.79    0.96
 -13 -11   0    0.36    0.21
 -13 -11   0    0.78    0.25
  11  13   0    1.15    0.29
 -11 -13   0    0.90    0.23
  13  11   0    1.00    0.29
 -11  13   0    0.53    0.18
 -13  11   0    0.87    0.23
  11 -13   0    1.07    0.28
  13 -11   0    0.82    0.26
   0  14   0   77.82    3.20
   0 -14   0   91.11    3.25
  14   0   0   88.27    3.36
 -14   0   0   90.92    3.18
  -1  14   0   -0.82    0.95
 -14   1   0    0.13    0.19
  14   1   0    1.02    1.26
  14  -1   0   -1.37    1.18
  14   1   0    0.78    0.40
  -1 -14   0   -0.17    0.23
  14  -1   0    0.27    0.37
   1 -14   0    0.47    0.27
  14  -1   0   -0.67    0.34
 -14  -1   0    0.19    0.26
 -14  -1   0    0.36    0.23
   1  14   0   -0.07    0.25
   1  14   0    0.73    1.10
  -1  14   0   -0.21    0.22
  14   2   0    7.49    0.82
 -14   2   0    6.97    0.62
  14   2   0    6.13    1.61
   2 -14   0    7.49    0.70
 -14  -2   0    8.40    0.81
  14  -2   0    6.26    0.83
  14  -2   0    5.65    1.77
  14  -2   0    7.28    0.75
   2  14   0    7.32    0.69
   2  14   0    5.90    1.64
  -2  14   0    7.43    0.64
 -14  -2   0    6.90    0.76
  -2 -14   0    5.37    0.68
  -2 -14   0    7.45    0.64
 -14  -2   0    7.32    0.59
  -2  14   0    7.53    1.66
 -14   3   0    2.63    0.45
  14   3   0    2.07    1.30
  14  -3   0    1.99    0.49
  -3  14   0    2.72    1.23
   3  14   0    1.95    1.18
   3 -14   0    2.51    0.47
  14  -3   0    3.24    1.67
  -3 -14   0    3.30    0.46
 -14  -3   0    2.70    0.40
 -14  -3   0    3.48    0.63
 -14  -3   0    2.10    0.48
   3  14   0    3.22    0.51
  14  -3   0    2.65    0.50
  -3 -14   0    2.94    0.54
  14   3   0    2.77    0.52
  -3  14   0    2.43    0.40
  -4  14   0    2.88    0.42
  14  -4   0    2.85    0.51
  -4 -14   0    3.36    0.46
  -4 -14   0    2.37    0.48
  -4  14   0    2.89    0.61
  14  -4   0    2.51    0.45
 -14  -4   0    3.05    0.40
 -14  -4   0    2.00    0.46
   4 -14   0    3.54    0.57
  -4 -14   0    4.33    0.65
  14   4   0    3.72    0.60
   4  14   0    2.63    0.45
 -14   4   0    2.92    0.45
 -14  -4   0    2.40    0.51
  14  -5   0    9.48    0.73
  -5  14   0    7.32    1.69
 -14  -5   0   10.07    0.84
  14   5   0    8.24    1.83
   5 -14   0    9.00    0.78
   5  14   0    9.56    0.77
   5  14   0   10.72    1.91
  14   5   0    9.39    0.85
 -14  -5   0   10.89    0.93
 -14  -5   0    8.89    0.61
  -5  14   0   11.60    0.78
  -5 -14   0   10.00    0.66
  14  -5   0    9.01    0.83
  -5  14   0    9.90    0.66
  14  -5   0    4.98    1.82
  -5 -14   0    8.16    0.74
 -14   5   0    9.43    0.69
  -6  14   0    9.96    0.64
  -6 -14   0    9.99    0.63
  -6  14   0   11.28    0.75
  14   6   0    9.98    0.85
  -6 -14   0    8.58    0.75
  14  -6   0   10.30    0.66
  14  -6   0    8.99    0.84
   6  14   0    9.71    0.76
 -14  -6   0    9.78    0.83
 -14  -6   0    9.68    0.62
 -14  -6   0    9.46    0.87
   6 -14   0    9.47    0.80
 -14   6   0    9.15    0.69
 -14  -7   0    4.27    0.55
 -14  -7   0    4.64    0.40
  -7 -14   0    4.74    0.41
 -14   7   0    4.58    0.47
  -7 -14   0    4.07    0.52
  14  -7   0    3.09    0.52
   7  14   0    5.23    0.60
   7 -14   0    3.67    0.53
  -7  14   0    4.77    0.42
  14   7   0    4.53    0.60
  -7  14   0    5.04    0.51
   8 -14   0    0.93    0.52
  -8 -14   0    0.59    0.17
 -14   8   0    0.91    0.24
   8 -14   0    0.37    0.27
  -8 -14   0    0.14    0.26
  -8  14   0    0.39    0.16
 -14  -8   0    0.33    0.24
  14  -8   0    0.29    0.36
 -14  -8   0    0.88    0.33
  14   8   0    0.26    0.30
   8  14   0    0.70    0.29
  -8  14   0    0.83    0.30
   9 -14   0    0.46    0.23
 -14  -9   0    0.85    0.26
  -9 -14   0    0.17    0.27
  -9  14   0    0.25    0.21
  14  -9   0    0.33    0.28
 -14  -9   0    0.45    0.12
  14   9   0    0.53    0.29
   9  14   0    0.45    0.25
   9 -14   0    0.78    0.29
 -14   9   0    0.83    0.23
 -14  -9   0    0.15    0.21
  10 -14   0    0.35    0.24
 -10  14   0   -0.02    0.16
 -14 -10   0   -0.04    0.19
 -14 -10   0   -0.10    0.18
 -10 -14   0   -0.02    0.19
  10  14   0    0.08    0.19
  14 -10   0   -0.02    0.21
  14  10   0    0.22    0.23
 -14  10   0    0.02    0.14
  15   0   0    0.14    0.34
  15   0   0    0.80    1.47
 -15   0   0   -0.09    0.17
   0 -15   0   -0.17    0.20
   0  15   0   -1.71    1.19
 -15   0   0   -0.42    0.21
   0  15   0   -0.07    0.23
  -1  15   0   16.51    0.94
  15   1   0   15.67    2.35
   1  15   0   15.37    2.31
 -15  -1   0   15.43    0.88
 -15  -1   0   15.67    1.04
  15  -1   0   16.31    1.06
   1  15   0   16.12    0.96
 -15   1   0   15.78    0.91
 -15  -1   0   17.09    1.10
   1 -15   0   15.30    0.95
 -15   1   0   16.25    0.99
  15  -1   0   12.54    2.19
  -1 -15   0   16.47    0.94
  15   1   0   16.83    1.07
   2  15   0   -0.10    0.22
  -2 -15   0   -0.22    0.19
  15  -2   0    0.35    0.30
 -15   2   0    0.01    0.18
 -15  -2   0    0.24    0.27
   2 -15   0    0.17    0.25
 -15   2   0   -0.18    0.18
 -15  -2   0   -0.03    0.23
 -15  -2   0   -0.14    0.14
  -2  15   0    0.00    0.20
  15  -2   0   -0.87    0.35
  15   2   0    0.05    0.33
 -15  -3   0   31.93    1.59
  15  -3   0   29.51    1.57
 -15  -3   0   30.33    1.56
 -15  -3   0   29.63    1.33
  15  -3   0   30.67    1.43
  -3 -15   0   31.59    1.37
 -15   3   0   31.29    1.39
   3  15   0   31.80    1.44
  -3  15   0   30.20    1.35
  15   3   0   30.81    1.54
  -3 -15   0   29.22    1.54
   3 -15   0   30.18    1.46
  -4 -15   0   15.63    1.01
   4 -15   0   17.04    1.02
 -15  -4   0   17.84    1.12
 -15  -4   0   15.72    0.85
 -15  -4   0   18.12    1.10
  -4 -15   0   16.55    0.87
 -15   4   0   17.76    0.95
  15   4   0   17.25    1.09
  15  -4   0   17.59    0.95
  -4  15   0   17.87    0.91
   4  15   0   17.66    0.99
  15  -4   0   14.34    1.22
  -5  15   0    6.14    0.50
 -15  -5   0    5.81    0.46
   5 -15   0    5.23    0.58
  -5 -15   0    5.59    0.46
 -15   5   0    5.59    0.52
 -15  -5   0    5.88    0.63
 -15  -5   0    6.65    0.68
  15  -5   0    5.16    0.65
   5  15   0    5.57    0.59
  15  -5   0    5.60    0.58
  15   5   0    7.35    0.74
   6 -15   0   22.40    1.28
  15  -6   0   20.48    1.19
  -6  15   0   18.29    1.02
 -15   6   0   20.32    1.05
  15   6   0   23.19    1.20
   6 -15   0   21.66    1.15
   6  15   0   22.53    1.11
 -15  -6   0   20.68    0.94
 -15  -6   0   25.04    1.67
 -15  -6   0   21.55    1.26
  -6 -15   0   22.35    0.93
  -6  15   0   22.83    1.11
  -7  15   0    1.38    0.30
   7 -15   0    1.61    0.39
  -7 -15   0    1.55    0.19
  15  -7   0    0.63    0.30
 -15  -7   0    1.73    0.23
  -7  15   0    2.18    0.27
   7  15   0    1.80    0.51
 -15  -7   0    1.93    0.35
 -15   7   0    1.36    0.27
 -15   8   0    1.05    0.24
   8 -15   0    0.84    0.29
  15   8   0    1.23    0.33
 -15  -8   0    1.07    0.25
  15  -8   0    0.81    0.25
   8  15   0    1.22    0.28
   8 -15   0    0.82    0.26
 -15  -8   0    1.08    0.15
 -15  -8   0    0.90    0.31
 -15   9   0    0.08    0.14
 -15  -9   0    0.02    0.18
   9 -15   0   -0.19    0.15
  15  -9   0   -0.45    0.23
   9 -15   0   -0.03    0.16
   9  15   0    0.02    0.17
  -9  15   0   -0.01    0.25
 -15  -9   0   -0.36    0.17
  15   9   0   -0.01    0.19
   0 -16   0    1.76    0.34
 -16   0   0    2.17    0.37
   0  16   0    2.40    0.38
  16   0   0    2.07    0.40
 -16   0   0    2.11    0.45
 -16   0   0    1.18    0.26
  16  -1   0    9.23    0.74
 -16   1   0    8.10    0.59
  16   1   0    8.49    0.75
 -16  -1   0    7.36    0.71
 -16  -1   0    8.96    0.60
  -1 -16   0    8.83    0.81
   1  16   0    9.29    0.66
  -1 -16   0    8.18    0.60
  -1  16   0    8.49    0.62
   1 -16   0    8.84    0.66
   2 -16   0   -0.02    0.21
 -16  -2   0    0.08    0.28
 -16   2   0    0.04    0.16
  -2 -16   0    0.36    0.33
 -16  -2   0    0.22    0.16
  -2  16   0   -0.04    0.19
  -2 -16   0    0.10    0.20
  16  -2   0    0.20    0.27
 -16  -2   0    0.17    0.21
   2  16   0    0.10    0.21
 -16   2   0    0.35    0.26
  16   2   0    0.16    0.31
 -16  -3   0    6.23    0.46
  -3 -16   0    6.12    0.55
  16   3   0    6.15    0.66
 -16   3   0    4.75    0.46
  16  -3   0    4.52    0.60
  -3 -16   0    6.30    0.61
 -16  -3   0    5.62    0.65
  -3  16   0    7.02    0.51
 -16  -3   0    4.79    0.67
  16  -3   0    5.89    0.68
   3  16   0    5.81    0.53
   3 -16   0    5.77    0.55
   4 -16   0   -0.04    0.30
  16   4   0    0.15    0.44
 -16  -4   0    0.05    0.13
  16  -4   0    0.19    0.20
  -4  16   0   -0.06    0.19
   4 -16   0   -0.21    0.22
 -16   4   0    0.10    0.20
  -4 -16   0    0.17    0.20
 -16  -4   0    0.02    0.23
  -4 -16   0    0.27    0.16
 -16  -4   0   -0.03    0.23
   5 -16   0    0.83    0.32
   5  16   0    0.94    0.27
  -5 -16   0    0.91    0.16
 -16  -5   0    0.67    0.26
  -5  16   0    0.95    0.20
 -16   5   0    0.96    0.25
 -16  -5   0    0.77    0.17
  16   5   0    0.86    0.30
  16  -5   0    1.06    0.35
 -16  -5   0    0.78    0.26
   5 -16   0    0.96    0.29
   6  16   0    1.04    0.25
 -16   6   0    0.58    0.22
 -16  -6   0    0.51    0.21
  16   6   0    1.03    0.32
 -16  -6   0    0.68    0.13
   6 -16   0    0.47    0.27
   6 -16   0    0.47    0.22
  -6  16   0    0.63    0.15
  16  -6   0    0.94    0.27
 -16  -6   0    0.59    0.22
 -16  -7   0    5.94    0.54
   7  16   0    7.16    0.49
 -16   7   0    6.88    0.47
   7 -16   0    5.64    0.48
 -16  -7   0    6.97    0.58
   7 -16   0    6.16    0.54
  16   7   0    7.07    0.55
  16  -7   0    5.52    0.51
   0 -17   0   -0.28    0.14
 -17   0   0    0.21    0.22
 -17   0   0    0.06    0.18
   0 -17   0   -0.10    0.21
   0  17   0    0.08    0.16
 -17   0   0    0.13    0.13
  17   0   0    0.24    0.23
   1  17   0   18.42    0.84
   1 -17   0   16.83    0.82
 -17  -1   0   17.09    0.87
  -1  17   0   18.92    0.83
  17   1   0   18.65    0.91
   1 -17   0   16.00    1.01
  -1 -17   0   17.47    0.78
 -17  -1   0   17.75    0.80
  -1 -17   0   16.85    0.98
  17  -1   0   18.99    0.85
 -17   1   0   16.34    0.81
 -17   1   0   18.27    1.00
   2  17   0    1.23    0.25
  -2 -17   0    1.47    0.29
 -17  -2   0    0.71    0.20
  17  -2   0    0.76    0.21
  17   2   0    0.74    0.26
 -17   2   0    1.25    0.31
   2 -17   0    1.09    0.32
   2 -17   0    0.98    0.23
 -17  -2   0    0.77    0.24
  -2 -17   0    1.22    0.20
 -17  -2   0    1.01    0.19
  -2  17   0    0.92    0.20
 -17   2   0    0.63    0.18
   3  17   0    1.97    0.30
  -3 -17   0    1.68    0.31
   3 -17   0    2.08    0.45
  17   3   0    1.25    0.30
 -17  -3   0    1.33    0.26
  -3  17   0    1.39    0.21
 -17   3   0    1.46    0.25
 -17  -3   0    1.87    0.34
   3 -17   0    1.26    0.25
 -17  -3   0    1.90    0.23
  -3 -17   0    1.70    0.19
 -17   4   0    2.92    0.31
 -17  -4   0    2.02    0.32
   4  17   0    3.28    0.36
  -4  17   0    3.05    0.27
   4 -17   0    2.90    0.35
  17   4   0    2.34    0.34
 -17  -4   0    3.15    0.37
   4 -17   0    2.13    0.38
 -17  -4   0    2.62    0.22
   0   0   1   -0.03    0.05
   0   0  -1   -0.05    0.07
   0   0  -1    0.01    0.04
   0   0   1   -0.02    0.04
   0   0   1   -0.07    0.06
   0   1   1  271.27    8.44
  -1   0   1  278.02    8.60
   1   0  -1  283.71    8.61
   0   1  -1  262.45    8.58
   0  -1   1  288.18    8.56
   0  -1  -1  269.31    8.58
  -1   0   1  289.64    8.64
   0  -1   1  292.24    8.62
   0   1   1  273.57    8.45
  -1   0  -1  283.57    8.69
   1   0   1  270.46    8.48
   1   0   1  279.49    8.49
   1   1  -1   42.08    1.57
  -1   1   1   43.26    1.53
  -1  -1   1   44.80    1.59
  -1  -1  -1   44.44    1.65
  -1   1  -1   42.87    1.58
  -1   1  -1   43.47    1.54
   1  -1  -1   39.89    1.52
  -1  -1   1   44.07    1.58
   1  -1   1   40.78    1.54
  -2   0  -1   76.78    2.74
   0   2   1   72.03    2.45
   0  -2  -1   74.69    2.49
  -2   0  -1   75.02    2.47
  -2   0  -1   72.67    2.36
  -2   0   1   74.52    2.62
  -2   0   1   80.85    2.64
   0  -2  -1   73.46    2.44
   2   0   1   70.18    2.51
   2   0  -1   72.59    2.61
   0  -2   1   74.32    2.56
   0  -2   1   76.37    2.62
   0   2  -1   74.29    2.61
  -1  -2  -1   19.59    1.03
  -1   2   1   21.16    1.01
  -2   1  -1   20.37    0.93
   1   2  -1   21.32    1.09
  -2  -1   1   22.07    1.09
   1  -2   1   21.51    1.02
  -2  -1   1   22.42    1.03
  -2   1  -1   22.60    1.04
   2   1   1   19.34    0.84
   2  -1  -1   20.54    1.01
   1  -2  -1   28.73    1.22
   1   2   1   28.94    1.06
  -1   2  -1   29.77    1.26
  -2   1   1   27.98    1.24
  -1  -2   1   30.68    1.27
  -2  -1  -1   29.31    1.16
   2   1  -1   30.22    1.37
   1  -2  -1   27.62    1.01
  -2  -1  -1   31.66    1.55
  -1   2  -1   30.63    1.21
  -2  -2   1   13.12    0.80
  -2   2  -1   13.07    0.79
   2  -2   1   12.63    0.82
  -2  -2   1   11.71    0.75
  -2   2  -1   12.95    0.73
   2   2  -1   13.31    0.80
   2  -2  -1   11.95    0.80
  -2   2   1   13.84    0.79
  -2  -2  -1   12.92    0.93
   2   2   1   12.52    0.63
   3   0  -1    1.51    0.37
   0   3   1    1.47    0.30
  -3   0   1    1.61    0.35
  -3   0   1    1.57    0.35
   0  -3   1    1.20    0.33
   3   0   1    1.43    0.32
   0   3  -1    1.23    0.34
   0  -3  -1    1.20    0.29
  -3   0  -1    1.81    0.31
   0  -3   1    1.45    0.33
  -3   0  -1    1.21    0.39
  -3   0  -1    1.96    0.25
  -3  -1   1  103.77    3.59
  -3   1  -1   98.88    3.47
   3   1   1   98.36    3.42
  -1  -3  -1   94.50    3.31
  -3  -1   1  101.18    3.55
  -3   1  -1  100.90    3.25
   1  -3   1  102.30    3.60
   3  -1  -1  103.00    3.63
  -1  -3  -1  101.66    3.59
  -3   1  -1  104.12    3.68
   1   3  -1  100.47    3.55
  -1   3   1  101.69    3.50
  -3  -1  -1   94.02    3.28
   1  -3  -1   96.86    3.49
   3  -1   1   99.99    3.55
  -3   1   1  104.74    3.54
  -1   3  -1   96.57    3.35
   1   3   1  103.03    3.34
  -3  -1  -1   99.73    3.78
  -1   3  -1   99.12    3.54
   3   1  -1  100.85    3.54
  -1  -3   1  101.18    3.52
  -1  -3   1  100.65    3.55
  -3  -1  -1   98.46    3.36
   3  -2  -1   56.99    2.37
   2  -3   1   58.17    2.36
   3   2   1   56.78    2.12
  -3   2  -1   61.68    2.31
  -2   3   1   57.89    2.28
  -2  -3  -1   53.16    1.98
  -3  -2   1   55.92    2.28
  -3   2  -1   57.95    2.27
  -3  -2   1   54.63    2.26
   2   3  -1   62.73    2.34
  -3   2   1   61.46    2.48
   2   3   1   64.34    2.29
  -3  -2  -1   65.62    2.77
  -2   3  -1   62.88    2.49
  -2  -3   1   66.46    2.49
  -2  -3   1   65.15    2.52
  -3  -2  -1   63.05    2.20
   3   2  -1   65.14    2.52
  -2   3  -1   64.06    2.31
  -3  -2  -1   60.64    2.40
   2  -3  -1   62.27    2.53
   3  -2   1   64.83    2.56
  -3   3   1  289.11    9.32
   3  -3   1  276.04    9.39
   3   3  -1  301.81    9.34
  -3  -3   1  291.78    9.35
   3   3   1  287.86    9.09
  -3  -3   1  278.05    9.25
  -3  -3  -1  280.14    9.31
   3  -3  -1  279.94    9.41
  -3  -3  -1  279.83    8.92
  -3   3  -1  297.79    9.34
  -4   0  -1  595.53   18.87
  -4   0   1  609.14   19.22
   0  -4   1  592.91   19.18
   4   0   1  636.43   19.18
   0   4  -1  618.67   19.22
  -4   0  -1  650.34   19.55
   0  -4  -1  591.01   19.06
   4   0  -1  633.38   19.29
  -4   0  -1  588.95   19.02
  -4   0   1  655.38   19.20
   0   4   1  612.44   19.05
  -4   1  -1    7.08    0.76
   4   1   1    6.94    0.62
  -4   1  -1    6.91    0.48
   4  -1  -1    7.04    0.71
   1  -4   1    6.37    0.66
  -4  -1   1    6.99    0.67
  -1   4   1    6.95    0.63
  -4  -1   1    6.58    0.66
   1   4  -1    6.88    0.66
  -1  -4  -1    5.82    0.52
  -1  -4   1    5.21    0.67
  -4   1   1    6.03    0.62
  -4  -1  -1    7.13    0.98
   1  -4  -1    5.71    0.64
  -4  -1  -1    4.93    0.47
  -4   1   1    5.51    0.57
  -4  -1  -1    5.08    0.47
   4   1  -1    5.70    0.64
   1   4   1    4.55    0.50
  -1   4  -1    5.12    0.46
  -1   4  -1    4.57    0.55
   4  -1   1    5.15    0.61
  -1  -4   1    5.25    0.69
   2  -4   1   37.76    1.86
  -4   2  -1   41.09    1.81
   4   2   1   37.86    1.69
  -4  -2   1   40.36    1.82
  -4  -2   1   38.59    1.80
   2   4  -1   39.61    1.83
  -4   2  -1   40.61    1.56
  -4   2  -1   39.14    1.87
   4  -2  -1   38.85    1.92
  -2   4   1   40.58    1.82
  -2  -4  -1   37.23    1.55
  -4  -2  -1   37.94    1.55
   4  -2   1   40.12    1.89
  -2   4  -1   37.53    1.80
  -4   2   1   38.63    1.83
   2   4   1   38.63    1.64
  -2  -4   1   37.17    1.75
  -2  -4   1   38.94    1.84
   2  -4  -1   37.56    1.85
  -4   2   1   37.51    1.74
  -4  -2  -1   36.94    1.69
   4   2  -1   40.01    1.84
  -2   4  -1   38.51    1.53
  -4   3  -1  179.31    6.07
  -4  -3   1  177.31    6.03
   4  -3  -1  169.16    6.22
   3  -4   1  177.31    6.22
   3   4  -1  176.85    6.08
  -4  -3   1  175.42    6.10
  -4   3  -1  187.36    6.04
   4   3   1  179.00    5.90
  -3   4   1  173.39    6.08
  -3  -4  -1  157.01    5.64
   4   3  -1  172.79    6.18
  -4  -3  -1  176.90    5.81
  -3  -4   1  183.34    6.28
  -3  -4   1  185.13    6.16
  -4   3   1  179.93    6.24
  -3   4  -1  178.74    6.21
   4  -3   1  176.82    6.32
   3  -4  -1  177.22    6.33
  -4  -3  -1  172.49    6.14
  -3   4  -1  184.06    5.88
   3   4   1  179.70    5.99
  -4   4   1   10.58    0.93
   4  -4   1    9.35    0.97
  -4   4  -1   10.14    0.78
  -4  -4   1    9.63    0.87
  -4  -4   1    9.00    0.89
  -4   4  -1   10.10    0.91
   4   4   1    9.06    0.76
   4   4  -1    8.90    0.89
   4  -4  -1    9.54    1.03
  -4  -4  -1    9.37    0.90
  -4  -4  -1    9.15    0.66
   0  -5  -1    5.23    0.70
   0   5   1    5.57    0.59
  -5   0  -1    4.28    0.45
  -5   0  -1    5.83    0.88
   5   0   1    4.84    0.67
  -5   0   1    5.52    0.62
  -5   0   1    5.17    0.72
   0  -5   1    4.50    0.67
   0   5  -1    4.39    0.69
   5   0  -1    5.29    0.79
  -5   0  -1    4.95    0.55
   5   1   1   58.01    2.39
  -5   1  -1   52.65    2.33
  -5   1  -1   58.89    2.68
  -1  -5  -1   53.32    2.25
  -5  -1   1   55.53    2.38
   1  -5   1   57.58    2.48
   1   5  -1   57.00    2.46
  -5   1  -1   57.04    2.12
  -1   5   1   55.66    2.36
  -5  -1   1   54.76    2.42
   5  -1  -1   52.61    2.50
   5   1  -1   55.07    2.47
  -5  -1  -1   55.10    2.23
  -1   5  -1   55.68    2.12
   1   5   1   55.87    2.30
   1  -5  -1   53.81    2.41
   5  -1   1   52.96    2.45
  -5   1   1   58.24    2.40
  -5  -1  -1   54.45    2.84
  -5   1   1   56.92    2.48
  -1  -5   1   55.40    2.41
  -1   5  -1   58.23    2.48
  -5  -2   1  240.34    8.48
  -2   5   1  259.92    8.55
   5   2   1  266.54    8.47
  -5   2  -1  262.03    8.53
   2  -5   1  249.20    8.64
  -5   2  -1  263.04    8.73
   2   5  -1  254.64    8.57
  -5   2  -1  253.05    8.16
  -2  -5  -1  245.01    8.22
  -5  -2   1  265.48    8.57
   5  -2  -1  246.96    8.71
  -5  -2  -1  227.61    7.80
  -2   5  -1  236.38    8.01
   5   2  -1  237.99    8.02
   5  -2   1  233.49    8.11
  -2   5  -1  227.58    7.46
   2   5   1  240.29    7.80
  -2  -5   1  232.24    8.05
  -5  -2  -1  234.46    7.65
  -2  -5   1  245.03    7.95
  -5   2   1  239.77    7.90
  -5   2   1  239.09    8.04
   2  -5  -1  234.05    8.07
  -5  -3   1   19.84    1.28
   5   3   1   19.10    1.20
   3   5  -1   18.24    1.59
  -5   3  -1   19.56    1.27
  -5   3  -1   18.26    1.05
   5  -3  -1   19.24    1.43
  -5  -3   1   19.54    1.31
  -5   3  -1   22.30    1.37
   3  -5   1   19.35    1.39
  -3   5  -1   20.94    1.39
   5  -3   1   23.18    1.97
  -5   3   1   21.30    1.32
  -5  -3  -1   22.57    1.38
  -3  -5   1   21.07    1.32
   3   5   1   21.40    1.25
  -5   3   1   21.18    1.40
  -5  -3  -1   20.89    1.12
  -3   5  -1   22.39    1.06
   3  -5  -1   22.56    1.52
  -5  -4   1  139.92    5.01
   4  -5   1  137.53    5.29
  -5   4  -1  137.90    5.10
  -5  -4   1  136.65    5.15
   5  -4  -1  132.50    5.30
  -4   5   1  132.49    5.08
  -4  -5  -1  124.69    4.56
   4   5  -1  136.55    5.11
  -5  -4  -1  114.87    4.16
  -4   5  -1  120.28    4.68
  -4  -5   1  115.56    4.52
   5  -4   1  124.98    4.90
   5   4  -1  115.11    4.62
  -5  -4  -1  125.87    4.72
   4  -5  -1  118.20    4.84
  -4  -5   1  116.79    4.71
  -4   5  -1  132.79    4.98
  -5   4   1  125.09    4.73
   5   5  -1  214.30    7.63
  -5  -5   1  220.91    7.72
  -5   5   1  215.18    7.66
   5   5   1  215.25    7.42
  -5  -5   1  214.79    7.47
  -5   5  -1  220.96    7.65
   5  -5   1  214.56    7.84
  -5  -5  -1  193.34    6.94
   5  -5  -1  211.86    7.87
  -6   0  -1   80.35    3.06
   0  -6   1   80.24    3.38
   0   6   1   84.26    3.34
  -6   0   1   87.01    3.36
  -6   0   1   84.36    3.43
   0   6  -1   82.08    3.42
   6   0  -1   82.55    3.53
  -6   0  -1   77.71    3.21
   0  -6  -1   81.85    3.31
   1  -6   1    4.83    0.80
  -6   1  -1    4.54    0.53
  -1   6   1    5.41    0.85
  -6   1  -1    5.33    0.75
   6  -1  -1    4.66    0.81
  -6  -1   1    5.32    0.79
   1   6  -1    5.18    0.80
  -6  -1   1    5.16    0.83
  -1  -6  -1    4.97    0.74
  -1  -6   1    5.08    0.79
  -6  -1  -1    3.77    0.62
   6   1  -1    4.04    0.77
  -1   6  -1    4.32    0.77
   1  -6  -1    4.22    0.77
   1   6   1    3.32    0.59
  -6   1   1    5.01    0.82
  -6   1   1    3.77    0.63
   6  -1   1    5.45    0.88
  -6  -1  -1    4.10    0.61
   2   6  -1  161.65    5.83
  -6  -2   1  158.13    5.75
  -2   6   1  158.10    5.77
  -2  -6  -1  144.88    5.42
  -6  -2   1  153.84    5.73
   6  -2  -1  163.24    6.02
  -6   2  -1  156.41    5.34
  -6   2  -1  158.68    5.74
   6   2   1  166.33    5.74
   2  -6   1  161.92    5.91
  -6  -2  -1  151.15    5.40
   6  -2   1  154.68    5.77
  -2   6  -1  145.66    5.60
   6   2  -1  152.11    5.65
  -2  -6   1  146.80    5.49
   2  -6  -1  148.24    5.66
  -2   6  -1  154.55    4.93
  -6   2   1  154.41    5.97
  -6   2   1  156.26    5.50
  -6  -3   1   43.04    2.25
   6   3   1   41.83    2.14
  -6  -3   1   42.20    2.19
   3  -6   1   43.53    2.40
  -6   3  -1   46.11    2.28
   6  -3  -1   44.57    2.50
  -3   6   1   45.61    2.32
   3   6  -1   44.14    2.30
  -6   3  -1   45.95    1.94
   3   6   1   45.46    2.13
  -3  -6   1   43.60    2.32
  -3  -6   1   42.07    2.13
   6  -3   1   39.40    2.33
   3  -6  -1   41.85    2.33
  -3   6  -1   39.47    2.20
  -6  -3  -1   39.92    1.86
  -6   3   1   42.40    2.10
  -3   6  -1   43.88    1.55
   6   3  -1   42.85    2.27
  -6  -3  -1   41.81    2.13
  -6  -4   1    3.99    0.73
  -6   4  -1    3.21    0.74
   6   4   1    3.80    0.73
   4   6  -1    2.35    0.59
  -4  -6  -1    3.20    0.57
  -4   6   1    2.66    0.69
   6  -4  -1    2.56    0.76
  -6  -4   1    3.28    0.77
   4  -6   1    3.94    0.87
  -6   4  -1    3.73    0.59
  -4   6  -1    3.97    0.77
  -4  -6   1    3.10    0.70
  -6  -4  -1    2.75    0.55
   4   6   1    2.90    0.63
  -6   4   1    4.24    0.84
  -4  -6   1    3.74    0.77
  -6  -4  -1    3.99    0.80
   6  -4   1    3.72    0.86
  -6   4   1    3.83    0.71
   6   4  -1    3.03    0.74
   4  -6  -1    3.66    0.89
   5  -6   1   38.77    2.45
  -6   5  -1   42.95    2.00
   6  -5  -1   41.37    2.54
  -6  -5   1   40.76    2.35
   6   5   1   40.15    2.15
  -6  -5   1   38.23    2.12
  -5   6   1   38.16    2.25
   5   6  -1   37.40    2.25
  -6   5  -1   38.55    2.24
   6  -5   1   44.41    2.61
  -5  -6   1   41.41    2.20
   5  -6  -1   44.65    2.63
   5   6   1   41.17    2.24
   6   5  -1   43.29    2.43
  -6   5   1   43.29    2.30
  -6   5   1   41.66    2.39
  -5   6  -1   41.48    2.35
  -5  -6   1   44.60    2.49
  -6   6   1    1.57    0.27
   6  -6  -1    1.71    0.87
   6   6   1    1.91    0.60
  -6   6  -1    1.93    0.68
  -6  -6   1    1.92    0.60
  -6   6   1    3.00    0.78
   6   6  -1    2.07    0.69
   6  -6   1    2.96    0.84
  -6  -6   1    1.96    0.75
  -6  -6   1    1.67    0.27
   6  -6   1    1.34    0.37
   0  -7  -1  193.00    7.11
  -7   0   1  202.65    7.30
   0   7  -1  204.61    7.34
  -7   0   1  206.42    7.16
   7   0  -1  201.60    7.44
   7   0   1  208.65    7.37
   0   7   1  201.66    7.20
  -7   0  -1  202.21    7.10
   0  -7   1  208.37    7.30
  -7   0  -1  199.34    6.85
   1   7  -1  134.60    5.28
   7  -1  -1  140.96    5.48
  -7   1  -1  131.35    5.11
  -7   1  -1  128.33    4.73
  -7  -1   1  136.67    5.24
   7   1   1  141.17    5.30
  -7  -1   1  139.49    5.16
  -1   7   1  133.69    5.18
   7   1  -1  135.82    5.16
  -1  -7   1  127.99    4.94
  -7   1   1  126.84    5.02
  -7  -1  -1  125.91    4.70
   1  -7  -1  122.40    4.92
   7  -1   1  128.49    5.12
  -7   1   1  120.57    5.02
  -7  -1  -1  126.71    4.67
  -1   7  -1  126.41    5.04
   1   7   1  130.28    4.89
  -2   7   1   28.35    1.79
   2   7  -1   28.25    1.86
   7   2   1   31.10    1.84
  -7  -2   1   29.17    1.79
   7  -2  -1   30.33    2.04
   2  -7   1   31.22    1.97
  -7   2  -1   26.94    1.74
  -7  -2   1   31.40    1.83
  -7   2  -1   29.55    1.47
  -2  -7  -1   28.26    1.63
   2   7   1   30.80    1.83
  -2   7  -1   30.02    1.94
  -7   2   1   34.12    1.86
  -7   2   1   30.61    1.96
   7  -2   1   33.78    2.12
   7   2  -1   32.18    1.99
  -7  -2  -1   32.07    1.78
  -7  -2  -1   31.68    1.71
   2  -7  -1   31.99    2.02
  -2  -7   1   34.16    1.92
  -7   3  -1   18.11    1.17
   3   7  -1   18.94    1.50
  -7   3  -1   20.90    1.53
   3  -7   1   22.15    1.65
  -7  -3   1   21.92    1.55
   7  -3  -1   21.60    1.77
   7   3   1   21.10    1.52
  -7  -3   1   18.78    1.43
  -3   7   1   19.74    1.52
  -7   3   1   25.03    1.60
  -3  -7   1   21.05    1.55
   3  -7  -1   25.16    1.86
   7  -3   1   27.36    1.94
  -3   7  -1   23.60    1.69
   3   7   1   23.14    1.56
  -7   3   1   25.30    1.74
  -7  -3  -1   25.31    1.63
   7   3  -1   25.29    1.77
   7   4   1   89.68    3.81
  -7   4  -1   82.09    3.36
   4   7  -1   89.43    3.94
  -4   7   1   83.52    3.86
  -7  -4   1   88.28    3.90
   7  -4  -1   88.69    4.20
  -7  -4   1   86.17    3.75
   4  -7   1   88.34    4.07
   4  -7  -1   88.93    4.10
  -7   4   1   87.56    3.98
  -7  -4  -1   89.95    3.89
  -4   7  -1   87.56    3.96
   7  -4   1   93.57    4.25
   7   4  -1   83.71    3.90
  -4  -7   1   83.11    3.70
   4   7   1   87.10    3.75
  -7   4   1   88.62    3.74
  -7  -5   1   63.02    2.27
  -7  -5   1   67.21    3.30
  -5   7   1   56.48    2.22
  -5   7   1   67.77    3.29
   7   5   1   64.21    3.09
  -7   5  -1   59.51    2.30
  -7   5  -1   60.98    2.71
  -7   5  -1   64.52    3.22
   7  -5  -1   63.89    3.50
   5  -7   1   59.45    2.32
   5   7  -1   67.40    3.27
   5  -7   1   68.80    3.50
   5  -7  -1   71.57    3.63
  -5   7  -1   65.46    2.32
   5  -7  -1   64.93    2.50
   7  -5   1   64.58    2.48
  -5  -7   1   63.01    3.07
  -5   7  -1   67.55    3.36
  -5  -7   1   71.17    3.52
  -5  -7   1   62.99    2.34
  -7   5   1   67.42    3.15
  -7  -5  -1   62.70    2.60
   7   5  -1   68.36    3.37
   7  -5   1   67.05    3.57
  -7   5   1   64.29    2.31
   5   7   1   72.28    3.22
  -7   6  -1   14.84    1.45
  -6  -7  -1   13.25    0.68
  -6  -7  -1   11.59    0.81
   6  -7   1   12.63    1.70
   6  -7   1   12.89    0.94
  -7  -6   1   16.15    1.54
   6   7  -1   11.00    1.32
  -7  -6   1   13.85    0.74
   6  -7   1   13.91    0.87
   7  -6  -1   12.19    0.78
  -7   6  -1   12.64    0.67
   7  -6  -1   13.38    1.61
   6   7  -1   12.87    0.78
   7   6   1   11.29    1.28
  -7   6  -1   12.71    0.78
  -6   7   1   12.45    0.71
  -6   7   1   13.31    1.42
   7  -6   1   14.21    0.87
   7   6  -1   15.82    1.53
   6  -7  -1   13.69    0.88
  -6  -7   1   12.97    1.41
  -7   6   1   15.16    1.50
  -6   7  -1   14.46    0.77
  -6   7  -1   13.82    1.39
  -6  -7   1   14.56    0.75
  -7  -6  -1   12.63    0.67
   7   6  -1   11.52    0.79
   6   7   1   13.62    1.30
  -6   7  -1   12.38    0.75
   7  -6   1   13.11    0.87
   6  -7  -1   14.74    1.74
  -7   6   1   14.14    1.31
  -7   6   1   12.59    0.78
  -7  -6  -1   12.43    0.94
  -7  -6  -1   13.82    0.94
  -7  -6  -1   10.00    1.26
  -7   6   1   12.90    0.71
   7  -6   1   13.74    1.61
  -7  -7   1   26.36    2.13
   7  -7   1   26.97    1.36
  -7  -7  -1   27.50    1.13
  -7  -7   1   25.03    1.35
  -7   7   1   28.11    2.12
   7  -7  -1   24.56    2.28
  -7  -7   1   26.58    1.18
   7  -7   1   26.46    1.28
  -7   7  -1   25.43    1.10
  -7   7   1   25.75    1.14
  -7   7  -1   25.59    2.04
   7   7   1   26.93    2.01
   7  -7   1   27.54    2.31
   7  -7  -1   27.83    1.37
  -7   7   1   25.55    1.93
   7   7   1   24.17    1.26
  -7  -7  -1   28.08    1.43
   7   7  -1   23.06    2.41
   7   7  -1   25.30    1.25
  -7  -7  -1   26.18    1.36
  -7   7  -1   28.68    1.26
  -8   0  -1   35.15    2.03
  -8   0   1   37.28    2.11
   0  -8  -1   34.11    2.10
   8   0   1   40.43    2.36
  -8   0   1   34.86    2.18
   0  -8   1   36.34    2.22
   0   8  -1   38.13    2.28
   0   8  -1   35.46    1.75
   8   0  -1   39.91    2.46
   0   8   1   40.53    2.24
  -8   0  -1   36.59    1.87
  -1   8   1  116.41    4.65
  -8   1  -1  108.12    4.45
  -8   1  -1  106.73    4.07
   8   1   1  107.15    4.64
   1   8  -1  110.99    4.68
  -8  -1   1  108.49    4.58
   1  -8   1  105.34    4.64
   8  -1  -1  109.40    4.86
  -8  -1   1  113.24    4.51
   8  -1   1  108.47    4.66
  -1   8  -1  104.74    4.52
  -8   1   1  111.28    4.53
   1   8   1  110.90    4.43
   8   1  -1  109.20    4.65
   1  -8  -1   96.78    4.34
  -1   8  -1   99.08    3.51
  -8  -1  -1  105.09    4.10
  -8   1   1  110.24    4.31
  -8  -1  -1   98.54    4.14
  -1  -8   1   97.68    4.33
   8   2   1   38.63    2.29
   2  -8   1   35.38    2.31
  -8   2  -1   33.02    1.73
   8  -2  -1   36.88    2.46
  -8   2  -1   35.96    2.16
  -8  -2   1   33.97    2.12
  -2   8   1   37.29    2.23
  -8  -2   1   40.05    2.22
   2   8  -1   36.55    2.28
  -8   2   1   38.14    2.30
  -8  -2  -1   38.23    2.07
  -2  -8   1   36.49    2.39
   8   2  -1   35.90    2.32
  -2   8  -1   36.22    2.26
   8  -2   1   37.70    2.44
   2  -8  -1   37.60    2.33
  -8   2   1   35.96    2.08
   2   8   1   38.89    2.24
  -8  -3   1   42.26    2.47
  -3   8   1   43.63    2.54
  -8   3  -1   44.48    2.50
   3   8  -1   45.57    2.60
   3  -8   1   43.52    2.65
   8  -3  -1   48.88    2.90
   8   3   1   44.45    2.49
   8  -3  -1   41.90    1.78
  -8  -3   1   46.33    2.48
  -8   3  -1   42.38    1.68
   3  -8   1   39.73    1.74
  -8  -3   1   43.06    1.68
  -8  -3  -1   34.35    1.43
   8  -3   1   39.51    2.10
  -8  -3  -1   36.64    1.74
  -3   8  -1   36.38    1.47
  -8  -3  -1   38.91    2.18
   3  -8  -1   35.65    1.55
   8   3  -1   41.29    2.45
  -3  -8   1   36.07    1.47
   3   8   1   39.24    2.26
  -8   3   1   38.37    2.16
  -3   8  -1   36.62    2.33
   8  -3   1   36.52    2.51
  -3  -8   1   36.76    2.22
   3  -8  -1   38.21    2.47
  -8   3   1   39.39    2.39
   8  -4  -1   56.68    2.22
   4   8  -1   56.04    2.42
  -8  -4   1   57.89    3.06
   8   4   1   60.79    3.07
  -4   8   1   60.83    3.16
   8  -4  -1   58.53    3.35
  -8  -4   1   56.49    2.90
   4   8  -1   60.21    3.15
  -8   4  -1   60.15    3.09
   4  -8   1   51.92    2.12
  -4  -8  -1   56.68    2.06
  -4   8   1   57.77    2.13
   8  -4  -1   56.10    2.30
  -8  -4   1   58.00    2.16
   4  -8   1   61.18    2.28
  -4  -8  -1   55.29    2.28
   4  -8   1   60.20    3.28
  -8   4  -1   60.13    2.17
   4  -8  -1   63.69    2.40
  -8  -4  -1   63.83    3.18
  -8  -4  -1   63.08    2.46
  -8   4   1   61.85    3.03
  -4   8  -1   61.22    2.33
  -8   4   1   54.65    2.27
   8  -4   1   57.57    2.41
  -8  -4  -1   63.52    2.22
   4   8   1   65.16    3.15
   8   4  -1   65.43    3.34
   8  -4   1   63.63    3.51
  -4  -8   1   64.59    2.28
   8   4  -1   57.37    2.33
  -8  -4  -1   64.18    2.59
   4  -8  -1   59.64    3.37
  -8   4   1   70.30    3.44
  -8   4   1   61.89    2.20
  -4   8  -1   67.37    3.36
  -8   5  -1    1.54    0.24
   8  -5  -1    1.71    0.37
  -8  -5   1    2.44    0.35
   5   8  -1    2.50    0.60
  -5   8   1    2.35    0.75
  -8  -5   1    1.56    0.38
   8   5   1    1.65    0.59
  -8   5  -1    2.24    0.33
   8  -5  -1    2.66    0.93
   5   8  -1    1.43    0.61
   5  -8   1    1.73    0.37
   8  -5  -1    2.12    0.40
  -5  -8  -1    2.05    0.29
  -8  -5   1    1.83    0.75
   5  -8   1    3.23    1.00
  -5  -8  -1    2.34    0.74
  -5   8   1    1.83    0.31
  -8   5   1    2.16    0.84
  -8  -5  -1    2.33    0.52
  -5   8  -1    1.21    0.59
  -8   5   1    2.38    0.34
  -5  -8   1    2.26    0.33
  -5  -8   1    1.86    0.38
   8   5  -1    0.79    0.55
  -8   5   1    1.85    0.34
   5  -8  -1    0.99    0.72
  -5   8  -1    1.74    0.32
  -8  -5  -1    2.41    0.48
  -5   8  -1    2.21    0.34
   8  -5   1    2.19    0.41
   5   8   1    2.20    0.69
   8  -5   1    2.14    0.40
  -8   5   1    2.40    0.75
  -8  -5  -1    2.15    0.30
   5  -8  -1    3.82    0.51
   8  -5   1    2.14    0.76
  -8   6  -1    9.08    0.62
   8   6   1    7.27    0.63
  -8  -6   1    9.13    0.62
   6   8  -1    9.85    2.29
  -6  -8  -1    9.18    0.77
   6  -8   1    9.13    1.55
  -6   8   1    8.12    0.64
   6  -8   1    9.58    0.69
  -6  -8  -1    8.98    0.55
   6  -8   1    9.45    0.74
  -6   8   1   10.10    2.20
  -8  -6   1    8.69    0.69
   6   8  -1    8.75    0.68
   8  -6  -1    9.77    0.70
   8  -6  -1    8.95    1.62
  -8  -6   1    7.79    1.33
  -6   8   1    9.40    0.61
  -8   6  -1    9.46    0.55
   8   6   1    8.48    1.32
   8  -6  -1   10.60    0.79
  -6  -8  -1    9.47    0.74
  -8  -6  -1    7.57    0.51
  -8   6   1    7.55    0.59
   8   6  -1    7.75    0.65
  -6  -8   1    7.38    0.54
  -8  -6  -1    7.54    0.67
  -8   6   1    7.43    0.54
   8  -6   1    8.41    1.58
   8   6  -1    9.14    2.15
   8  -6   1    7.55    0.69
   6   8   1    7.76    1.21
   8  -6   1    7.31    0.70
  -8   6   1    7.42    1.14
  -8  -6  -1    8.51    0.77
  -6   8  -1    7.68    0.56
  -6   8  -1    8.06    0.55
   6   8   1    6.36    0.61
  -6   8  -1    7.95    1.39
   6  -8  -1    7.32    0.67
  -6  -8   1    6.81    0.65
   6  -8  -1    4.99    1.19
  -6  -8   1    7.81    0.69
  -7   8   1   29.63    1.32
   7   8  -1   32.94    2.42
  -7   8   1   28.85    2.20
  -7  -8  -1   31.21    1.56
  -7   8   1   28.77    1.39
   8  -7  -1   30.09    1.32
  -8  -7   1   32.52    1.36
   7   8  -1   29.58    1.43
   7  -8   1   32.63    1.43
  -8  -7   1   33.39    2.55
  -7  -8  -1   32.00    1.62
   7  -8   1   30.53    1.55
   8   7   1   30.26    1.40
  -8   7  -1   30.54    1.25
  -7   8   1   29.25    2.35
   7  -8   1   33.28    2.66
  -8   7  -1   31.03    2.37
  -8   7  -1   32.87    1.43
  -8  -7   1   29.47    1.47
  -7  -8  -1   30.31    1.27
   8  -7  -1   32.14    1.56
   8   7   1   28.35    2.19
   8   7  -1   27.02    1.37
  -8   7   1   28.45    1.24
   7   8   1   29.68    2.21
  -7  -8   1   27.07    1.39
   8   7  -1   31.63    2.43
  -8  -7  -1   30.35    1.58
   8  -7   1   30.27    1.39
  -7  -8   1   28.86    1.50
  -8  -7  -1   26.94    1.45
  -8   7   1   28.01    1.35
   8  -7   1   30.29    1.50
   7   8   1   28.61    1.34
   8  -7   1   31.17    2.61
  -7  -8   1   27.52    1.26
  -8   7   1   26.20    2.04
  -7   8  -1   29.08    1.35
  -7   8  -1   26.72    2.22
  -8  -7  -1   28.45    1.21
   7  -8  -1   28.43    2.52
   7  -8  -1   31.22    1.51
  -7   8  -1   28.61    1.22
  -8  -8  -1   30.42    1.61
  -8   8   1   29.76    1.29
  -8   8   1   26.19    2.15
  -8   8  -1   29.85    2.46
   8  -8   1   30.63    2.63
  -8  -8  -1   26.45    1.55
   8   8   1   28.36    1.41
  -8  -8   1   29.78    1.32
   8  -8  -1   27.98    2.64
   8   8   1   31.55    2.35
   8  -8  -1   30.41    1.54
  -8   8   1   30.28    1.41
  -8  -8   1   28.62    1.47
   8  -8   1   29.73    1.68
   8  -8   1   33.29    1.91
   8   8  -1   27.21    2.35
   9   0  -1    5.18    0.75
   0   9  -1    6.03    1.13
   0  -9  -1    5.24    0.58
  -9   0  -1    5.35    0.60
   0   9  -1    5.72    0.52
   0  -9  -1    6.01    0.50
  -9   0   1    6.52    0.99
   0  -9   1    6.99    1.17
   9   0   1    5.70    1.11
  -9   0   1    5.91    0.50
  -9   0   1    4.13    0.95
   0   9  -1    5.34    0.72
   9   0   1    6.42    0.69
   9   0  -1    5.82    1.22
   0   9   1    6.33    1.13
  -1  -9  -1    1.34    0.26
  -9  -1   1    1.60    0.61
  -1  -9  -1   -2.40    1.16
  -1  -9  -1    0.90    0.30
  -9   1  -1    0.62    0.51
   9  -1  -1    0.77    0.67
   9   1   1    0.71    0.56
   1  -9   1    0.48    0.64
   1   9  -1    0.63    0.48
  -1   9   1    0.71    0.50
   1   9  -1    1.48    0.31
  -9   1  -1    1.03    0.32
  -9  -1   1    0.89    0.61
  -1   9  -1    1.94    0.77
   9   1  -1    3.08    0.50
  -1   9  -1    1.36    0.38
   1   9   1    2.21    0.70
  -9   1   1    2.59    0.78
  -9   1   1    1.87    0.35
  -9   1   1    2.26    0.67
   9   1  -1    1.65    0.76
   1  -9  -1    1.65    0.40
  -9  -1  -1    2.39    0.48
  -1  -9   1    1.62    0.72
   9  -1   1    2.50    0.83
  -1  -9   1    2.79    0.53
  -9  -1  -1    1.73    0.58
  -9  -1  -1    0.33    0.54
   9  -1   1    1.60    0.36
   2  -9   1   21.10    1.09
  -9  -2   1   23.34    1.74
  -9  -2   1   24.23    1.07
  -9   2  -1   19.57    1.68
   2   9  -1   22.73    1.88
   9  -2  -1   21.54    1.15
  -2  -9  -1   22.01    1.17
  -9   2  -1   21.57    1.01
   9  -2  -1   20.65    1.89
  -9  -2   1   20.01    1.69
   9   2   1   22.28    1.79
   2  -9   1   21.00    1.86
   2   9  -1   21.05    1.07
  -2   9   1   23.65    1.84
  -2   9   1   20.47    1.02
   2   9   1   20.46    1.69
  -2   9  -1   19.87    1.01
  -9  -2  -1   20.39    0.96
   9   2  -1   22.39    1.94
  -9  -2  -1   20.90    1.58
  -9   2   1   20.99    1.60
  -2  -9   1   21.32    1.01
   2  -9  -1   22.91    1.08
  -9   2   1   19.81    0.90
  -9   2   1   21.54    1.75
   9  -2   1   22.14    1.98
  -9   2   1   23.50    1.48
  -2   9  -1   19.94    1.78
  -9  -2  -1   22.19    1.26
   2  -9  -1   20.89    1.18
   9  -3  -1    7.94    0.73
  -9   3  -1   11.07    1.27
  -3  -9  -1    9.41    0.58
  -3   9   1    8.32    1.33
   3   9  -1    8.06    0.68
   3  -9   1    9.93    1.55
   9  -3  -1    9.94    1.59
  -9   3  -1    9.93    0.62
   3   9  -1   11.61    1.34
  -3   9   1    9.72    0.62
   9   3   1    9.36    1.39
   9   3   1    8.35    0.68
   9  -3  -1   10.45    0.76
  -3  -9  -1    7.79    0.75
   3  -9   1    9.44    0.72
  -9  -3   1    9.91    0.63
  -9  -3   1    8.80    1.36
   9  -3   1    9.99    1.56
   9  -3   1    9.07    0.77
  -9   3   1   11.02    1.55
  -9   3   1   10.80    1.14
   3  -9  -1    8.33    0.80
  -9   3   1   10.33    0.66
   3  -9  -1   10.13    0.71
   9   3  -1    9.40    1.43
  -9  -3  -1   10.30    0.84
  -3  -9   1    9.58    0.62
  -9  -3  -1   10.06    0.60
  -3   9  -1   11.08    1.53
  -3   9  -1    8.25    0.89
  -3   9  -1    9.81    0.63
  -9  -3  -1   10.80    1.19
   9   3  -1   10.08    0.74
   3   9   1   11.77    1.32
  -4  -9  -1   75.44    2.71
   4  -9   1   85.04    3.16
   4  -9   1   79.10    2.92
   4   9  -1   79.48    4.23
  -4   9   1   89.27    4.47
   4  -9   1   79.65    4.14
   9  -4  -1   77.83    2.88
  -9  -4   1   80.87    2.80
   9  -4  -1   81.44    4.31
   9   4   1   78.32    3.89
  -9   4  -1   76.89    2.80
  -4   9   1   75.55    2.75
   9  -4  -1   76.65    2.98
   4   9  -1   74.23    2.82
  -4  -9  -1   75.71    2.96
  -9  -4   1   84.06    3.96
   9   4   1   70.46    2.81
  -9   4  -1   73.43    3.82
  -9   4   1   73.82    2.55
  -4   9  -1   71.95    2.74
   9   4  -1   69.74    4.28
   9  -4   1   73.79    4.10
   4   9   1   82.00    3.81
  -9  -4  -1   75.42    2.88
   9  -4   1   73.10    2.76
  -9  -4  -1   72.91    2.58
  -9  -4  -1   74.47    3.64
  -9  -4  -1   72.61    2.91
   4  -9  -1   75.88    2.77
   9  -4   1   70.58    2.86
  -4   9  -1   74.29    2.62
  -9   4   1   72.32    2.69
  -9   4   1   73.38    3.82
   9   4  -1   73.22    2.74
  -4  -9   1   74.14    2.65
  -4  -9   1   67.09    2.74
  -4   9  -1   81.02    3.96
  -5  -9  -1   42.98    1.89
   9  -5  -1   41.82    1.89
   5   9  -1   40.93    1.74
   5   9  -1   46.90    2.92
  -9   5  -1   43.71    2.79
  -5  -9  -1   41.61    1.60
  -9  -5   1   39.48    1.81
  -5   9   1   37.89    1.73
  -5   9   1   41.23    2.71
  -9  -5   1   40.98    1.68
  -5  -9  -1   40.63    1.85
   9   5   1   41.11    2.61
  -5   9   1   41.61    1.66
   5  -9   1   41.66    2.96
  -9   5  -1   41.56    1.71
   9   5   1   39.39    1.72
   9  -5  -1   42.06    1.76
   5  -9   1   42.18    1.82
   5  -9   1   40.55    1.63
  -9   5   1   41.34    2.42
  -9  -5  -1   38.20    1.87
  -9  -5  -1   38.65    1.80
  -9   5   1   37.06    1.65
  -5  -9   1   38.08    1.59
  -5   9  -1   40.04    1.58
   9  -5   1   39.59    1.83
  -5   9  -1   38.58    2.66
  -9   5   1   40.85    1.55
   9  -5   1   38.85    1.73
   5  -9  -1   42.52    1.79
   9   5  -1   42.92    2.74
  -9  -5  -1   40.10    1.56
  -5   9  -1   39.96    1.69
  -5  -9   1   37.45    1.73
   5   9   1   37.68    2.60
   9   5  -1   36.33    1.67
   9  -5   1   42.69    2.99
  -9  -5  -1   41.84    1.93
  -9   6  -1   28.00    2.33
  -6   9   1   28.48    2.31
  -9   6  -1   29.16    1.34
  -6  -9  -1   28.43    1.51
  -6   9   1   27.74    1.27
  -9  -6   1   31.55    1.33
   9  -6  -1   28.46    2.53
  -9  -6   1   31.18    2.34
  -9  -6   1   27.42    1.43
   6   9  -1   32.87    2.46
   9  -6  -1   28.53    1.49
   6  -9   1   27.78    1.28
  -6  -9  -1   28.92    1.23
  -6  -9  -1   29.83    1.49
   6   9  -1   29.81    1.40
   6  -9   1   30.07    1.47
   6  -9   1   26.30    2.48
   9   6   1   29.33    2.27
  -9   6  -1   27.47    1.13
   9   6   1   28.78    1.38
  -6   9   1   28.22    1.37
   9  -6  -1   28.10    1.33
  -9   6   1   30.15    1.42
  -6   9  -1   30.17    1.30
   9  -6   1   29.88    2.66
  -6   9  -1   31.34    2.38
  -9   6   1   29.06    2.39
  -6  -9   1   30.04    1.51
   9  -6   1   31.82    1.59
   6   9   1   32.97    2.35
  -9   6   1   32.58    2.19
   9  -6   1   31.13    1.46
  -6  -9   1   27.94    1.44
   6   9   1   27.66    1.38
  -9  -6  -1   29.16    1.53
   9   6  -1   34.27    2.46
   6  -9  -1   30.36    1.50
  -6   9  -1   31.68    1.42
  -9  -6  -1   31.76    1.65
  -6  -9   1   30.65    1.34
   9   6  -1   29.90    1.44
  -9  -6  -1   30.62    1.28
  -9   6   1   30.31    1.28
   9  -7  -1   15.52    1.06
  -7   9   1   15.22    0.87
  -7  -9  -1   15.26    1.08
   9   7   1   16.19    0.98
  -7   9   1   14.52    1.75
   7   9  -1   14.38    1.00
  -9   7  -1   15.97    0.92
  -9  -7   1   14.85    0.86
   9   7   1   13.05    1.82
  -7   9   1   13.70    0.90
  -9   7  -1   15.05    2.01
   9  -7  -1   16.32    0.90
   7  -9   1   16.59    2.25
  -7   9   1   15.27    1.63
   7  -9   1   15.85    1.10
  -9  -7   1   16.47    1.90
   7  -9   1   15.24    1.04
  -7  -9  -1   15.97    0.82
   7   9  -1   16.64    1.84
  -9  -7   1   14.10    0.99
  -9   7  -1   15.06    0.74
   9  -7  -1   14.10    2.18
   7   9   1   13.11    0.92
   9  -7   1   16.28    2.35
   7  -9  -1   15.87    1.08
  -7  -9   1   14.81    1.00
  -7   9  -1   16.50    1.22
   9  -7   1   16.14    1.12
  -9   7   1   14.94    1.82
  -7   9  -1   15.43    0.83
  -9  -7  -1   15.48    1.10
   9  -7   1   14.91    0.99
  -9   7   1   17.92    1.02
  -9  -7  -1   17.04    1.17
   9   7  -1   16.88    1.06
  -7  -9   1   16.30    0.89
  -9  -7  -1   15.44    0.81
  -7   9  -1   15.12    1.72
  -7  -9   1   17.73    1.37
   9   7  -1   15.28    1.86
   7   9   1   17.23    1.77
  -9   7   1   15.70    0.83
   8   9  -1   43.15    3.07
  -9  -8   1   40.11    1.70
   8  -9   1   42.54    1.96
  -9  -8   1   44.46    2.05
  -9   8  -1   41.89    1.56
  -9   8  -1   41.31    2.95
  -8   9   1   40.99    3.05
   9   8   1   41.65    1.82
  -8  -9  -1   40.71    1.62
  -8   9   1   40.68    1.79
  -9   8  -1   42.78    1.79
   8  -9   1   44.83    3.35
   9  -8  -1   38.30    3.29
  -8  -9  -1   42.36    2.03
  -8   9   1   40.33    1.67
  -9  -8   1   40.30    1.87
   9   8   1   36.23    2.73
   9  -8  -1   43.84    1.99
   8  -9   1   40.17    1.68
  -8   9   1   38.38    2.78
   8   9  -1   39.17    1.83
  -8  -9  -1   40.99    1.94
  -9   8   1   39.56    3.00
  -9  -8  -1   43.35    1.65
   8  -9  -1   40.09    1.93
  -8   9  -1   41.45    1.80
   9  -8   1   41.06    3.17
  -9   8   1   41.19    1.65
  -9  -8  -1   44.15    1.99
   8   9   1   39.00    1.79
   9  -8   1   42.94    1.78
  -9   8   1   41.67    1.81
  -8  -9   1   41.45    1.96
   9   8  -1   39.69    2.94
  -8  -9   1   40.19    1.86
  -8   9  -1   41.26    1.61
   9   8  -1   41.87    1.86
  -8   9  -1   40.07    3.00
   8   9   1   43.30    2.91
  -9  -8  -1   40.73    2.03
   9  -8   1   43.57    2.01
  -8  -9   1   41.47    1.71
  -9  -9   1    0.26    0.20
   9   9  -1    0.65    0.74
   9  -9  -1    1.36    0.45
  -9  -9  -1    0.92    0.36
   9   9   1    1.19    0.36
   9   9   1    0.38    0.74
  -9   9   1    0.61    0.25
  -9  -9  -1    0.71    0.33
  -9   9  -1    0.30    0.24
  -9  -9   1    0.27    0.25
   9   9  -1    0.28    0.31
   9  -9   1    1.03    0.38
  -9  -9  -1    0.80    0.23
   9  -9   1    0.63    0.31
  -9   9   1   -2.78    0.96
   9  -9  -1    0.23    0.29
  -9   9   1    0.33    0.26
  -9   9   1   -0.02    0.80
   9  -9   1   -0.32    1.08
  -9   9  -1    0.35    0.20
  -9  -9   1    0.20    0.25
   9  -9  -1    0.39    1.35
 -10   0   1    3.19    0.96
   0 -10   1    3.62    0.54
  10   0  -1    4.23    0.56
   0 -10  -1    4.85    0.65
 -10   0   1    5.05    0.48
   0  10  -1    4.27    0.48
  10   0   1    3.69    0.50
  10   0  -1    3.99    0.52
   0 -10  -1    4.84    0.47
 -10   0  -1    6.23    0.77
  10   0  -1    6.36    1.92
  10   0   1    3.83    1.10
 -10   0  -1    5.28    0.45
   0  10   1    3.97    0.47
   0  10  -1    4.06    1.20
   0 -10   1    4.28    0.47
 -10   0   1    3.47    0.87
  10  -1  -1   10.43    0.91
 -10  -1   1    7.09    1.20
 -10  -1   1    8.97    1.43
  -1  10   1    7.75    1.48
   1 -10   1    8.31    0.64
  10   1   1    8.97    0.71
   1  10  -1    7.83    1.34
  -1 -10  -1    8.08    0.71
 -10  -1   1    7.55    0.59
  10  -1  -1    7.30    0.69
  10  -1  -1    7.16    1.61
   1  10  -1    7.71    0.63
  -1 -10  -1    7.39    0.55
 -10   1  -1    7.72    0.56
  10   1   1    8.52    1.60
  -1  10   1    7.78    0.60
 -10   1  -1    7.51    0.70
   1  10   1    8.87    0.66
  10   1  -1    8.62    0.72
  -1  10  -1    9.39    0.68
  10  -1   1    9.76    1.62
  10   1  -1    9.91    0.79
 -10   1   1    9.46    1.49
  10  -1   1    8.54    0.74
 -10  -1  -1    9.27    0.79
  -1  10  -1    9.80    1.57
 -10   1   1    9.99    1.20
  -1 -10   1    8.98    0.65
 -10  -1  -1    8.97    0.60
   1 -10  -1    8.49    0.65
   1 -10  -1    8.88    0.79
 -10   1   1    8.98    0.64
  -1  10  -1    7.67    0.67
  -1 -10   1    8.27    0.75
  10   1  -1    7.37    1.38
  -2 -10  -1    2.14    0.33
   2  10  -1    1.92    0.41
 -10   2  -1    1.55    0.44
  -2 -10  -1    1.93    0.41
  -2  10   1    2.05    0.34
  10  -2  -1    1.74    0.40
 -10  -2   1    2.55    0.87
   2  10  -1    2.47    0.89
  10  -2  -1    2.63    0.87
  -2  10   1    2.42    0.86
  10  -2  -1    2.25    0.45
   2 -10   1    3.19    1.08
  10   2   1    2.78    0.94
 -10  -2   1    2.31    0.38
   2 -10   1    2.30    0.42
  10   2   1    2.10    0.41
 -10   2  -1    2.67    0.40
  -2 -10  -1    1.92    0.40
  -2 -10   1   -0.51    0.86
  -2  10  -1    1.55    0.33
  10   2  -1    1.00    0.39
   2 -10  -1    1.55    0.44
  -2 -10   1    1.80    0.33
   2 -10  -1    1.97    0.38
  -2 -10   1    1.33    0.40
 -10   2   1    0.88    0.21
  10   2  -1    1.11    0.70
 -10  -2  -1    0.13    0.58
  -2  10  -1    1.04    0.54
   2  10   1    1.11    0.66
 -10   2   1    1.79    0.33
 -10  -2  -1    1.42    0.29
   2  10   1    1.50    0.36
  10  -2   1    1.50    0.75
   2 -10  -1   -0.48    1.01
 -10   2   1    1.69    0.84
  10  -2   1    1.25    0.40
  10   2  -1    1.84    0.41
 -10  -2  -1    2.19    0.55
 -10   2   1    1.60    0.61
  -3  10   1    4.88    1.14
 -10   3  -1    2.79    0.91
  10  -3  -1    4.61    0.62
   3 -10   1    4.28    1.11
  10  -3  -1    4.40    0.57
  -3 -10  -1    5.07    0.45
  -3  10   1    4.01    0.48
 -10  -3   1    4.71    1.08
 -10   3  -1    4.31    0.45
  -3 -10  -1    4.32    0.56
   3  10  -1    4.50    0.54
  10   3   1    3.99    0.55
  -3 -10  -1    3.53    0.52
  10   3   1    6.70    1.33
 -10  -3   1    4.37    0.45
  10  -3  -1    5.92    1.35
   3  10  -1    4.00    0.94
   3 -10   1    4.60    0.60
   3  10   1    3.87    0.95
 -10  -3  -1    4.71    0.71
  -3  10  -1    4.03    0.46
 -10   3   1    3.14    0.91
  -3 -10   1    4.19    0.45
  10   3  -1    3.05    0.96
  10   3  -1    4.88    0.61
  10  -3   1    3.52    0.57
  10  -3   1    3.57    0.72
   3  10   1    3.37    0.46
  -3  10  -1    4.04    0.51
  10  -3   1    4.30    1.16
 -10   3   1    4.20    1.01
  -3  10  -1    5.04    1.22
   3 -10  -1    4.68    0.56
 -10   3   1    3.69    0.35
 -10  -3  -1    4.03    0.40
 -10   3   1    4.22    0.45
 -10  -4   1   30.98    2.30
  10  -4  -1   34.21    2.84
  -4 -10  -1   29.78    1.30
 -10  -4   1   31.54    1.38
  -4 -10  -1   30.40    1.52
  -4  10   1   29.34    1.35
 -10   4  -1   31.52    1.38
   4  10  -1   31.51    2.42
  10   4   1   30.37    2.38
  -4  10   1   32.18    2.45
  10  -4  -1   31.33    1.46
  10  -4  -1   30.87    1.56
   4  10  -1   30.37    1.42
  -4 -10  -1   29.01    1.50
   4 -10   1   30.50    1.49
  10   4   1   29.58    1.45
   4 -10   1   26.35    2.43
 -10  -4  -1   33.95    1.71
 -10  -4  -1   32.54    1.37
  -4  10  -1   31.10    1.47
  10   4  -1   34.71    2.63
  -4  10  -1   37.03    2.62
 -10   4   1   33.31    1.48
  -4 -10   1   31.95    1.42
   4  10   1   36.01    2.48
   4 -10  -1   32.90    1.54
  -4 -10   1   30.07    1.53
  10  -4   1   32.48    2.69
 -10   4   1   31.36    1.29
  -4  10  -1   32.73    1.41
  10  -4   1   33.52    1.57
 -10  -4  -1   33.01    1.65
 -10   4   1   34.90    2.58
   4  10   1   32.16    1.47
  10  -4   1   32.74    1.63
  10   4  -1   33.41    1.55
  -4 -10   1   30.66    1.49
  -5 -10  -1   19.07    1.16
 -10  -5   1   18.38    1.11
   5  10  -1   16.64    1.05
 -10   5  -1   17.75    1.87
  -5  10   1   17.46    1.00
   5 -10   1   17.46    2.27
  -5  10   1   16.20    0.97
 -10   5  -1   18.60    1.12
   5  10  -1   15.95    1.80
  10   5   1   14.80    1.77
  10  -5  -1   18.14    2.17
  -5  10   1   18.16    1.89
 -10  -5   1   17.71    0.96
  10  -5  -1   17.65    1.15
 -10  -5   1   16.81    1.81
  -5 -10  -1   18.03    0.91
  -5 -10  -1   16.71    1.10
  10   5   1   16.62    1.03
  -5  10  -1   15.24    0.89
 -10   5   1   12.71    1.84
 -10   5   1   15.13    0.78
   5  10   1   15.61    0.95
  -5 -10   1   14.27    0.96
  10  -5   1   16.43    1.07
   5  10   1   17.00    1.71
  -5  10  -1   15.61    0.91
  10  -5   1   17.64    2.41
   5 -10  -1   15.67    1.01
  -5 -10   1   14.76    0.98
  -5  10  -1   14.72    1.70
 -10   5   1   14.45    0.88
  -5 -10   1   15.13    0.87
  10   5  -1   16.71    1.84
 -10  -5  -1   15.03    1.11
  10  -5   1   14.36    1.00
   6 -10   1   16.69    1.08
  -6  10   1   17.60    0.94
 -10   6  -1   15.96    1.92
  10  -6  -1   15.42    2.35
  10   6   1   15.86    1.41
 -10  -6   1   18.17    2.03
  -6  10   1   16.53    0.98
  10  -6  -1   17.66    1.00
   6  10  -1   14.53    1.74
  -6 -10  -1   15.86    0.86
  -6 -10  -1   17.71    1.14
  -6  10   1   16.99    1.91
 -10  -6   1   16.74    0.94
  10   6   1   15.72    1.77
   6 -10   1   14.25    2.11
  -6 -10  -1   17.90    1.14
 -10  -6   1   16.82    1.08
 -10   6  -1   17.37    0.98
  10  -6  -1   18.32    1.17
   6  10  -1   18.68    1.08
 -10   6   1   16.32    0.95
 -10  -6  -1   15.18    0.81
 -10  -6  -1   13.89    1.04
   6 -10  -1   15.38    1.02
 -10   6   1   16.33    1.85
 -10   6   1   15.49    0.79
  10  -6   1   13.11    2.02
  10   6  -1   14.16    0.99
  10   6  -1   12.71    1.86
   6  10   1   16.02    1.69
  -6  10  -1   16.30    0.86
  10  -6   1   16.78    1.63
  -6  10  -1   14.48    1.74
  -6 -10   1   15.56    1.00
  10  -6   1   14.89    1.01
 -10  -6  -1   15.98    1.16
  -6  10  -1   14.90    0.94
  -6 -10   1   14.23    0.86
  10   7   1   18.70    1.90
 -10  -7   1   15.84    1.07
  -7 -10  -1   16.84    1.16
   7 -10   1   18.17    1.15
 -10  -7   1   18.07    1.22
   7  10  -1   16.06    1.06
  -7 -10  -1   17.70    1.15
  10  -7  -1   18.74    1.19
  -7  10   1   16.92    1.89
  10  -7  -1   18.44    2.64
  -7 -10  -1   15.69    0.85
  10  -7  -1   16.03    0.92
  -7  10   1   17.29    0.94
 -10   7  -1   17.97    1.00
 -10   7  -1   15.51    2.08
 -10  -7   1   17.36    0.95
   7  10  -1   16.69    1.92
  10   7   1   15.72    1.03
   7 -10   1   20.36    2.34
  -7  10   1   17.59    1.87
  -7  10   1   15.65    0.98
   7  10   1   12.17    0.88
  10  -7   1   13.90    1.04
  -7 -10   1   14.01    0.82
  10   7  -1   14.30    0.98
  10  -7   1   13.24    0.91
  -7  10  -1   12.04    1.89
   7  10   1   10.60    1.59
 -10   7   1   10.25    1.62
 -10  -7  -1   13.16    1.07
 -10   7   1   11.89    0.72
  -7  10  -1   13.59    0.77
  -7  10  -1   13.14    0.86
  10   7  -1   10.62    1.80
 -10  -7  -1   12.59    0.73
  10  -7   1   12.64    2.05
 -10   7   1   12.54    0.85
  -7 -10   1   11.84    0.89
   7 -10  -1   12.88    0.96
  -7 -10   1   13.24    0.97
 -10  -7  -1   12.29    0.97
  -8 -10  -1   10.69    0.65
 -10  -8   1   10.83    0.85
 -10   8  -1   10.13    0.75
  -8 -10  -1   10.12    0.90
  10   8   1    9.82    1.65
   8 -10   1   11.26    2.06
   8  10  -1   11.16    0.87
  10  -8  -1    9.59    0.90
   8 -10   1   10.61    0.88
  10  -8  -1    6.90    1.85
 -10  -8   1   10.26    0.93
 -10  -8   1   11.01    0.72
   8  10  -1    9.46    1.79
  -8 -10  -1   10.09    0.86
  -8  10   1   10.74    0.76
  -8  10   1   11.22    0.72
 -10   8  -1   11.28    1.88
  10   8   1   12.02    0.87
  -8  10   1    8.38    1.66
  10  -8   1   10.49    0.79
 -10  -8  -1    9.83    0.95
 -10  -8  -1   10.50    0.89
  10   8  -1    8.33    1.58
  -8 -10   1   10.33    0.70
  -8 -10   1    9.81    0.86
   8  10   1   10.37    0.82
  10  -8   1   11.17    0.93
  10  -8   1    9.81    2.07
 -10   8   1   10.82    0.67
  -8  10  -1   10.30    0.76
   8  10   1    9.48    1.72
  -8  10  -1    9.87    0.63
 -10   8   1   10.47    0.76
 -10  -8  -1   10.44    0.65
  -8 -10   1   10.37    0.81
 -10   8   1   10.86    2.01
   8 -10  -1   11.01    0.91
  -8  10  -1    9.70    1.61
  10   8  -1   12.18    0.90
  10   9   1   19.23    2.11
  -9  10   1   17.26    2.38
  -9 -10  -1   18.61    1.19
 -10  -9   1   19.75    1.02
  -9 -10  -1   19.33    1.29
   9 -10   1   16.07    2.56
  -9  10   1   20.19    0.98
 -10  -9   1   20.80    1.29
  10  -9  -1   19.66    1.25
 -10   9  -1   19.72    1.08
 -10  -9   1   19.89    1.17
  10   9   1   21.08    1.17
   9 -10   1   19.15    1.20
  -9 -10  -1   19.63    0.93
  10  -9  -1   16.85    1.10
   9  10  -1   20.43    2.45
 -10   9  -1   18.61    2.24
   9  10  -1   19.31    1.17
  -9  10   1   17.30    1.04
 -10  -9  -1   17.64    1.16
  10   9  -1   16.98    1.09
   9  10   1   16.81    2.28
 -10  -9  -1   19.30    1.27
  -9  10  -1   16.56    0.79
  -9 -10   1   17.58    0.95
 -10   9   1   14.07    2.14
   9 -10  -1   16.20    1.13
  -9 -10   1   17.48    1.16
   9  10   1   16.99    1.06
  10  -9   1   15.22    2.28
  10  -9   1   15.64    0.90
 -10  -9  -1   17.53    0.87
 -10   9   1   17.24    1.01
  -9 -10   1   15.87    1.03
 -10   9   1   16.94    0.86
  10   9  -1   15.36    2.18
  -9  10  -1   15.64    0.97
   9 -10  -1   17.85    1.16
  10  -9   1   19.25    1.19
  10  10   1    2.01    0.42
 -10  10   1    2.24    0.42
  10  10   1    1.04    1.03
 -10 -10  -1    2.75    0.35
 -10  10  -1    0.84    1.37
 -10  10   1    1.87    0.29
 -10 -10   1    2.12    0.34
 -10  10   1   -0.13    1.13
  10 -10  -1    1.95    0.49
  10 -10   1    1.95    1.74
 -10  10  -1    2.12    0.40
  10  10  -1    2.31    0.49
 -10 -10  -1    2.02    0.46
 -10 -10  -1    1.76    0.45
 -10 -10   1    2.23    0.44
  10 -10   1    1.59    0.48
  10 -10  -1    1.93    0.45
 -10 -10   1    1.80    0.40
  10  10  -1    1.77    1.22
  11   0   1  113.39    5.43
 -11   0  -1  103.19    3.86
   0  11   1  111.33    5.17
   0  11   1  104.06    3.69
   0 -11   1   94.63    3.76
  11   0  -1  105.64    3.89
 -11   0   1  105.22    3.74
   0 -11  -1  105.60    3.69
   0  11  -1  108.10    5.22
   0  11  -1  104.41    3.69
 -11   0  -1  110.24    3.83
   0 -11   1  107.87    3.83
  11   0   1  102.10    3.77
  11   0  -1  107.02    5.37
   0  11  -1   98.75    3.77
   0 -11  -1  103.72    3.87
  -1 -11  -1    0.24    0.24
   1  11  -1    0.38    0.65
   1 -11   1   -1.41    0.97
  -1  11   1    0.19    0.25
 -11   1  -1   -0.86    1.03
 -11  -1   1    0.28    0.30
 -11  -1   1    1.09    0.87
  11   1   1   -0.01    0.33
  11  -1  -1    0.90    0.74
  11   1   1   -0.42    0.69
  11  -1  -1    0.18    0.29
  -1  11   1    0.32    0.61
  -1 -11  -1    0.11    0.29
   1 -11   1    0.75    0.53
   1  11  -1    0.23    0.26
 -11  -1   1    0.33    0.76
  -1 -11   1   -0.38    1.27
   1  11   1   -0.57    0.50
  -1 -11   1   -0.44    0.29
  11   1  -1   -0.07    0.67
 -11   1   1   -0.53    0.62
  11  -1   1   -0.64    0.59
   1  11   1    0.08    0.24
  11   1  -1    0.55    0.62
  11  -1   1    0.27    0.34
 -11  -1  -1   -0.25    0.89
  -1  11  -1   -0.04    0.41
 -11  -1  -1    0.51    0.31
 -11  -1  -1    0.52    0.42
  -1  11  -1    0.25    0.67
 -11   1   1    0.16    0.20
   1 -11  -1    0.08    0.36
  11   1  -1    0.16    0.32
   1 -11  -1    0.31    0.39
  -2  11   1    8.61    1.52
   2  11  -1   11.89    1.76
  11   2   1    9.05    1.58
 -11  -2   1   10.30    0.70
   2 -11   1   10.01    0.77
  -2 -11  -1    9.85    0.83
  -2 -11  -1    8.92    0.76
  11   2   1    9.43    0.82
  11  -2  -1    9.57    0.84
 -11   2  -1    8.42    0.64
  11  -2  -1    8.58    1.76
  11  -2  -1   10.58    0.86
 -11  -2   1    7.89    1.37
  -2  11   1    9.28    1.02
   2 -11  -1   10.99    0.79
  11  -2   1    9.18    0.90
  -2  11  -1   11.53    0.90
  11   2  -1   10.69    0.86
  -2 -11   1   11.66    0.77
 -11   2   1   11.94    1.01
   2  11   1   11.91    1.75
  -2 -11   1    9.50    0.85
 -11   2   1   10.68    1.62
  11  -2   1   10.59    1.32
 -11  -2  -1   11.30    0.73
  11  -2   1   10.91    1.78
   2 -11  -1   11.69    0.98
  -2  11  -1   13.17    1.92
  -2  11  -1   10.80    0.79
  11   2  -1   11.95    1.48
   2  11   1   11.27    0.81
  11   2  -1    9.21    1.62
  -3 -11  -1    4.40    0.45
  11  -3  -1    4.26    1.28
   3  11  -1    4.71    1.22
  11   3   1    4.06    1.26
  -3 -11  -1    4.01    0.71
  -3  11   1    4.41    1.13
 -11  -3   1    3.90    1.10
 -11  -3   1    0.21    1.32
 -11  -3   1    3.74    0.50
  11  -3  -1    3.92    0.56
 -11   3  -1    4.66    0.57
  -3 -11  -1    3.96    0.58
   3  11  -1    3.65    0.52
  -3  11   1    4.12    0.50
  11  -3  -1    5.63    0.75
   3 -11   1    5.05    0.67
  -3  11  -1    4.16    0.51
  -3  11  -1    4.14    0.53
 -11   3   1    3.75    1.06
 -11  -3  -1    4.38    0.45
  -3 -11   1    4.79    0.56
  11  -3   1    3.92    0.62
   3 -11  -1    4.55    0.61
  11  -3   1    4.99    0.69
  11   3  -1    5.22    0.68
  11  -3   1    4.52    1.29
   3  11   1    4.62    1.15
  -3  11  -1    3.45    1.03
  11   3  -1    4.94    1.23
 -11   3   1    4.60    0.50
   3  11   1    4.49    0.59
  -4 -11  -1   15.94    1.06
   4  11  -1   16.35    1.00
  -4 -11  -1   15.46    0.85
  -4  11   1   15.17    0.92
  -4  11   1   15.92    1.80
  11  -4  -1   16.07    1.03
  11  -4  -1   16.49    1.11
   4 -11   1   15.11    1.01
 -11   4  -1   15.71    0.91
  11   4   1   14.27    0.99
  11  -4  -1   13.29    1.95
 -11  -4   1   15.02    0.90
 -11  -4   1   14.39    1.05
  -4 -11  -1   14.93    1.00
 -11  -4   1   18.52    1.90
  11   4   1   16.89    1.87
   4  11  -1   17.27    1.89
  11   4  -1   17.96    1.11
  -4 -11   1   15.74    0.92
   4  11   1   15.44    1.04
 -11  -4  -1   17.98    1.21
 -11  -4  -1   16.54    0.89
  11  -4   1   15.76    1.06
  -4  11  -1   17.42    0.94
   4  11   1   19.50    1.97
  -4 -11   1   16.80    1.06
 -11   4   1   17.63    2.29
  11  -4   1   18.72    2.13
  11   4  -1   17.14    1.97
  -4  11  -1   16.68    1.88
  -4 -11   1   13.51    0.96
  11  -4   1   16.18    1.11
   4 -11  -1   17.05    1.05
  -4  11  -1   15.60    1.07
 -11   4   1   15.49    0.95
 -11  -4  -1   18.31    1.20
  -5 -11  -1    3.32    0.42
  11  -5  -1    3.40    0.50
  11   5   1    3.35    0.50
  -5  11   1    2.65    0.42
   5 -11   1    3.33    0.56
 -11  -5   1    2.61    0.40
 -11  -5   1    3.00    0.54
 -11   5  -1    2.69    0.45
  -5  11   1    3.38    0.57
   5 -11   1   -0.30    1.17
   5  11  -1    3.05    0.51
  -5 -11  -1    3.19    0.55
  11  -5  -1    4.23    1.44
  11   5   1    1.67    0.91
   5  11  -1    3.80    1.12
  -5  11   1    2.26    0.97
  -5 -11  -1    2.51    0.45
 -11  -5   1    3.15    0.97
  11  -5  -1    3.70    0.64
  11   5  -1    1.51    0.94
  11   5  -1    2.17    0.49
 -11  -5  -1    3.04    0.61
  11  -5   1    2.39    0.53
   5 -11  -1    2.59    0.50
 -11  -5  -1    3.14    0.40
  -5  11  -1    2.17    0.37
 -11   5   1    3.61    0.53
   5  11   1    1.26    0.74
  -5 -11   1    4.07    0.56
  -5 -11   1    2.51    0.46
  11  -5   1    2.47    0.52
  -5  11  -1    3.36    0.52
   5  11   1    2.37    0.47
  -5  11  -1    1.81    0.80
  11  -5   1    3.27    1.11
 -11   5   1    2.70    1.04
 -11  -5  -1    2.78    0.56
  -5 -11   1    2.07    0.39
 -11   5   1    2.41    0.32
  11  -6  -1   38.88    1.68
  -6 -11  -1   41.39    1.90
  -6  11   1   37.58    1.74
 -11   6  -1   40.23    1.73
   6  11  -1   39.20    3.06
 -11  -6   1   38.00    2.93
 -11  -6   1   37.96    1.84
  11  -6  -1   41.23    1.95
  -6 -11  -1   38.91    1.60
  11   6   1   41.69    2.99
  11  -6  -1   43.60    3.40
  11   6   1   38.64    1.79
   6 -11   1   40.26    1.89
 -11  -6   1   38.42    1.66
  -6  11   1   37.37    2.95
  -6 -11  -1   37.45    1.88
   6  11  -1   40.76    1.80
  -6  11   1   40.79    1.67
  -6 -11   1   40.50    1.87
  11  -6   1   40.67    1.81
  -6  11  -1   39.74    2.99
  -6 -11   1   40.74    1.86
  -6  11  -1   40.37    1.81
 -11   6   1   38.65    3.04
   6 -11  -1   42.98    1.93
  11  -6   1   40.68    3.32
  11   6  -1   43.52    1.90
   6  11   1   37.47    2.89
  11   6  -1   40.02    3.14
   6  11   1   39.60    1.82
 -11   6   1   41.72    1.56
 -11  -6  -1   42.14    1.66
  11  -6   1   40.91    1.97
 -11   6   1   42.57    1.81
  -6 -11   1   40.81    1.72
 -11  -6  -1   42.38    2.01
 -11  -6  -1   42.48    2.07
  11   7   1    7.02    0.71
 -11   7  -1    5.92    0.56
  11   7   1    2.63    1.26
  11  -7  -1    6.86    0.78
   7 -11   1    6.73    0.73
   7  11  -1    5.71    1.36
  -7  11   1    8.50    1.77
  -7  11   1    4.92    0.54
 -11  -7   1    6.95    0.78
   7  11  -1    5.86    0.66
  -7  11   1    6.71    0.59
  -7 -11  -1    5.94    0.69
  -7 -11  -1    6.31    0.70
  -7 -11  -1    6.01    0.50
 -11  -7   1    6.82    0.71
 -11  -7   1    6.76    0.57
  11  -7   1    6.19    0.72
 -11  -7  -1    7.16    0.53
   7 -11  -1    7.70    0.75
  -7 -11   1    6.77    0.69
  11   7  -1    7.12    1.54
   7  11   1    7.56    0.73
 -11   7   1    6.21    2.09
   7  11   1    7.01    1.84
 -11  -7  -1    7.34    0.77
  11  -7   1    9.37    1.76
  -7  11  -1    6.76    1.53
  11  -7   1    7.32    0.73
  11   7  -1    8.02    0.77
  -7  11  -1    7.64    0.67
  -7 -11   1    7.22    0.58
 -11   7   1    7.05    0.50
  -7 -11   1    7.02    0.68
 -11   7   1    7.03    0.64
 -11  -7  -1    8.94    0.87
  -7  11  -1    7.90    0.58
 -11  -8   1   23.86    1.40
  -8 -11  -1   21.51    1.30
   8  11  -1   21.99    1.23
  11  -8  -1   20.51    1.29
 -11  -8   1   20.32    1.05
   8 -11   1   18.98    2.66
  -8 -11  -1   21.42    0.99
   8 -11   1   21.99    1.30
  -8 -11  -1   19.37    1.22
  11   8   1   21.99    1.22
  11  -8  -1   18.12    2.80
   8  11  -1   14.78    2.20
  11   8   1   18.56    2.14
  -8  11   1   22.03    1.15
 -11   8  -1   20.37    1.11
  -8  11   1   20.74    1.03
 -11  -8   1   21.23    1.23
  -8 -11   1   22.72    1.11
 -11  -8  -1   21.13    1.00
  11  -8   1   21.25    1.12
  -8  11  -1   22.11    1.18
 -11   8   1   21.55    0.97
  -8  11  -1   22.01    1.00
  -8 -11   1   21.09    1.20
 -11  -8  -1   22.36    1.32
  -8  11  -1   26.33    2.46
 -11   8   1   22.42    1.18
   8  11   1   22.08    1.22
 -11  -8  -1   22.50    1.41
  11   8  -1   20.51    2.37
  11  -8   1   21.44    2.62
   8 -11  -1   23.50    1.34
  -8 -11   1   21.75    1.27
  11   8  -1   21.63    1.26
  11  -8   1   21.47    1.33
   8  11   1   20.80    2.24
 -11   8   1   15.07    2.20
 -11  -9   1    2.50    0.44
  -9  11   1    2.25    0.32
   9  11  -1    2.51    0.48
  -9 -11  -1    3.60    0.59
  11  -9  -1    2.56    0.50
 -11  -9   1    2.15    0.47
 -11   9  -1    2.68    0.45
  -9  11   1    3.45    0.50
  -9 -11  -1    2.59    0.52
  -9  11   1    2.00    1.21
  -9 -11  -1    3.34    0.35
   9 -11   1    2.27    0.50
 -11  -9   1    3.14    0.43
  11   9   1    2.25    0.43
   9  11  -1    2.30    1.25
  11   9   1    1.83    1.06
  -9 -11   1    2.91    0.47
  11   9  -1    2.62    0.49
  -9 -11   1    1.98    0.38
   9  11   1    2.46    0.45
 -11  -9  -1    3.46    0.64
  -9  11  -1    2.90    0.46
 -11   9   1    1.23    1.22
 -11   9   1    2.59    0.30
  11   9  -1    1.95    1.20
  11  -9   1    2.54    0.52
   9  11   1    2.03    1.18
 -11  -9  -1    2.09    0.45
 -11  -9  -1    2.70    0.34
  -9  11  -1    0.63    1.21
  11  -9   1    3.70    1.69
 -11   9   1    3.06    0.46
   9 -11  -1    2.61    0.52
  -9 -11   1    2.45    0.36
   9 -11  -1    2.74    0.55
 -10 -11  -1    3.39    0.56
 -10  11   1    3.90    0.39
  10  11  -1    0.84    1.31
 -11 -10   1    3.59    0.52
 -10 -11  -1    2.27    0.46
  10 -11   1    4.38    0.64
  11  10   1    2.80    0.47
 -10  11   1    3.47    0.48
 -11 -10   1    4.32    0.65
 -11  10  -1    4.31    0.47
 -11 -10   1    3.69    0.42
  11 -10  -1    2.62    0.51
 -10 -11  -1    3.74    0.33
 -10  11   1    3.13    1.58
  11  10   1    1.68    1.28
  10  11  -1    3.56    0.53
  11  10  -1    2.42    0.48
 -11  10   1    2.61    0.41
  11 -10   1    3.35    0.56
 -11  10   1    0.62    1.72
 -10 -11   1    2.33    0.48
 -11 -10  -1    2.02    0.43
  10  11   1    1.48    1.39
  11  10  -1    2.78    1.39
  10  11   1    2.25    0.48
 -10  11  -1    2.37    0.39
  10 -11  -1    3.49    0.57
 -11 -10  -1    2.58    0.55
 -10 -11   1    2.81    0.43
 -10 -11   1    2.30    0.35
 -11 -10  -1    3.13    0.30
  10 -11  -1    3.87    0.58
 -11  11  -1   10.21    0.72
 -11 -11   1   10.53    0.64
  11 -11  -1   11.35    0.84
  11  11  -1   12.02    0.87
 -11 -11   1    9.58    0.74
 -11  11   1   10.88    0.74
 -11 -11  -1   10.98    0.81
  11 -11   1   10.64    0.86
 -11 -11   1    9.83    0.82
  11  11   1   10.17    0.81
  12   0   1    2.22    1.08
 -12   0  -1    2.54    0.41
  12   0  -1    1.59    0.46
   0 -12  -1    2.71    0.45
   0  12   1    1.16    0.79
   0  12  -1    2.99    0.51
  12   0   1    2.04    0.50
   0  12  -1    3.25    1.15
 -12   0   1    3.41    0.52
  12   0  -1    3.58    0.70
  12   0  -1    1.75    1.03
   0 -12  -1    3.20    0.59
   0 -12   1    2.39    0.47
   0  12   1    2.14    0.43
  -1  12   1   15.59    0.94
   1  12  -1   14.27    0.94
  -1 -12  -1   14.07    0.88
 -12   1  -1   12.82    0.82
  -1 -12  -1   13.73    1.05
  12   1   1   15.41    1.04
  12  -1  -1   16.39    1.11
  -1  12   1   12.04    1.87
  12   1   1   15.59    2.22
   1  12  -1   15.06    2.17
   1 -12   1   13.08    0.91
  12  -1  -1   15.42    1.05
 -12  -1   1   14.55    0.91
  12  -1  -1   12.86    2.12
  -1 -12   1   15.25    0.94
  12  -1   1   14.31    1.06
   1  12   1   13.73    1.98
   1  12   1   14.31    0.95
   1 -12  -1   14.19    0.92
 -12  -1  -1   14.43    0.86
  12   1  -1   16.37    1.09
  12   1  -1   14.53    2.29
  -1  12  -1   15.50    0.95
 -12   1   1   15.63    0.93
  -1  12  -1   14.11    0.95
   1 -12  -1   14.95    1.13
  -1  12  -1   16.68    2.02
  12  -1   1   15.28    2.21
 -12  -2   1   17.62    1.01
  -2 -12  -1   18.43    1.20
   2  12  -1   19.05    1.12
  -2  12   1   18.25    2.03
  -2  12   1   18.45    1.05
  12  -2  -1   21.53    2.36
  12   2   1   20.08    1.20
  -2 -12  -1   18.57    1.01
   2  12  -1   13.94    2.01
  12  -2  -1   19.27    1.22
  12   2   1   18.56    2.08
 -12   2  -1   18.38    1.01
  12  -2  -1   19.66    1.19
   2 -12   1   19.46    1.14
   2  12   1   19.03    2.05
  -2  12  -1   17.89    1.07
  -2  12  -1   18.49    2.05
  -2  12  -1   18.23    1.04
  12   2  -1   18.88    2.06
  -2 -12   1   16.94    1.15
  -2 -12   1   18.74    1.06
   2 -12  -1   17.91    1.07
  12   2  -1   20.58    1.23
  12  -2   1   21.86    1.64
  12  -2   1   20.74    2.34
   2  12   1   19.68    1.11
  12  -2   1   17.88    1.17
 -12   2   1   19.26    1.07
 -12  -2  -1   18.59    0.99
  -3 -12  -1   23.09    1.33
   3  12  -1   23.84    2.34
  -3 -12  -1   22.06    1.26
  -3  12   1   23.90    2.23
 -12   3  -1   22.76    1.17
  -3 -12  -1   22.70    1.15
  12   3   1   22.92    1.31
   3 -12   1   24.82    1.33
  12  -3  -1   22.13    2.78
 -12  -3   1   22.40    1.18
   3  12  -1   24.79    1.29
  12  -3  -1   24.03    1.32
  -3  12   1   22.95    1.20
  12  -3  -1   23.22    1.38
  12   3   1   25.35    2.44
  12   3  -1   28.20    2.51
   3  12   1   24.30    1.28
   3 -12  -1   23.65    1.29
 -12  -3  -1   22.04    1.41
  12  -3   1   26.11    1.38
  -3  12  -1   25.32    1.23
 -12   3   1   21.82    1.21
   3  12   1   24.11    2.31
  -3 -12   1   22.80    1.32
  -3  12  -1   25.67    2.44
  12  -3   1   22.26    2.50
  12   3  -1   25.31    1.38
  12  -3   1   22.67    1.41
 -12  -3  -1   26.07    1.48
  -3  12  -1   23.73    1.27
 -12  -3  -1   25.60    1.18
  -3 -12   1   24.73    1.23
 -12  -4   1    2.33    0.97
  -4 -12  -1    2.07    0.42
  -4 -12  -1    3.17    0.58
 -12  -4   1    2.22    0.49
  -4  12   1    2.74    0.42
 -12  -4   1    3.17    0.47
  12  -4  -1    3.04    0.57
  12  -4  -1    2.58    1.17
  -4 -12  -1    3.38    0.45
   4 -12   1   -1.19    1.76
   4 -12   1    3.69    0.57
  12  -4  -1    2.74    0.49
 -12   4  -1    2.63    0.42
  12   4   1    3.01    0.53
 -12   4  -1   -0.90    1.94
   4  12  -1    2.43    0.43
  12   4   1    3.08    1.15
   4  12  -1    3.03    1.06
  -4  12   1    2.49    0.99
  12  -4   1    2.60    0.50
  12   4  -1    2.98    1.21
  -4 -12   1    2.43    0.43
   4 -12  -1    2.85    0.49
  -4  12  -1    2.96    0.44
 -12   4   1    3.90    0.56
 -12  -4  -1    3.32    0.63
  -4 -12   1    1.82    0.46
  12   4  -1    3.54    0.57
  -4  12  -1    3.13    0.49
   4  12   1    2.93    0.45
 -12   4   1    3.22    1.14
 -12  -4  -1    3.37    0.44
   4  12   1    3.56    1.04
 -12  -4  -1    3.50    0.64
  12  -4   1    5.48    1.55
  12  -4   1    3.54    0.58
  -4  12  -1    4.29    1.12
   5  12  -1    4.03    0.56
 -12   5  -1    3.58    0.53
  -5  12   1    2.78    1.29
  12  -5  -1    2.68    0.45
  12   5   1    3.65    1.85
  -5  12   1    2.05    0.37
  12  -5  -1    2.96    0.60
   5 -12   1    2.44    0.54
   5  12  -1    3.32    1.22
 -12   5  -1   -0.48    1.62
  -5 -12  -1    3.56    0.56
  -5  12   1    3.24    0.47
   5 -12   1    1.44    2.05
 -12  -5   1    2.20    1.76
 -12  -5   1    2.61    0.42
  12   5   1    2.94    0.51
 -12  -5   1    2.83    0.53
  -5 -12  -1    2.23    0.34
  -5 -12  -1    3.44    0.58
 -12  -5  -1    4.71    0.74
  12   5  -1    3.74    0.59
  12  -5   1    2.96    0.58
 -12   5   1    1.39    1.51
  12  -5   1    4.46    1.72
  -5  12  -1    2.81    1.24
 -12  -5  -1    3.79    0.42
  12   5  -1    2.70    1.22
 -12  -5  -1    4.59    0.71
  -5 -12   1    3.72    0.48
  12  -5   1    2.91    0.51
  -5 -12   1    2.91    0.49
   5 -12  -1    4.57    0.63
 -12   5   1    4.38    0.58
  -5  12  -1    4.07    0.55
   5  12   1    2.97    0.47
  -5  12  -1    3.85    0.46
 -12  -6   1    3.10    0.53
  -6  12   1    4.23    0.49
 -12   6  -1   -1.72    1.77
  -6  12   1    4.03    1.18
  12   6   1    2.22    0.48
  -6 -12  -1    3.82    0.60
  12  -6  -1    3.31    0.46
 -12  -6   1    4.11    0.70
  12  -6  -1    1.29    1.38
 -12   6  -1    2.66    0.43
   6  12  -1    3.04    1.00
  12  -6  -1    4.18    0.70
  -6  12   1    3.16    0.43
   6  12  -1    3.65    0.51
  -6 -12  -1    3.37    0.48
 -12  -6   1    3.12    0.45
  -6 -12  -1    4.05    0.42
   6 -12   1    3.88    0.62
   6 -12   1    0.28    2.20
  12   6   1    3.57    1.22
  -6  12  -1    3.53    0.46
  -6  12  -1    4.42    1.23
   6 -12  -1    3.68    0.58
 -12  -6  -1    3.25    0.62
  -6 -12   1    2.21    0.41
  -6 -12   1    3.33    0.51
   6  12   1    2.83    1.13
   6  12   1    3.44    0.54
 -12   6   1    3.39    0.49
  12   6  -1    3.28    0.57
 -12  -6  -1    3.48    0.38
  12  -6   1    3.03    0.50
 -12   6   1    3.86    1.40
 -12  -6  -1    3.44    0.60
  -6  12  -1    4.20    0.47
  12  -6   1    3.09    0.61
  -6 -12   1    3.51    0.46
  12  -6   1    3.78    1.45
  12   6  -1    3.62    1.24
  12  -7  -1   22.09    1.39
   7  12  -1   21.44    2.45
  -7  12   1   19.62    2.32
  -7  12   1   22.72    1.21
  -7 -12  -1   21.46    1.34
 -12  -7   1   24.83    1.20
   7 -12   1   24.64    1.45
 -12   7  -1   23.38    1.24
  -7 -12  -1   23.57    1.06
  12   7   1   21.60    2.36
  12  -7  -1   18.15    2.65
  12   7   1   26.49    1.66
 -12  -7   1   20.63    1.26
  -7 -12  -1   23.33    1.41
 -12  -7   1   21.79    1.77
  -7  12   1   24.18    1.33
 -12  -7  -1   26.26    1.70
  12  -7   1   20.28    2.75
   7  12   1   21.03    1.29
  12   7  -1   18.22    2.53
   7  12   1   22.10    2.35
  12  -7   1   21.91    1.32
 -12   7   1   21.61    2.74
  -7 -12   1   21.88    1.11
  -7  12  -1   21.52    1.16
 -12   7   1   20.72    1.15
 -12  -7  -1   20.02    1.37
  -7  12  -1   19.14    2.20
  12  -7   1   21.01    1.21
 -12  -7  -1   20.76    1.00
  -7 -12   1   20.96    1.20
  -7  12  -1   23.14    1.08
   7 -12  -1   20.84    1.33
  -7 -12   1   21.17    1.15
  -8  12   1   14.45    0.88
  12   8   1    9.38    2.19
  -8 -12  -1   14.04    1.00
  -8 -12  -1   13.78    0.98
   8 -12   1   14.12    1.02
  12  -8  -1   14.40    1.06
  12   8   1   14.10    0.99
 -12   8  -1   13.32    0.86
  12  -8  -1   10.84    3.53
   8  12  -1   12.49    2.05
 -12  -8   1   13.21    0.92
  -8 -12  -1   14.33    0.74
 -12  -8   1   13.75    0.80
  -8  12   1   14.93    0.81
 -12  -8   1   16.01    1.13
   8  12  -1   14.56    0.99
 -12  -8  -1   11.56    0.65
  -8  12  -1   11.66    0.64
   8 -12  -1   12.35    0.93
  12  -8   1   12.15    0.95
 -12  -8  -1   12.52    1.02
  12   8  -1    8.28    1.73
  12  -8   1   11.33    0.75
  -8  12  -1   11.67    0.79
  -8 -12   1   10.86    0.79
  -8 -12   1   11.57    0.85
   8 -12  -1   11.79    0.97
 -12   8   1   12.02    0.82
 -12  -8  -1   11.74    0.93
  12   8  -1   12.97    0.94
   8  12   1   12.27    0.88
  -8 -12   1   12.29    0.75
   9 -12   1   22.81    1.33
  -9  12   1   23.85    1.07
  -9 -12  -1   24.49    1.36
  -9 -12  -1   25.44    1.31
 -12   9  -1   22.18    1.17
 -12  -9   1   24.00    1.12
   9  12  -1   22.64    1.25
  12   9   1   26.37    1.31
 -12  -9   1   24.22    1.41
 -12  -9   1   23.37    1.26
  -9  12   1   25.12    1.25
  12  -9  -1   25.44    1.39
   9  12  -1   25.41    3.03
  -9 -12  -1   23.64    0.98
   9 -12  -1   23.03    1.30
  -9  12  -1   23.55    1.19
  -9 -12   1   24.33    1.11
  -9 -12   1   25.08    1.30
 -12  -9  -1   23.61    1.32
   9  12   1   25.26    1.27
   9 -12  -1   24.37    1.31
 -12  -9  -1   25.18    1.45
  12   9  -1   21.18    2.62
  -9 -12   1   21.20    1.16
 -12   9   1   23.15    1.18
 -12  -9  -1   23.82    0.99
  12   9  -1   23.58    1.29
  12  -9   1   24.37    1.35
 -12 -10   1    7.58    0.66
 -10 -12  -1    7.67    0.70
  10 -12   1    7.90    0.73
 -12  10  -1    8.64    0.64
 -10  12   1    8.49    0.67
  12 -10  -1    7.91    0.76
 -12 -10   1    7.73    0.54
 -10 -12  -1    8.40    0.76
  10 -12   1    7.43    0.67
 -10  12   1    8.77    0.53
  12  10   1    8.95    0.75
  10  12  -1    8.15    0.74
 -12 -10   1    8.16    0.75
 -12 -10  -1    6.72    0.64
  10  12   1    7.09    0.68
 -12  10   1    7.30    0.57
 -10 -12   1    6.93    0.50
  12  10  -1    6.93    0.72
 -12 -10  -1    6.24    0.72
  10 -12  -1    7.28    0.65
  12 -10   1    6.67    0.70
 -10  12  -1    7.61    0.60
  10 -12  -1    6.86    0.70
 -10 -12   1    6.47    0.64
 -12  11  -1    2.93    0.41
  12  11   1    2.29    0.59
 -11 -12  -1    2.36    0.40
 -12 -11   1    3.74    0.60
  11 -12   1    1.71    0.42
  11  12  -1    2.18    0.39
 -11 -12  -1    2.79    0.53
  12 -11  -1    1.81    0.40
 -12 -11   1    1.72    0.26
 -11  12   1    2.54    0.36
 -12  11   1    2.13    0.32
  11 -12  -1    1.86    0.35
  12 -11   1    1.58    0.35
 -11 -12   1    1.96    0.27
 -12 -11  -1    1.39    0.37
 -11  12  -1    1.91    0.33
  12  11  -1    1.74    0.37
 -12 -11  -1    1.95    0.36
 -11 -12   1    1.71    0.36
 -12 -12   1    4.95    0.47
 -12 -12   1    4.69    0.28
 -12  12  -1    4.01    0.40
 -12 -12  -1    4.68    0.50
  12 -12   1    4.35    0.50
  12  12   1    4.13    0.49
  12  12  -1    4.23    0.49
 -12  12   1    4.55    0.42
 -12 -12  -1    4.18    0.54
  13   0   1    1.30    0.43
  13   0  -1    2.49    0.50
   0  13  -1    1.42    1.05
   0  13   1    1.76    0.39
   0  13   1    1.53    1.09
 -13   0  -1    2.25    0.41
   0 -13  -1    2.21    0.56
   0 -13  -1    1.78    0.40
  13   0  -1    3.18    1.51
  13   0  -1    1.78    0.50
 -13   0   1    2.07    0.39
   0 -13   1    1.93    0.44
   0  13  -1    2.09    0.45
  13   0   1    1.13    1.06
 -13   0  -1    3.04    0.53
  -1  13   1   72.74    2.75
 -13   1  -1   71.46    2.71
  -1  13   1   68.34    4.19
   1  13  -1   71.75    2.76
  13  -1  -1   74.32    2.85
  13   1   1   80.95    4.62
  -1 -13  -1   66.86    2.87
  13  -1  -1   67.16    4.55
 -13   1  -1   72.14    2.87
   1  13  -1   73.58    4.47
  13  -1  -1   69.48    2.93
  -1 -13  -1   76.65    2.76
   1 -13   1   73.90    2.83
 -13  -1   1   71.67    2.73
  13   1   1   74.42    2.89
 -13   1   1   78.90    2.92
  13  -1   1   78.00    3.02
 -13  -1  -1   78.46    3.12
  -1  13  -1   78.73    4.62
  13   1  -1   70.73    3.04
   1  13   1   76.76    2.92
  13  -1   1   73.95    4.80
 -13  -1  -1   80.20    2.86
  -1  13  -1   81.09    2.90
  -1  13  -1   69.95    2.92
  13   1  -1   78.24    3.02
  -1 -13   1   78.78    2.95
   1  13   1   80.94    4.69
   1 -13  -1   77.60    2.93
  13   1  -1   76.58    4.70
   2 -13   1    3.43    0.58
 -13  -2   1    2.71    0.44
   2  13  -1    2.10    0.43
   2  13  -1    2.63    1.02
  -2  13   1    2.60    0.45
  -2 -13  -1    2.53    0.51
  13  -2  -1    2.49    1.19
  -2  13   1    1.89    1.02
  13   2   1    2.18    1.05
  -2 -13  -1    3.11    0.45
  13  -2  -1    2.50    0.57
  13   2   1    3.33    0.57
  13  -2  -1    2.56    0.52
 -13   2  -1    2.99    0.43
 -13  -2  -1    2.45    0.39
   2 -13  -1    3.32    0.52
  13  -2   1    0.13    1.20
  -2  13  -1    1.40    1.17
 -13   2   1    2.30    0.43
   2  13   1    2.92    0.47
  -2  13  -1    3.90    0.56
  -2 -13   1    2.55    0.44
  -2 -13   1    1.65    0.50
   2  13   1    3.03    1.13
 -13  -2  -1    2.45    0.49
  13  -2   1    3.30    0.59
  -2  13  -1    2.71    0.44
  13   2  -1    1.53    0.47
  13   2  -1    3.21    0.60
  13   2  -1    2.00    1.07
  13   3   1   15.43    2.22
   3  13  -1   20.07    2.59
  -3  13   1   18.61    1.04
  13  -3  -1   17.43    1.19
   3 -13   1   16.73    1.09
  13  -3  -1   18.14    1.12
  -3 -13  -1   18.46    1.18
  -3 -13  -1   18.43    0.99
  13  -3  -1   15.80    2.21
  13   3   1   17.68    1.14
   3  13  -1   18.15    1.09
 -13  -3   1   17.96    1.17
 -13   3  -1   19.13    1.03
  -3  13   1   17.25    1.99
 -13  -3   1   17.50    1.00
   3  13   1   17.80    2.12
   3  13   1   19.36    1.11
 -13   3   1   17.53    1.03
  13   3  -1   18.10    1.16
 -13  -3  -1   18.18    1.23
  -3 -13   1   19.01    1.05
  -3  13  -1   16.94    1.03
  13   3  -1   15.47    2.26
  13  -3   1   16.90    2.31
  -3  13  -1   17.28    0.98
  -3  13  -1   19.44    2.16
  13  -3   1   19.10    1.21
  -3 -13   1   15.43    1.09
 -13  -3  -1   19.10    0.97
  13  -3   1   18.65    1.18
   3 -13  -1   17.67    1.08
 -13  -3  -1   18.15    1.22
   4 -13   1    1.37    0.41
  13  -4  -1    0.71    0.35
  -4  13   1    0.63    0.95
  -4 -13  -1    1.24    0.40
 -13   4  -1    1.34    0.33
  -4 -13  -1    1.95    0.49
 -13  -4   1   -0.92    1.37
  -4 -13  -1    1.50    0.36
 -13  -4   1    1.26    0.32
 -13  -4   1    0.91    0.35
  -4  13   1    1.21    0.32
  13  -4  -1    0.84    1.35
   4  13  -1    0.77    0.96
  13   4   1    0.23    1.03
  13  -4  -1    1.72    0.47
   4  13  -1    1.00    0.35
  13   4   1    1.39    0.44
  -4 -13  -1    0.74    0.25
  13  -4   1    1.74    1.24
 -13  -4  -1    1.25    0.27
  -4  13  -1    2.16    0.43
 -13   4   1   -0.40    1.51
 -13  -4  -1    1.20    0.39
  -4 -13   1    1.55    0.38
 -13   4   1    1.35    0.33
   4  13   1    2.05    0.44
   4  13   1    0.77    0.97
   4 -13  -1    0.57    0.30
  -4  13  -1    1.63    0.37
  -4  13  -1    0.66    1.01
  13   4  -1    1.60    0.46
  -4 -13   1    0.33    0.36
 -13  -4  -1    0.64    0.39
  13  -4   1    1.39    0.47
  13  -4   1    1.35    0.45
  13   4  -1    2.26    1.16
 -13  -5   1   26.53    1.26
   5  13  -1   26.17    1.42
   5 -13   1   27.05    1.46
  -5  13   1   26.32    1.41
   5  13  -1   26.97    2.64
 -13  -5   1   26.11    1.43
  13  -5  -1   23.70    2.91
  13  -5  -1   25.68    1.25
  13  -5  -1   27.49    1.49
  -5 -13  -1   22.46    1.35
  13   5   1   29.00    2.79
  -5 -13  -1   27.03    1.20
 -13  -5   1   26.02    1.52
  -5 -13  -1   23.98    1.31
  13   5   1   25.99    1.55
 -13   5  -1   23.65    1.25
   5  13   1   26.04    2.58
 -13  -5  -1   26.55    1.57
 -13  -5  -1   26.79    1.59
  -5  13  -1   27.27    2.73
   5 -13  -1   28.33    1.48
  -5  13  -1   29.75    1.30
  13  -5   1   26.74    1.43
  -5  13  -1   28.10    1.37
  13   5  -1   29.22    2.83
 -13  -5  -1   28.65    1.24
  13  -5   1   24.03    2.82
   5  13   1   27.55    1.43
  -5 -13   1   26.88    1.29
  13   5  -1   27.37    1.52
  -5 -13   1   23.56    1.31
 -13   5   1   26.79    1.35
  13  -5   1   26.00    1.47
  -6 -13  -1   14.05    0.76
   6  13  -1   15.40    2.40
  -6  13   1   14.56    0.85
  -6  13   1   13.22    0.88
  -6 -13  -1   13.99    0.97
  13  -6  -1   12.93    2.74
 -13  -6   1   14.80    1.11
  -6 -13  -1   13.75    0.94
  -6  13   1   12.19    2.13
 -13  -6   1   14.89    0.85
  13   6   1   13.49    0.99
 -13  -6   1   14.15    0.99
   6  13  -1   13.71    0.94
   6 -13   1   15.60    1.03
  13  -6  -1   13.73    1.01
 -13   6  -1   14.74    0.89
  13  -6   1   14.90    0.93
  13  -6   1   13.79    2.26
 -13  -6  -1   13.98    1.07
 -13   6   1   13.67    0.87
  13   6  -1   15.01    1.03
   6  13   1   12.31    1.86
  13   6  -1   13.24    2.14
  -6 -13   1   13.79    0.83
 -13   6   1    8.40    2.73
  -6  13  -1   13.92    0.78
  13  -6   1   13.57    1.00
  -6  13  -1   14.63    0.90
  -6  13  -1    9.73    1.83
 -13  -6  -1   14.05    0.76
   6 -13  -1   13.30    0.95
 -13  -6  -1   14.36    1.03
   6  13   1   13.54    0.91
   7 -13   1    9.68    0.85
  -7  13   1    8.99    1.60
  -7 -13  -1    9.70    0.79
  -7  13   1   10.83    0.78
  13   7   1    6.53    1.59
  -7 -13  -1   10.68    0.61
  13  -7  -1   10.37    0.89
  -7 -13  -1   10.64    0.82
   7  13  -1    8.95    1.89
 -13  -7   1   11.08    0.70
 -13  -7   1   11.02    0.93
  13   7   1   11.81    0.88
 -13   7  -1   11.54    0.77
 -13  -7   1   10.50    0.82
   7  13  -1   12.07    0.86
  -7  13   1   11.17    0.71
  -7  13  -1   11.63    0.78
  13  -7   1   13.55    2.33
  13   7  -1   13.73    2.17
 -13  -7  -1   12.04    0.91
  13  -7   1   11.69    0.94
  -7 -13   1   11.43    0.73
  -7  13  -1   10.98    0.64
  -7 -13   1   10.43    0.79
   7  13   1   10.93    0.81
 -13   7   1   11.31    0.77
 -13  -7  -1   12.36    1.01
 -13  -7  -1   11.34    0.64
  13   7  -1   11.85    0.90
  13  -7   1   11.47    0.78
   7 -13  -1   10.70    0.86
   7  13   1    9.79    1.90
  -8  13   1    1.43    0.32
 -13  -8   1    1.72    0.38
   8  13  -1    1.45    0.39
  13   8   1    1.74    0.43
  -8 -13  -1    2.29    0.46
  -8  13   1    1.47    0.28
 -13  -8   1    1.85    0.34
 -13  -8   1    1.34    0.40
  -8 -13  -1    1.66    0.23
 -13   8  -1    1.88    0.35
  -8 -13  -1    1.68    0.41
  13  -8  -1    1.29    0.42
   8 -13   1    1.96    0.45
 -13  -8  -1    1.33    0.23
   8 -13  -1    1.71    0.44
   8 -13  -1    1.07    0.44
  -8 -13   1    1.29    0.26
 -13  -8  -1    1.60    0.47
  -8 -13   1    1.20    0.31
  13  -8   1    1.91    0.46
  13   8  -1    1.41    0.40
 -13  -8  -1    0.91    0.34
  -8  13  -1    2.01    0.38
 -13   8   1    1.31    0.30
   8  13   1    1.22    0.36
  13  -9  -1   20.94    1.20
 -13  -9   1   22.64    1.14
 -13  -9   1   20.51    1.26
   9  13  -1   24.50    1.19
   9 -13   1   20.55    1.30
 -13   9  -1   22.76    1.10
  -9  13   1   22.54    0.94
 -13  -9   1   21.98    1.00
  -9  13   1   21.11    1.09
  -9 -13  -1   22.64    1.60
   9 -13   1   22.03    1.20
  13   9   1   24.46    1.23
  -9 -13  -1   21.28    1.25
   9 -13  -1   21.97    1.21
  13  -9   1   20.78    1.22
  -9 -13   1   21.73    0.99
 -13  -9  -1   20.63    1.17
   9  13   1   23.47    1.18
  -9  13  -1   24.04    1.13
  -9 -13   1   21.85    1.13
  13   9  -1   22.66    1.21
 -13   9   1   23.89    1.13
 -10 -13  -1    0.55    0.27
  10  13  -1    0.84    0.31
 -13 -10   1    1.00    0.21
  13 -10  -1    0.96    0.32
  10 -13   1    0.79    0.25
 -13 -10   1    0.70    0.33
 -13  10  -1    1.02    0.27
 -13 -10   1    0.74    0.44
 -10 -13  -1    0.51    0.26
 -10  13   1    0.44    0.21
  10 -13   1    0.76    0.36
  13 -10   1    1.27    0.34
 -10 -13   1    1.75    0.25
 -10  13  -1    1.76    0.29
  10 -13  -1    1.23    0.31
  10  13   1    1.60    0.42
  10 -13  -1    1.15    0.30
 -13 -10  -1    1.54    0.45
  13  10  -1    1.29    0.34
 -13 -10  -1    1.91    0.36
 -10 -13   1    1.57    0.31
 -13  10   1    1.44    0.31
 -13  11  -1    0.74    0.24
  13  11   1    0.24    0.24
 -11 -13  -1    0.60    0.24
 -13 -11   1    0.71    0.14
 -11  13   1    0.18    0.23
  11 -13   1    0.33    0.22
 -11 -13  -1    0.45    0.23
  11  13  -1    0.70    0.25
 -13 -11   1    0.86    0.28
  13 -11  -1    0.67    0.25
 -13  11   1    0.74    0.18
 -13 -11  -1    0.82    0.23
 -11  13  -1    0.43    0.18
  13 -11   1   -0.11    0.23
 -11 -13   1    0.69    0.23
 -11 -13   1    0.60    0.15
 -13 -11  -1    0.56    0.22
  11  13   1    0.59    0.23
  11 -13  -1    0.40    0.27
  13  11  -1    0.04    0.22
   0  14   1    2.64    1.19
 -14   0   1    2.10    0.38
  14   0  -1    1.16    1.52
   0  14  -1    2.39    0.42
 -14   0  -1    1.99    0.37
   0  14   1    2.15    0.39
   0 -14  -1    1.86    0.36
  14   0  -1    2.14    0.47
  14   0  -1    1.54    0.47
   0 -14   1    1.61    0.38
   0  14  -1    1.05    1.02
 -14   0  -1    2.32    0.42
  14   0   1    1.33    1.34
  14   0   1    1.68    0.47
   1  14  -1   23.75    2.64
 -14   1  -1   20.90    1.08
  -1 -14  -1   20.98    1.12
  14  -1  -1   18.66    2.66
  -1  14   1   23.21    1.18
  14   1   1   21.52    1.28
   1 -14   1   21.76    1.20
   1  14  -1   22.15    1.17
  -1  14   1   20.48    2.36
  14  -1  -1   21.60    1.23
  14  -1  -1   20.09    1.27
 -14  -1   1   19.93    1.11
  -1 -14  -1   21.29    1.28
  14   1   1   16.89    2.68
  14   1  -1   20.84    1.24
  -1  14  -1   19.92    2.71
 -14   1   1   19.53    1.10
   1 -14  -1   22.28    1.16
 -14  -1  -1   20.63    1.05
  14   1  -1   17.81    1.18
   1  14   1   21.91    2.32
  14   1  -1   15.30    2.32
  14  -1   1   20.46    1.25
  14  -1   1   18.08    2.55
 -14  -1  -1   20.55    1.24
   1  14   1   19.64    1.11
  -1  14  -1   20.63    1.10
  -1 -14   1   20.82    1.15
  -2 -14  -1    3.49    0.48
  14   2   1    1.76    0.46
  14  -2  -1    2.23    0.46
  14  -2  -1    2.29    0.51
   2  14  -1    2.83    0.49
  -2 -14  -1    3.28    0.60
   2 -14   1    2.01    0.45
  -2  14   1    2.92    0.46
 -14  -2   1    2.36    0.38
  14   2   1    2.38    1.38
  14  -2  -1    2.96    1.60
 -14   2  -1    2.20    0.38
   2  14  -1    2.81    1.21
  -2  14   1    2.97    1.35
 -14  -2  -1    2.50    0.50
  -2  14  -1    2.77    0.49
  -2  14  -1    2.05    0.38
   2  14   1    2.18    0.42
  -2  14  -1    1.36    1.19
  -2 -14   1    2.16    0.42
 -14  -2  -1    2.33    0.50
 -14   2   1    2.25    0.42
  14   2  -1    0.25    1.18
   2 -14  -1    1.78    0.39
  14   2  -1    2.94    0.56
  14  -2   1    1.35    0.40
  14  -2   1    3.44    1.62
   2  14   1    2.99    1.14
 -14  -2  -1    1.83    0.34
   3  14  -1   36.77    1.62
  14   3   1   31.14    3.09
  14  -3  -1   32.53    3.46
  -3 -14  -1   32.78    1.64
  -3 -14  -1   35.06    1.48
 -14  -3   1   34.98    1.72
  -3  14   1   34.31    3.03
  14   3   1   34.12    1.70
  14  -3  -1   35.99    1.58
  -3  14   1   33.41    1.51
 -14   3  -1   32.31    1.50
  -3 -14  -1   34.92    1.78
  14  -3  -1   32.85    1.71
   3 -14   1   33.65    1.63
 -14  -3   1   33.43    1.51
   3  14  -1   40.45    3.20
 -14   3   1   32.28    1.54
 -14  -3  -1   33.83    1.76
  14  -3   1   31.76    1.71
   3  14   1   33.70    1.57
 -14  -3  -1   34.74    1.75
  14  -3   1   34.13    1.62
  -3  14  -1   33.81    1.56
  14   3  -1   34.11    3.30
   3 -14  -1   31.91    1.57
  -3  14  -1   30.09    2.91
 -14  -3  -1   34.54    1.45
  14  -3   1   36.17    3.43
   3  14   1   31.80    2.91
  -3  14  -1   34.60    1.49
  -3 -14   1   35.71    1.56
  14   3  -1   34.06    1.67
  14   4   1    0.58    0.34
  -4  14   1    0.25    0.24
  14  -4  -1   -0.07    0.29
   4  14  -1    0.16    0.25
  14  -4  -1   -3.40    2.28
  14  -4  -1    0.06    0.27
  -4 -14  -1    0.09    0.19
 -14  -4   1    0.29    0.31
 -14   4  -1   -0.08    0.16
  -4 -14  -1   -0.05    0.23
  -4 -14  -1    0.08    0.28
 -14  -4   1   -0.01    0.16
 -14  -4   1   -0.01    0.25
   4 -14   1   -0.06    0.27
  14  -4   1    0.61    0.40
   4  14   1   -0.07    0.23
  -4  14  -1    0.00    0.22
  14   4  -1    0.33    0.34
 -14   4   1    0.24    0.23
  -4  14  -1   -0.17    0.17
   4 -14  -1   -0.12    0.23
  14  -4   1    0.18    0.34
 -14  -4  -1    0.31    0.31
  -4 -14   1    0.31    0.21
 -14  -4  -1    0.15    0.19
 -14  -4  -1    0.44    0.32
  -5  14   1    8.17    1.68
   5  14  -1    7.70    1.82
 -14  -5   1    9.16    0.65
  14  -5  -1    8.35    0.81
 -14  -5   1    9.49    0.80
 -14   5  -1    9.53    0.68
   5 -14   1    9.69    0.81
 -14  -5   1    8.85    0.87
  14  -5  -1    9.66    0.65
  14  -5  -1    2.66    2.43
  -5 -14  -1    9.69    0.80
  -5  14   1    9.54    0.67
  -5 -14  -1    9.40    0.59
  14   5   1    4.85    1.55
  14   5   1    9.22    0.83
  14   5  -1    9.23    0.84
  14   5  -1    6.72    1.79
  -5  14  -1    7.33    1.89
  -5  14  -1    9.15    0.64
 -14  -5  -1   10.34    0.88
  -5 -14   1    9.16    0.68
  14  -5   1    9.47    0.78
  14  -5   1    9.76    2.16
 -14  -5  -1    8.52    0.83
   5  14   1   10.12    0.76
  -5  14  -1   10.91    0.76
 -14  -5  -1    9.63    0.60
 -14   5   1    9.40    0.72
  14  -5   1    9.54    0.84
   5 -14  -1    9.62    0.78
   5  14   1   10.37    1.61
   6  14  -1    0.32    0.28
  -6 -14  -1    0.63    0.36
 -14  -6   1    0.31    0.25
   6 -14   1    0.15    0.33
  14  -6  -1   -0.22    0.26
  -6  14   1    0.37    0.21
  -6 -14  -1    0.28    0.16
  -6 -14  -1    0.92    0.33
 -14  -6   1    0.22    0.18
  14   6   1    0.94    0.38
 -14  -6   1    0.36    0.27
 -14   6  -1    0.07    0.21
 -14  -6  -1    0.49    0.18
  -6  14  -1    0.62    0.23
   6  14   1    0.47    0.31
   6 -14  -1    1.60    0.55
   6 -14  -1    0.63    0.29
 -14   6   1    0.65    0.26
  14  -6   1    0.72    0.30
 -14  -6  -1    0.64    0.32
 -14  -6  -1    0.36    0.32
  14   6  -1    0.68    0.35
  14  -6   1    0.49    0.39
  -6 -14   1    0.70    0.23
  -6  14  -1    0.62    0.21
  14   7   1    2.63    0.45
   7 -14   1    3.76    0.57
  -7  14   1    3.39    0.41
 -14  -7   1    3.54    0.40
 -14   7  -1    2.85    0.42
  -7  14   1    4.61    0.51
 -14  -7   1    3.00    0.46
  -7 -14  -1    4.04    0.52
 -14  -7   1    3.88    0.61
   7  14  -1    3.52    0.51
  14  -7  -1    2.98    0.49
  14   7  -1    3.71    0.55
 -14  -7  -1    3.72    0.32
   7 -14  -1    2.92    0.52
  14  -7   1    3.61    0.77
  -7  14  -1    4.62    0.60
  14  -7   1    3.00    0.39
  -7  14  -1    4.40    0.42
   7  14   1    3.35    0.47
  -7 -14   1    3.52    0.38
 -14  -7  -1    2.65    0.48
   7 -14  -1    2.74    0.44
 -14   7   1    4.46    0.47
 -14  -7  -1    4.19    0.59
  -8  14   1    5.64    0.56
 -14  -8   1    7.08    0.72
  14   8   1    7.47    0.66
  14  -8  -1    7.11    0.89
  -8 -14  -1    6.68    0.60
 -14   8  -1    6.72    0.55
  -8 -14  -1    7.17    0.61
   8 -14   1    6.08    0.64
 -14  -8   1    6.37    0.57
   8  14  -1    6.64    0.63
 -14  -8   1    6.89    0.49
 -14   8   1    7.22    0.57
  -8 -14   1    6.78    0.53
   8 -14  -1    6.07    0.62
  14   8  -1    7.20    0.68
 -14  -8  -1    6.86    0.70
  14  -8   1    6.02    0.66
   8  14   1    7.80    0.65
   8 -14  -1    8.08    0.80
 -14  -8  -1    7.90    0.97
  -8  14  -1    7.36    0.58
  -9 -14  -1   -0.18    0.41
 -14  -9   1   -0.13    0.38
 -14  -9   1    0.42    0.15
   9 -14   1   -0.13    0.20
  14   9   1    0.44    0.26
  14  -9  -1    0.11    0.24
   9 -14   1    0.22    0.23
  -9 -14  -1    0.10    0.21
  -9  14   1    0.33    0.13
 -14   9  -1    0.28    0.17
   9  14  -1    0.26    0.21
  -9  14   1    0.20    0.24
 -14  -9   1    0.25    0.24
  14   9  -1    0.49    0.27
  -9 -14   1    0.34    0.15
   9  14   1    0.19    0.23
  -9  14  -1    0.31    0.21
   9 -14  -1    0.48    0.24
 -14  -9  -1    0.55    0.28
 -14  -9  -1    0.42    0.21
  14  -9   1    0.14    0.27
 -14   9   1    0.35    0.19
   9 -14  -1    0.21    0.22
  10 -14   1    6.97    0.58
  10  14  -1    8.99    0.59
 -14 -10   1    7.79    0.41
  14  10   1    9.29    0.65
 -14  10  -1    8.78    0.54
  14 -10  -1    8.73    0.63
 -10 -14  -1    6.48    0.50
 -14 -10   1    8.52    0.65
 -10  14   1    7.95    0.53
 -14  10   1    8.95    0.56
 -14 -10  -1    8.72    0.70
 -10  14  -1    8.78    0.55
  14  10  -1   11.28    0.68
  10 -14  -1    9.35    0.64
  14 -10   1    8.53    0.64
  10  14   1    9.73    0.62
 -14 -10  -1    8.91    0.72
  15   0   1   27.29    3.23
   0 -15  -1   31.32    1.40
   0 -15   1   30.59    1.47
  15   0  -1   26.31    1.53
   0  15   1   23.47    2.64
   0  15  -1   22.88    2.85
   0  15  -1   34.74    1.44
  15   0  -1   31.20    1.49
   0  15   1   31.43    1.43
 -15   0   1   31.79    1.43
  15   0   1   33.02    1.57
 -15   0  -1   31.95    1.50
 -15   0  -1   30.82    1.36
  -1  15   1   19.61    1.03
  -1  15   1   14.05    2.30
  15  -1  -1   19.42    1.17
 -15  -1   1   17.39    0.98
  15  -1  -1   17.60    1.06
   1  15  -1   19.21    1.02
 -15  -1   1   17.99    1.13
  -1 -15  -1   18.19    0.97
   1 -15   1   18.44    1.06
 -15   1  -1   17.98    0.96
   1  15  -1   16.65    2.60
  -1 -15  -1   18.61    1.25
  15   1   1   16.14    2.74
  15   1   1   20.90    1.20
  -1  15  -1   16.85    0.93
  -1 -15   1   16.85    1.00
  15   1  -1   15.34    1.47
 -15  -1  -1   17.21    1.07
  15   1  -1   14.09    3.20
   1 -15  -1   16.66    0.96
  15   1  -1   16.56    1.07
  15  -1   1   11.63    2.65
  -1  15  -1   17.16    3.31
 -15  -1  -1   18.57    0.92
 -15  -1  -1   18.33    1.18
  15  -1   1   16.05    1.07
   1  15   1   17.47    1.00
 -15   1   1   16.31    0.94
 -15  -2   1   11.24    0.88
 -15  -2   1   11.11    0.87
  15  -2  -1   11.59    0.81
  -2 -15  -1   11.25    0.95
 -15   2  -1   10.16    0.70
  -2 -15  -1   12.19    0.73
   2  15  -1   11.74    0.78
 -15  -2   1   11.71    0.76
  15   2   1   11.47    0.93
   2 -15   1   11.30    0.82
  -2  15   1   12.15    0.77
  15  -2  -1   10.35    0.88
  -2  15  -1   12.08    0.77
 -15  -2  -1   12.37    0.95
 -15  -2  -1   11.85    0.72
   2  15   1   12.74    0.83
  -2 -15   1   12.18    0.81
  15   2  -1   12.57    0.91
 -15   2   1   11.68    0.79
   2 -15  -1   12.40    0.82
  15  -2   1   12.02    0.91
 -15  -2  -1   12.06    0.91
  -3 -15  -1    5.49    0.48
  -3 -15  -1    6.23    0.70
  -3  15   1    6.13    0.57
 -15  -3   1    5.91    0.53
 -15  -3   1    5.48    0.67
   3 -15   1    6.16    0.66
   3  15  -1    5.82    0.60
  15  -3  -1    6.95    0.75
  15  -3  -1    6.07    0.60
  -3 -15  -1    6.07    0.71
 -15  -3   1    6.33    0.66
  15   3   1    6.33    0.76
 -15   3  -1    5.87    0.52
   3  15   1    5.39    0.60
  15   3  -1    5.71    0.71
 -15  -3  -1    6.13    0.67
 -15  -3  -1    6.36    0.71
 -15   3   1    6.47    0.57
  -3  15  -1    6.23    0.54
 -15  -3  -1    5.96    0.48
  -3 -15   1    6.27    0.57
   3 -15  -1    5.17    0.59
  -3  15  -1    5.95    0.65
  -4 -15  -1   10.04    0.60
  -4  15   1    9.68    0.69
  15   4   1   11.50    0.88
   4  15  -1   11.59    0.77
 -15   4  -1   10.96    0.71
  -4 -15  -1   10.85    0.82
  -4 -15  -1   10.89    0.97
  15  -4  -1   11.23    0.87
  15  -4  -1   10.48    0.64
 -15  -4   1   10.71    0.68
 -15  -4   1   10.76    0.86
   4 -15   1    9.16    0.78
 -15  -4   1   10.43    0.83
 -15  -4  -1   11.06    0.87
   4 -15  -1   11.29    0.99
 -15   4   1   12.09    0.76
  -4 -15   1   10.66    0.81
  15  -4   1   11.25    0.80
  -4  15  -1   10.67    0.66
 -15  -4  -1   11.52    0.90
   4  15   1   10.98    0.77
  -4 -15   1   11.14    0.72
  15  -4   1    8.89    0.83
 -15  -4  -1   10.41    0.62
  -4  15  -1   11.29    0.78
   4 -15  -1   11.61    0.80
  15   4  -1   10.36    0.84
 -15  -5   1   12.28    0.72
   5  15  -1   12.95    0.82
  -5  15   1   12.32    0.73
  -5 -15  -1   11.99    0.67
  15  -5  -1   12.26    0.97
 -15  -5   1   12.43    0.92
   5 -15   1   12.36    0.85
  15   5   1   12.68    0.90
  -5 -15  -1   12.75    0.85
 -15  -5   1   11.40    0.83
 -15   5  -1   12.28    0.76
 -15  -5  -1   12.20    0.90
 -15  -5  -1   12.14    0.93
 -15  -5  -1   11.59    0.61
  -5  15  -1   11.54    0.74
  15  -5   1   11.81    0.76
   5 -15  -1   11.58    0.79
  15  -5   1    9.60    0.85
   5 -15  -1   11.38    0.96
 -15   5   1   11.49    0.75
  -5  15  -1   12.16    0.66
  15   5  -1   11.59    0.87
   5  15   1   12.53    0.81
  -5 -15   1   12.61    0.72
  15   6   1    7.22    0.73
 -15  -6   1    7.69    0.71
  -6  15   1    8.09    0.55
  15  -6  -1    7.93    0.69
 -15   6  -1    7.92    0.58
   6  15  -1    8.41    0.65
 -15  -6   1    8.06    0.53
  -6 -15  -1    6.92    0.63
 -15  -6   1    8.18    0.64
   6 -15   1    7.29    0.68
 -15  -6  -1    9.17    0.78
 -15  -6  -1    8.27    0.46
 -15   6   1    9.19    0.63
  -6 -15   1    8.67    0.58
   6  15   1    9.15    0.67
   6 -15  -1    8.73    0.80
  15  -6   1    9.12    0.57
  -6  15  -1    9.45    0.49
   6 -15  -1    9.36    0.70
 -15  -6  -1    8.82    0.72
  15  -6   1    6.85    0.70
  -6  15  -1    8.69    0.62
  15   6  -1    8.96    0.76
   7  15  -1    9.29    0.91
 -15  -7   1    8.22    0.83
 -15  -7   1    8.00    0.60
  15  -7  -1    8.59    0.70
  -7  15   1    8.29    0.50
 -15  -7   1    7.54    0.49
   7 -15   1    7.48    0.68
 -15   7  -1    7.45    0.57
  15   7   1    8.57    0.72
 -15  -7  -1   10.85    0.89
  15   7  -1    9.47    1.00
   7 -15  -1    9.88    0.77
   7  15   1    8.78    0.62
  -7 -15   1    7.92    0.50
 -15  -7  -1    8.51    0.68
 -15   7   1    8.91    0.61
  15  -7   1    7.51    0.68
   7 -15  -1   10.39    0.81
  -7  15  -1    8.39    0.59
  15   8   1    0.25    0.26
 -15  -8   1    0.03    0.20
  15  -8  -1   -0.24    0.19
 -15   8  -1    0.14    0.17
  -8  15   1    0.01    0.13
   8 -15   1   -0.20    0.19
   8 -15   1    0.06    0.21
 -15  -8   1   -0.12    0.17
 -15  -8   1    0.02    0.12
   8  15  -1   -0.12    0.18
 -15  -8  -1    0.40    0.20
   8 -15  -1   -0.02    0.20
 -15  -8  -1    0.52    0.25
   8 -15  -1   -0.05    0.18
  -8  15  -1    0.08    0.17
   8  15   1    0.04    0.19
  15  -8   1   -0.08    0.29
  15   8  -1    0.02    0.23
 -15   8   1    0.21    0.15
  -8 -15   1   -0.12    0.10
   9 -15   1    4.45    0.40
   9  15  -1    5.84    0.46
   9 -15   1    4.90    0.48
  15   9   1    5.77    0.51
 -15  -9   1    5.79    0.52
 -15   9  -1    5.93    0.43
  15  -9  -1    4.64    0.46
   9  15   1    4.78    0.43
  15   9  -1    5.26    0.46
 -15   9   1    3.97    0.36
 -15  -9  -1    5.20    0.50
  -9  15  -1    4.24    0.36
   9 -15  -1    4.82    0.40
   9 -15  -1    5.14    0.45
  15  -9   1    4.01    0.44
 -15  -9  -1    4.13    0.40
  16   0  -1    0.06    0.26
   0 -16  -1   -0.49    0.26
  16   0   1    0.26    0.31
   0  16   1   -0.02    0.19
 -16   0  -1   -0.13    0.16
 -16   0   1    0.03    0.24
   0 -16  -1    0.21    0.20
 -16   0   1    0.00    0.16
 -16   0   1    0.10    0.26
   0 -16   1   -0.27    0.17
   0  16  -1    0.17    0.20
 -16   0  -1   -0.14    0.23
 -16   0  -1   -0.06    0.15
  -1 -16  -1    2.93    0.49
  16  -1  -1    3.30    0.42
   1  16  -1    2.70    0.36
 -16  -1   1    1.83    0.38
 -16  -1   1    2.14    0.48
  -1 -16  -1    3.01    0.40
 -16   1  -1    3.29    0.54
 -16  -1   1    1.83    0.30
 -16   1  -1    3.27    0.37
  -1  16   1    2.49    0.35
   1 -16   1    1.75    0.34
  16   1   1    2.81    0.48
  16  -1  -1    3.54    0.53
 -16   1   1    1.36    0.30
   1 -16  -1    2.07    0.32
  16   1  -1    2.06    0.40
  -1  16  -1    1.95    0.32
  16  -1   1    2.02    0.42
 -16  -1  -1    2.08    0.43
 -16  -1  -1    2.21    0.30
   1 -16  -1    2.32    0.56
  -1 -16   1    1.93    0.37
 -16   1   1    2.60    0.39
   1  16   1    2.75    0.41
 -16  -1  -1    1.81    0.34
  16  -2  -1   15.59    1.00
  -2 -16  -1   14.60    1.24
 -16  -2   1   16.99    0.87
 -16  -2   1   18.52    1.04
  -2  16   1   17.84    0.90
   2 -16   1   16.31    0.95
  16   2   1   17.74    1.04
 -16   2  -1   16.82    0.86
  16  -2  -1   16.37    1.02
 -16  -2   1   17.45    1.04
   2  16  -1   16.84    0.90
  -2 -16  -1   17.18    0.80
 -16  -2  -1   13.83    0.97
  16  -2   1   15.05    0.91
   2 -16  -1   14.38    0.82
 -16   2   1   14.23    0.82
 -16  -2  -1   16.18    1.03
 -16  -2  -1   14.28    0.74
   2  16   1   16.15    0.88
   2 -16  -1   15.32    1.08
  -2  16  -1   15.05    0.79
  16   2  -1   14.89    0.91
  -2 -16   1   15.45    0.84
   3 -16   1    4.75    0.53
  -3 -16  -1    6.31    0.39
  -3  16   1    6.73    0.53
 -16  -3   1    7.34    0.80
 -16  -3   1    6.37    0.49
   3  16  -1    6.59    0.54
  16   3   1    7.22    0.70
 -16   3  -1    6.86    0.51
  -3 -16  -1    6.85    0.63
 -16  -3   1    6.97    0.69
  16  -3  -1    5.94    0.64
  16  -3  -1    6.40    0.45
 -16   3   1    6.90    0.54
   3  16   1    7.67    0.59
 -16  -3  -1    7.39    0.68
  16   3  -1    7.90    0.67
   3 -16  -1    7.12    0.59
   3 -16  -1    6.19    0.71
  -3 -16   1    7.34    0.61
  -3 -16   1    7.22    0.64
 -16  -3  -1    7.01    0.67
  16  -3   1    6.44    0.74
 -16  -3  -1    8.06    0.52
  -4 -16  -1    0.42    0.25
   4 -16   1    0.37    0.30
 -16  -4   1    0.62    0.18
   4  16  -1    0.72    0.33
 -16   4  -1    0.68    0.21
 -16  -4   1    0.76    0.30
  16  -4  -1    0.73    0.30
 -16  -4   1    0.64    0.23
   4  16   1    0.83    0.36
  -4  16  -1    0.97    0.20
 -16   4   1    0.66    0.27
 -16  -4  -1    1.05    0.31
  16  -4   1    0.99    0.27
  16   4  -1    0.74    0.38
  -4 -16   1    0.74    0.23
 -16  -4  -1    0.94    0.32
   4 -16  -1    0.67    0.26
  -4 -16   1    1.19    0.24
 -16  -4  -1    0.90    0.17
 -16  -5   1    0.44    0.21
 -16  -5   1    0.32    0.23
 -16   5  -1    0.51    0.19
 -16  -5   1    0.77    0.19
   5  16  -1    0.42    0.22
  16   5   1    0.44    0.28
  -5  16   1    0.46    0.19
   5 -16   1    0.49    0.24
  16  -5  -1    0.53    0.28
  -5  16  -1    1.31    0.42
 -16  -5  -1    1.16    0.33
  16   5  -1    0.95    0.32
  -5 -16   1    1.24    0.23
  16  -5   1    1.09    0.22
   5  16   1    1.02    0.28
 -16  -5  -1    0.92    0.26
 -16  -5  -1    1.16    0.15
   5 -16  -1    0.97    0.37
 -16   5   1    1.25    0.29
   5 -16  -1    0.37    0.22
  -5  16  -1    0.96    0.16
  -6  16   1    1.81    0.23
 -16  -6   1    1.50    0.28
 -16  -6   1    1.50    0.20
   6  16  -1    1.48    0.28
 -16  -6   1    1.47    0.35
   6 -16   1    1.43    0.34
  16   6   1    1.79    0.36
   6 -16   1    1.57    0.33
  16  -6  -1    2.16    0.38
 -16   6  -1    1.45    0.24
  -6 -16   1    1.51    0.21
 -16   6   1    2.16    0.34
   6 -16  -1    1.81    0.37
   6 -16  -1    1.65    0.31
  -6  16  -1    1.78    0.26
 -16  -6  -1    1.32    0.31
  16  -6   1    2.19    0.39
  16   6  -1    1.53    0.32
   6  16   1    1.84    0.29
 -16  -6  -1    1.86    0.32
 -16  -7   1    0.28    0.21
   7 -16   1   -0.18    0.19
   7 -16   1   -0.04    0.17
 -16   7  -1    0.05    0.12
  -7  16   1   -0.26    0.11
  16  -7  -1    0.09    0.21
  16   7   1    0.12    0.22
 -16  -7   1   -0.20    0.08
   7  16  -1    0.03    0.16
 -16  -7  -1   -0.04    0.18
  16  -7   1    0.49    0.31
   7  16   1    0.19    0.16
 -16   7   1    0.15    0.16
   7 -16  -1   -0.15    0.14
 -16  -7  -1    0.10    0.16
   7 -16  -1    0.07    0.19
  -7  16  -1    0.30    0.20
  16   7  -1    0.01    0.21
 -17   0   1    0.72    0.21
 -17   0  -1    0.42    0.22
   0  17   1    0.75    0.21
   0 -17   1    0.78    0.33
   0  17  -1    0.65    0.20
  17   0   1    0.38    0.26
 -17   0   1    0.49    0.24
 -17   0  -1    0.51    0.16
 -17   0   1    0.55    0.20
 -17   0  -1   -0.08    0.25
   0 -17  -1    0.72    0.16
   0 -17  -1    0.81    0.33
   0 -17   1    0.54    0.20
  17   0  -1    0.55    0.20
  17   1   1   10.90    0.71
   1  17  -1   11.54    0.60
  -1  17   1   11.99    0.64
  -1 -17  -1   10.98    0.76
 -17   1  -1   10.65    0.74
 -17  -1   1   10.00    0.69
   1 -17   1   10.19    0.62
 -17   1  -1   10.50    0.57
 -17  -1   1    9.62    0.57
  -1 -17  -1    8.69    0.45
 -17  -1   1    9.50    0.63
   1 -17   1   10.67    0.79
  -1  17  -1   10.04    0.54
   1 -17  -1   10.81    0.81
 -17   1   1   10.12    0.70
  -1 -17   1    9.56    0.58
  -1 -17   1    9.48    0.70
  17  -1   1   10.77    0.66
   1 -17  -1    9.46    0.51
 -17  -1  -1    9.10    0.50
 -17  -1  -1    9.95    0.65
 -17  -1  -1   10.48    0.74
   1  17   1   10.80    0.62
 -17   1   1    8.34    0.55
  17   1  -1    9.92    0.59
 -17   2  -1    4.35    0.35
  -2 -17  -1    4.61    0.49
   2 -17   1    4.48    0.43
   2 -17   1    4.76    0.55
 -17  -2   1    4.99    0.48
  17   2   1    4.43    0.51
   2  17  -1    5.49    0.42
  -2  17   1    4.80    0.40
 -17  -2   1    4.95    0.47
 -17  -2   1    4.54    0.36
 -17   2  -1    4.92    0.50
   2 -17  -1    4.64    0.55
   2 -17  -1    4.57    0.35
   2  17   1    5.15    0.44
 -17  -2  -1    4.29    0.40
  -2  17  -1    4.98    0.35
  -2 -17   1    4.95    0.39
 -17  -2  -1    4.92    0.52
  17  -2   1    5.07    0.46
 -17   2   1    4.81    0.51
 -17  -2  -1    4.36    0.30
  -2 -17   1    3.97    0.44
 -17   2   1    3.81    0.36
  17   2  -1    4.91    0.44
 -17   3  -1   10.95    0.72
   3 -17   1   10.15    0.64
 -17  -3   1   10.27    0.55
  -3  17   1   11.90    0.59
  17  -3  -1   11.70    0.82
 -17   3  -1   10.52    0.57
   3 -17   1   10.56    0.77
   3  17  -1   12.28    0.61
  17   3   1   11.28    0.71
 -17  -3   1   11.55    0.69
 -17  -3   1   11.35    0.69
  -3 -17  -1    9.30    0.62
 -17   3   1   10.74    0.62
 -17  -3  -1   10.18    0.66
   3  17   1   11.67    0.65
  -3 -17   1    9.95    0.61
   3 -17  -1   11.22    0.79
  17   3  -1   12.31    0.66
  17  -3   1   11.34    0.57
  -3 -17   1   10.91    0.55
 -17  -3  -1   11.13    0.49
  -3  17  -1   12.03    0.58
 -17  -3  -1   11.78    0.75
   3 -17  -1   11.09    0.57
   4  17  -1    0.58    0.18
  17  -4  -1    0.66    0.32
 -17  -4   1    0.62    0.19
  17   4   1    0.76    0.25
 -17   4  -1    0.37    0.18
   4 -17   1    0.67    0.23
   4 -17   1    0.71    0.30
 -17  -4   1    0.49    0.22
 -17   4  -1    0.53    0.15
  -4  17   1    0.53    0.16
 -17  -4   1    0.46    0.14
 -17  -4  -1    0.43    0.22
   4  17   1    0.51    0.18
 -17  -4  -1    0.02    0.15
 -17   4   1    0.36    0.14
  -4 -17   1    0.03    0.14
  17   4  -1    0.30    0.20
   4 -17  -1    0.52    0.18
   4 -17  -1    0.27    0.25
   0   0   2    0.09    0.11
   0   0  -2    0.16    0.09
   0   0   2    0.27    0.17
   0   0  -2    0.20    0.21
   0   1  -2  190.00    6.18
  -1   0   2  187.53    6.09
   0   1   2  178.81    5.78
   0   1   2  183.18    5.78
  -1   0  -2  193.37    6.17
   1   0   2  189.18    5.82
   0   1  -2  187.01    5.96
   1   0  -2  188.49    5.96
   0  -1   2  188.96    5.94
   0  -1  -2  190.90    6.09
   1  -1  -2  183.30    6.23
  -1  -1  -2  198.04    6.50
   1  -1   2  198.48    6.14
  -1   1  -2  185.43    6.26
  -1  -1   2  201.37    6.40
  -1   1   2  193.68    6.30
  -1  -1   2  223.41    6.56
   1   1  -2  199.43    6.39
   1  -1   2  207.16    6.45
  -1   1  -2  199.88    6.51
  -2   0   2   48.99    1.82
   0  -2   2   42.75    1.67
  -2   0  -2   46.56    1.92
   0  -2  -2   43.06    1.72
   2   0   2   43.13    1.59
   0   2   2   39.93    1.52
   0   2   2   45.83    1.53
   2   0  -2   42.39    1.75
  -2   0   2   43.81    1.81
   0  -2   2   42.58    1.75
  -2   1  -2    4.67    0.61
  -2   1  -2    4.71    0.39
  -1  -2  -2    3.78    0.52
  -1   2   2    4.10    0.39
   2   1   2    4.04    0.28
  -2  -1   2    4.37    0.49
   1   2  -2    4.25    0.48
  -2  -1   2    3.92    0.47
   1  -2   2    4.51    0.53
   2  -1  -2    4.03    0.44
   1  -2   2    3.76    0.34
   2   1   2    3.92    0.26
  -2   1   2    8.53    0.70
   1  -2  -2    9.13    0.60
  -1  -2   2    9.55    0.67
   1  -2  -2    9.14    0.52
   2   1  -2    9.21    0.67
   1   2   2    8.91    0.33
   1   2   2    9.24    0.33
  -2   1   2    9.30    0.65
  -2  -1  -2    9.51    0.77
   2  -1   2    8.81    0.60
  -1   2  -2    9.95    0.74
  -1   2  -2    8.75    0.63
  -1  -2   2    8.86    0.66
   2   2  -2   86.04    3.29
  -2   2  -2   91.46    3.31
  -2  -2  -2   86.65    3.40
   2   2   2   90.13    2.87
  -2   2   2   91.03    3.23
  -2  -2   2   89.55    3.30
   2  -2  -2   92.04    3.24
   2  -2   2   94.65    3.29
  -2  -2   2   92.26    3.30
   0  -3   2    7.98    0.60
   3   0   2    7.92    0.58
  -3   0  -2    7.34    0.45
   0   3  -2    7.56    0.67
  -3   0  -2    6.40    0.73
   0  -3  -2    7.21    0.56
  -3   0   2    7.51    0.67
   3   0  -2    7.35    0.67
  -3   0   2    7.43    0.67
   0  -3   2    8.54    0.69
   0   3   2    8.18    0.51
  -1   3   2  966.20   28.49
  -3   1  -2  936.74   28.43
   3  -1  -2  914.76   28.65
   1  -3   2  917.64   28.63
  -3  -1   2  926.43   28.67
  -1  -3  -2  903.95   28.63
   3   1   2  892.40   28.34
   1   3  -2  917.62   28.65
  -3   1  -2 1000.00   28.81
   1  -3   2  949.40   28.45
  -3   1   2  903.09   28.27
  -1  -3   2  942.63   28.24
   3   1  -2  903.96   28.29
   1  -3  -2  886.03   28.00
  -1  -3   2  909.38   28.27
   1  -3  -2  913.02   27.96
  -3  -1  -2  943.40   28.52
  -1   3  -2  935.96   28.24
  -1   3  -2  872.48   28.23
   3  -1   2  941.87   28.20
  -3   1   2  967.50   28.35
  -2  -3  -2  733.76   22.68
  -3  -2   2  724.83   22.55
   2  -3   2  731.62   22.55
  -2   3   2  750.54   22.46
  -3   2  -2  713.15   22.39
  -3  -2   2  731.04   22.54
   2   3  -2  718.24   22.55
   3   2   2  689.14   22.12
   3  -2  -2  725.93   22.56
  -3   2  -2  748.38   22.58
  -2   3  -2  683.44   21.75
  -3   2   2  717.02   21.81
  -3  -2  -2  694.46   22.06
   3   2  -2  672.18   21.80
   2   3   2  715.29   21.37
   2  -3  -2  707.07   21.73
   3  -2   2  727.19   21.83
   2  -3  -2  651.77   21.40
  -2  -3   2  689.50   21.80
  -2   3  -2  723.98   21.75
  -2  -3   2  746.41   21.87
  -3  -3  -2  325.88   10.54
  -3  -3   2  311.79   10.27
   3  -3  -2  321.41   10.30
   3   3  -2  308.95   10.28
   3   3   2  308.02    9.83
  -3   3  -2  303.04   10.17
  -3   3   2  319.51   10.23
  -3   3  -2  310.48   10.16
  -3  -3   2  319.09   10.27
   3  -3   2  319.45   10.31
   0  -4  -2    3.24    0.46
  -4   0   2    3.21    0.58
   0  -4   2    3.34    0.54
  -4   0  -2    4.05    0.73
  -4   0   2    2.29    0.49
   4   0   2    3.33    0.50
   0   4  -2    3.39    0.58
   0  -4   2    4.13    0.64
   0   4   2    3.19    0.46
  -4   0  -2    3.31    0.38
   4   0  -2    2.94    0.54
  -4  -1   2    7.74    0.77
   4  -1  -2    8.86    0.82
   4   1   2    9.03    0.68
   1   4  -2    8.53    0.76
  -4  -1   2    8.91    0.78
  -1  -4  -2    8.34    0.75
  -1   4   2    9.09    0.69
  -4   1  -2    8.72    0.85
   1  -4   2    9.49    0.81
  -1  -4   2    9.25    0.78
  -4   1   2    9.91    0.83
   4   1  -2    8.62    0.81
   1  -4  -2    9.32    0.55
  -1  -4   2    9.48    0.78
   1   4   2    9.11    0.60
  -4  -1  -2   10.95    1.00
   4  -1   2    8.40    0.75
   1  -4  -2    8.46    0.67
  -1   4  -2    8.80    0.78
  -1   4  -2    9.54    0.75
  -4   1   2    9.96    0.81
  -2   4   2  140.05    4.93
  -2  -4  -2  139.02    5.11
   2  -4   2  143.38    5.09
   4   2   2  135.45    4.71
  -4  -2   2  145.94    5.08
  -4  -2   2  148.67    5.09
  -4   2  -2  142.48    4.91
   2   4  -2  135.28    5.02
  -4   2  -2  145.81    5.11
  -4   2  -2  134.43    4.36
   4  -2  -2  137.67    5.11
  -2   4  -2  144.00    4.95
   4  -2   2  145.77    5.15
   2   4   2  143.13    4.74
   2  -4  -2  131.61    4.43
  -2  -4   2  145.24    5.13
   4   2  -2  142.40    5.15
  -2  -4   2  146.18    5.13
  -4   2   2  148.78    5.16
  -2   4  -2  139.97    5.09
  -4  -2  -2  149.84    5.46
   4   3   2    5.04    0.52
   4  -3  -2    5.68    0.84
  -4   3  -2    6.10    0.70
  -3   4   2    5.44    0.65
  -3  -4  -2    6.38    0.90
   3  -4   2    6.16    0.86
  -4  -3   2    5.02    0.73
   3   4  -2    6.02    0.86
  -4   3  -2    5.72    0.66
  -4  -3   2    5.35    0.78
  -3   4  -2    6.07    0.65
  -4  -3  -2    6.42    1.00
   3  -4  -2    6.00    0.35
   3  -4  -2    7.06    0.79
  -3  -4   2    6.68    0.74
   3   4   2    6.33    0.54
   4  -3   2    6.65    0.78
  -4   3   2    6.68    0.73
  -3   4  -2    5.79    0.68
   4   3  -2    7.00    0.77
  -3  -4   2    6.11    0.70
  -4   4   2   22.31    1.44
  -4   4  -2   24.94    1.41
   4  -4  -2   27.11    1.67
  -4  -4   2   24.29    1.53
  -4   4  -2   22.88    1.43
   4   4   2   25.58    1.27
  -4  -4   2   22.31    1.44
   4   4  -2   22.39    1.49
   4  -4   2   24.22    1.60
   5   0  -2    0.22    0.32
   0   5   2    0.78    0.30
  -5   0   2    0.61    0.38
   0  -5   2    0.47    0.35
   0  -5  -2    0.38    0.30
  -5   0   2    0.85    0.39
   5   0   2    0.09    0.27
   0   5  -2    0.27    0.32
  -5   0  -2    0.43    0.20
  -5   0  -2    0.33    0.38
  -5   0  -2    0.37    0.24
  -5   1  -2   82.20    2.86
   5  -1  -2   89.53    3.64
  -5   1  -2   91.38    3.35
   1  -5   2   87.91    3.55
  -1   5   2   89.66    3.39
   1   5  -2   88.61    3.57
  -5   1  -2   90.67    3.74
   5   1   2   91.58    3.38
  -5  -1   2   87.91    3.56
  -5  -1   2   87.94    3.51
  -1   5  -2   90.47    3.58
  -5   1   2   90.87    3.55
  -5  -1  -2   81.43    3.17
  -5  -1  -2   93.42    3.90
   5   1  -2   88.69    3.61
   1   5   2   88.25    3.26
   5  -1   2   89.66    3.55
   1  -5  -2   82.91    3.32
  -1  -5   2   96.68    3.61
  -1  -5   2   87.27    3.53
  -5   1   2   94.65    3.63
  -1   5  -2   89.90    3.37
  -5  -1  -2   84.74    3.06
  -5   2  -2  265.61    9.11
  -5  -2   2  266.86    8.99
   5   2   2  258.94    8.68
   5  -2  -2  276.88    9.19
   2  -5   2  254.25    8.99
   2   5  -2  270.55    9.04
  -5   2  -2  254.46    8.20
  -5  -2   2  277.03    9.06
  -2   5   2  266.72    8.89
  -5   2  -2  275.07    8.85
  -5  -2  -2  277.26    9.42
   5  -2   2  270.02    9.01
  -2  -5   2  263.46    8.90
   5   2  -2  260.73    8.99
  -2  -5   2  270.25    8.97
  -5   2   2  266.96    8.92
  -5   2   2  266.56    9.00
   2  -5  -2  243.16    8.81
  -2   5  -2  266.11    8.64
  -2   5  -2  257.43    8.94
   2   5   2  268.99    8.58
  -5   3  -2   28.34    1.66
   3   5  -2   28.03    1.65
  -3   5   2   27.43    1.59
   3  -5   2   25.31    1.64
  -5   3  -2   24.10    1.11
  -5  -3   2   27.34    1.65
  -5   3  -2   26.15    1.54
   5   3   2   27.78    1.42
   5  -3  -2   27.08    1.74
  -5  -3   2   27.62    1.63
  -3  -5   2   29.29    1.68
  -5   3   2   29.40    1.76
   5   3  -2   30.42    1.76
   5  -3   2   30.12    1.82
  -3   5  -2   27.71    1.44
   3   5   2   28.65    1.43
  -3  -5   2   29.60    1.73
  -3   5  -2   29.10    1.70
   3  -5  -2   25.54    1.71
   4  -5   2   64.45    3.08
  -5  -4   2   65.58    2.94
  -4   5   2   64.60    2.95
   4   5  -2   65.17    3.01
  -5   4  -2   61.68    2.41
   5   4   2   67.23    2.69
  -5   4  -2   62.89    2.87
   5  -4  -2   61.96    3.09
  -5   4  -2   66.55    2.88
  -5  -4   2   64.32    2.98
  -4   5  -2   73.21    3.38
  -4  -5   2   73.41    3.20
  -4  -5   2   73.89    3.29
   5   4  -2   75.96    3.32
  -4   5  -2   76.23    2.98
   5  -4   2   69.50    3.32
   4   5   2   72.06    2.90
   4  -5  -2   71.94    3.36
  -5   4   2   69.01    3.22
  -5   5  -2    2.78    0.67
  -5  -5   2    3.74    0.83
   5   5  -2    2.67    0.75
  -5   5  -2    3.11    0.62
   5  -5   2    2.49    0.72
   5  -5  -2    2.69    0.77
  -5  -5   2    3.36    0.78
   5   5   2    3.35    0.63
  -5   5   2    3.16    0.71
   0  -6  -2    6.41    0.72
   6   0   2    6.20    0.87
   0  -6   2    7.19    0.85
   0   6  -2    7.25    1.00
   6   0  -2    6.46    1.02
  -6   0  -2    7.55    1.15
  -6   0   2    7.16    0.83
   0   6   2    5.70    0.78
  -6   0   2    7.06    1.01
  -6   1  -2    0.88    0.24
  -6  -1   2    0.66    0.47
   6  -1  -2   -0.09    0.36
   1  -6   2    0.52    0.48
  -6   1  -2    0.52    0.37
   1   6  -2    0.39    0.42
   6   1   2    0.93    0.43
  -1   6   2    0.43    0.28
   6   1  -2    1.82    0.57
  -6  -1  -2    0.57    0.48
   6  -1   2    0.56    0.49
   1  -6  -2    1.07    0.46
   1   6   2    1.22    0.44
  -1   6  -2    0.65    0.44
  -6   1   2    0.59    0.47
  -6  -1  -2    0.88    0.35
  -1   6  -2    1.02    0.36
  -6  -1  -2    1.32    0.39
  -1  -6   2    0.67    0.45
  -6   1   2    0.87    0.48
  -6   2  -2   59.94    2.22
  -2   6   2   62.52    2.85
   2  -6   2   64.21    3.02
  -6   2  -2   67.31    3.14
  -6   2  -2   64.45    2.82
  -6  -2   2   67.68    2.98
   6  -2  -2   63.71    3.15
   6   2   2   68.64    2.84
   2   6  -2   67.24    3.04
  -2  -6   2   74.19    3.15
  -6   2   2   68.64    3.01
   2   6   2   67.35    2.77
   6   2  -2   68.69    3.13
   6  -2   2   65.48    3.11
  -6  -2  -2   66.34    2.81
  -6   2   2   63.79    3.04
   2  -6  -2   62.05    2.95
  -2  -6   2   67.80    3.01
  -2   6  -2   64.87    2.66
  -2   6  -2   65.91    3.04
   3   6  -2   54.29    2.71
  -6   3  -2   57.96    2.78
   6  -3  -2   56.72    2.92
  -6   3  -2   50.07    1.98
   6   3   2   52.48    2.43
  -6  -3   2   57.97    2.74
   3  -6   2   55.05    2.80
  -6   3  -2   52.83    2.57
  -3   6   2   55.15    2.65
  -6  -3   2   58.28    2.74
  -3   6  -2   49.63    2.11
  -3  -6   2   50.15    2.76
  -3   6  -2   48.12    2.50
  -6   3   2   50.37    2.57
   6   3  -2   47.95    2.54
   6  -3   2   50.26    2.67
  -6   3   2   50.27    2.44
   3  -6  -2   41.85    2.44
   3   6   2   46.70    2.19
  -3  -6   2   49.93    2.55
  -6   4  -2    1.00    0.42
   4  -6   2    0.52    0.45
  -6   4  -2    0.71    0.48
   6   4   2    0.45    0.35
  -6  -4   2    0.24    0.43
  -6   4  -2    0.28    0.29
  -4   6   2    0.84    0.48
   4   6  -2    1.00    0.47
   6  -4  -2    1.22    0.66
  -6  -4   2    0.72    0.48
  -4  -6   2    0.83    0.54
   4  -6  -2    1.29    0.69
   4   6   2    0.70    0.36
  -4  -6   2    0.46    0.46
  -6   4   2    0.26    0.42
   6   4  -2    0.63    0.48
   6  -4   2    0.77    0.56
  -4   6  -2    0.63    0.38
  -4   6  -2    0.34    0.44
   5   6  -2  145.26    5.86
  -6   5  -2  144.32    5.74
  -6  -5   2  151.69    5.93
   6  -5  -2  142.01    6.04
   5  -6   2  151.14    6.05
   6   5   2  153.85    5.52
  -6  -5   2  152.19    5.77
  -6   5  -2  146.36    5.54
  -5   6   2  142.86    5.81
  -6   5   2  149.12    5.78
  -5   6  -2  147.49    5.31
   5   6   2  148.66    5.49
  -5  -6   2  150.17    5.75
   6  -5   2  143.01    5.98
  -5   6  -2  149.85    5.80
   6   5  -2  151.76    5.92
  -6   5   2  144.96    5.86
   5  -6  -2  142.92    6.02
  -5  -6   2  148.21    5.91
  -6  -6  -2   10.92    0.80
   6  -6   2   12.00    0.80
   6  -6  -2   12.82    1.76
  -6  -6   2   11.77    1.33
  -6  -6   2   12.91    1.28
  -6   6  -2   12.95    1.31
   6   6  -2   11.21    1.34
   6   6  -2   10.61    0.73
  -6   6   2   10.58    0.65
  -6   6   2   11.61    1.27
  -6  -6   2   12.40    0.69
   6   6   2   13.79    1.17
  -6   6  -2   11.37    0.69
  -6  -6  -2   11.20    0.85
   6  -6   2   11.75    1.36
   6  -6  -2   10.93    0.77
  -7   0  -2   11.85    0.99
   0  -7  -2    8.44    0.98
   7   0  -2    8.76    1.27
   0   7  -2   11.08    0.99
   7   0   2   10.46    1.11
   0   7   2   11.17    1.01
   0   7  -2   10.36    1.12
   0  -7   2   12.03    1.16
  -7   0   2   12.50    1.15
  -7   0  -2    9.01    0.80
  -7   0   2   10.71    1.15
  -1   7   2   16.32    1.27
   7  -1  -2   18.07    1.56
  -7   1  -2   15.14    1.18
   1  -7   2   16.43    1.40
   1   7  -2   17.84    1.47
  -7   1  -2   14.52    0.90
  -7  -1   2   17.59    1.42
  -7  -1   2   19.55    1.44
   7   1   2   18.69    1.39
  -1   7  -2   15.25    1.08
  -7   1   2   16.58    1.40
  -7   1   2   16.63    1.31
  -7  -1  -2   12.99    1.02
   1  -7  -2   12.62    1.43
  -7  -1  -2   13.39    1.02
   7  -1   2   16.10    1.40
   7   1  -2   16.38    1.45
   1   7   2   15.83    1.19
  -1   7  -2   16.07    1.37
  -1  -7   2   14.70    1.31
   7   2   2   59.24    2.82
  -7   2  -2   60.67    3.12
  -7  -2   2   60.38    2.94
  -7   2  -2   54.10    2.15
   2  -7   2   62.56    3.08
  -7   2  -2   62.84    2.84
  -2   7   2   65.32    2.96
   7  -2  -2   61.62    3.18
  -7  -2   2   63.68    3.03
   2   7  -2   62.18    3.06
   7  -2   2   66.56    3.25
  -2   7  -2   67.41    2.64
  -7   2   2   62.55    3.14
   7   2  -2   65.04    3.21
   2  -7  -2   62.80    3.07
   2   7   2   65.58    2.91
  -7   2   2   68.07    3.10
  -2  -7   2   66.69    3.13
  -7  -2  -2   63.71    2.84
  -2   7  -2   66.93    3.19
  -7  -3   2   38.15    2.23
   3   7  -2   36.46    2.23
  -7  -3   2   34.93    2.15
   3  -7   2   37.77    2.30
  -3   7   2   32.70    2.05
   7   3   2   36.39    2.03
   7  -3  -2   36.45    2.40
  -7   3  -2   37.70    2.14
   3   7   2   40.28    2.08
   7  -3   2   40.56    2.47
  -3  -7   2   41.48    2.28
   7   3  -2   39.61    2.37
   3  -7  -2   34.16    2.27
  -3   7  -2   37.52    2.27
  -7   3   2   38.54    2.20
  -3   7  -2   38.36    1.75
  -3  -7   2   38.87    2.34
  -7   3   2   42.52    2.40
  -4   7   2   46.99    2.59
  -7  -4   2   45.02    2.50
   4  -7   2   45.43    2.73
  -7  -4   2   46.50    2.63
   7   4   2   45.61    2.38
   4   7  -2   44.56    2.60
   7  -4  -2   49.47    2.89
  -7   4   2   53.24    2.77
  -4   7  -2   52.11    2.87
   7  -4   2   55.61    3.09
  -4  -7   2   54.29    2.98
   4   7   2   60.12    2.69
   4  -7  -2   53.62    3.01
  -7   4   2   52.73    2.94
   7   4  -2   52.60    2.92
  -4  -7   2   55.91    2.83
  -7  -5   2   31.53    2.08
  -7  -5   2   26.40    1.19
  -5   7   2   26.27    1.93
  -7  -5   2   25.45    1.84
   7   5   2   27.54    1.77
  -5   7   2   26.75    1.17
  -7   5  -2   28.24    1.21
   5  -7   2   26.53    1.28
   5   7  -2   26.28    1.24
   7  -5  -2   27.28    2.19
   7  -5  -2   28.42    1.34
   5  -7   2   32.55    2.29
  -7   5  -2   27.75    1.93
  -5  -7  -2   26.14    1.37
   5   7  -2   25.90    1.99
  -5  -7  -2   28.21    1.36
  -5   7  -2   24.97    1.06
  -7  -5  -2   23.70    1.34
   5  -7  -2   26.36    1.24
  -5  -7   2   24.70    1.78
   7   5  -2   23.83    1.89
   7  -5   2   25.27    2.06
  -7   5   2   24.74    1.09
  -5   7  -2   25.58    1.89
  -5   7  -2   24.37    1.14
  -7   5   2   26.77    1.86
   5   7   2   25.78    1.69
   7  -5   2   25.72    1.26
  -7  -5  -2   25.15    1.35
  -5  -7   2   27.89    2.05
  -5  -7   2   24.75    1.13
   7   5  -2   25.98    1.21
  -7  -5  -2   23.94    1.26
   5  -7  -2   29.55    2.21
  -6   7   2    0.46    0.22
   6  -7   2    0.23    0.27
  -7   6  -2    0.27    0.43
  -6  -7  -2    0.75    0.18
   6   7  -2    0.29    0.26
  -7  -6   2    0.42    0.60
  -7  -6   2    0.38    0.20
  -6  -7  -2    0.17    0.23
   6   7  -2    0.45    0.52
   6  -7   2    0.49    0.27
   6  -7   2    0.77    0.63
  -6  -7  -2    0.17    0.32
   7  -6  -2    0.91    0.79
   7  -6  -2    0.46    0.30
   7   6   2    0.19    0.46
  -7   6  -2    0.00    0.16
  -7   6  -2    0.37    0.16
  -7   6  -2    1.06    0.65
  -7  -6   2    0.35    0.54
  -6   7   2    0.47    0.51
  -6  -7  -2    0.91    0.31
   7  -6   2   -0.39    0.26
   7  -6   2    0.75    0.31
  -6  -7   2    0.89    0.23
   7   6  -2    0.21    0.22
   7   6  -2    0.79    0.59
  -7  -6  -2    0.68    0.16
  -7  -6  -2    0.71    0.34
  -7   6   2    0.56    0.49
  -7   6   2    0.50    0.19
   6  -7  -2    0.41    0.73
  -6  -7   2    1.14    0.60
   6  -7  -2    0.66    0.27
  -6   7  -2    0.04    0.45
  -7  -6  -2    0.24    0.27
  -6  -7   2    0.01    0.56
  -6   7  -2    0.73    0.19
   7  -6   2    0.01    0.56
  -7  -6  -2    0.19    0.21
   6   7   2   -0.11    0.38
  -7   7   2    1.42    0.69
  -7  -7  -2    0.88    0.43
   7  -7   2    0.48    0.35
   7  -7  -2    0.63    0.90
  -7   7  -2    0.91    0.25
   7   7  -2    0.61    0.31
  -7   7  -2    0.11    0.55
  -7   7  -2    0.33    0.59
  -7  -7   2    1.24    0.67
   7  -7  -2    1.30    0.38
  -7  -7   2    0.79    0.23
  -7  -7   2    0.93    0.29
   7   7   2    0.28    0.48
  -7  -7  -2    0.65    0.18
  -7  -7  -2    0.79    0.34
  -7  -7  -2    0.93    0.35
  -7  -7   2   -0.38    0.64
   7   7  -2    0.02    0.48
  -7   7  -2    0.32    0.19
  -7   7   2    0.77    0.26
  -7   7   2    0.13    0.52
  -7   7   2    0.31    0.21
   7  -7   2    0.17    0.30
   8   0  -2   32.85    2.27
   0   8   2   32.57    1.98
  -8   0   2   32.66    2.02
   8   0   2   32.11    2.09
   0  -8   2   32.73    2.11
   0   8  -2   31.10    1.79
  -8   0   2   32.53    2.12
   0   8  -2   32.65    2.18
   1   8  -2   21.62    1.73
  -1   8   2   23.43    1.67
   8  -1  -2   21.96    1.88
  -8  -1   2   21.37    1.72
  -8  -1   2   23.59    1.71
   1  -8   2   23.60    1.81
   8   1   2   22.71    1.70
  -8   1   2   21.61    1.60
  -8   1   2   20.48    1.68
   8  -1   2   20.65    1.73
  -1   8  -2   20.50    1.66
   1   8   2   21.47    1.54
   8   1  -2   22.46    1.79
  -1  -8   2   20.08    1.63
  -1   8  -2   18.61    1.26
  -8   2  -2   20.96    1.29
  -8  -2   2   21.71    1.67
  -8  -2   2   19.34    0.99
   8  -2  -2   23.34    1.93
   2  -8   2   21.16    1.74
   8   2   2   24.53    1.68
  -2   8   2   20.33    1.62
  -8   2  -2   19.89    1.52
  -8   2  -2   18.27    0.91
   8  -2  -2   18.74    1.08
   2   8  -2   20.87    1.72
  -8  -2   2   20.75    1.63
   8  -2   2   22.86    1.87
  -2   8  -2   22.32    1.77
  -8   2   2   22.06    1.00
  -2   8  -2   21.69    1.23
  -8   2   2   23.08    1.66
   2   8   2   24.20    1.61
  -2  -8   2   20.68    1.65
   8   2  -2   23.98    1.89
   2  -8  -2   20.64    1.04
  -8  -2  -2   22.60    1.26
   8   2  -2   20.83    1.09
  -2  -8   2   21.03    1.01
  -8   2   2   21.27    1.75
  -2   8  -2   20.71    0.99
   3   8  -2  142.11    5.85
  -8  -3   2  139.16    4.66
  -8  -3   2  140.23    5.70
   3   8  -2  129.64    4.65
  -3   8   2  144.75    5.72
   3  -8   2  134.51    4.65
   8  -3  -2  152.96    6.20
   8  -3  -2  131.38    4.78
  -8  -3   2  149.70    5.82
   8   3   2  157.46    5.68
  -3  -8  -2  136.01    4.81
   3  -8   2  131.73    4.71
   8  -3  -2  137.71    4.71
   3  -8   2  148.49    5.98
  -8   3  -2  143.18    4.62
  -8  -3  -2  131.54    4.62
  -3  -8   2  131.94    4.33
  -3   8  -2  133.95    5.50
  -3   8  -2  124.40    4.26
  -3  -8   2  130.59    5.31
  -8  -3  -2  134.07    4.64
   3   8   2  134.20    5.19
   8  -3   2  137.91    5.72
   3  -8  -2  127.91    4.53
   8   3  -2  136.49    5.61
   8  -3   2  119.95    4.45
  -8   3   2  136.71    5.33
  -8   3   2  136.72    5.55
  -8  -3  -2  118.73    4.19
   8   3  -2  127.37    4.39
   3  -8  -2  126.00    4.36
  -8   3   2  127.41    4.23
  -8   4  -2    3.24    0.81
   4   8  -2    3.84    0.93
   4  -8   2    3.56    0.98
   8  -4  -2    4.05    1.10
  -8  -4   2    3.31    0.88
  -8  -4   2    3.80    0.45
   8  -4  -2    3.43    0.48
  -8   4  -2    3.70    0.44
   4  -8   2    4.22    0.48
  -8  -4   2    3.71    0.92
  -4  -8  -2    2.62    0.30
  -4   8   2    3.42    0.41
   8   4   2    3.38    0.80
   8  -4  -2    4.33    0.57
  -4  -8  -2    4.47    0.50
  -4   8   2    3.13    0.79
   4  -8  -2    4.39    0.52
  -4  -8   2    3.31    0.36
  -4   8  -2    2.97    0.40
  -4   8  -2    4.43    0.99
  -8  -4  -2    3.97    0.59
  -8   4   2    3.91    0.42
  -4   8  -2    3.88    0.46
  -8   4   2    2.76    0.77
   8  -4   2    3.91    1.02
  -8   4   2    3.25    0.38
   8   4  -2    3.72    0.81
  -4  -8   2    2.35    0.75
  -8  -4  -2    4.80    0.68
  -8   4   2    3.52    0.91
  -8  -4  -2    2.69    0.30
  -8  -4  -2    4.05    0.57
   8   4  -2    3.30    0.91
   4   8   2    2.78    0.71
   5   8  -2   46.52    1.91
  -5  -8  -2   48.12    2.09
   5  -8   2   49.16    3.06
  -8   5  -2   47.98    1.87
   8  -5  -2   49.07    3.23
  -5   8   2   47.38    1.83
   8   5   2   53.73    2.75
  -8  -5   2   50.83    2.94
  -5   8   2   49.48    2.91
  -8  -5   2   44.48    2.69
   5   8  -2   52.62    3.02
   5  -8   2   45.94    1.90
   5  -8   2   46.79    1.99
  -8  -5   2   43.09    1.93
  -8   5  -2   46.96    2.78
  -5  -8  -2   46.15    2.03
  -8  -5   2   49.17    1.88
   8  -5  -2   47.93    2.04
  -8   5   2   47.81    1.80
  -8   5   2   43.47    2.67
   5  -8  -2   48.31    1.97
   5   8   2   50.28    2.67
  -8  -5  -2   47.94    1.74
  -5   8  -2   48.92    2.90
  -5   8  -2   48.44    1.79
  -8   5   2   49.37    3.00
  -8   5   2   48.13    1.93
   8   5  -2   48.26    2.98
  -8  -5  -2   47.76    2.14
  -5  -8   2   49.19    3.00
  -5  -8   2   46.66    1.86
   8   5  -2   44.51    1.91
  -8  -5  -2   49.25    2.07
   8  -5   2   52.52    3.19
  -8  -5  -2   48.70    2.12
  -5   8  -2   45.83    1.89
   8  -5   2   46.71    1.97
   6   8  -2    5.01    1.12
  -6  -8  -2    5.56    0.67
   8  -6  -2    5.47    1.39
   8   6   2    5.56    1.04
  -8   6  -2    4.96    0.48
  -8  -6   2    5.02    1.19
  -8  -6   2    5.78    0.50
  -6   8   2    5.81    0.51
   8  -6  -2    5.57    0.55
  -6  -8  -2    5.14    0.40
   8  -6  -2    5.87    0.62
  -6   8   2    5.69    1.12
   8  -6  -2    7.62    0.97
   6  -8   2    6.38    0.61
  -8   6  -2    4.49    0.41
  -6  -8  -2    5.81    0.63
   6   8  -2    5.20    0.59
   6  -8   2    5.41    0.61
  -6   8   2    5.06    0.53
  -8   6   2    8.10    1.29
   8   6  -2    7.21    1.32
  -8   6   2    5.76    1.23
   6   8   2    6.95    1.10
   8   6  -2    5.32    0.59
  -6   8  -2    4.31    1.10
  -8   6   2    5.98    0.51
  -8  -6  -2    4.89    0.64
  -8  -6  -2    5.87    0.42
  -6   8  -2    5.79    0.45
  -6   8  -2    5.92    0.51
  -8  -6  -2    6.74    0.74
  -6  -8   2    8.82    1.54
   8  -6   2    6.44    0.67
   8  -6   2    5.56    0.70
  -6  -8   2    5.26    0.49
   6  -8  -2    6.10    0.62
  -8  -6  -2    6.25    0.70
   8  -6   2    6.00    1.33
  -8   6   2    5.54    0.53
   7  -8   2   22.53    2.17
  -8  -7   2   23.03    2.08
  -8   7  -2   21.79    0.93
  -7  -8  -2   24.44    1.40
  -8   7  -2   21.77    2.21
  -7   8   2   24.75    2.11
   8  -7  -2   25.17    1.34
   7  -8   2   23.81    1.23
   8   7   2   25.45    1.97
  -8  -7   2   24.19    1.14
   7  -8   2   24.63    1.33
  -7   8   2   21.55    1.16
  -7   8   2   23.21    1.10
  -7  -8  -2   23.04    1.32
   7   8  -2   24.62    2.12
  -7  -8  -2   23.70    1.01
   8   7   2   20.00    1.14
  -8   7  -2   24.45    1.17
   8  -7  -2   22.82    1.31
  -7   8   2   23.56    2.00
   8  -7  -2   21.14    2.33
  -8  -7   2   21.34    1.19
   7   8  -2   22.46    1.22
   7  -8  -2   24.68    1.30
  -8   7   2   24.00    1.10
   7   8   2   19.36    1.16
  -8   7   2   21.01    1.86
  -7  -8   2   23.70    1.13
   8   7  -2   19.55    1.98
  -8   7   2   22.33    2.07
  -8  -7  -2   25.12    1.40
  -7  -8   2   21.57    1.18
  -8  -7  -2   23.25    1.39
   8  -7   2   27.02    2.47
   7   8   2   22.59    1.89
  -7  -8   2   23.19    2.16
  -7   8  -2   22.60    1.00
  -7   8  -2   21.80    2.00
   8  -7   2   22.98    1.30
  -8   7   2   22.51    1.17
   8  -7   2   23.28    1.24
   8   7  -2   23.86    1.23
  -7   8  -2   22.74    1.15
  -8  -7  -2   23.40    1.00
  -8  -7  -2   24.26    1.35
  -8   8  -2   24.29    2.23
   8  -8   2   27.40    2.69
  -8  -8   2   25.49    2.34
   8  -8  -2   27.48    1.50
  -8   8   2   24.57    2.18
  -8   8  -2   27.72    1.31
  -8   8   2   27.96    1.23
  -8  -8   2   26.26    1.25
   8   8  -2   27.62    1.39
  -8   8   2   26.29    1.33
  -8  -8  -2   26.46    1.47
  -8  -8   2   25.11    1.35
  -8  -8  -2   28.13    1.58
   8   8   2   26.14    1.32
   8  -8  -2   27.13    1.45
   8   8  -2   26.51    2.36
   8   8   2   26.17    2.12
   8  -8   2   25.44    1.32
  -8   8  -2   26.18    1.08
  -9   0   2   22.90    1.87
  -9   0  -2   23.15    1.27
   0  -9   2   23.84    1.95
   0  -9   2   22.56    1.12
   0   9   2   26.68    1.90
  -9   0   2   22.04    0.97
  -9   0   2   22.49    1.77
  -9   0  -2   23.78    1.03
   9   0  -2   21.73    1.55
   0   9  -2   21.95    1.49
   9   0   2   25.42    1.91
  -9   0   2   25.87    1.48
   0   9  -2   22.48    1.10
   0   9  -2   22.28    1.89
   9   0  -2   22.31    1.17
   9   0  -2   21.02    1.95
   9  -1  -2   83.17    3.19
  -1   9   2   86.58    4.07
   1   9  -2   86.20    4.26
   9   1   2   95.71    4.30
   1   9  -2   86.07    3.82
   9  -1  -2   87.13    3.26
   1   9  -2   85.50    3.13
   1  -9   2   84.17    4.18
  -9   1  -2   84.72    3.04
  -9  -1   2   93.08    3.17
  -9  -1   2   89.34    4.22
   1  -9   2   90.00    3.17
  -1  -9  -2   94.85    3.19
   9  -1  -2   95.43    4.56
  -9   1  -2   86.52    3.32
  -9  -1   2   99.37    4.23
  -9   1   2   81.41    3.81
  -1   9  -2   83.82    4.09
  -9   1   2   80.15    2.76
   9  -1   2   74.61    2.94
   9   1  -2   83.01    4.19
   9   1  -2   78.22    2.95
  -9  -1  -2   86.12    3.20
   9  -1   2   84.45    4.10
   1   9   2   87.37    3.87
  -1  -9   2   82.81    3.93
  -1   9  -2   79.11    2.86
  -9   1   2   85.61    4.08
   1  -9  -2   79.83    2.88
   1  -9  -2   81.64    3.23
  -9  -1  -2   80.53    2.79
  -1  -9   2   77.26    2.88
  -2   9   2   47.23    2.73
  -9  -2   2   48.16    2.77
  -2  -9  -2   44.01    1.94
   2  -9   2   43.22    1.74
   9  -2  -2   46.76    3.05
  -9   2  -2   46.18    1.75
   2  -9   2   46.89    1.86
   9  -2  -2   46.07    1.89
   2  -9   2   43.56    2.81
   2   9  -2   43.10    2.75
  -2  -9  -2   42.35    1.89
   9  -2  -2   47.07    1.94
  -9  -2   2   44.11    2.64
   9   2   2   46.34    2.71
  -2   9   2   42.50    1.76
  -9   2  -2   44.51    1.95
   2   9  -2   43.42    1.80
  -9  -2   2   46.74    1.82
  -2  -9   2   51.00    1.95
  -9  -2  -2   49.02    1.84
  -9   2   2   48.34    2.74
   2  -9  -2   50.30    1.96
  -9   2   2   48.43    1.82
   9   2  -2   50.06    2.03
   2  -9  -2   50.40    2.13
  -2  -9   2   50.01    2.85
   2   9   2   53.72    2.82
  -2   9  -2   45.65    1.98
  -2   9  -2   50.66    1.91
  -2   9  -2   50.61    2.99
  -9   2   2   49.58    1.97
  -9  -2  -2   51.98    2.21
  -9   2   2   49.74    2.96
   9  -2   2   51.14    3.10
   9   2  -2   48.45    3.03
   9   3   2   52.07    2.81
  -3  -9  -2   49.10    2.48
   3   9  -2   44.24    1.86
  -3   9   2   43.61    2.73
   3   9  -2   52.44    3.06
  -3   9   2   44.56    1.82
  -9  -3   2   49.38    2.86
   3  -9   2   44.00    1.90
  -9  -3   2   47.56    1.87
   9  -3  -2   46.22    2.00
  -9  -3   2   45.84    2.78
   9  -3  -2   45.63    1.91
   9  -3  -2   49.26    3.16
   3  -9   2   49.70    3.01
  -9   3  -2   44.05    2.06
   3  -9   2   46.54    1.83
  -3  -9  -2   45.11    1.99
  -3  -9  -2   48.50    1.76
  -9   3  -2   47.16    1.81
   3   9   2   46.60    2.62
  -3   9  -2   44.58    1.74
  -3  -9   2   42.22    2.65
   9  -3   2   48.40    3.05
   3  -9  -2   45.21    1.84
  -9   3   2   43.76    1.82
  -9  -3  -2   45.42    2.05
  -9   3   2   45.53    2.88
  -3   9  -2   44.69    2.82
  -9   3   2   46.42    2.63
  -9   3   2   45.57    1.70
  -9  -3  -2   44.61    1.68
  -9  -3  -2   46.55    2.06
   9  -3   2   42.37    1.87
  -3  -9   2   44.57    1.78
   3  -9  -2   44.21    1.98
   9   3  -2   42.77    1.86
   9   3  -2   50.05    3.02
   4  -9   2   17.08    0.96
  -4   9   2   16.79    0.91
  -4  -9  -2   17.37    1.07
  -4  -9  -2   17.74    0.83
  -9  -4   2   20.11    0.99
  -9  -4   2   17.02    1.68
   9   4   2   18.89    1.65
   9  -4  -2   17.98    1.08
  -4  -9  -2   17.82    1.08
   4  -9   2   20.62    1.98
   9  -4  -2   17.45    1.00
   9   4   2   15.52    0.96
   4   9  -2   17.74    0.99
   9  -4  -2   15.81    1.93
  -4   9   2   19.03    1.72
  -9   4  -2   18.26    0.93
  -9  -4   2   18.82    1.79
   4  -9   2   17.05    1.01
   4   9  -2   20.56    1.89
   9   4  -2   18.24    1.85
  -9   4   2   18.06    0.89
  -9  -4  -2   18.00    1.18
  -9   4   2   17.67    0.97
  -4   9  -2   21.98    1.91
  -9  -4  -2   17.65    1.11
  -9  -4  -2   17.70    0.85
   9  -4   2   17.29    1.89
  -4   9  -2   18.77    1.00
   9  -4   2   19.09    1.08
  -9   4   2   19.38    1.84
  -4   9  -2   18.53    0.91
   9   4  -2   17.57    1.03
   4  -9  -2   18.31    1.02
   9   4  -2   16.36    1.04
  -9  -4  -2   18.07    1.17
   4   9   2   19.13    1.62
  -4  -9   2   17.45    0.94
  -9   4   2   17.85    1.65
  -5  -9  -2    7.42    0.71
  -9  -5   2    7.25    1.34
  -9  -5   2    7.87    0.59
   5  -9   2    7.63    1.37
  -9   5  -2    7.25    0.55
   5  -9   2    7.68    0.69
   9  -5  -2    6.97    0.65
  -5   9   2    6.88    0.57
  -9  -5   2    6.31    0.63
   5  -9   2    7.82    0.68
  -5  -9  -2    8.06    0.71
   9  -5  -2    8.54    0.74
   5   9  -2    7.09    1.39
  -5  -9  -2    7.47    0.49
  -5  -9  -2    8.03    0.77
   9   5   2    7.68    1.19
   5   9  -2    6.68    0.65
  -5   9   2    8.08    1.44
  -9   5  -2    4.92    1.22
  -9  -5  -2    8.24    0.80
  -9   5   2    7.69    0.62
   9  -5   2    8.90    0.77
   9  -5   2    7.63    0.84
  -5   9  -2    7.45    1.32
   9   5  -2    8.27    0.74
  -5   9  -2    8.40    0.64
  -9   5   2    7.57    1.29
   5  -9  -2    7.95    0.69
  -9  -5  -2    7.56    0.51
  -9   5   2    8.77    0.59
  -9  -5  -2    9.38    0.85
   5   9   2    6.55    1.23
  -5  -9   2    7.60    0.66
   9  -5   2    5.79    1.32
  -9   5   2    7.80    1.47
  -9  -5  -2    8.13    0.75
  -5   9  -2    8.19    0.58
   9   5  -2    8.42    0.75
  -5  -9   2    8.09    0.61
   9   5  -2    8.20    1.50
   6  -9   2   22.07    2.29
  -9  -6   2   23.31    2.09
   9   6   2   24.47    1.94
   9  -6  -2   24.83    1.34
  -6   9   2   21.80    1.15
  -9  -6   2   22.27    1.24
  -6   9   2   21.47    2.03
   6   9  -2   25.19    2.22
  -6  -9  -2   22.73    1.01
  -6  -9  -2   24.82    1.40
   6  -9   2   24.15    1.20
  -6  -9  -2   23.17    1.33
   9  -6  -2   23.07    1.10
   9   6   2   21.59    1.17
   9  -6  -2   20.20    2.35
   6  -9   2   22.36    1.29
   6   9  -2   25.34    1.26
  -9  -6   2   26.19    1.33
  -6   9   2   22.19    1.19
  -9   6  -2   22.70    1.16
   6   9   2   25.66    2.02
  -6  -9   2   21.61    1.23
  -9   6   2   23.98    1.22
  -9   6   2   25.34    1.93
   6  -9  -2   24.05    1.40
  -6  -9   2   26.90    1.34
  -9  -6  -2   24.86    1.43
  -9   6   2   22.67    2.12
  -6   9  -2   22.26    1.06
  -9   6   2   24.92    1.21
  -9  -6  -2   26.01    1.81
   9   6  -2   24.21    1.31
  -6   9  -2   24.84    2.17
   9   6  -2   23.31    1.26
  -6   9  -2   22.78    1.18
   9  -6   2   22.81    2.23
  -9  -6  -2   24.46    1.38
   9  -6   2   22.61    1.35
  -9  -6  -2   23.54    1.03
   9   6  -2   24.47    2.19
   6   9   2   19.96    1.15
   9  -7  -2   29.17    2.88
  -7   9   2   31.11    2.56
   9  -7  -2   32.09    1.62
  -7   9   2   31.44    1.48
  -9   7  -2   29.53    2.51
  -9  -7   2   28.14    1.48
  -7  -9  -2   33.06    1.69
   7  -9   2   31.29    1.44
   7  -9   2   37.10    3.00
   7   9  -2   30.93    1.50
  -9  -7   2   32.55    2.64
  -7   9   2   32.13    1.38
   9  -7  -2   27.70    1.57
  -7  -9  -2   30.94    1.61
  -9  -7   2   30.97    1.41
  -7   9   2   26.82    2.30
   7   9  -2   29.56    2.52
   7  -9   2   32.51    1.62
  -9   7  -2   30.63    1.42
   9   7   2   29.73    1.45
  -7  -9  -2   31.04    1.26
   9   7   2   28.39    2.26
  -9  -7  -2   32.68    1.31
  -7  -9   2   28.78    1.52
  -9  -7  -2   33.92    1.78
   7   9   2   30.93    2.36
   9  -7   2   35.82    2.98
  -7  -9   2   39.49    2.15
  -9   7   2   30.94    2.37
   7  -9  -2   35.47    1.66
  -7   9  -2   34.59    1.52
  -7  -9   2   32.72    1.46
  -9  -7  -2   32.18    1.68
   9   7  -2   32.96    2.65
  -7   9  -2   32.51    1.32
   9   7  -2   33.78    1.59
  -9   7   2   33.35    2.65
  -7   9  -2   36.13    2.67
   7   9   2   30.51    1.50
  -9   7   2   32.86    1.41
   9  -7   2   31.31    1.55
  -9   7   2   31.16    1.58
   9  -7   2   32.11    1.68
   8  -9   2   21.31    1.15
  -8  -9  -2   20.83    0.93
   9  -8  -2   19.66    1.24
  -8  -9  -2   20.47    1.34
   8   9  -2   23.74    2.25
  -9   8  -2   19.01    2.14
  -8   9   2   17.35    1.90
   9  -8  -2   21.00    1.30
   9   8   2   22.98    2.02
   8  -9   2   21.85    2.33
  -8   9   2   21.07    1.15
   9   8   2   20.59    1.16
  -9  -8   2   22.13    1.12
  -8  -9  -2   21.40    1.31
   8   9  -2   21.55    1.23
   8  -9   2   19.96    1.26
  -9  -8   2   19.19    1.16
  -9   8  -2   21.87    1.13
  -8   9   2   21.33    1.07
   8   9   2   23.42    2.10
  -8  -9   2   22.32    1.17
  -9   8   2   20.83    2.09
   8   9   2   24.73    1.27
   9  -8   2   27.41    2.53
  -9   8   2   23.54    1.13
  -8  -9   2   21.10    1.23
  -9   8   2   24.71    2.29
  -8   9  -2   24.30    2.29
  -9   8   2   23.34    1.24
  -8  -9   2   25.01    1.38
  -8   9  -2   22.58    1.20
  -9  -8  -2   25.19    1.42
   9  -8   2   23.17    1.27
   8  -9  -2   23.10    1.43
   8  -9  -2   24.46    1.37
  -9  -8  -2   25.69    1.52
  -8   9  -2   22.69    0.99
   9   8  -2   24.85    1.34
   9  -8   2   24.02    1.38
   9   8  -2   23.65    2.34
  -9  -8  -2   22.07    1.01
  -9  -9   2    7.97    0.78
   9   9   2    6.92    0.68
  -9   9   2    7.83    0.61
   9  -9   2    8.15    0.81
  -9   9   2    7.40    0.64
  -9  -9  -2    8.89    0.87
   9  -9  -2    7.87    0.79
  -9  -9  -2    7.68    0.49
   9   9   2    6.69    1.32
   9  -9  -2    7.07    0.76
   9   9  -2    8.86    0.81
   9  -9   2    8.11    2.22
  -9  -9   2    8.42    0.65
  -9   9  -2    7.81    0.65
  -9   9   2    6.60    1.43
   9  -9   2    7.77    0.71
  -9  -9  -2    7.73    0.78
  -9  -9   2    6.12    0.69
   0  10  -2   38.93    2.71
   0  10  -2   38.67    1.67
  10   0  -2   42.18    1.85
   0 -10   2   40.09    1.71
  10   0   2   38.99    1.75
   0  10  -2   38.31    2.18
   0  10   2   37.64    1.66
 -10   0  -2   41.54    1.89
 -10   0   2   37.14    2.63
   0 -10  -2   41.63    1.66
 -10   0   2   42.17    2.61
   0 -10  -2   41.10    1.87
  10   0  -2   41.79    1.79
 -10   0   2   38.11    1.48
  10   0   2   40.82    2.81
   0 -10   2   44.07    2.82
 -10   0  -2   42.23    1.62
 -10   0   2   39.66    1.69
  10   0  -2   41.70    2.85
   0  10   2   40.27    2.92
 -10   1  -2    0.38    0.19
   1 -10   2    0.54    0.26
 -10   1  -2    1.23    1.04
  -1  10   2    0.36    0.21
   1  10  -2    0.07    0.56
 -10  -1   2   -0.10    0.63
  -1 -10  -2    0.33    0.27
 -10   1  -2    0.47    0.29
  10  -1  -2    0.25    0.28
   1  10  -2    0.79    0.68
   1 -10   2    0.40    0.70
 -10  -1   2   -0.10    0.22
  10   1   2    0.17    0.29
   1  10  -2    0.19    0.26
  -1  10   2    0.55    0.46
  10  -1  -2   -0.06    0.24
 -10  -1   2    0.47    0.56
  -1 -10  -2    0.68    0.24
 -10  -1   2    0.07    0.20
   1  10  -2    0.24    0.24
  10   1   2    0.37    0.60
  10  -1  -2    0.57    0.79
  -1 -10  -2    0.35    0.29
 -10   1   2    0.50    0.24
  10  -1   2    1.22    0.64
 -10   1   2    0.29    0.59
  -1  10  -2    0.15    0.21
  -1 -10   2    0.37    0.24
   1 -10  -2    0.52    0.35
  -1  10  -2    0.18    0.61
 -10   1   2    0.71    0.56
  10   1  -2   -0.32    0.62
 -10   1   2    0.72    0.20
 -10  -1  -2    0.78    0.35
  -1 -10   2    1.04    0.84
   1 -10  -2    0.88    0.28
  10   1  -2    0.49    0.30
   1  10   2    0.58    0.77
  -1  10  -2    0.57    0.26
  10   1  -2    0.53    0.32
  10  -1   2    0.25    0.27
 -10  -1  -2    0.60    0.20
  -2 -10  -2   50.53    2.17
   2 -10   2   53.53    3.27
   2  10  -2   46.43    2.09
 -10  -2   2   53.90    3.37
  -2 -10  -2   52.25    1.94
   2 -10   2   52.50    2.10
 -10  -2   2   49.42    3.07
  10   2   2   48.75    2.06
 -10  -2   2   51.49    2.03
  10  -2  -2   50.62    2.16
 -10   2  -2   53.18    2.18
  10  -2  -2   54.59    3.47
   2  10  -2   50.98    3.15
  10   2   2   51.29    3.10
  -2  10   2   48.36    1.96
 -10   2  -2   50.53    1.95
  -2  10   2   56.16    3.17
  10  -2  -2   50.21    2.09
   2 -10   2   47.62    1.92
   2  10  -2   52.47    2.06
  -2 -10  -2   47.27    2.09
   2  10   2   55.30    3.10
  -2  10  -2   54.12    2.16
  10   2  -2   50.65    2.15
 -10  -2  -2   52.92    2.33
 -10   2   2   51.98    2.97
   2 -10  -2   53.45    2.10
 -10   2   2   53.47    1.93
  10   2  -2   54.92    3.43
 -10  -2  -2   54.49    1.99
  -2  10  -2   53.07    2.04
  10   2  -2   50.59    2.20
  -2  10  -2   53.16    3.24
   2 -10  -2   54.22    2.31
  10  -2   2   52.24    3.35
  -2 -10   2   52.68    2.08
  10  -2   2   50.31    2.16
 -10  -2  -2   54.32    2.35
 -10   2   2   54.48    2.12
 -10   2   2   51.20    3.44
   3 -10   2   16.40    0.99
  10   3   2   14.82    0.93
  -3  10   2   16.63    1.70
   3  10  -2   15.98    1.73
  -3 -10  -2   14.51    1.02
 -10   3  -2   15.24    0.84
  10  -3  -2   15.46    1.03
   3 -10   2   14.34    0.81
   3  10  -2   15.76    1.27
 -10   3  -2   14.14    0.93
  10  -3  -2   15.65    0.97
   3  10  -2   14.69    0.92
  -3 -10  -2   15.94    0.81
  -3  10   2   14.07    0.85
  10  -3  -2   14.23    2.09
 -10  -3   2   15.86    0.89
 -10  -3   2   14.89    1.70
  10   3   2   16.14    1.68
  -3 -10  -2   14.10    0.96
  10  -3   2   14.53    0.97
 -10  -3  -2   14.02    1.05
  10   3  -2   14.85    0.96
  -3 -10   2   13.38    0.84
  -3  10  -2   13.66    0.87
   3 -10  -2   15.14    0.92
 -10   3   2   14.53    0.76
  10   3  -2   16.02    1.81
   3  10   2   15.52    1.60
  10   3  -2   13.06    0.92
 -10  -3  -2   15.62    0.78
   3 -10  -2   14.78    1.10
 -10   3   2   13.14    1.45
  10  -3   2   15.08    1.81
 -10   3   2   16.05    0.92
 -10   3   2   13.93    1.69
   3  10   2   14.62    0.90
  -3  10  -2   15.46    0.85
 -10  -3  -2   13.90    1.06
  -3  10  -2   16.49    1.81
   4  10  -2   25.39    1.29
  10   4   2   25.48    2.07
 -10  -4   2   25.88    2.16
   4  10  -2   24.80    1.35
  -4 -10  -2   24.94    1.12
  10  -4  -2   26.43    1.30
   4 -10   2   26.07    1.35
 -10   4  -2   24.08    1.26
  -4 -10  -2   25.38    1.38
  -4 -10  -2   25.49    1.39
  -4  10   2   27.93    2.22
  10  -4  -2   25.79    1.42
   4  10  -2   27.12    2.31
   4 -10   2   24.80    2.40
 -10   4  -2   25.25    1.22
  10   4   2   24.66    1.27
 -10  -4   2   27.19    1.28
  -4  10   2   25.70    1.22
   4 -10   2   23.98    1.15
  10  -4  -2   25.87    2.48
 -10  -4  -2   26.44    1.47
  -4 -10   2   25.89    1.22
  10   4  -2   25.86    2.28
 -10   4   2   25.66    1.11
  -4  10  -2   25.71    1.26
  -4  10  -2   22.84    1.13
 -10  -4  -2   26.26    1.44
  10  -4   2   27.78    2.47
 -10   4   2   21.92    2.15
   4  10   2   22.61    1.21
  10  -4   2   22.38    1.35
  -4  10  -2   24.77    2.15
 -10  -4  -2   26.73    1.50
 -10  -4  -2   25.83    1.11
  10  -4   2   25.49    1.36
  10   4  -2   25.37    1.33
  10   4  -2   23.22    1.33
   4 -10  -2   24.93    1.29
 -10   4   2   25.51    1.26
 -10   4   2   23.53    1.90
   4  10   2   27.21    2.05
 -10  -5   2   36.56    1.71
  -5 -10  -2   37.75    1.49
 -10  -5   2   37.68    1.62
  10  -5  -2   37.50    3.09
 -10  -5   2   37.80    2.78
  -5 -10  -2   35.30    1.73
  -5 -10  -2   36.90    1.92
  10  -5  -2   37.69    1.65
   5 -10   2   36.79    2.88
  -5  10   2   37.51    1.59
 -10   5  -2   38.67    1.60
  -5  10   2   39.61    2.77
   5  10  -2   36.57    1.67
   5 -10   2   35.63    1.53
   5 -10   2   38.34    1.76
  10   5   2   34.63    1.65
  -5 -10  -2   34.48    1.84
  10   5   2   39.97    2.66
  10  -5  -2   37.18    1.84
   5  10  -2   38.44    2.87
   5 -10  -2   40.48    1.77
  -5 -10   2   39.42    1.64
  10   5  -2   37.85    1.81
  10   5  -2   37.41    1.75
  10  -5   2   39.44    3.05
 -10   5   2   40.42    2.84
  10   5  -2   38.03    2.90
 -10  -5  -2   38.62    1.88
  -5  10  -2   39.17    1.70
 -10  -5  -2   39.19    1.91
  10  -5   2   37.10    1.83
  10  -5   2   39.20    1.77
 -10   5   2   35.07    2.44
  -5  10  -2   39.84    2.87
  -5 -10   2   35.90    1.71
 -10   5   2   37.23    1.83
  -5  10  -2   36.36    1.53
 -10  -5  -2   41.55    1.98
 -10   5   2   36.86    1.51
   5  10   2   39.98    2.63
   5  10   2   34.96    1.64
  10  -6  -2   13.12    0.83
   6  10  -2   13.62    0.95
 -10  -6   2   13.40    1.89
  10  -6  -2   14.61    1.05
   6 -10   2   14.91    0.87
  -6  10   2   15.63    1.79
   6 -10   2   13.37    0.97
  -6  10   2   14.60    0.86
  -6  10   2   12.01    0.86
   6  10  -2   13.03    1.95
 -10  -6   2   14.23    1.00
  10  -6  -2   15.54    2.31
  -6 -10  -2   14.18    0.74
 -10  -6   2   14.18    0.88
  10   6   2   11.90    1.68
  -6 -10  -2   13.17    1.01
   6 -10   2   15.10    2.20
  -6 -10  -2   14.35    1.07
 -10   6  -2   14.05    0.86
 -10  -6  -2   15.65    1.12
   6 -10  -2   15.26    1.02
 -10  -6  -2   14.45    0.76
 -10   6   2   14.30    0.92
  -6  10  -2   14.75    0.82
  10  -6   2   12.51    1.93
 -10   6   2   14.47    1.77
  10   6  -2   16.57    1.06
 -10  -6  -2   14.80    1.12
  10   6  -2   14.97    1.42
 -10   6   2   14.53    0.81
  10  -6   2   13.38    1.00
   6  10   2   16.56    1.71
  -6 -10   2   16.04    0.92
  10   6  -2   13.20    1.97
  -6  10  -2   15.36    1.79
  -6  10  -2   15.23    0.93
 -10   6   2   14.98    1.75
   7  10  -2   18.43    1.10
  -7 -10  -2   19.15    1.22
   7 -10   2   15.74    0.93
 -10  -7   2   18.27    2.40
  -7  10   2   17.00    1.98
  10  -7  -2   13.15    2.13
  -7  10   2   17.40    1.97
 -10   7  -2   17.49    0.99
  -7  10   2   16.86    0.94
  -7 -10  -2   17.20    0.82
  10   7   2   15.42    1.00
   7 -10   2   17.52    1.17
   7 -10   2   14.69    2.22
 -10  -7   2   16.91    0.96
  -7  10   2   15.21    0.98
  10  -7  -2   15.97    1.13
   7  10  -2   16.88    2.00
 -10  -7   2   16.21    1.06
  10   7   2   18.46    1.94
  -7 -10  -2   16.93    1.15
 -10  -7  -2   16.68    1.18
  -7 -10   2   18.16    1.09
  10   7  -2   14.98    2.12
  -7  10  -2   13.05    1.90
  10  -7   2   16.44    1.06
 -10   7   2   16.56    1.00
  10  -7   2   19.28    2.22
 -10  -7  -2   16.24    1.23
  10   7  -2   15.64    1.07
  -7  10  -2   16.18    0.82
   7  10   2   16.78    1.80
   7  10   2   16.49    1.01
  -7  10  -2   17.20    1.02
 -10   7   2   15.96    0.87
 -10   7   2   15.28    1.80
 -10  -7  -2   16.21    0.80
  -7 -10   2   16.77    0.96
  10  -7   2   15.54    1.13
   7 -10  -2   16.04    1.10
  -8  10   2   15.16    2.25
 -10  -8   2   21.71    1.22
  -8 -10  -2   24.17    1.38
  -8 -10  -2   22.16    0.97
   8 -10   2   23.74    1.12
   8  10  -2   21.75    1.26
   8 -10   2   22.67    1.33
  10   8   2   21.74    1.21
 -10  -8   2   22.70    1.15
  -8 -10  -2   21.12    1.37
 -10  -8   2   22.88    1.39
  -8  10   2   22.07    1.11
 -10   8  -2   22.38    1.17
  10  -8  -2   24.99    1.38
  -8  10   2   22.01    1.20
  10   8  -2   23.66    3.70
   8  10   2   17.00    2.74
 -10  -8  -2   22.91    1.00
 -10   8   2   22.57    1.20
   8  10   2   22.09    1.21
 -10  -8  -2   26.08    1.53
  10  -8   2   21.35    1.30
 -10  -8  -2   22.87    1.38
 -10   8   2   23.50    1.09
  -8  10  -2   22.50    1.20
  -8 -10   2   23.82    1.18
  -8 -10   2   22.51    1.30
  -8  10  -2   16.47    3.58
   8 -10  -2   24.38    1.44
  -8 -10   2   20.02    1.21
   8 -10  -2   24.05    1.35
  10  -8   2   23.75    1.25
  10   8  -2   23.76    1.31
  -9  10   2    6.65    0.59
  10   9   2    4.57    1.40
 -10  -9   2    5.42    0.61
   9 -10   2    6.21    0.69
  10  -9  -2    4.77    0.62
   9  10  -2    3.83    1.30
   9 -10   2    4.63    1.64
  10  -9  -2    3.63    0.60
  -9  10   2    5.31    0.51
  -9 -10  -2    4.76    0.71
 -10  -9   2    5.25    0.53
 -10   9  -2    2.31    1.42
 -10  -9   2    4.25    0.62
   9 -10   2    5.62    0.55
 -10   9  -2    5.62    0.56
  10   9   2    6.11    0.65
  10  -9  -2   -0.30    2.57
  -9  10   2    3.31    1.12
   9  10  -2    5.39    0.67
  -9 -10  -2    5.54    0.75
  -9 -10  -2    5.29    0.39
 -10   9   2    5.06    0.49
  10  -9   2    6.33    0.70
   9  10   2    6.13    0.64
 -10  -9  -2    5.25    0.67
 -10   9   2    4.94    0.54
   9  10   2    3.05    1.12
  -9 -10   2    4.29    0.61
   9 -10  -2    5.01    0.66
  -9 -10   2    5.64    0.54
 -10   9   2    3.92    1.09
  -9  10  -2    5.24    0.55
  10   9  -2    6.19    0.69
   9 -10  -2    4.68    0.67
  10  -9   2    3.57    1.68
  -9 -10   2    4.84    0.67
 -10  -9  -2    4.91    0.39
  10  -9   2    5.70    0.63
  10   9  -2    3.92    1.22
 -10  -9  -2    4.07    0.69
  10 -10  -2    1.49    0.37
  10  10   2    2.93    0.49
  10 -10   2    2.03    0.47
  10 -10   2    1.05    1.78
 -10  10  -2    1.97    0.35
  10  10  -2    1.48    0.38
 -10  10   2    0.52    1.01
  10 -10  -2    2.09    0.51
 -10 -10  -2    2.60    0.53
 -10 -10   2    2.13    0.49
 -10 -10  -2    2.04    0.56
 -10  10   2    2.06    0.41
 -10 -10   2    1.84    0.58
  10  10   2   -0.35    1.03
  10  10  -2    1.68    1.24
 -10 -10   2    1.75    0.34
 -10  10   2    2.42    0.35
 -11   0  -2    1.16    0.28
 -11   0  -2    1.73    0.50
 -11   0  -2    1.23    0.43
  11   0  -2    0.77    0.41
  11   0  -2    0.06    0.86
   0  11  -2    1.49    0.79
   0  11  -2    0.94    0.32
  11   0   2    1.62    0.85
  11   0  -2    2.16    0.46
   0  11   2    1.38    0.32
   0  11   2    2.81    0.94
   0  11  -2    1.44    0.37
   0 -11  -2    1.02    0.43
   0 -11   2    1.21    0.33
 -11   0   2    1.12    0.43
 -11   0   2    1.00    0.81
 -11   0   2    2.32    0.78
  11   0   2    0.67    0.37
   1  11  -2   23.15    2.26
 -11  -1   2   25.66    2.13
 -11   1  -2   25.77    1.38
  -1 -11  -2   25.20    1.31
 -11  -1   2   25.96    1.27
   1  11  -2   23.59    1.29
   1  11  -2   28.07    1.30
  11   1   2   25.47    1.33
   1 -11   2   23.67    1.28
  11  -1  -2   27.04    1.38
  11   1   2   26.37    2.28
  -1  11   2   25.56    1.25
  11  -1  -2   24.80    1.38
  -1  11   2   23.06    2.15
 -11   1  -2   24.87    1.37
  11  -1  -2   26.41    2.52
 -11   1  -2   24.59    1.17
  -1 -11  -2   22.43    1.84
  11   1  -2   25.56    1.40
  -1  11  -2   25.29    2.32
   1  11   2   29.35    2.30
 -11  -1  -2   29.79    2.21
  11  -1   2   26.35    2.44
  -1  11  -2   26.22    1.27
 -11   1   2   28.59    1.37
  -1  11  -2   24.41    1.33
  11   1  -2   23.59    2.31
   1 -11  -2   26.50    1.29
  11   1  -2   26.27    1.39
   1  11   2   24.69    1.27
 -11  -1  -2   25.47    1.18
 -11  -1  -2   24.78    1.43
 -11   1   2   28.46    2.16
 -11   1   2   25.16    2.29
  -1 -11   2   25.74    1.29
 -11   2  -2   10.09    0.68
   2 -11   2    8.66    1.63
   2 -11   2    9.21    0.77
  11   2   2    9.78    0.85
  11   2   2   10.67    1.69
  -2 -11  -2    9.70    0.80
  11  -2  -2   11.24    0.88
   2  11  -2    8.08    0.77
 -11  -2   2   10.56    1.63
   2  11  -2   10.00    0.79
  11  -2  -2    9.69    1.83
  -2 -11  -2    9.08    0.73
 -11  -2   2   10.77    0.75
  -2  11   2   10.40    1.62
   2  11  -2    9.13    1.62
  11  -2  -2    8.82    0.82
 -11   2  -2    9.70    0.83
   2  11   2   12.91    1.77
   2 -11  -2   12.42    1.06
   2  11   2   10.36    0.77
  11   2  -2   10.46    0.85
  11  -2   2   11.17    1.78
  11  -2   2   10.95    0.91
 -11   2   2   11.05    0.77
 -11  -2  -2   11.63    0.98
  11   2  -2   13.01    1.91
   2 -11  -2   11.45    0.80
  -2  11  -2   11.61    0.78
 -11   2   2   13.46    2.03
 -11  -2  -2   10.96    0.68
 -11   2   2   11.93    1.64
 -11  -2  -2   11.50    0.97
  -2 -11   2   12.31    0.80
  11   2  -2   11.83    0.92
  -2  11  -2   12.13    1.84
  11  -3  -2   31.08    1.58
   3  11  -2   27.51    1.39
  -3 -11  -2   28.64    1.52
  -3  11   2   30.43    2.43
  -3  11   2   28.94    1.35
  11   3   2   28.20    2.44
  -3 -11  -2   27.03    1.48
  11  -3  -2   29.43    1.44
 -11  -3   2   28.90    1.37
 -11  -3   2   31.63    2.48
  11  -3  -2   26.03    2.68
   3 -11   2   26.36    2.51
   3  11  -2   28.08    1.49
  -3 -11  -2   28.79    1.27
   3  11  -2   28.78    2.49
 -11   3  -2   27.77    1.46
   3 -11   2   30.28    1.48
 -11   3  -2   29.48    1.33
 -11  -3  -2   27.56    1.52
 -11   3   2   24.08    2.31
   3  11   2   25.38    1.32
  -3  11  -2   25.90    1.25
 -11   3   2   23.88    2.06
  11  -3   2   30.42    2.62
 -11   3   2   26.18    1.32
 -11  -3  -2   26.91    1.55
 -11  -3  -2   26.68    1.19
  -3 -11   2   27.22    1.32
  -3  11  -2   27.11    1.38
 -11  -3  -2   28.94    1.57
  11   3  -2   26.92    2.50
  -3  11  -2   26.69    2.38
  11   3  -2   28.21    1.42
  11   3  -2   27.58    1.46
   3  11   2   27.80    2.28
  11  -3   2   25.07    1.42
   3 -11  -2   26.77    1.36
 -11  -4   2   17.93    2.00
  -4 -11  -2   19.25    0.96
 -11   4  -2   18.99    1.03
  -4  11   2   19.80    1.05
 -11  -4   2   18.69    1.15
  -4 -11  -2   18.25    1.22
  -4 -11  -2   19.08    1.20
  11   4   2   18.99    1.15
  11  -4  -2   19.37    2.32
  -4  11   2   20.11    2.00
   4  11  -2   18.90    2.05
   4  11  -2   19.87    1.13
   4 -11   2   21.70    1.22
  11  -4  -2   19.82    1.25
  11  -4  -2   21.22    1.14
  -4 -11  -2   20.19    1.27
 -11  -4   2   19.63    1.07
   4 -11   2   15.61    2.30
 -11  -4  -2   19.68    1.30
 -11  -4  -2   19.46    1.26
   4  11   2   20.49    2.01
  -4 -11   2   20.51    1.08
  11   4  -2   20.38    2.15
 -11  -4  -2   19.45    0.95
 -11   4   2   17.85    0.90
  11  -4   2   19.14    1.26
  -4  11  -2   19.59    1.01
  11   4  -2   18.87    1.16
  11  -4   2   19.60    1.21
 -11   4   2   20.11    1.10
 -11   4   2   18.53    2.00
  -4  11  -2   17.31    1.90
   4 -11  -2   19.56    1.13
  -4  11  -2   18.32    1.08
  11   4  -2   18.63    1.18
 -11  -4  -2   18.67    1.26
  11  -4   2   18.50    2.19
  11  -5  -2    9.19    0.73
   5  11  -2    8.92    0.80
   5 -11   2    7.80    1.63
  -5  11   2   10.10    0.74
 -11  -5   2    9.51    1.60
  -5 -11  -2    8.64    0.84
  -5  11   2    7.64    1.48
  -5 -11  -2    9.51    0.85
  -5 -11  -2    9.70    0.61
  11  -5  -2    9.85    0.90
  11   5   2    6.11    1.32
 -11   5  -2    8.93    0.67
  11   5   2   10.30    0.82
  11  -5  -2   11.13    2.06
   5  11  -2   10.24    1.89
   5 -11   2   10.05    0.83
 -11  -5   2    8.66    0.77
 -11  -5   2    9.28    0.71
  11  -5   2    9.74    0.92
  -5 -11   2   11.29    0.86
 -11  -5  -2   11.26    0.66
 -11   5   2   10.76    0.66
   5  11   2   10.40    0.81
   5  11   2   11.13    1.78
   5 -11  -2   12.15    0.91
  11  -5   2   13.08    2.13
 -11  -5  -2   10.59    0.97
  -5  11  -2   10.99    0.71
  -5 -11   2   11.46    0.78
  -5  11  -2   11.25    0.80
 -11   5   2   10.70    0.80
  11   5  -2   10.14    0.87
 -11   5   2   11.32    1.80
 -11  -5  -2   10.62    0.95
  -5  11  -2   11.07    1.67
  11   5  -2   10.28    0.96
  11   5  -2    7.68    1.66
  11  -5   2   11.05    0.95
 -11  -6   2   52.47    2.03
  -6  11   2   50.52    1.97
   6 -11   2   50.22    2.19
   6  11  -2   44.06    3.29
  11  -6  -2   50.19    2.25
  11  -6  -2   44.22    3.60
  11   6   2   49.21    2.08
  -6  11   2   48.80    3.35
 -11   6  -2   48.50    2.00
 -11  -6   2   46.31    3.25
   6 -11   2   51.16    3.79
  -6 -11  -2   49.20    2.22
  11   6   2   49.96    3.29
  -6 -11  -2   50.44    2.25
  -6 -11  -2   46.28    1.82
   6  11  -2   49.65    2.10
 -11  -6   2   47.43    2.12
  11  -6   2   49.58    2.11
  11  -6   2   52.64    3.77
 -11   6   2   48.75    1.85
  -6  11  -2   50.95    1.89
 -11   6   2   50.46    2.09
  -6 -11   2   48.67    2.00
 -11  -6  -2   49.63    1.85
   6 -11  -2   48.97    2.14
  -6  11  -2   44.36    3.32
 -11   6   2   47.47    3.43
 -11  -6  -2   53.43    2.34
  11   6  -2   51.28    2.14
   6  11   2   48.61    3.18
  -6 -11   2   48.31    2.09
   6  11   2   45.96    2.04
 -11  -6  -2   52.20    2.38
  -6  11  -2   49.77    2.07
  11   6  -2   44.02    3.41
  11  -6   2   49.58    2.25
   7  11  -2   13.29    2.03
 -11   7  -2   17.63    1.00
 -11  -7   2   16.93    1.06
   7 -11   2   17.49    2.38
  -7  11   2   17.03    0.95
  11  -7  -2   14.09    2.36
  11   7   2   14.98    2.05
  -7  11   2   14.25    2.02
  -7 -11  -2   16.67    0.81
   7 -11   2   17.72    1.13
 -11  -7   2   17.07    0.97
  -7  11   2   16.91    0.98
   7  11  -2   17.17    1.07
  11   7   2   17.64    1.08
  11  -7  -2   17.29    1.18
  -7  11   2   16.81    2.39
  -7 -11  -2   16.19    1.15
  -7 -11  -2   16.78    1.14
 -11  -7   2   17.77    1.95
   7 -11  -2   14.66    1.04
 -11  -7  -2   16.82    1.16
  11  -7   2   16.57    1.03
  -7  11  -2   15.84    0.79
  11  -7   2   16.30    1.10
 -11  -7  -2   15.80    1.19
   7  11   2   15.58    1.00
  11  -7   2   12.28    2.10
  -7  11  -2   11.23    1.78
 -11   7   2   15.89    0.82
 -11   7   2   11.77    1.85
  -7 -11   2   14.80    0.91
  -7 -11   2   14.35    0.97
 -11  -7  -2   14.91    0.76
  -7  11  -2   16.25    0.97
  11   7  -2   12.99    1.93
  11   7  -2   15.74    1.05
 -11   7   2   16.62    0.98
   7  11   2   15.25    1.85
   8  11  -2    0.10    0.40
  11  -8  -2    0.66    0.38
   8 -11   2    0.81    0.44
  -8  11   2    0.61    0.35
 -11   8  -2    1.00    2.15
  11   8   2    1.49    1.03
 -11   8  -2    0.89    0.31
  -8 -11  -2    0.78    0.47
  11  -8  -2   -2.97    1.85
 -11  -8   2    0.35    0.39
   8  11  -2    0.78    0.94
   8 -11   2    0.86    1.52
  -8 -11  -2    0.18    0.46
  -8  11   2   -0.54    1.04
 -11  -8   2    0.60    0.34
  -8  11  -2    0.32    0.30
  11   8  -2    0.11    0.49
 -11   8   2   -0.09    0.24
  11   8  -2    1.86    1.04
  11  -8   2   -0.63    1.20
   8 -11  -2    0.49    0.37
  -8  11  -2    0.43    1.05
   8 -11  -2    0.53    0.44
 -11  -8  -2   -0.04    0.41
 -11  -8  -2   -0.02    0.34
  11  -8   2    1.07    0.59
  -8 -11   2    0.35    0.26
   8  11   2    0.08    0.93
 -11   8   2   -0.41    1.00
 -11  -9   2    1.51    0.35
  -9  11   2    2.59    0.46
  -9  11   2   -1.04    1.74
   9 -11   2    2.97    0.55
  11  -9  -2    2.24    0.47
   9  11  -2    1.78    1.15
  -9  11   2    1.94    1.12
  -9 -11  -2    2.42    0.50
 -11  -9   2    2.56    0.42
 -11   9  -2    2.19    0.40
   9  11  -2    2.11    0.43
  11   9   2    2.90    0.48
  11   9   2    1.32    1.69
 -11  -9   2    1.95    0.42
  -9 -11  -2    1.96    0.46
  -9  11   2    1.87    0.32
 -11  -9  -2    2.30    0.51
  11  -9   2    1.66    0.34
  11   9  -2    2.81    1.36
  11  -9   2    4.24    2.55
  -9  11  -2    1.74    0.35
 -11   9   2    2.30    0.32
   9 -11  -2    1.31    0.38
   9  11   2    1.80    2.01
 -11  -9  -2    1.60    0.45
 -11   9   2    2.23    0.40
  -9 -11   2    2.42    0.40
   9 -11  -2    2.73    0.53
  -9 -11   2    3.25    0.53
  11   9  -2    1.96    0.45
   9  11   2    2.45    0.44
  11  -9   2    1.64    0.44
 -11   9   2    2.39    1.29
 -10  11   2    3.08    0.44
  11 -10  -2    3.24    0.56
  10 -11   2    2.53    0.51
  11  10   2    2.23    0.40
 -10 -11  -2    2.76    0.53
 -11  10  -2    2.95    0.46
  10  11  -2    2.85    0.47
  10  11  -2    0.99    1.23
 -10 -11  -2    3.19    0.56
 -10  11   2    2.26    0.32
 -11 -10   2    2.94    0.39
 -10  11  -2    3.18    0.46
  10 -11  -2    2.79    0.47
 -10 -11   2    3.07    0.52
 -11 -10  -2    2.52    0.47
 -11  10   2    2.14    0.29
  11 -10   2    2.36    0.50
  10 -11  -2    3.28    0.56
  11  10  -2    3.12    0.52
 -10 -11   2    1.84    0.33
  10  11   2    2.25    0.43
  11  10  -2    1.59    1.22
 -11  10   2    2.14    0.40
 -11 -10  -2    2.95    0.57
 -11  11   2    7.06    0.60
  11 -11  -2    7.30    0.73
 -11  11   2    7.18    0.67
  11  11  -2    7.20    0.68
  11 -11   2    7.95    0.73
 -11  11  -2    7.03    0.58
 -11 -11   2    7.72    0.56
 -11 -11   2    7.91    0.70
  11  11   2    7.23    0.67
 -11 -11  -2    7.71    0.75
 -11 -11  -2    7.17    0.69
   0  12  -2    5.25    1.25
   0  12   2    4.19    0.53
   0 -12  -2    4.70    0.53
   0  12   2    5.15    1.25
  12   0  -2    3.76    1.27
 -12   0  -2    5.45    0.82
   0  12  -2    4.51    0.58
 -12   0  -2    5.14    0.49
  12   0  -2    6.31    0.78
 -12   0   2    5.51    0.68
  12   0   2    6.35    0.75
   0  12  -2    5.43    0.71
   0 -12  -2    4.51    0.69
 -12   0  -2    4.57    0.64
   0 -12   2    4.33    0.61
 -12   0   2    6.23    1.28
  12   0  -2    4.71    0.65
  12   0   2    4.20    1.30
  -1 -12  -2   46.33    1.90
   1  12  -2   47.83    2.08
  -1 -12  -2   44.87    2.13
   1  12  -2   45.69    3.33
  -1  12   2   47.00    1.95
  12  -1  -2   49.73    2.18
  12  -1  -2   48.57    2.07
 -12  -1   2   50.02    2.00
   1  12  -2   45.72    1.96
  12   1   2   44.76    2.06
  12  -1  -2   47.37    3.57
 -12   1  -2   44.61    1.86
 -12   1  -2   45.75    2.07
  -1  12   2   49.65    3.24
 -12   1  -2   43.85    2.04
 -12  -1   2   44.53    3.03
  12   1   2   49.97    3.41
   1 -12   2   48.01    2.05
   1  12   2   47.10    1.98
  -1 -12   2   49.07    2.02
 -12  -1  -2   48.87    2.20
  12   1  -2   46.08    2.13
   1  12   2   49.29    3.16
 -12   1   2   47.90    2.01
 -12  -1  -2   46.20    1.86
  12   1  -2   47.55    3.50
 -12   1   2   39.53    3.13
  12  -1   2   49.14    3.49
 -12  -1  -2   47.26    2.16
  -1  12  -2   47.04    3.35
   1 -12  -2   46.22    2.17
  -1  12  -2   47.92    1.95
  12   1  -2   46.87    2.08
   1 -12  -2   48.10    1.97
  12  -1   2   46.18    2.07
  12   2   2   71.04    2.77
   2 -12   2   71.10    2.78
  12  -2  -2   70.16    2.89
 -12  -2   2   70.89    2.69
   2  12  -2   67.66    2.76
  12  -2  -2   73.99    4.47
  -2 -12  -2   62.79    2.70
   2  12  -2   70.58    2.68
  -2  12   2   69.65    4.05
  12  -2  -2   73.78    2.76
  -2 -12  -2   70.77    2.59
  12   2   2   69.11    4.16
 -12  -2   2   63.29    3.75
  -2 -12  -2   68.95    2.87
  -2  12   2   68.73    2.64
   2  12  -2   73.80    4.34
 -12   2  -2   71.08    2.61
   2 -12  -2   65.08    2.75
 -12  -2  -2   66.13    2.76
  -2  12  -2   66.50    4.07
 -12   2   2   62.35    3.95
 -12   2   2   65.81    2.57
   2 -12  -2   67.16    2.56
   2  12   2   64.81    3.84
  12   2  -2   66.53    4.19
  12  -2   2   65.42    2.65
  12   2  -2   65.34    2.64
  -2  12  -2   68.40    2.49
 -12  -2  -2   68.12    2.42
  12  -2   2   67.90    4.33
  -2 -12   2   62.24    2.53
  12   2  -2   61.70    2.67
 -12  -2  -2   65.65    2.78
  -2  12  -2   62.23    2.57
   2  12   2   61.87    2.52
  12  -3  -2   34.53    1.73
  -3 -12  -2   32.18    1.75
  12  -3  -2   30.97    2.96
   3  12  -2   33.74    1.58
  12  -3  -2   34.79    1.60
  -3  12   2   36.10    2.80
  12   3   2   31.46    1.61
  -3  12   2   33.56    1.52
 -12  -3   2   33.39    2.57
  -3 -12  -2   31.23    1.68
 -12  -3   2   35.80    1.57
  -3 -12  -2   30.86    1.60
   3  12  -2   34.30    1.90
   3 -12   2   31.76    1.61
 -12   3  -2   33.69    1.49
  12   3   2   33.64    2.69
   3  12  -2   37.09    2.91
  -3 -12  -2   32.97    1.43
  12  -3   2   33.25    1.65
   3  12   2   37.01    2.72
 -12  -3  -2   33.06    1.75
  12   3  -2   31.08    1.65
  12   3  -2   34.32    1.66
  -3  12  -2   31.90    1.44
   3  12   2   33.69    1.57
 -12   3   2   34.27    1.56
  -3  12  -2   32.50    1.57
  -3 -12   2   33.85    1.55
  12  -3   2   32.98    3.00
 -12  -3  -2   33.22    1.75
 -12  -3  -2   34.69    1.43
   3 -12  -2   32.52    1.56
 -12   3   2   27.92    2.63
  12   3  -2   37.17    3.02
  -3  12  -2   30.59    2.68
  12   4   2    0.37    0.35
  -4 -12  -2    0.81    0.37
  -4 -12  -2    0.93    0.28
   4  12  -2    0.85    0.35
 -12  -4   2    0.99    0.93
   4 -12   2    1.48    1.48
  -4 -12  -2    0.88    0.34
  -4 -12  -2    0.56    0.35
   4  12  -2    1.17    1.06
  12  -4  -2    0.80    0.35
  -4  12   2    1.03    0.31
   4 -12   2    0.82    0.34
  12  -4  -2    0.86    1.11
  12   4   2    1.01    0.90
  12  -4  -2    0.28    0.33
 -12   4  -2    0.87    0.28
 -12  -4   2    0.68    0.29
 -12  -4   2    0.72    0.34
  -4  12   2   -0.61    0.65
   4  12   2    0.74    0.83
  12  -4   2    1.75    0.48
  12   4  -2    0.84    0.39
   4  12   2    1.01    0.36
 -12   4   2    1.36    0.33
  -4  12  -2    0.99    0.29
 -12   4   2    2.95    1.00
   4 -12  -2    1.49    0.39
  12  -4   2    1.63    1.13
 -12  -4  -2    1.76    0.31
 -12  -4  -2    1.17    0.43
  -4  12  -2    1.80    0.81
  -4  12  -2    1.43    0.33
  12   4  -2    0.36    0.86
  12  -4   2    1.25    0.55
  12   4  -2    0.90    0.42
 -12  -4  -2    1.22    0.46
  -4 -12   2    1.44    0.37
 -12   4   2   -1.08    1.00
 -12  -5   2   18.84    1.05
   5  12  -2   16.23    2.37
  12  -5  -2   18.40    0.97
 -12  -5   2   15.74    2.21
  12  -5  -2   19.08    1.24
  -5  12   2   18.91    1.04
   5  12  -2   19.20    1.13
  -5 -12  -2   18.53    0.91
  12   5   2   19.70    1.16
  -5 -12  -2   17.74    1.19
   5 -12   2   19.12    1.18
  -5 -12  -2   18.71    1.17
  12  -5  -2   16.47    2.43
 -12  -5   2   18.41    1.13
 -12   5  -2   17.75    1.01
  -5  12   2   19.71    2.12
  12   5   2   17.68    2.02
 -12  -5  -2   16.19    1.19
  12   5  -2   16.00    1.10
  12  -5   2   14.39    1.13
 -12   5   2   16.87    1.01
  -5  12  -2   17.65    2.05
  -5 -12   2   17.80    1.00
  12   5  -2   13.86    1.88
  -5  12  -2   17.01    1.00
 -12  -5  -2   17.88    1.24
  12  -5   2   14.92    2.15
 -12  -5  -2   16.85    0.85
  -5  12  -2   17.03    0.89
   5 -12  -2   16.32    1.08
   5  12   2   16.45    1.02
  12  -5   2   17.52    1.11
 -12   5   2   17.43    2.44
   5  12   2   19.83    2.10
  12   5  -2   17.01    1.13
  12   6   2   16.93    2.26
 -12   6  -2   16.57    0.96
  12   6   2   18.01    1.11
  -6 -12  -2   18.60    1.18
 -12  -6   2   17.34    2.34
  12  -6  -2   16.29    2.55
  -6 -12  -2   15.97    0.81
   6  12  -2   17.20    2.07
  -6  12   2   18.34    2.47
  12  -6  -2   16.68    1.17
 -12  -6   2   16.77    1.07
  -6  12   2   18.19    0.98
   6 -12   2   13.06    2.44
   6  12  -2   17.78    1.08
   6 -12   2   17.65    1.15
 -12  -6   2   17.35    0.98
  -6 -12  -2   16.65    1.12
  12  -6   2   17.70    1.08
  12   6  -2   13.81    2.24
 -12  -6  -2   16.94    1.23
  -6  12  -2   16.15    1.00
   6 -12  -2   16.90    1.07
 -12   6   2   16.26    0.99
 -12  -6  -2   15.81    0.80
  -6  12  -2   15.90    2.33
   6  12   2   14.47    2.01
  -6  12  -2   16.43    0.85
 -12  -6  -2   16.56    1.17
  12  -6   2   15.68    2.41
   6  12   2   17.21    1.02
  12   6  -2   18.31    1.12
  12  -6   2   14.55    1.09
  -6 -12   2   18.21    0.99
  -6 -12   2   15.55    0.95
   7  12  -2    3.08    1.20
  12  -7  -2    0.02    1.99
  -7  12   2    2.76    0.42
  -7  12   2    1.38    0.41
   7  12  -2    1.60    0.39
  12   7   2    1.64    1.26
   7 -12   2    1.31    0.42
  -7 -12  -2    2.55    0.53
   7 -12   2   -3.06    1.96
 -12  -7   2    2.15    0.56
 -12   7  -2    1.63    0.33
 -12  -7   2    2.32    0.39
  -7  12   2    1.68    0.97
  12  -7  -2    2.01    0.50
  -7 -12  -2    2.50    0.53
  -7  12   2    2.42    1.22
  12   7   2    2.01    0.45
   7 -12  -2    2.29    0.61
 -12   7   2    0.12    1.27
  -7 -12   2    2.27    0.40
 -12   7   2    1.73    0.37
  -7  12  -2    1.99    0.38
   7  12   2    2.27    0.44
  12  -7   2    2.49    0.48
   7 -12  -2    2.23    0.46
 -12  -7  -2    2.78    0.57
  -7  12  -2    2.35    0.30
  12   7  -2    0.78    1.18
  12   7  -2    1.62    0.41
  12  -7   2    2.22    0.48
  -7 -12   2    2.48    0.42
 -12  -7  -2    1.45    0.42
  12  -7   2   -0.19    1.39
 -12  -7  -2    1.85    0.27
   7  12   2    3.20    1.18
 -12  -8   2   20.76    1.03
   8  12  -2   19.92    1.12
  12  -8  -2   18.95    1.21
  -8 -12  -2   18.05    1.17
 -12  -8   2   20.34    1.28
   8 -12   2   19.67    1.21
  -8 -12  -2   19.54    1.20
  -8  12   2   19.70    1.09
 -12   8  -2   18.41    1.03
  12   8   2   18.89    1.12
  12   8   2   17.11    3.23
   8 -12   2   14.36    3.05
  -8  12   2   19.30    0.98
 -12  -8   2   16.55    1.03
   8 -12  -2   18.73    1.15
 -12  -8  -2   17.68    1.25
   8  12   2   16.24    2.21
  -8 -12   2   18.71    1.00
 -12  -8  -2   20.23    1.24
  12  -8   2   18.12    1.01
 -12   8   2   12.33    1.98
  12   8  -2   19.43    1.14
  -8  12  -2   14.89    2.21
   8  12   2   18.86    1.09
   8 -12  -2   19.47    1.22
  -8  12  -2   18.79    1.04
 -12   8   2   17.36    1.02
  -8 -12   2   18.70    1.05
  12  -8   2   18.30    1.17
 -12  -9   2   18.36    1.18
  -9  12   2   17.90    0.99
  12  -9  -2   17.44    1.14
  -9  12   2   17.56    0.89
   9  12  -2   18.71    1.07
  12   9   2   17.32    1.06
  -9 -12  -2   16.84    1.12
   9 -12   2   16.56    1.09
 -12  -9   2   16.82    0.92
 -12  -9   2   18.58    1.21
 -12   9  -2   17.99    0.98
  -9 -12  -2   17.89    1.11
  -9  12  -2   17.20    0.98
   9 -12  -2   16.49    1.07
   9  12   2   17.88    1.02
  12   9  -2   17.64    1.07
  -9 -12   2   17.11    1.03
 -12   9   2   17.40    0.98
 -12  -9  -2   19.11    1.14
 -12  -9  -2   17.90    1.22
   9 -12  -2   16.68    1.05
  12  -9   2   16.73    0.85
  -9 -12   2   16.68    0.92
  12  -9   2   17.22    1.11
 -10  12   2    0.39    0.18
 -10  12   2    0.16    0.22
  12  10   2    0.21    0.26
 -10 -12  -2    0.44    0.29
 -12 -10   2    0.42    0.20
 -12  10  -2    0.10    0.17
  10  12  -2    0.09    0.26
 -12 -10   2    0.15    0.25
  10 -12   2    0.15    0.28
 -10 -12  -2    0.09    0.27
  12 -10  -2    0.52    0.33
 -10  12  -2    0.58    0.20
  10  12   2    0.37    0.26
 -10 -12   2    0.18    0.19
  12  10  -2    0.23    0.29
  10 -12  -2    0.20    0.25
 -12 -10  -2    0.36    0.25
 -12 -10  -2    0.82    0.39
  10 -12  -2    0.47    0.31
 -10 -12   2    0.30    0.20
  12 -10   2    0.50    0.33
 -12  10   2    0.48    0.26
  11  12  -2    3.26    0.45
 -12  11  -2    3.45    0.43
 -11 -12  -2    2.12    0.38
  11 -12   2    1.94    0.40
  12 -11  -2    2.74    0.55
 -12 -11   2    2.90    0.49
 -11  12   2    2.36    0.33
  12  11   2    2.61    0.39
 -11 -12  -2    2.85    0.44
 -12 -11   2    2.72    0.35
 -12  11   2    3.29    0.43
  12 -11   2    2.21    0.39
 -11 -12   2    2.19    0.30
  11 -12  -2    3.34    0.51
 -12 -11  -2    2.72    0.43
  12  11  -2    2.30    0.44
 -11  12  -2    3.19    0.42
  11  12   2    3.56    0.46
 -11 -12   2    3.02    0.42
 -12  12  -2    4.87    0.41
 -12 -12   2    3.99    0.41
  12 -12  -2    4.72    0.50
  12  12  -2    4.98    0.48
 -12  12   2    4.72    0.41
 -12 -12  -2    5.32    0.53
 -12 -12   2    5.25    0.35
  12 -12   2    4.33    0.49
 -12 -12  -2    5.21    0.47
  12  12   2    5.27    0.49
 -13   0  -2    0.28    0.29
   0  13  -2    0.73    0.31
  13   0   2    0.54    0.40
  13   0  -2   -0.57    1.11
 -13   0  -2    0.60    0.25
   0  13  -2    1.25    0.33
   0  13  -2   -0.20    0.81
 -13   0   2   -5.27    1.85
   0  13   2    0.01    0.70
  13   0   2   -0.36    0.92
 -13   0   2    0.73    0.31
   0 -13  -2    0.85    0.31
   0 -13  -2    0.73    0.42
   0  13   2    0.30    0.26
   0 -13   2    0.32    0.30
  13   0  -2    0.84    0.41
  13   0  -2    1.22    0.38
 -13  -1   2   27.17    1.35
  13  -1  -2   28.29    1.42
  13   1   2   24.93    2.56
  -1  13   2   23.50    2.35
  -1 -13  -2   27.66    1.29
 -13   1  -2   27.32    1.28
  13  -1  -2   27.67    1.50
  -1 -13  -2   25.40    1.48
  13   1   2   28.92    1.48
  -1  13   2   26.56    1.33
   1 -13   2   25.68    1.38
   1  13  -2   26.08    2.57
  13  -1  -2   23.39    2.77
   1  13  -2   27.23    1.34
 -13   1   2   31.32    1.48
 -13  -1  -2   29.32    1.60
  13  -1   2   31.28    2.92
  13   1  -2   30.54    1.55
  13   1  -2   32.82    2.95
   1  13   2   29.32    1.45
  13   1  -2   29.28    1.58
  -1  13  -2   30.14    1.49
   1 -13  -2   31.35    1.68
 -13  -1  -2   30.47    1.35
  -1  13  -2   30.60    1.42
  13  -1   2   31.59    1.61
   1 -13  -2   31.81    1.46
  -1  13  -2   31.40    2.75
   1  13   2   25.50    2.44
  -1 -13   2   30.85    1.50
  -2 -13  -2   31.34    1.38
   2  13  -2   30.48    1.47
  13   2   2   31.72    1.57
   2  13  -2   27.25    2.67
  13   2   2   31.42    2.83
  -2 -13  -2   30.24    1.72
  13  -2  -2   31.85    1.49
 -13  -2   2   30.87    1.45
  -2 -13  -2   29.08    1.59
   2 -13   2   29.21    1.51
 -13   2  -2   30.60    1.38
  13  -2  -2   30.31    1.62
  -2  13   2   30.06    2.66
  13  -2  -2   24.97    2.75
   2  13  -2   27.90    1.50
  -2  13   2   31.73    1.45
  13   2  -2   32.21    1.68
  -2 -13   2   32.96    1.56
  -2  13  -2   32.58    1.46
   2  13   2   33.70    1.55
  -2  13  -2   32.86    1.57
   2  13   2   31.13    2.68
   2 -13  -2   31.72    1.54
 -13   2   2   32.68    1.55
 -13  -2  -2   33.46    1.73
 -13  -2  -2   32.65    1.76
  -2  13  -2   30.60    2.78
  13   2  -2   35.70    1.68
 -13  -2  -2   32.49    1.42
  13  -2   2   33.77    1.68
  13  -2   2   32.62    2.92
  13   3   2    1.49    1.14
  13  -3  -2    2.00    0.52
 -13  -3   2    1.83    0.39
 -13  -3   2    2.34    0.46
   3  13  -2    1.40    1.02
   3 -13   2    1.65    0.47
 -13  -3   2    1.71    1.23
   3  13  -2    1.64    0.37
  -3 -13  -2    2.72    0.64
  -3  13   2    1.99    1.04
  13   3   2    0.99    0.41
  -3 -13  -2    2.18    0.52
  13  -3  -2    1.99    0.42
  -3 -13  -2    2.08    0.41
  -3  13   2    1.83    0.35
  13  -3  -2    0.98    1.34
 -13   3  -2    1.88    0.36
  -3 -13  -2    2.11    0.37
  13   3  -2    2.64    1.22
   3  13   2    2.09    0.45
  -3  13  -2    2.80    0.43
  13  -3   2    1.64    0.44
  -3  13  -2    0.55    0.94
 -13  -3  -2    2.01    0.34
  -3 -13   2    2.29    0.45
 -13  -3  -2    2.28    0.50
 -13  -3  -2    1.89    0.52
 -13   3   2    1.94    0.41
  -3  13  -2    2.34    0.42
  13   3  -2    2.20    0.50
  13  -3   2    1.75    1.26
   3  13   2    2.85    1.17
  13   3  -2    2.20    0.45
   3 -13  -2    2.84    0.49
   4 -13   2   12.13    1.02
  -4 -13  -2   11.34    0.97
  13  -4  -2   12.31    1.22
  -4 -13  -2   12.77    1.31
   4  13  -2    8.51    1.78
  13   4   2   12.36    1.91
 -13  -4   2   12.98    0.91
 -13   4  -2   13.55    0.84
  -4  13   2   10.57    1.04
   4  13  -2   14.96    1.15
  13  -4  -2    9.15    1.85
  -4  13   2   13.79    2.06
  13  -4   2   14.90    2.38
  13  -4   2   14.85    1.49
  13   4  -2    9.34    1.34
  -4 -13   2   13.74    0.92
 -13  -4  -2   14.73    1.62
  -4  13  -2   16.21    2.22
  -4  13  -2   16.25    1.35
 -13  -4  -2   14.89    1.26
  13   4  -2   13.21    1.39
 -13   4   2   14.20    1.05
  13  -4   2   10.43    1.21
 -13   4   2    8.89    1.91
   4  13   2   19.22    2.18
   4 -13  -2   11.71    1.02
  13   4  -2   12.76    2.14
 -13  -5   2   13.02    2.08
  13  -5  -2   12.51    2.41
 -13  -5   2   15.81    0.95
  13   5   2   17.16    1.11
 -13   5  -2   16.59    0.95
  -5 -13  -2   16.81    1.05
  13   5   2   12.47    2.01
 -13  -5   2   15.33    1.02
  -5  13   2   17.15    0.95
  -5  13   2   16.23    2.29
  13  -5  -2   17.08    1.16
  -5 -13  -2   17.40    1.13
   5  13  -2   16.54    1.03
   5 -13   2   17.29    1.12
  -5 -13  -2   16.32    0.80
   5  13  -2   16.96    2.39
   5 -13  -2   16.40    1.05
  13  -5   2   16.74    2.56
 -13  -5  -2   18.54    1.25
  13  -5   2   16.36    1.08
  -5  13  -2   16.88    1.01
 -13  -5  -2   17.13    0.83
   5  13   2   15.40    1.01
  13  -5   2   16.60    1.11
 -13  -5  -2   16.95    1.21
 -13   5   2   17.05    1.01
  -5  13  -2   18.34    2.23
 -13   5   2   15.47    2.38
  -5 -13   2   17.74    1.00
  13   5  -2   20.49    2.77
  -5  13  -2   17.34    0.89
  13   5  -2   16.47    1.09
   5  13   2   16.55    2.25
  -6 -13  -2   13.25    0.98
  -6  13   2   17.22    2.63
  -6  13   2   15.84    0.92
 -13   6  -2   16.43    0.92
 -13  -6   2   16.05    1.01
   6 -13   2   18.10    1.11
  13   6   2   17.22    1.06
  13  -6  -2   15.99    1.13
   6  13  -2   17.03    1.03
 -13  -6   2   15.41    0.91
   6  13  -2   11.50    2.32
  -6 -13  -2   15.14    1.05
  -6  13   2   12.71    3.16
 -13  -6   2   16.94    1.18
  13  -6  -2    8.52    2.69
 -13  -6  -2   16.72    1.14
 -13  -6  -2   14.89    0.74
  13  -6   2   15.94    1.00
  13   6  -2   15.82    1.04
  13  -6   2   13.65    1.02
 -13   6   2    9.26    2.28
  -6  13  -2   15.51    0.78
 -13   6   2   15.11    0.94
   6 -13  -2   15.53    1.19
   6  13   2   14.55    0.95
 -13  -6  -2   16.64    1.16
  13   6  -2   11.91    2.32
  -6  13  -2   15.93    0.95
  -6 -13   2   16.04    0.91
   6 -13  -2   15.95    1.02
  13  -6   2   13.07    2.67
  -7  13   2    8.14    0.62
  -7 -13  -2    7.76    0.72
  -7 -13  -2    7.65    0.74
 -13   7  -2    6.93    0.58
 -13  -7   2    7.42    0.79
  13  -7  -2    7.41    0.78
 -13  -7   2    7.03    0.69
 -13  -7   2    5.90    0.53
  13   7   2    6.32    0.68
   7  13  -2    6.94    0.67
   7  13  -2    5.80    1.59
   7 -13   2    6.73    0.73
  13   7  -2    5.91    1.77
 -13   7   2    6.45    0.57
  -7 -13   2    6.26    0.57
 -13  -7  -2    5.42    0.37
 -13  -7  -2    7.80    0.77
  13  -7   2    3.51    1.82
 -13  -7  -2    7.02    0.77
  13  -7   2    6.99    0.65
   7 -13  -2    6.52    0.66
  13  -7   2    5.17    0.69
  -7  13  -2    6.36    0.58
   7 -13  -2    7.80    0.82
   7  13   2    6.20    0.61
  13   8   2    1.97    0.44
  13  -8  -2    1.12    0.39
   8 -13   2    1.93    0.42
 -13   8  -2    1.82    0.35
   8  13  -2    2.08    0.43
 -13  -8   2    1.20    0.27
  -8 -13  -2    2.79    0.51
  -8 -13  -2    1.37    0.34
  -8  13   2    1.85    0.32
 -13  -8   2    2.10    0.47
  13  -8   2    2.28    0.38
  13  -8   2    2.27    0.50
 -13  -8  -2    1.41    0.43
  -8 -13   2    2.12    0.34
   8  13   2    2.32    0.41
   8 -13  -2    1.29    0.35
  13   8  -2    1.90    0.41
   8 -13  -2    1.79    0.41
  -8  13  -2    2.10    0.35
 -13  -8  -2    1.58    0.42
 -13   8   2    1.84    0.36
  -8 -13   2    1.68    0.35
   9  13  -2    2.25    0.41
  13   9   2    2.16    0.44
  -9  13   2    3.01    0.36
  -9  13   2    2.29    0.38
  13  -9  -2    2.27    0.43
 -13   9  -2    1.98    0.33
   9 -13   2    3.88    0.59
 -13  -9   2    2.47    0.34
 -13  -9   2    2.45    0.47
  -9 -13  -2    2.31    0.44
 -13  -9  -2    2.65    0.44
 -13  -9  -2    2.01    0.45
   9 -13  -2    3.10    0.48
   9 -13  -2    2.45    0.46
  -9  13  -2    2.10    0.34
  13  -9   2    2.14    0.42
  13   9  -2    2.55    0.44
  -9 -13   2    2.04    0.31
 -13   9   2    2.17    0.40
   9  13   2    3.27    0.46
  -9 -13   2    2.79    0.40
  13  10   2   10.61    0.73
  10 -13   2    8.01    0.62
 -13 -10   2    9.38    0.55
 -10  13   2   10.02    0.48
  10 -13   2    9.74    0.72
 -10 -13  -2    9.91    0.73
 -10  13   2    8.35    0.72
 -10 -13  -2    9.05    0.67
 -13  10  -2    9.83    0.63
  13 -10  -2    8.23    0.69
 -13 -10   2   10.72    0.77
 -13  10   2    9.20    0.62
 -10 -13   2    9.27    0.57
  13 -10   2    9.78    0.74
  10  13   2   11.37    0.71
 -10  13  -2   10.42    0.66
  10 -13  -2   10.37    0.78
  10 -13  -2    7.66    0.77
 -13 -10  -2   10.43    0.75
 -10 -13   2   10.05    0.67
 -13 -10  -2   13.14    1.06
  13  11   2    2.94    0.39
  11  13  -2    3.41    0.41
 -11 -13  -2    3.39    0.46
 -13 -11   2    3.35    0.28
 -11  13   2    2.98    0.35
  13 -11  -2    3.50    0.45
 -13  11  -2    2.97    0.33
 -11 -13  -2    3.30    0.44
 -11 -13   2    3.07    0.34
 -13 -11  -2    3.85    0.41
 -11  13  -2    2.99    0.34
 -11 -13   2    2.96    0.27
 -13 -11  -2    3.92    0.52
  13  11  -2    3.47    0.41
  13 -11   2    2.25    0.38
  11 -13  -2    3.57    0.45
  11  13   2    3.61    0.40
 -13  11   2    3.52    0.39
  14   0  -2    1.52    0.40
  14   0  -2    2.11    0.50
 -14   0   2    1.64    0.36
  14   0   2    3.52    1.67
  14   0  -2    1.71    1.42
   0  14   2    1.85    0.39
   0 -14  -2    2.68    0.56
   0  14  -2    1.29    1.19
 -14   0  -2    2.17    0.46
  14   0   2    1.24    0.43
   0 -14  -2    1.27    0.30
 -14   0  -2    1.91    0.34
   0 -14   2    1.74    0.42
   0  14  -2    2.02    0.33
   0 -14  -2    3.28    0.76
   0  14   2    0.78    1.07
   0  14  -2    1.69    0.38
  14  -1  -2   16.20    1.02
   1  14  -2   15.65    0.98
  14   1   2   17.32    1.13
   1  14  -2   12.71    2.14
  14  -1  -2   17.15    2.55
   1 -14   2   16.76    1.06
 -14  -1   2   16.49    0.98
  -1 -14  -2   16.84    1.16
  -1  14   2   14.95    2.08
  14  -1  -2   17.20    1.14
  -1  14   2   16.07    0.96
  -1 -14  -2   16.07    1.24
  -1 -14  -2   16.09    0.90
  14   1   2   15.14    2.40
 -14   1  -2   16.59    0.91
   1  14  -2   16.23    0.96
 -14  -1  -2   17.55    0.92
 -14  -1  -2   16.60    1.10
  14   1  -2   13.13    2.42
   1  14   2   16.03    2.17
  14   1  -2   18.34    1.13
 -14   1   2   17.00    1.02
  -1 -14   2   17.30    1.05
  14  -1   2   17.43    1.17
   1  14   2   18.46    1.04
  14   1  -2   17.65    1.16
  14  -1   2   19.50    2.74
  -1  14  -2   17.97    0.99
  -1  14  -2   17.26    1.03
 -14  -1  -2   19.50    1.28
  -1  14  -2   12.75    2.15
   1 -14  -2   17.65    1.00
 -14   2  -2    5.59    0.52
  14  -2  -2    4.53    0.65
  -2 -14  -2    4.16    0.67
   2  14  -2    4.29    1.32
  -2  14   2    3.91    1.41
  14  -2  -2    3.31    1.70
  -2 -14  -2    5.01    0.46
  14   2   2    5.93    0.73
  14   2   2    3.42    1.44
  -2  14   2    4.84    0.55
  -2 -14  -2    6.02    0.73
  14  -2  -2    6.12    0.64
   2 -14   2    6.03    0.67
   2  14  -2    4.98    0.58
 -14  -2   2    5.41    0.55
   2 -14  -2    6.93    0.62
  14  -2   2    8.39    2.03
   2  14   2    6.55    1.51
 -14  -2  -2    6.95    0.81
  14  -2   2    6.27    0.75
   2  14   2    6.36    0.63
 -14   2   2    5.48    0.60
  -2  14  -2    5.64    1.57
  -2  14  -2    5.61    0.59
  14   2  -2    3.81    1.52
 -14  -2  -2    6.37    0.51
  14   2  -2    7.15    0.74
 -14  -2  -2    6.53    0.72
  -2  14  -2    6.73    0.57
  -2 -14   2    6.64    0.64
  14  -3  -2    1.00    0.32
 -14  -3   2    0.42    0.26
   3  14  -2    0.99    0.33
 -14  -3   2    0.72    0.26
  14  -3  -2    0.03    0.34
   3  14  -2    0.65    1.26
  -3  14   2    0.79    0.29
   3 -14   2    0.60    0.35
  14   3   2    0.77    0.38
  -3 -14  -2    0.54    0.36
  -3 -14  -2    0.70    0.34
 -14   3  -2    0.68    0.24
  -3  14   2   -0.73    1.06
  -3 -14  -2    0.92    0.26
  -3 -14   2    0.23    0.26
  14  -3   2    0.18    0.34
 -14  -3  -2    0.27    0.30
 -14  -3  -2   -0.13    0.26
  14   3  -2    1.05    0.39
   3  14   2    0.44    0.27
  -3  14  -2   -0.15    0.21
  14   3  -2    0.61    1.51
 -14   3   2    0.43    0.29
   3 -14  -2    0.06    0.36
  14   3  -2    0.37    0.32
 -14  -3  -2    0.27    0.19
   3 -14  -2    0.21    0.29
  14  -3   2    0.91    1.43
  -3  14  -2    0.06    0.20
 -14  -4   2    3.69    0.53
  14   4   2    3.48    1.60
  -4 -14  -2    4.72    0.57
  -4  14   2    4.32    0.51
   4  14  -2    3.10    1.35
  -4  14   2    6.12    1.81
  -4 -14  -2    4.89    0.39
  -4 -14  -2    5.20    0.64
  14   4   2    4.97    0.64
 -14  -4   2    4.71    0.50
  14  -4  -2    2.42    1.91
  -4 -14  -2    3.52    0.56
   4  14  -2    5.06    0.58
  14  -4  -2    3.66    0.61
   4 -14   2    3.19    0.51
 -14   4  -2    4.84    0.48
 -14  -4  -2    3.95    0.38
  -4  14  -2    4.05    0.53
 -14   4   2    4.29    0.56
   4 -14  -2    3.47    0.49
   4 -14  -2    5.89    0.90
  -4 -14   2    4.00    0.52
  -4  14  -2    4.10    0.43
  14  -4   2    1.46    1.50
   4  14   2    3.84    1.29
  -4  14  -2    2.78    1.36
  14   4  -2    2.87    0.49
  14  -4   2    3.04    0.52
 -14  -4  -2    2.77    0.53
  14   4  -2    2.00    1.63
 -14  -4  -2    4.22    0.70
  -5  14   2    2.98    1.37
 -14  -5   2    2.57    0.50
 -14  -5   2    2.11    0.45
  -5  14   2    2.47    0.38
   5  14  -2   -0.05    1.23
   5 -14   2    1.73    0.42
   5  14  -2    2.51    0.42
  -5 -14  -2    2.27    0.45
 -14  -5   2    2.27    0.38
  14  -5  -2    2.07    0.49
 -14   5  -2    1.56    0.29
  14   5   2    1.92    0.43
  -5 -14  -2    1.91    0.38
   5 -14  -2    1.54    0.35
  14   5  -2    3.09    1.84
  14  -5   2    1.64    0.45
  14  -5   2    1.09    0.36
   5 -14  -2    1.71    0.49
  -5  14  -2    1.89    0.40
  14  -5   2    0.01    1.65
 -14   5   2    2.22    0.40
  14   5  -2    1.30    0.38
   5  14   2    1.49    0.34
 -14  -5  -2    1.74    0.26
  -5 -14   2    2.12    0.37
  -5  14  -2    1.87    0.29
 -14  -5  -2    1.98    0.49
 -14  -5  -2    1.66    0.43
 -14  -6   2    2.80    0.39
 -14  -6   2    2.62    0.44
  -6  14   2    3.18    0.41
   6  14  -2    3.38    0.48
 -14  -6   2    3.94    0.63
  14  -6  -2    3.84    0.57
 -14   6  -2    3.38    0.43
  14   6   2    3.10    0.50
   6 -14   2    3.36    0.56
  -6 -14  -2    3.81    0.59
  -6 -14  -2    3.29    0.47
 -14  -6  -2    3.17    0.26
  -6  14  -2    2.94    0.42
  -6 -14   2    3.45    0.48
 -14   6   2    3.08    0.45
  14  -6   2    2.85    0.45
  14   6  -2    1.90    0.41
   6 -14  -2    4.45    0.69
 -14  -6  -2    2.49    0.51
 -14  -6  -2    3.24    0.55
   6 -14  -2    3.18    0.47
   6  14   2    3.65    0.52
  -7 -14  -2    1.18    0.31
  14   7   2    0.31    0.31
   7  14  -2    0.72    0.29
 -14   7  -2    0.77    0.26
 -14  -7   2    1.00    0.40
  -7  14   2    0.33    0.21
   7 -14   2    0.61    0.33
  -7 -14  -2    0.90    0.34
 -14  -7   2    0.87    0.26
  14  -7  -2    0.73    0.32
 -14  -7   2    0.62    0.27
  14   7  -2    1.10    0.36
   7 -14  -2    0.59    0.29
  14  -7   2    1.01    0.43
 -14   7   2    0.89    0.27
  -7 -14   2    0.88    0.25
   7 -14  -2    0.59    0.30
 -14  -7  -2    0.35    0.27
   7  14   2    0.68    0.27
  14  -7   2    0.73    0.29
 -14  -7  -2    1.21    0.41
  -7  14  -2    0.77    0.24
 -14  -8   2   -0.25    0.25
 -14  -8   2    0.22    0.23
 -14  -8   2   -0.07    0.15
  -8 -14  -2    0.30    0.25
  -8  14   2    0.10    0.21
   8  14  -2    0.28    0.25
   8 -14   2    0.23    0.26
  14  -8  -2    0.11    0.25
 -14   8  -2    0.25    0.18
  -8 -14  -2    0.05    0.24
  -8  14  -2    0.28    0.21
 -14   8   2    0.04    0.18
  14  -8   2   -0.61    0.28
  14  -8   2   -0.17    0.18
  14   8  -2    0.02    0.26
  -8 -14   2   -0.05    0.17
 -14  -8  -2    0.18    0.28
   8 -14  -2    0.39    0.26
 -14  -8  -2    0.45    0.32
   8  14   2   -0.02    0.28
   8 -14  -2    0.49    0.27
   9 -14   2    0.95    0.27
  14  -9  -2    0.80    0.25
  -9 -14  -2    1.03    0.26
   9  14  -2    1.28    0.29
 -14  -9   2    1.25    0.35
 -14   9  -2    1.04    0.22
  -9  14   2    1.05    0.20
   9 -14   2    0.51    0.27
  14   9   2    1.00    0.30
  -9 -14  -2    0.48    0.24
 -14  -9   2    1.17    0.23
   9 -14  -2    0.71    0.26
  -9  14  -2    0.81    0.20
   9 -14  -2    1.21    0.28
   9  14   2    0.84    0.26
 -14   9   2    0.63    0.21
  -9 -14   2    1.20    0.22
 -14  -9  -2    1.37    0.40
 -14  -9  -2    0.79    0.29
  14   9  -2    0.75    0.27
  14  -9   2    1.30    0.34
 -10 -14  -2    8.49    0.57
 -14 -10   2    9.14    0.65
 -10 -14  -2    7.84    0.56
 -14  10  -2    8.75    0.55
  10 -14   2    8.34    0.61
  10  14  -2   10.08    0.59
  14  10   2   10.61    0.66
  14 -10  -2    9.71    0.65
 -14 -10   2    9.71    0.47
 -14 -10  -2    9.57    0.71
 -10  14  -2    8.51    0.55
  10 -14  -2    9.34    0.62
  14 -10   2    9.10    0.64
 -14 -10  -2    9.85    0.63
  10  14   2   10.26    0.62
  14  10  -2   10.82    0.63
 -10 -14   2    9.56    0.46
 -14  10   2    9.21    0.56
 -15   0   2    4.34    0.50
   0  15  -2    4.70    0.51
   0 -15   2    3.49    0.49
 -15   0  -2    4.25    0.64
   0  15  -2    3.21    0.66
  15   0   2    3.13    0.51
  15   0  -2    3.83    0.56
   0 -15  -2    4.30    0.46
 -15   0  -2    4.01    0.42
  15   0  -2    5.23    0.60
   0 -15  -2    5.74    0.82
   0  15   2    4.62    0.53
  -1 -15  -2    7.25    0.82
   1 -15   2    6.97    0.67
 -15  -1   2    7.46    0.61
  15   1   2    7.92    0.81
  15  -1  -2    7.51    0.68
   1  15  -2    6.90    0.61
  -1 -15  -2    6.62    0.52
  -1  15   2    7.78    0.65
  15  -1  -2    7.79    0.75
 -15   1  -2    6.95    0.55
  -1  15  -2    7.95    0.71
  15   1  -2    8.05    0.74
  15   1  -2    7.01    0.75
  -1 -15   2    7.67    0.66
  -1  15  -2    8.54    0.61
 -15  -1  -2    6.45    0.66
  15  -1   2    7.25    0.75
 -15  -1  -2    7.33    0.78
   1  15   2    7.45    0.64
   1 -15  -2    7.66    0.87
   1 -15  -2    8.32    0.62
 -15   1   2    7.28    0.63
 -15  -1  -2    7.53    0.54
   2  15  -2   21.40    1.06
  -2  15   2   21.84    1.07
  -2 -15  -2   19.20    0.89
  -2 -15  -2   18.73    1.18
 -15  -2   2   19.29    1.04
   2 -15   2   18.25    1.11
  -2 -15  -2   19.91    1.26
  15   2   2   21.81    1.24
 -15  -2   2   19.88    1.17
  15  -2  -2   19.63    0.99
 -15   2  -2   19.94    1.00
  15  -2  -2   18.61    1.18
 -15  -2  -2   19.65    0.91
 -15   2   2   19.29    1.03
 -15  -2  -2   18.97    1.20
  -2  15  -2   17.90    1.10
  15  -2   2   19.13    1.15
  -2  15  -2   19.46    0.95
   2  15   2   19.13    1.04
  15   2  -2   18.02    1.08
  -2 -15   2   17.26    1.03
   2 -15  -2   17.38    0.97
 -15  -2  -2   16.98    1.09
   2 -15  -2   18.48    1.30
 -15  -3   2    8.01    0.70
   3  15  -2    8.61    0.67
  -3 -15  -2    8.91    0.81
   3 -15   2    8.54    0.73
 -15  -3   2    7.42    0.61
 -15   3  -2    9.60    0.63
  15  -3  -2    7.76    0.77
  15   3   2    7.86    0.79
  -3  15   2    7.86    0.65
  -3 -15  -2    8.91    0.80
 -15  -3   2    8.54    0.77
  -3 -15   2    7.64    0.64
   3  15   2    8.19    0.66
 -15   3   2    7.56    0.64
 -15  -3  -2    6.37    0.69
 -15  -3  -2    7.74    0.50
  -3  15  -2    7.37    0.53
 -15  -3  -2    7.50    0.79
  15  -3   2    7.14    0.75
   3 -15  -2    7.58    0.63
  15   3  -2    8.17    0.76
   3 -15  -2    6.55    0.83
  -3  15  -2    7.85    0.71
  15   3  -2    6.89    0.79
 -15  -4   2    1.80    0.45
  -4 -15  -2    1.69    0.43
 -15   4  -2    1.65    0.30
   4  15  -2    2.45    0.41
 -15  -4   2    2.66    0.45
  -4 -15  -2    2.46    0.50
  15  -4  -2    1.44    0.42
  15   4   2    1.90    0.41
  -4  15   2    1.63    0.31
   4 -15   2    2.36    0.46
 -15  -4   2    1.42    0.30
  -4 -15   2    1.37    0.34
 -15   4   2    1.99    0.37
   4 -15  -2    1.98    0.51
   4 -15  -2    1.47    0.33
 -15  -4  -2    1.64    0.25
 -15  -4  -2    1.64    0.44
 -15  -4  -2    2.57    0.48
  -4  15  -2    1.71    0.34
   4  15   2    1.42    0.33
  -4  15  -2    1.97    0.27
  15  -4   2    2.16    0.43
  15   4  -2    1.86    0.41
 -15   5  -2    9.18    0.62
  15   5   2   10.38    0.82
  15  -5  -2   10.82    0.95
   5  15  -2    9.72    0.69
  -5  15   2    9.64    0.65
 -15  -5   2    8.64    0.69
 -15  -5   2   10.31    0.84
 -15  -5   2    8.12    0.60
  -5 -15  -2    8.52    0.87
   5 -15   2    8.35    0.72
 -15  -5  -2   10.74    0.85
  -5 -15   2   10.51    0.69
  -5  15  -2   12.37    0.77
  15  -5   2   11.51    0.77
   5 -15  -2    9.60    0.71
 -15   5   2    9.75    0.70
  15   5  -2   11.17    0.81
   5  15   2   11.50    0.75
   5 -15  -2   10.71    0.92
 -15  -5  -2   10.70    0.85
  -5  15  -2    9.74    0.51
 -15  -5  -2   10.78    0.49
  15  -6  -2    7.72    0.70
   6  15  -2    8.53    0.62
 -15  -6   2    7.32    0.70
  -6 -15  -2    7.46    0.66
 -15   6  -2    8.30    0.57
 -15  -6   2    8.00    0.55
   6 -15   2    7.84    0.68
 -15  -6   2    7.43    0.61
  15   6   2    9.31    1.07
  -6  15   2    8.59    0.57
  -6  15  -2    9.21    0.64
   6  15   2   10.05    0.91
  15  -6   2    9.48    0.70
  15   6  -2    8.85    0.69
 -15  -6  -2    7.77    0.74
 -15  -6  -2    8.88    0.76
   6 -15  -2    7.36    0.62
  -6 -15   2    8.35    0.59
   6 -15  -2    8.71    0.85
   7  15  -2    1.86    0.31
  -7 -15  -2    1.77    0.33
 -15   7  -2    2.12    0.32
  15   7   2    2.28    0.40
  15  -7  -2    1.75    0.40
 -15  -7   2    1.35    0.23
  -7  15   2    2.00    0.28
 -15  -7   2    0.98    0.28
 -15  -7   2    1.26    0.31
   7 -15   2    1.48    0.37
  -7  15  -2    1.91    0.33
  15  -7   2    1.09    0.38
  15   7  -2    1.10    0.31
 -15  -7  -2    1.67    0.34
 -15  -7  -2    1.10    0.30
   7 -15  -2    1.78    0.39
   7  15   2    1.47    0.28
  15  -7   2    1.33    0.23
   7 -15  -2    1.42    0.30
 -15   7   2    1.35    0.24
  -7 -15   2    1.76    0.27
   8  15  -2    4.33    0.42
  -8  15   2    4.61    0.33
  15  -8  -2    4.17    0.50
  -8 -15  -2    3.77    0.44
  15   8   2    4.07    0.51
   8 -15   2    4.20    0.49
 -15  -8   2    3.80    0.32
 -15  -8   2    4.54    0.50
 -15   8  -2    4.13    0.38
  -8  15  -2    3.93    0.38
 -15  -8  -2    4.45    0.47
 -15   8   2    5.27    0.44
   8 -15  -2    4.62    0.43
   8 -15  -2    3.92    0.46
  -8 -15   2    4.61    0.34
 -15  -8  -2    5.43    0.56
   8  15   2    4.61    0.44
  15   8  -2    4.79    0.49
 -15  -9   2    2.02    0.27
 -15   9  -2    2.05    0.38
  15   9   2    1.72    0.36
   9  15  -2    1.87    0.36
 -15  -9   2    1.97    0.37
   9  15   2    2.39    0.33
 -15   9   2    1.79    0.33
  -9  15  -2    1.93    0.30
  15   9  -2    1.60    0.30
 -16   0   2    4.82    0.55
 -16   0   2    4.65    0.46
   0  16   2    4.34    0.49
  16   0  -2    5.46    0.53
 -16   0   2    4.43    0.53
   0 -16  -2    3.81    0.34
 -16   0  -2    4.71    0.59
  16   0   2    3.77    0.54
 -16   0  -2    4.40    0.39
   0 -16  -2    5.34    0.69
   0  16  -2    4.90    0.44
  16   1   2    3.53    0.50
  16  -1  -2    3.66    0.51
   1 -16   2    5.51    0.56
  -1 -16  -2    5.09    0.33
  -1 -16  -2    5.32    0.64
 -16  -1   2    4.52    0.47
  -1  16   2    5.68    0.52
 -16   1  -2    4.33    0.40
 -16   1  -2    4.92    0.62
  16  -1  -2    4.94    0.43
 -16  -1   2    3.66    0.58
   1  16  -2    5.24    0.47
 -16   1   2    4.33    0.45
  -1 -16   2    4.51    0.52
   1 -16  -2    5.05    0.73
   1  16   2    4.31    0.51
 -16  -1  -2    4.18    0.59
 -16  -1  -2    3.83    0.41
   1 -16  -2    3.89    0.38
  16   1  -2    3.50    0.54
  16   1  -2    3.58    0.58
  16  -1   2    3.32    0.48
  -1  16  -2    4.41    0.48
 -16  -1  -2    3.63    0.46
 -16   1   2    4.38    0.46
 -16  -2   2   18.09    0.92
   2  16  -2   18.36    0.90
  -2 -16  -2   19.16    1.12
 -16   2  -2   19.66    1.11
  -2  16   2   19.00    0.95
  16   2   2   18.17    1.06
  16  -2  -2   17.38    1.07
 -16   2  -2   17.13    0.86
   2 -16   2   16.63    0.98
  -2  16  -2   19.57    0.96
  16  -2   2   21.61    1.09
   2 -16  -2   19.49    0.92
 -16  -2  -2   20.63    1.16
 -16   2   2   18.42    0.96
 -16  -2  -2   19.00    1.05
 -16   2   2   19.18    0.99
 -16  -2  -2   19.66    0.83
  -2 -16   2   20.89    1.03
   2 -16  -2   19.74    1.22
  -2  16  -2   17.03    1.03
 -16   3  -2    9.15    0.66
  -3 -16  -2    8.63    0.70
  16  -3  -2    8.83    0.72
   3 -16   2    8.36    0.68
 -16  -3   2    8.42    0.59
  16   3   2    8.82    1.07
  -3  16   2    9.26    0.69
 -16  -3   2    8.83    0.65
  -3  16  -2    9.80    0.51
 -16  -3  -2    8.67    0.45
 -16   3   2    7.51    0.79
   3 -16  -2    9.83    0.59
   3 -16  -2    8.53    0.81
  16  -3   2    9.05    0.93
 -16  -3  -2    9.42    0.71
 -16  -3  -2    9.67    0.82
  -3 -16   2   10.72    0.75
  -3  16  -2    8.87    0.64
  16   3  -2    9.34    0.70
  -4 -16  -2   -0.01    0.17
  16   4   2    0.15    0.28
 -16   4  -2    0.07    0.13
   4 -16   2    0.45    0.26
 -16  -4   2    0.22    0.17
 -16  -4   2    0.26    0.20
  -4  16   2    0.15    0.18
  16  -4  -2   -0.14    0.23
   4  16  -2    0.11    0.19
 -16  -4   2   -0.18    0.18
   4 -16  -2    0.07    0.25
 -16  -4  -2   -0.01    0.25
  16  -4   2   -0.01    0.24
  -4  16  -2    0.08    0.15
  -4 -16   2   -0.02    0.18
 -16  -4  -2   -0.14    0.18
 -16   4   2    0.22    0.19
   4  16   2    0.20    0.19
  -4  16  -2   -0.13    0.20
  16   4  -2    0.10    0.24
   4 -16  -2   -0.02    0.17
   5 -16   2    1.83    0.34
  16   5   2    2.66    0.41
 -16  -5   2    1.65    0.30
 -16   5  -2    1.93    0.26
 -16  -5   2    1.56    0.31
   5  16  -2    2.64    0.33
  16  -5  -2    2.68    0.41
 -16  -5   2    2.72    0.31
  -5  16   2    2.25    0.29
  16  -5   2    3.41    0.40
   5  16   2    3.31    0.41
 -16   5   2    2.52    0.33
  16   5  -2    2.18    0.34
  -5  16  -2    3.61    0.36
  -5 -16   2    3.85    0.37
 -16  -5  -2    2.85    0.44
   5 -16  -2    2.28    0.42
   5 -16  -2    2.74    0.35
 -16  -5  -2    3.14    0.47
 -16  -6   2    2.76    0.42
  16  -6  -2    2.47    0.37
 -16  -6   2    3.03    0.31
  16   6   2    2.42    0.38
   6 -16   2    2.72    0.38
 -16  -6   2    2.00    0.36
   6  16  -2    2.79    0.34
  -6  16   2    3.31    0.32
 -16   6  -2    3.11    0.32
   6 -16  -2    2.90    0.33
   6  16   2    2.96    0.37
 -16  -6  -2    3.32    0.43
   6 -16  -2    1.90    0.37
 -16   6   2    2.75    0.36
  16   6  -2    2.74    0.34
  16  -6   2    2.83    0.35
 -16  -6  -2    2.11    0.34
  -6 -16   2    3.00    0.29
   7  16  -2    5.18    0.45
 -16  -7   2    5.18    0.35
  16   7   2    6.14    0.56
 -16  -7   2    6.79    0.63
 -16   7  -2    6.08    0.44
 -16   7   2    5.24    0.41
  16   7  -2    4.86    0.42
 -16  -7  -2    5.02    0.55
   7  16   2    5.78    0.48
  -7 -16   2    4.46    0.35
   7 -16  -2    4.09    0.37
 -16  -7  -2    5.05    0.55
  -7  16  -2    4.28    0.36
   0 -17  -2    1.03    0.33
 -17   0   2    0.42    0.19
 -17   0  -2    0.39    0.22
   0  17   2    0.83    0.23
  17   0  -2    0.41    0.45
 -17   0   2    0.24    0.14
   0 -17   2    0.84    0.25
  17   0   2    0.69    0.27
 -17   0  -2    0.67    0.15
   0  17  -2    0.53    0.16
 -17   0   2    0.49    0.20
 -17  -1   2    1.87    0.30
 -17  -1   2    1.98    0.31
  -1 -17  -2    2.45    0.40
   1  17  -2    2.50    0.27
   1 -17   2    2.72    0.35
  -1  17   2    3.25    0.35
 -17   1  -2    1.78    0.33
 -17   1  -2    2.47    0.24
  17  -1  -2    1.57    0.36
  17   1   2    2.07    0.35
 -17  -1   2    2.11    0.28
  -1 -17   2    2.40    0.39
 -17  -1  -2    2.34    0.37
 -17   1   2    1.93    0.32
   1  17   2    2.52    0.32
 -17   1   2    2.21    0.31
   1 -17  -2    2.06    0.40
 -17  -1  -2    2.29    0.19
  -1  17  -2    1.94    0.24
  17  -1   2    2.25    0.34
  -1 -17   2    2.25    0.32
 -17  -2   2    0.67    0.20
   2  17  -2    0.82    0.17
  17   2   2    0.98    0.29
  -2 -17  -2    0.88    0.25
 -17   2  -2    0.77    0.25
 -17   2  -2    0.80    0.16
 -17  -2   2    0.93    0.20
 -17  -2   2    0.46    0.21
   2 -17   2    0.98    0.27
  -2  17   2    0.98    0.21
 -17  -2  -2    0.36    0.16
  -2 -17   2    0.83    0.24
  17  -2   2    0.73    0.25
 -17  -2  -2    1.04    0.31
 -17   2   2    0.55    0.18
   2  17   2    0.90    0.24
  17   2  -2    0.84    0.22
  -2 -17   2    0.51    0.25
 -17   2   2    0.49    0.23
   2 -17  -2    0.73    0.28
   3  17  -2    0.18    0.13
   3 -17   2    0.19    0.18
 -17  -3   2    0.04    0.24
 -17   3  -2    0.43    0.25
 -17   3  -2    0.17    0.14
  -3  17   2    0.66    0.18
  17   3   2    0.41    0.25
  17  -3  -2    0.38    0.24
 -17  -3   2    0.28    0.15
 -17  -3   2    0.20    0.16
  -3 -17  -2    0.42    0.20
   3  17   2    0.20    0.16
   3 -17  -2    0.09    0.12
   3 -17  -2    0.69    0.27
 -17  -3  -2    0.56    0.23
 -17  -3  -2    0.19    0.22
  17   3  -2    0.12    0.19
  -3 -17   2    0.26    0.20
  -3 -17   2    0.39    0.15
 -17   3   2    0.42    0.15
 -17   4  -2    4.02    0.53
  -4  17   2    3.18    0.35
   4  17  -2    2.71    0.31
 -17  -4   2    2.86    0.33
 -17  -4   2    1.76    0.31
 -17   4  -2    2.49    0.25
 -17  -4   2    2.43    0.26
  17   4   2    2.46    0.38
   4 -17   2    1.73    0.30
  17  -4   2    2.88    0.36
   4  17   2    2.78    0.33
 -17  -4  -2    1.56    0.34
  -4 -17   2    2.09    0.25
  17   4  -2    2.84    0.34
   4 -17  -2    2.57    0.21
 -17   4   2    2.86    0.32
 -17  -4  -2    1.85    0.39
   0   0  -3    0.85    0.16
   0   0   3    0.42    0.20
   0   0   3    0.51    0.25
   0   0  -3    0.42    0.32
  -1   0   3   57.82    2.17
   0  -1  -3   58.71    2.36
   1   0   3   56.29    2.00
   1   0   3   55.38    2.04
   0  -1   3   57.70    2.13
   0   1  -3   59.17    2.43
  -1   0   3   57.40    2.25
  -1   0  -3   56.81    2.40
   0   1  -3   57.16    2.11
   1   0  -3   56.49    2.08
   0   1   3   57.06    2.32
   0  -1   3   55.48    2.15
  -1   1   3    4.26    0.42
  -1  -1   3    4.60    0.56
  -1   1  -3    4.76    0.66
   1  -1  -3    4.78    0.36
   1  -1   3    4.27    0.37
  -1   1   3    4.33    0.61
   1   1  -3    3.46    0.49
   1   1   3    3.64    0.25
  -1   1  -3    3.63    0.36
   1   1   3    4.02    0.26
   1  -1   3    3.69    0.41
  -1  -1   3    3.95    0.48
  -1  -1  -3    4.19    0.61
   1  -1  -3    3.58    0.54
   0   2   3   35.46    1.43
   2   0   3   40.81    1.50
  -2   0   3   38.31    1.77
   0   2  -3   40.98    1.91
   0  -2  -3   37.60    1.75
   0   2   3   45.23    1.80
  -2   0   3   38.25    1.71
   2   0   3   40.13    1.41
   0  -2   3   39.22    1.62
   0  -2   3   39.86    1.73
  -2   0  -3   40.70    1.89
   0   2  -3   37.03    1.66
   1  -2   3  725.72   22.17
  -2   1  -3  720.75   22.15
  -2  -1   3  742.03   22.51
   1  -2   3  740.85   22.42
   2   1   3  704.53   22.03
  -1  -2  -3  712.60   22.57
   2   1   3  729.20   21.98
  -2  -1   3  716.99   22.49
  -2   1  -3  781.65   22.73
  -1   2   3  720.77   22.25
   1   2  -3  724.39   22.45
   2  -1  -3  700.71   22.32
   1  -2  -3  708.42   22.44
  -1   2  -3  734.43   22.47
  -2  -1  -3  730.71   22.67
   2  -1   3  719.19   21.91
  -1  -2   3  745.79   22.41
  -1   2  -3  716.53   22.61
   2  -1   3  711.24   22.27
   2   1  -3  746.02   22.46
  -1  -2   3  716.09   22.46
  -2   1   3  742.57   22.42
  -2   1   3  715.42   22.52
  -2  -2  -3  377.51   12.30
   2  -2  -3  363.27   12.08
   2   2  -3  388.07   12.18
  -2  -2   3  402.56   12.23
   2  -2   3  383.26   12.06
  -2  -2   3  380.50   12.13
  -2   2  -3  371.72   11.97
   2  -2  -3  365.08   11.92
  -2   2   3  382.79   12.04
  -2   2  -3  389.23   12.28
   0  -3   3   20.69    1.10
   3   0  -3   19.12    1.17
   0   3  -3   19.49    1.29
   0   3  -3   20.37    1.18
  -3   0   3   21.31    1.22
   0  -3  -3   20.69    1.16
  -3   0  -3   21.48    1.35
   0   3   3   20.47    0.94
   3   0   3   21.35    1.02
   0  -3   3   20.35    1.19
  -3   0   3   21.17    1.25
   3   1   3  327.01   10.44
   1  -3   3  331.88   10.44
  -1  -3  -3  317.48   10.72
   1  -3   3  332.84   10.71
   3  -1  -3  328.44   10.69
  -3  -1   3  335.01   10.79
  -3   1  -3  342.35   10.93
  -3   1  -3  340.38   10.37
   1   3  -3  316.90   10.71
  -3  -1   3  337.25   10.78
  -1   3   3  341.95   10.50
   3   1   3  330.47   10.31
  -3   1   3  351.52   10.76
   3   1  -3  328.92   10.73
  -3   1   3  338.71   10.83
  -1  -3   3  320.45   10.62
  -1   3  -3  324.70   10.66
   1  -3  -3  321.72   10.54
  -1  -3   3  340.35   10.76
   3  -1   3  325.78   10.54
  -1   3  -3  324.17   10.79
  -3  -1  -3  339.81   10.98
  -2  -3  -3  190.29    6.63
  -3  -2   3  192.23    6.51
   3  -2  -3  185.19    6.41
  -2   3   3  190.72    6.37
   2   3  -3  177.39    6.47
  -3   2  -3  191.33    6.61
   3   2   3  188.44    5.98
  -3  -2   3  198.74    6.58
   2  -3   3  190.35    6.47
   3   2   3  190.85    5.96
  -3  -2  -3  175.63    6.38
   3   2  -3  174.33    6.19
   2   3   3  176.49    5.52
  -2  -3   3  178.47    6.14
  -2   3  -3  181.28    6.09
   2  -3  -3  179.63    5.96
  -3   2   3  181.66    6.15
   3  -2   3  178.53    6.08
   2  -3  -3  171.70    5.88
  -2   3  -3  187.77    6.25
   2   3   3  175.68    5.54
  -2  -3   3  171.37    6.17
  -3   2   3  188.55    6.31
   3   3   3  507.18   16.05
  -3   3  -3  520.61   16.50
  -3  -3   3  547.66   16.74
  -3   3   3  533.69   16.60
   3  -3  -3  523.38   16.40
  -3  -3  -3  521.82   16.91
  -3  -3   3  523.71   16.66
   3  -3  -3  512.36   16.55
   3  -3   3  529.42   16.63
   3   3   3  518.57   16.00
   3   3  -3  520.34   16.71
  -3   3  -3  527.04   16.68
   0   4  -3   55.99    2.52
   4   0   3   57.19    2.27
   0  -4   3   57.15    2.47
  -4   0   3   55.71    2.50
   0  -4   3   55.35    2.31
  -4   0  -3   58.45    2.68
   4   0  -3   54.35    2.46
   0   4   3   54.47    2.13
  -4   0   3   53.73    2.47
   0   4  -3   56.77    2.47
   0  -4  -3   53.21    2.28
  -4  -1   3  127.42    4.59
  -4  -1   3  119.21    4.56
   1  -4   3  123.46    4.29
  -4   1  -3  128.44    4.73
  -1  -4  -3  117.97    4.46
   4   1   3  121.86    4.18
  -1   4   3  118.93    4.27
  -4   1  -3  120.14    4.14
   4  -1  -3  115.61    4.50
   1  -4   3  122.74    4.52
   1   4  -3  125.79    4.57
   4   1  -3  114.60    4.41
  -1  -4   3  120.71    4.33
  -1   4  -3  119.87    4.41
   1   4   3  117.18    3.92
   1  -4  -3  114.22    4.07
  -4   1   3  117.53    4.42
  -1  -4   3  122.91    4.45
  -4   1   3  117.53    4.45
  -1   4  -3  108.34    4.31
  -4  -1  -3  119.35    4.66
   4  -1   3  122.80    4.31
  -4   2  -3  150.71    5.46
   4   2   3  148.93    4.88
  -2  -4  -3  147.50    5.43
   2  -4   3  149.41    5.35
  -2   4   3  148.80    5.19
   2   4  -3  147.65    5.39
   4  -2  -3  143.28    5.35
  -4   2  -3  143.67    5.07
  -4  -2   3  144.49    5.34
  -4  -2   3  149.37    5.41
   4  -2   3  144.24    5.07
   4   2  -3  141.37    5.15
  -2   4  -3  140.02    5.06
  -2  -4   3  136.82    5.10
  -4   2   3  143.66    5.14
   2   4   3  138.82    4.52
   2  -4  -3  132.09    4.77
  -2   4  -3  144.88    5.08
   2  -4  -3  128.80    4.73
  -4  -2  -3  141.56    5.41
   2   4   3  127.59    4.56
  -2  -4   3  145.29    5.09
  -4   2   3  145.64    5.21
  -4   3  -3  143.29    5.31
   4   3   3  146.73    4.97
  -4  -3   3  147.96    5.54
   4  -3  -3  155.40    5.60
  -4  -3   3  152.42    5.54
   3  -4   3  144.20    5.49
  -3  -4  -3  155.29    5.75
  -4   3  -3  149.58    5.53
  -3   4   3  157.79    5.74
   3   4  -3  156.72    5.61
   3  -4  -3  136.24    4.94
  -3   4  -3  137.81    5.12
  -4   3   3  136.12    5.27
  -4  -3  -3  140.27    5.80
   4  -3   3  141.57    5.25
   4   3  -3  135.31    5.24
   3   4   3  147.75    4.65
  -3  -4   3  146.88    5.28
   3  -4  -3  135.88    5.10
  -3  -4   3  141.30    5.48
  -3   4  -3  147.08    5.17
  -4   4   3   45.34    2.32
   4   4  -3   49.39    2.48
  -4   4  -3   45.93    2.27
   4  -4  -3   44.92    1.94
  -4  -4  -3   46.72    2.59
   4  -4  -3   47.29    2.45
  -4   4  -3   47.29    2.31
   4   4   3   46.93    1.91
   4  -4   3   47.99    2.45
  -4  -4   3   46.99    2.38
  -4  -4   3   48.00    2.40
  -5   0   3  106.46    4.19
  -5   0  -3  106.51    5.10
   0   5   3  103.91    3.76
   0  -5  -3  101.90    3.80
   5   0  -3  104.25    4.17
   0   5  -3  102.84    4.10
   0  -5   3   97.52    3.91
   5   0   3  107.40    3.94
   0   5  -3  105.72    4.13
  -5   0   3  102.89    4.11
   5   1   3   90.18    3.37
  -5  -1   3   94.47    3.72
  -1  -5  -3   86.05    3.51
   1  -5   3   92.70    3.70
  -5  -1   3   86.99    3.71
   5  -1  -3   87.98    3.71
  -1   5   3   87.94    3.41
   1   5  -3   87.95    3.67
  -5   1  -3   86.75    3.82
  -1   5  -3   90.13    3.67
  -1   5  -3   90.45    3.59
  -1  -5   3   84.81    3.53
  -5   1   3   92.25    3.74
   5  -1   3   89.11    3.57
  -5  -1  -3   91.37    3.98
   1   5   3   89.34    3.23
   1  -5  -3   84.99    3.19
   5   1  -3   91.09    3.74
  -5   1   3   86.82    3.66
  -5   2  -3   29.35    1.80
   5   2   3   27.04    1.39
  -2  -5  -3   28.25    1.73
   2  -5   3   28.30    1.73
   5  -2  -3   28.58    1.80
   2   5  -3   27.21    1.71
  -5  -2   3   29.26    1.73
  -5  -2   3   29.41    1.76
  -2  -5   3   24.58    1.54
  -2   5  -3   25.74    1.60
   5   2  -3   24.35    1.63
  -5   2   3   26.17    1.62
  -2  -5   3   25.96    1.62
   5  -2   3   27.33    1.64
  -5  -2  -3   22.63    1.73
   2   5   3   25.12    1.21
   2  -5  -3   23.42    1.04
  -5   2   3   23.02    1.57
  -2   5  -3   26.18    1.51
   2  -5  -3   23.17    1.35
   5  -3  -3   85.27    3.77
  -5  -3   3   85.01    3.70
  -3   5   3   85.32    3.58
  -3  -5  -3   84.89    3.79
   5   3   3   85.09    3.22
  -5  -3   3   88.17    3.71
   3   5  -3   91.68    3.80
   3  -5   3   90.25    3.75
  -5   3  -3   86.40    3.70
  -3  -5   3   89.42    3.72
  -5  -3  -3   86.13    3.98
  -5   3   3   86.52    3.69
  -3   5  -3   83.18    3.58
   3   5   3   86.53    3.14
  -3   5  -3   88.25    3.49
   3  -5  -3   81.29    3.51
  -5   3   3   86.05    3.71
   5  -3   3   84.17    3.68
  -3  -5   3   86.89    3.68
   5   3  -3   87.31    3.74
  -5  -4   3  139.59    5.45
   5   4   3  143.46    4.94
   5  -4  -3  135.93    5.57
   4  -5   3  138.50    5.53
  -4   5   3  148.87    5.47
  -5   4  -3  142.03    5.38
   4   5  -3  143.34    5.53
  -5   4  -3  140.32    5.28
  -5  -4   3  134.22    5.43
  -5   4   3  144.40    5.50
   5  -4   3  135.38    5.47
   4   5   3  144.53    4.87
  -4  -5   3  139.06    5.40
  -4   5  -3  143.54    5.22
   4  -5  -3  126.73    5.36
   5   4  -3  135.83    5.45
  -4  -5   3  143.95    5.46
  -5  -4  -3  139.24    5.77
  -5   5   3   39.31    2.30
  -5   5  -3   40.40    2.17
   5  -5   3   40.01    2.39
  -5  -5   3   40.47    2.35
  -5   5  -3   40.68    2.23
  -5  -5   3   39.35    2.29
   5   5   3   39.99    1.91
   5   5  -3   41.14    2.41
   5  -5  -3   37.53    2.40
   0   6  -3    5.88    0.92
   6   0  -3    4.86    0.89
  -6   0   3    5.34    0.92
   6   0   3    5.22    0.78
  -6   0   3    5.95    0.93
  -6   0  -3    4.27    0.88
   0   6  -3    4.29    0.87
   0  -6   3    4.57    0.87
   6  -1  -3   38.96    2.29
   1  -6   3   39.94    2.21
  -6   1  -3   38.09    1.80
   6   1   3   41.39    2.01
  -6  -1   3   38.23    2.21
   1   6  -3   37.88    2.20
  -1   6   3   37.03    1.95
  -6   1  -3   41.86    2.42
  -6  -1   3   39.84    2.17
  -1  -6   3   36.15    2.03
  -1  -6   3   32.63    1.90
  -1   6  -3   32.35    1.82
   1   6   3   36.04    1.71
  -6  -1  -3   33.44    2.21
  -6   1   3   34.67    2.00
   6  -1   3   33.55    1.95
  -1   6  -3   32.64    1.97
  -6   1   3   30.47    1.95
   6   1  -3   34.19    2.07
   6  -2  -3  224.83    8.17
  -6   2  -3  211.69    7.61
  -6  -2   3  226.69    8.06
  -6   2  -3  230.83    8.22
   2  -6   3  228.97    8.05
   2   6  -3  220.02    8.05
  -2   6   3  221.33    7.80
   6   2   3  217.57    7.58
  -6  -2   3  237.96    8.07
   2   6   3  234.78    7.77
  -6   2   3  235.90    8.34
   6  -2   3  232.67    8.28
  -2  -6   3  235.22    8.27
  -2   6  -3  234.94    8.00
  -6  -2  -3  237.68    8.74
  -2  -6   3  245.14    8.30
   2  -6  -3  214.35    7.79
   6   2  -3  226.24    8.33
  -6   2   3  236.63    8.29
  -2   6  -3  230.98    8.26
   3   6  -3   82.01    3.68
   6  -3  -3   79.63    3.78
   6   3   3   78.12    3.19
  -6  -3   3   79.37    3.60
  -6  -3   3   81.06    3.64
  -3   6   3   81.29    3.51
  -6   3  -3   77.20    3.63
   3  -6   3   80.46    3.67
  -3   6  -3   77.79    3.45
  -6   3   3   72.75    3.48
   6   3  -3   79.20    3.57
  -3   6  -3   74.82    3.16
  -3  -6   3   74.98    3.43
   3  -6  -3   64.45    3.22
   6  -3   3   76.63    3.55
  -6  -3  -3   78.30    3.89
  -3  -6   3   81.09    3.53
  -6   3   3   76.08    3.46
  -6  -4   3  128.82    5.34
  -4   6   3  141.89    5.40
  -6   4  -3  134.48    5.36
   4  -6   3  132.75    5.51
   6  -4  -3  126.36    5.54
   6   4   3  137.34    4.92
  -6   4  -3  137.88    5.22
   4   6  -3  126.16    5.39
  -6  -4   3  141.56    5.49
  -4  -6   3  116.63    4.85
   4  -6  -3  108.84    4.85
  -6   4   3  122.37    4.96
   6  -4   3  119.97    5.05
   4   6   3  123.46    4.40
  -4   6  -3  120.08    4.85
  -6   4   3  117.31    4.95
  -4   6  -3  117.01    4.54
   6   4  -3  117.76    4.99
  -4  -6   3  120.38    4.95
  -6  -5   3   76.96    3.57
  -5  -6  -3   69.68    2.73
   5   6  -3   69.98    2.60
   5  -6   3   67.16    2.69
  -6   5  -3   69.39    2.54
  -6   5  -3   75.84    3.43
  -6   5  -3   74.05    3.41
   6   5   3   74.11    3.07
   6  -5  -3   67.32    2.64
  -6  -5   3   76.31    3.63
  -5  -6  -3   67.41    2.78
   5   6  -3   76.92    3.64
   5  -6   3   76.80    3.70
   6  -5  -3   70.90    3.73
  -5   6   3   76.59    3.53
  -6   5   3   74.47    3.56
   5  -6  -3   71.41    2.68
   6   5  -3   67.59    2.61
  -5  -6   3   76.17    3.62
   6   5  -3   76.46    3.69
  -6  -5  -3   69.61    2.77
  -6  -5  -3   69.35    2.85
  -5  -6   3   76.91    2.89
   6  -5   3   77.55    3.76
   5  -6  -3   71.04    3.68
  -5  -6   3   72.97    3.52
   5   6   3   76.80    3.11
  -5   6  -3   78.57    3.31
  -5   6  -3   65.39    2.57
  -5   6  -3   76.33    3.50
   6  -6  -3   17.21    1.86
  -6   6  -3   15.52    1.44
   6   6  -3   12.90    1.15
   6   6  -3   14.95    1.55
  -6   6   3   16.95    1.58
  -6   6  -3   15.38    1.48
  -6   6   3   15.13    1.48
   6  -6  -3   15.32    0.92
   6   6   3   16.06    1.26
  -6   6  -3   15.48    1.03
  -6  -6  -3   16.75    1.07
  -6  -6   3   19.01    1.32
  -6  -6   3   13.07    1.40
  -6  -6   3   15.10    1.50
   6  -6   3   18.20    1.77
  -6  -6  -3   15.46    1.00
  -6  -6  -3   17.99    1.14
  -6   6   3   14.88    0.82
   7   0  -3  116.39    4.90
  -7   0  -3  115.72    5.08
   0   7  -3  108.25    4.70
  -7   0   3  118.48    4.74
  -7   0   3  116.37    4.81
   0  -7   3  111.07    4.70
   0   7  -3  109.17    4.51
   7   0   3  112.91    4.59
   0   7   3  112.12    4.40
  -1   7   3   46.05    2.45
  -7   1  -3   50.20    2.90
   7  -1  -3   49.75    2.81
   1  -7   3   50.73    2.74
  -7  -1   3   56.37    2.75
   7   1   3   50.02    2.52
  -7  -1   3   52.92    2.77
   1   7  -3   50.66    2.76
  -1  -7   3   49.86    2.66
  -1   7  -3   48.58    2.41
   7  -1   3   50.99    2.66
   7   1  -3   47.25    2.71
  -7  -1  -3   50.67    2.97
  -1   7  -3   46.18    2.60
   1   7   3   47.51    2.32
  -7   1   3   50.25    2.71
  -7   1   3   51.33    2.66
  -7   2  -3   78.40    3.44
  -2   7   3   86.43    3.68
   7   2   3   86.24    3.57
   2  -7   3   80.86    3.83
   2   7  -3   86.74    3.92
  -7  -2   3   85.46    3.82
  -7   2  -3   81.48    3.97
  -7  -2   3   83.40    3.84
   7  -2  -3   83.81    4.01
  -2   7  -3   87.44    3.68
  -2  -7   3   93.49    4.06
   7  -2   3   94.76    4.16
  -7   2   3   91.80    4.16
  -2  -7   3   93.51    4.09
   7   2  -3   90.69    4.16
  -7   2   3   91.50    4.05
   2   7   3   90.47    3.66
  -2   7  -3   93.17    4.12
  -7  -2  -3   91.92    4.50
  -7  -3   3   25.50    1.82
  -7  -3   3   23.85    1.78
   3  -7   3   25.94    1.94
  -7   3  -3   21.78    1.59
  -3   7   3   24.09    1.70
  -7   3  -3   25.71    1.88
   7  -3  -3   22.95    2.00
   7   3   3   22.51    1.51
   3   7  -3   23.35    1.80
  -7   3   3   23.53    1.85
  -3  -7   3   28.19    1.99
   3   7   3   26.09    1.56
  -3   7  -3   27.60    1.90
  -3  -7   3   25.04    1.85
  -3   7  -3   25.11    1.55
   7  -3   3   26.09    1.98
  -7   3   3   28.16    1.92
   7   3  -3   25.32    1.93
   7   4   3   42.22    2.18
   7  -4  -3   42.11    1.75
  -4   7   3   43.08    2.47
  -4  -7  -3   41.44    1.81
   4   7  -3   39.89    1.66
  -7   4  -3   39.88    2.44
   4  -7   3   40.41    2.59
  -7  -4   3   43.75    2.57
  -7  -4   3   41.26    2.49
   4   7  -3   44.92    2.64
   4  -7   3   39.07    1.70
  -4  -7  -3   38.04    1.80
   7  -4  -3   40.52    2.69
  -7   4  -3   38.56    1.57
  -7  -4   3   41.56    1.67
  -4   7  -3   42.56    2.16
  -7   4   3   42.05    1.65
   4   7   3   45.30    2.22
  -7   4   3   45.14    2.68
  -4   7  -3   43.08    2.54
  -7  -4  -3   43.63    1.87
  -4  -7   3   42.34    2.51
  -4  -7   3   45.04    2.62
  -4  -7   3   44.10    1.73
  -7  -4  -3   43.05    1.97
  -7  -4  -3   43.17    1.97
   7   4  -3   43.42    1.77
   7  -4   3   45.08    2.76
   7   4  -3   45.87    2.69
   4  -7  -3   40.72    1.88
  -7   4   3   43.36    2.56
   4  -7  -3   42.12    1.76
  -7   5  -3   63.19    2.39
   7  -5  -3   69.45    2.58
  -7  -5   3   65.37    3.40
  -7  -5   3   67.82    2.46
  -5  -7  -3   66.52    2.63
  -5  -7  -3   66.59    2.69
   5   7  -3   64.84    2.46
   5  -7   3   64.67    2.50
   7   5   3   69.77    3.06
  -7   5  -3   64.81    2.73
  -7   5  -3   63.38    3.26
   7  -5  -3   64.90    3.68
   5   7  -3   69.66    3.58
  -5   7   3   70.11    3.48
  -5   7   3   63.33    2.37
  -7  -5   3   67.89    3.51
   5  -7   3   69.64    3.63
  -7   5   3   70.75    3.61
  -5   7  -3   68.59    2.62
   7  -5   3   70.21    3.71
  -5  -7   3   65.02    3.39
  -7   5   3   66.06    3.43
  -7   5   3   66.61    2.39
  -7  -5  -3   69.49    2.86
   5  -7  -3   66.21    2.54
   5   7   3   67.38    3.04
  -5  -7   3   71.76    3.60
  -7  -5  -3   67.66    2.75
  -5   7  -3   64.87    2.98
   7   5  -3   64.90    2.49
  -5   7  -3   62.80    3.36
   7   5  -3   69.07    3.59
  -5   7  -3   63.09    2.29
  -7  -5  -3   67.90    2.67
  -5  -7   3   68.11    2.47
   6  -7   3    1.28    0.64
   7  -6  -3    2.47    0.51
   6   7  -3    2.52    0.43
  -7  -6   3    2.34    0.79
  -6  -7  -3    2.41    0.49
  -7   6  -3    2.07    0.82
   7   6   3    2.78    0.67
  -6  -7  -3    2.03    0.23
  -7   6  -3    2.12    0.35
  -6  -7  -3    2.79    0.54
   6   7  -3    1.83    0.69
  -7  -6   3    1.46    0.32
   7  -6  -3    1.17    0.88
  -7  -6   3    1.62    0.80
   7  -6  -3    2.53    0.45
   6  -7   3    1.64    0.39
   6  -7   3    1.58    0.37
  -6   7   3    2.06    0.34
   6   7  -3    1.80    0.38
  -6  -7  -3    2.13    0.45
  -6   7   3    2.52    0.86
  -6   7  -3    1.06    0.61
  -7   6   3    1.65    0.30
  -7   6   3    1.48    0.65
   6  -7  -3   -0.65    0.91
   7   6  -3    0.60    0.70
  -6  -7   3    2.16    0.37
  -6   7  -3    2.01    0.69
  -6   7  -3    1.64    0.32
  -7  -6  -3    1.39    0.44
   6   7   3    1.13    0.49
   7   6  -3    1.16    0.30
  -7  -6  -3    2.09    0.48
   7  -6   3    0.62    0.75
   6  -7  -3    2.49    0.55
   7   6  -3    1.52    0.37
   7  -6   3    1.13    0.38
  -7  -6  -3    1.92    0.44
  -6  -7   3    1.77    0.81
   6  -7  -3    1.88    0.39
   7  -6   3    1.01    0.39
  -7  -6  -3    1.58    0.22
  -6   7  -3    1.12    0.23
  -6  -7   3    2.16    0.66
  -7   6   3    1.88    0.76
   7  -7  -3   60.29    2.45
   7  -7   3   60.94    2.50
  -7  -7   3   61.34    2.33
  -7  -7  -3   60.87    2.52
   7   7  -3   60.77    2.44
  -7   7   3   59.94    3.41
  -7  -7   3   60.86    3.39
   7  -7   3   62.80    3.73
   7   7  -3   60.85    2.39
   7   7   3   62.15    3.07
   7   7  -3   63.07    3.58
  -7  -7  -3   61.51    2.63
  -7   7   3   60.03    2.25
  -7  -7  -3   62.48    2.54
   7  -7  -3   59.94    2.55
  -7  -7  -3   58.81    2.07
  -7   7  -3   62.84    2.32
  -7  -7   3   63.03    3.57
  -7   7   3   56.46    2.38
   7  -7   3   60.70    2.40
   0   8  -3    0.09    0.45
   8   0  -3    0.45    0.62
   0   8  -3   -0.16    0.19
   0  -8   3    0.16    0.19
   0   8   3    0.37    0.37
   0  -8   3   -0.58    0.39
   0  -8  -3    0.22    0.26
   8   0   3    0.49    0.45
   0   8  -3    0.47    0.45
  -8   0  -3    0.56    0.28
  -8   0  -3   -0.15    0.26
  -8   0   3    0.44    0.22
  -8   0   3    0.78    0.59
   0  -8   3    0.00    0.22
   8   0  -3    0.00    0.27
  -8   0   3   -0.30    0.37
  -8   0  -3    0.27    0.14
   8  -1  -3  186.44    7.18
   1  -8   3  167.13    5.69
  -8   1  -3  181.35    7.23
  -8   1  -3  166.55    5.59
  -8   1  -3  178.95    6.14
   8  -1  -3  171.20    5.97
  -8  -1   3  173.85    5.86
   1   8  -3  171.28    5.70
  -8  -1   3  174.32    6.89
  -8  -1   3  169.64    5.59
  -1  -8  -3  167.79    5.88
  -1   8   3  180.43    6.64
   1   8  -3  179.73    6.97
   1  -8   3  183.86    6.95
  -8  -1   3  179.79    6.83
   8   1   3  177.22    6.66
   1  -8   3  197.54    6.01
   8  -1  -3  162.14    5.75
  -8   1   3  171.78    6.82
  -8   1   3  170.11    6.65
  -1  -8   3  159.48    5.60
  -1   8  -3  166.40    5.55
   8  -1   3  178.85    6.80
   1  -8  -3  169.17    5.79
  -1  -8   3  175.67    6.76
   8   1  -3  167.74    5.67
  -1   8  -3  181.41    6.88
  -8  -1  -3  173.29    5.90
   1   8   3  183.01    6.44
  -1   8  -3  167.19    6.26
  -8  -1  -3  166.04    5.99
  -8   1   3  176.29    5.53
   8   1  -3  179.44    6.98
   2  -8   3   24.39    1.20
  -8  -2   3   25.06    1.07
  -8   2  -3   25.56    1.09
   8  -2  -3   25.29    1.26
  -8  -2   3   26.68    1.20
   8  -2  -3   21.73    1.19
  -8   2  -3   27.54    2.13
  -2   8   3   24.71    1.77
   2   8  -3   27.54    2.03
   2   8  -3   27.46    1.20
  -2  -8  -3   25.68    1.32
   8  -2  -3   26.42    2.14
   2  -8   3   25.97    2.03
  -8  -2   3   28.65    2.04
   2  -8   3   24.92    1.21
   8   2   3   26.73    1.80
  -8  -2   3   26.90    1.97
  -8   2  -3   25.67    1.49
   2  -8  -3   26.86    1.38
   8  -2   3   26.90    2.06
  -8  -2  -3   27.45    1.43
  -2  -8   3   26.67    1.99
  -2   8  -3   25.49    1.22
   2   8   3   29.03    1.78
  -8  -2  -3   24.27    1.44
   2  -8  -3   25.95    1.19
  -8   2   3   26.78    1.91
  -2  -8   3   26.99    1.20
  -8   2   3   28.58    2.06
   8   2  -3   27.09    1.29
  -8  -2  -3   24.90    1.40
  -2   8  -3   28.52    2.06
   8   2  -3   27.25    2.07
  -2   8  -3   26.29    1.61
  -8   2   3   25.84    1.14
  -2   8  -3   27.07    1.15
  -8  -3   3   52.72    2.92
   3  -8   3   51.68    2.05
   8  -3  -3   47.47    1.96
  -8   3  -3   53.79    3.05
   3   8  -3   51.14    1.98
  -8  -3   3   48.09    1.81
  -3  -8  -3   48.44    2.12
   3   8  -3   54.64    3.06
  -3  -8  -3   51.65    2.20
  -8  -3   3   55.25    3.00
  -3  -8  -3   47.40    2.17
   3  -8   3   52.98    2.08
  -8   3  -3   48.93    1.88
  -3   8   3   48.80    2.77
   3  -8   3   53.00    3.10
   8  -3  -3   52.38    3.19
   8   3   3   51.67    2.65
   8   3  -3   56.68    3.13
  -3  -8   3   51.78    2.92
  -8  -3  -3   45.54    1.78
  -8   3   3   53.01    1.91
   3   8   3   52.85    2.59
   8  -3   3   55.32    3.13
  -8  -3  -3   51.54    2.31
  -3   8  -3   51.24    2.01
  -3   8  -3   49.53    2.38
   3  -8  -3   49.68    2.39
  -8   3   3   53.56    2.90
   3  -8  -3   51.20    2.16
  -3   8  -3   52.94    2.98
   8  -3   3   48.16    2.04
   8   3  -3   51.44    2.05
  -8  -3  -3   52.44    2.25
  -8   3   3   50.65    2.97
  -8  -3  -3   52.39    2.17
  -3  -8   3   51.42    2.11
  -4   8   3   10.14    1.45
  -8   4  -3   10.16    0.62
   4   8  -3   10.76    1.54
   8  -4  -3    8.36    0.64
   4  -8   3   11.10    0.75
   8  -4  -3    9.31    0.75
  -8  -4   3   10.72    1.54
  -8  -4   3   10.80    0.69
  -4  -8  -3    9.89    0.81
   4   8  -3   10.27    0.70
  -8  -4   3    9.88    0.56
  -8  -4   3   12.13    1.65
   4  -8   3    9.20    0.71
  -8   4  -3   10.13    0.90
   8  -4  -3   11.29    1.74
   4  -8   3   12.73    1.75
  -4  -8  -3    9.58    0.80
  -4  -8  -3    8.84    0.52
  -4   8   3    9.31    0.63
   8   4   3   10.29    1.17
   4   8  -3   12.28    0.97
  -4  -8  -3   10.05    0.79
   4  -8  -3    9.52    0.67
  -4  -8   3   12.90    1.45
   4  -8  -3    9.75    0.86
  -8   4   3   10.54    1.47
  -8  -4  -3    9.40    0.81
  -8  -4  -3    8.53    0.83
  -8  -4  -3    9.04    0.50
   8  -4   3   10.11    1.51
   8   4  -3    8.57    0.71
   4   8   3    9.34    1.06
  -4   8  -3    8.78    0.56
  -8  -4  -3    8.91    0.82
  -4  -8   3    9.88    0.66
  -4   8  -3    9.11    1.43
  -8   4   3    8.35    0.62
  -4  -8   3   10.08    1.44
   8   4  -3    9.15    0.69
   8  -4   3    8.97    0.73
  -8   4   3    9.14    0.60
  -8  -4  -3    9.21    0.77
  -8   4   3    8.81    1.41
  -4   8  -3    7.59    0.98
   8   4  -3    9.37    1.45
  -8  -5   3   22.63    1.09
  -5  -8  -3   19.30    1.19
   5  -8   3   22.19    2.15
   8  -5  -3   22.02    1.19
  -5  -8  -3   20.22    1.20
  -8   5  -3   20.34    1.02
  -8  -5   3   19.44    1.85
  -5  -8  -3   19.30    1.16
  -5  -8  -3   20.44    0.87
   5   8  -3   20.51    1.09
   8  -5  -3   22.39    2.23
  -5   8   3   20.67    1.01
   5   8  -3   22.66    2.55
   5  -8   3   21.04    1.13
   5   8  -3   20.46    1.12
  -5   8   3   21.13    1.97
   5  -8   3   21.38    1.16
   8   5   3   22.53    1.66
  -5  -8  -3   21.80    1.26
   8   5  -3   20.72    1.14
  -8  -5  -3   20.77    1.48
   8  -5   3   23.54    2.20
  -5   8  -3   19.27    0.89
  -8  -5  -3   21.12    1.23
  -5  -8   3   20.12    1.03
   5  -8  -3   21.88    1.13
  -8  -5  -3   21.50    1.30
  -8   5   3   20.03    1.80
   5   8   3   20.40    1.56
  -5  -8   3   20.38    2.10
  -8   5   3   19.90    1.07
  -8  -5  -3   18.28    0.83
  -5  -8   3   22.17    1.87
  -5   8  -3   20.04    1.82
  -8  -5  -3   20.32    1.25
   8  -5   3   20.78    1.13
  -5   8  -3   19.34    1.02
   8   5  -3   20.04    1.10
  -8   5   3   19.64    0.97
  -8  -6   3   21.08    1.19
   6   8  -3   22.62    1.21
  -8   6  -3   24.49    1.15
  -6  -8  -3   23.39    1.31
  -6  -8  -3   24.57    1.37
  -6   8   3   25.42    2.15
   6  -8   3   23.37    1.28
   8  -6  -3   23.88    1.29
  -6  -8  -3   25.05    1.42
   6   8  -3   24.21    2.12
  -6  -8  -3   22.86    0.95
   6  -8   3   25.09    2.26
   6   8  -3   22.98    1.24
   8   6   3   23.91    1.81
   6  -8   3   23.78    1.24
   8  -6  -3   26.33    2.49
   8  -6  -3   26.50    1.45
  -8  -6   3   24.18    1.17
  -8  -6   3   21.87    2.01
  -8  -6   3   22.55    2.08
  -6   8   3   23.56    1.12
  -8  -6  -3   22.26    0.92
   8  -6   3   22.73    2.20
  -8  -6  -3   22.90    1.32
   6  -8  -3   21.33    1.22
  -8  -6  -3   26.37    1.47
   6   8   3   22.34    1.75
  -8   6   3   22.42    1.07
   6  -8  -3   24.51    1.43
   8   6  -3   22.83    1.22
   8  -6   3   20.41    1.25
  -8  -6  -3   23.14    1.35
  -8   6   3   22.43    1.94
  -8   6   3   23.07    1.18
  -6   8  -3   21.33    0.94
   8   6  -3   21.98    1.18
  -6   8  -3   18.63    1.80
  -8   6   3   23.62    2.10
  -6   8  -3   22.64    1.12
   8  -6   3   21.84    1.20
  -6  -8   3   23.83    1.14
   8   6  -3   22.49    2.07
  -6  -8   3   20.79    1.98
   8  -7  -3    6.82    0.76
   7   8  -3    8.62    0.94
  -8   7  -3    9.31    0.86
   7  -8   3    7.71    0.75
  -8  -7   3    8.12    0.71
   7  -8   3    9.19    1.13
   8  -7  -3    7.98    0.84
  -8  -7   3    9.00    1.57
  -7  -8  -3   10.99    1.33
  -7   8   3    8.42    0.69
   7   8  -3    8.51    1.54
   7  -8   3    6.40    1.43
   7   8  -3    8.70    0.73
   8   7   3    8.05    1.22
  -7  -8  -3    9.55    0.89
  -7   8   3    7.93    1.39
  -7  -8  -3    8.21    0.48
  -8   7   3    9.79    1.55
   8  -7   3   10.33    0.90
  -7  -8   3   13.32    1.90
  -8  -7  -3   13.04    0.98
  -8  -7  -3   11.13    0.57
  -8   7   3    8.98    1.56
   7   8   3   12.54    1.39
   8   7  -3   11.83    1.08
  -8   7   3   11.25    0.80
   7  -8  -3   10.86    0.85
   8   7  -3   11.06    1.66
  -8   7   3   10.16    0.95
  -8  -7  -3   10.96    1.37
  -8  -7  -3   11.78    1.03
   8   7  -3    8.76    0.77
  -7   8  -3   10.37    1.66
   7  -8  -3   10.52    0.97
  -7  -8   3   11.45    0.78
   8  -7   3   11.07    0.94
   8  -7   3   11.08    1.82
  -8   8  -3    0.73    0.27
  -8   8   3    0.36    0.71
   8   8   3    1.11    0.63
  -8  -8   3    0.97    0.29
   8   8  -3    0.71    0.34
  -8   8   3    0.56    0.26
  -8  -8  -3    0.62    0.37
  -8   8   3    0.97    0.77
   8  -8  -3   -0.33    1.56
  -8   8   3    0.36    0.27
  -8  -8   3   -0.95    1.07
   8  -8   3   -0.13    0.88
   8   8  -3    0.99    0.37
  -8  -8   3   -0.37    0.69
   8  -8  -3    0.92    0.37
  -8  -8  -3    0.85    0.42
   8  -8   3    0.72    0.41
   8   8  -3    0.65    0.79
   8  -8   3    0.65    0.43
  -8   8  -3   -0.48    0.82
  -9   0   3    0.13    0.59
   0   9  -3   -0.46    0.44
  -9   0  -3    0.35    0.14
  -9   0   3   -0.10    0.41
   0  -9  -3    0.70    0.30
   0   9  -3    0.36    0.53
   9   0  -3    0.52    0.24
   0  -9   3   -0.07    0.54
  -9   0   3    0.39    0.20
   0   9  -3    0.07    0.19
   0   9  -3    0.17    0.22
   0   9   3    0.17    0.36
   0  -9  -3    0.28    0.28
   0  -9  -3    0.06    0.17
   9   0  -3    0.26    0.61
   0  -9   3    0.42    0.17
  -9   0  -3    0.40    0.31
  -9   0   3    0.19    0.17
  -9   0  -3    0.20    0.27
   9   0   3    0.00    0.49
  -9   0  -3    0.32    0.22
   9   0  -3   -0.03    0.28
   9  -1  -3   16.78    1.01
   1  -9   3   17.22    1.74
   1   9  -3   19.63    1.82
  -9  -1   3   20.39    1.71
  -9   1  -3   17.19    1.21
   1  -9   3   18.90    0.98
   1  -9   3   16.48    0.93
   1   9  -3   17.34    1.55
  -9   1  -3   17.31    1.08
  -9  -1   3   17.78    0.96
   1   9  -3   17.67    0.99
  -1   9   3   18.74    1.59
  -1  -9  -3   17.32    1.07
  -1  -9  -3   16.68    1.04
  -9  -1   3   15.59    1.65
   1   9  -3   16.43    0.92
  -9   1  -3   16.83    0.83
   9  -1  -3   17.34    1.02
   9   1   3   18.40    1.69
   9  -1  -3   16.73    1.78
  -1   9  -3   20.45    1.85
   1  -9  -3   18.62    0.94
  -9   1   3   17.80    0.88
  -1   9  -3   16.87    1.38
  -9   1   3   19.07    1.00
   9  -1   3   19.28    1.80
  -9   1   3   17.97    1.76
   9   1  -3   18.43    1.89
  -1  -9   3   16.86    0.90
  -9  -1  -3   19.10    0.86
  -1  -9   3   18.23    1.76
  -1   9  -3   18.97    0.94
   9   1  -3   19.42    1.06
  -9  -1  -3   18.53    1.25
  -1  -9   3   18.61    0.98
   1  -9  -3   17.86    1.11
   1   9   3   21.89    1.65
   9  -1   3   15.50    1.01
  -9  -1  -3   19.34    1.18
  -9   1   3   18.44    1.63
   2   9  -3   16.18    1.57
  -2  -9  -3   11.62    0.87
   9  -2  -3   11.45    0.81
   2  -9   3   12.57    0.78
  -9  -2   3   12.70    0.65
  -2  -9  -3   12.09    0.87
  -9   2  -3   13.15    1.07
   9  -2  -3   12.85    1.83
  -9  -2   3   12.48    0.76
   2   9  -3   12.32    0.77
  -9  -2   3   11.95    1.44
   9   2   3   13.08    1.39
   9  -2  -3   13.80    0.88
  -2   9   3   10.49    1.26
   2  -9   3   12.25    0.79
   2   9  -3   13.01    0.84
  -2  -9  -3    9.47    0.79
  -2   9   3   10.58    0.70
  -9   2  -3   12.37    0.69
  -9  -2   3   11.81    1.38
   2  -9   3   12.96    1.51
  -9   2  -3   12.28    0.88
  -9  -2  -3   10.66    0.94
   9  -2   3    9.97    0.79
   9   2  -3   12.78    1.82
  -2   9  -3   11.89    1.17
  -2  -9   3    9.70    1.43
  -9  -2  -3    9.79    0.56
  -9   2   3   10.61    0.70
   9  -2   3    9.49    1.44
  -9   2   3    9.95    1.43
   2  -9  -3    9.70    0.66
   2   9   3   10.54    1.16
  -2  -9   3    8.68    0.61
  -9   2   3    9.98    0.62
   2  -9  -3   10.24    0.86
  -2   9  -3    9.15    0.63
   9   2  -3    9.25    0.75
  -2  -9   3    9.66    0.68
  -9   2   3   11.39    1.38
  -9  -2  -3    9.75    0.85
  -2   9  -3    9.82    1.47
  -9  -2  -3   10.54    0.87
  -2   9  -3    8.90    0.69
   3  -9   3   20.45    1.09
  -3  -9  -3   21.67    1.22
  -3  -9  -3   21.21    1.29
  -9  -3   3   22.37    1.11
   9  -3  -3   21.07    1.11
   3  -9   3   23.72    2.12
   3  -9   3   22.12    1.15
   3   9  -3   22.33    1.26
   9   3   3   24.07    1.82
  -3  -9  -3   21.96    0.96
   3   9  -3   22.63    2.25
  -9   3  -3   22.09    1.03
   3   9  -3   22.01    1.11
   9  -3  -3   21.03    2.10
  -3  -9  -3   22.90    1.27
  -3   9   3   20.79    1.04
  -9  -3   3   21.61    2.08
  -9  -3   3   20.87    1.90
   9  -3  -3   22.43    1.21
  -3   9  -3   19.12    0.92
  -9  -3  -3   18.83    1.20
   9   3  -3   18.59    1.07
   3  -9  -3   16.93    1.16
   3  -9  -3   19.10    1.02
   9  -3   3   20.77    2.02
  -9   3   3   17.58    1.96
  -3   9  -3   17.76    1.73
   9  -3   3   17.64    1.06
  -9   3   3   19.74    1.71
   3   9   3   19.29    1.56
  -3  -9   3   17.83    1.76
  -9   3   3   18.43    1.00
  -3   9  -3   19.14    1.03
   9   3  -3   18.78    1.07
  -9  -3  -3   18.05    1.13
  -9  -3  -3   18.30    0.83
  -9   3   3   18.02    0.90
  -9  -3  -3   16.95    1.15
  -3  -9   3   19.48    1.00
  -9  -3  -3   18.71    1.25
   4   9  -3   18.15    1.81
  -4  -9  -3   15.95    1.07
   9  -4  -3   14.78    2.07
  -9  -4   3   16.92    0.95
  -4   9   3   17.81    1.69
  -4   9   3   15.41    0.86
  -4  -9  -3   15.36    1.06
   4  -9   3   16.65    1.00
   4  -9   3   15.26    1.79
   4   9  -3   15.46    0.97
  -4  -9  -3   16.20    1.06
   4   9  -3   16.56    0.96
  -9  -4   3   16.67    1.71
  -4  -9  -3   15.90    0.76
  -9   4  -3   17.09    0.87
   9   4   3   15.60    2.19
  -9  -4   3   18.51    1.79
   9  -4  -3   15.68    1.03
   9  -4  -3   15.45    0.88
   4  -9   3   16.00    0.96
   4  -9  -3   16.26    0.99
  -4   9  -3   17.16    1.93
  -9   4   3   17.69    0.99
  -4  -9   3   18.33    0.98
   9   4  -3   17.66    1.06
  -9  -4  -3   18.10    1.19
  -9   4   3   18.36    1.80
  -9  -4  -3   18.87    1.21
  -4   9  -3   16.79    0.96
  -4   9  -3   18.25    0.88
   4   9   3   18.27    1.55
   9  -4   3   15.93    1.04
   9   4  -3   17.66    1.07
   9   4  -3   16.54    1.82
   9  -4   3   18.88    2.05
  -4  -9   3   16.50    1.73
  -9  -4  -3   17.61    0.80
  -9   4   3   17.94    0.89
  -9  -4  -3   16.60    1.11
  -9  -5   3   37.13    1.57
  -9  -5   3   36.37    2.63
  -9  -5   3   33.01    2.53
  -5  -9  -3   35.02    1.76
   9   5   3   39.51    2.38
  -5   9   3   34.96    1.49
   5  -9   3   34.32    1.57
  -9  -5   3   33.04    1.57
  -9   5  -3   34.77    1.49
   5   9  -3   35.51    1.64
  -5  -9  -3   35.33    1.33
  -5  -9  -3   35.28    1.73
   5   9  -3   37.14    2.70
  -5   9   3   34.28    2.52
   9  -5  -3   34.01    1.68
   5  -9   3   34.67    1.65
  -5  -9  -3   32.11    1.62
   5   9  -3   33.91    1.57
   5  -9   3   35.00    2.70
   9  -5   3   31.18    1.56
   9  -5   3   34.02    2.72
  -9   5   3   30.51    2.49
  -9  -5  -3   34.07    1.73
  -5   9  -3   32.15    1.46
  -9   5   3   33.24    1.39
  -5  -9   3   29.96    1.47
  -9   5   3   32.73    2.38
   9   5  -3   32.02    1.53
  -5   9  -3   31.92    1.30
  -9   5   3   30.89    1.49
   5  -9  -3   33.51    1.54
  -9  -5  -3   34.38    1.69
   5   9   3   33.85    2.18
  -9  -5  -3   31.03    1.24
   9  -5   3   30.58    1.66
  -9  -5  -3   32.12    1.73
   9   5  -3   32.43    1.57
   9   5  -3   33.43    2.61
  -5  -9   3   31.75    1.45
  -5   9  -3   32.56    2.48
   9  -6  -3   34.71    1.70
  -6   9   3   33.00    2.57
   6   9  -3   30.21    2.59
  -9   6  -3   33.96    1.49
  -6  -9  -3   35.65    1.80
  -9  -6   3   37.13    1.56
   6   9  -3   33.73    1.63
  -9  -6   3   31.90    1.55
   6   9  -3   32.17    1.55
  -9  -6   3   35.45    2.76
   6  -9   3   32.54    1.63
  -6   9   3   35.34    1.51
   6  -9   3   33.35    1.57
   9  -6  -3   32.36    2.95
  -6  -9  -3   33.30    1.28
  -6  -9  -3   34.22    1.73
   6  -9   3   30.80    2.71
   9   6   3   32.46    2.30
   9  -6   3   30.12    2.74
  -6   9  -3   31.10    1.26
  -9  -6  -3   32.28    1.70
  -9   6   3   30.72    2.36
  -6  -9   3   29.47    1.51
   9   6  -3   31.35    1.53
   9   6  -3   30.10    1.54
   6  -9  -3   33.57    2.03
   9  -6   3   33.00    1.57
  -9   6   3   31.28    1.48
  -9  -6  -3   30.99    1.65
  -9   6   3   33.94    2.67
   9  -6   3   34.25    1.70
  -9  -6  -3   29.95    1.21
   6   9   3   32.59    2.23
  -9  -6  -3   31.57    1.76
  -6   9  -3   32.03    2.49
   9   6  -3   31.15    2.70
  -6  -9   3   31.48    1.44
   6  -9  -3   34.44    1.60
  -6   9  -3   31.92    1.47
  -9   6   3   31.20    1.37
  -9  -7   3    8.88    0.79
  -9   7  -3   10.15    0.72
   7   9  -3    8.98    1.63
   7   9  -3   10.70    0.83
  -7   9   3   10.38    1.69
   9  -7  -3   10.38    0.87
  -7  -9  -3    9.92    0.92
   7   9  -3    9.67    0.83
  -9  -7   3   10.24    1.72
  -9  -7   3    9.85    0.72
   9  -7  -3    8.56    0.84
   7  -9   3   11.12    0.92
   9   7   3    8.66    1.38
   7  -9   3   10.26    0.83
  -7  -9  -3   10.90    0.95
   9   7   3    9.37    0.81
  -7   9   3    9.81    0.71
   7  -9   3    7.57    1.55
   7   9   3    8.99    1.35
  -9   7   3   10.50    0.72
   9  -7   3   11.49    2.00
   7  -9  -3   12.15    0.93
  -9  -7  -3   11.69    1.03
  -7   9  -3   11.34    0.76
  -7  -9   3    9.49    0.81
   9   7  -3    9.49    0.81
  -9   7   3   10.56    0.85
   9   7  -3    9.92    1.72
  -9  -7  -3   13.74    1.04
  -9   7   3   12.60    1.89
  -9   7   3   11.94    1.75
   7  -9  -3   10.82    0.99
   9  -7   3   11.88    0.93
  -9  -7  -3   10.46    0.56
   9   7  -3   11.25    0.88
  -7   9  -3    9.55    1.63
  -9  -7  -3   11.36    0.96
  -7  -9   3   10.96    0.76
  -8  -9  -3   29.90    1.67
   9   8   3   27.00    2.21
   8  -9   3   28.55    2.82
  -8   9   3   23.12    2.36
   8  -9   3   28.09    1.40
   9  -8  -3   29.78    1.54
  -8   9   3   28.46    1.29
  -9  -8   3   27.25    2.44
  -8   9   3   25.23    2.29
  -8  -9  -3   29.51    1.59
  -9  -8   3   28.84    1.37
  -8   9   3   27.15    1.39
   9  -8  -3   26.53    1.48
  -9   8  -3   29.19    1.36
   8   9  -3   26.13    2.52
   8  -9   3   29.97    1.57
   9   8   3   25.69    1.36
   8   9  -3   29.85    1.45
   8   9  -3   26.90    1.45
   9  -8   3   28.16    2.82
  -9   8   3   29.25    2.59
  -8   9  -3   23.54    2.48
   8  -9  -3   30.78    1.58
   8  -9  -3   29.09    1.62
   9  -8   3   30.12    1.57
  -9   8   3   26.00    2.29
   8   9   3   27.08    2.22
   9   8  -3   27.91    2.62
   9  -8   3   31.00    1.50
  -9  -8  -3   28.98    1.62
   8   9   3   29.99    1.44
  -9   8   3   31.55    1.36
   9   8  -3   28.75    1.51
  -9   8   3   29.10    1.45
  -8   9  -3   30.61    1.42
  -8  -9   3   29.44    1.41
   9   8  -3   30.08    1.50
  -8  -9   3   29.70    1.54
  -9  -8  -3   32.16    1.75
  -9  -9  -3    0.24    0.33
   9   9  -3    0.64    0.88
  -9   9  -3    0.51    0.25
   9  -9   3   -0.01    0.30
  -9   9   3    0.57    0.88
   9   9  -3    0.18    0.32
   9   9   3   -0.82    0.83
   9   9   3   -0.32    0.26
  -9   9   3   -0.25    0.20
   9  -9   3    1.74    1.20
   9   9  -3    0.20    0.27
  -9   9   3    0.55    0.25
  -9   9   3   -0.65    0.85
  -9  -9  -3    0.14    0.34
  -9  -9   3    0.55    0.33
  -9  -9   3    0.24    0.24
   9  -9   3    0.12    0.34
  -9   9  -3   -2.45    1.53
   9  -9  -3    0.52    0.32
   9  -9  -3    0.53    0.33
   0  10  -3   18.78    1.74
  10   0  -3   23.46    2.24
   0  10  -3   24.98    2.20
  10   0   3   22.67    1.23
   0 -10  -3   25.10    1.37
   0  10  -3   23.30    1.23
  10   0  -3   23.11    1.27
  10   0  -3   23.38    1.26
   0  10  -3   23.49    1.15
   0 -10   3   23.87    1.07
 -10   0  -3   23.97    1.37
   0 -10   3   24.75    1.21
 -10   0  -3   24.40    1.35
   0 -10  -3   23.85    1.26
   0  10   3   19.73    1.33
 -10   0   3   24.26    1.21
   0  10   3   26.14    2.01
 -10   0   3   25.69    2.34
  10   0   3   22.95    2.12
 -10   0  -3   23.71    1.06
 -10   0   3   22.56    1.94
   0 -10  -3   23.89    1.12
   0 -10   3   22.13    2.15
  -1 -10  -3   34.59    1.48
   1 -10   3   35.29    1.61
  10  -1  -3   39.17    2.97
 -10  -1   3   34.98    2.41
  -1  10   3   35.13    1.54
 -10   1  -3   38.83    1.50
   1 -10   3   35.21    1.48
 -10   1  -3   35.88    1.70
   1  10  -3   36.73    1.58
  10  -1  -3   37.22    1.66
  10   1   3   40.85    2.70
   1  10  -3   39.84    2.81
   1  10  -3   33.09    2.30
  -1 -10  -3   35.39    1.74
 -10   1  -3   37.58    1.78
 -10  -1   3   37.49    1.41
  10  -1  -3   37.14    1.72
   1  10  -3   35.94    1.65
  10   1   3   31.95    1.59
  -1 -10  -3   35.48    1.69
  -1  10   3   39.23    2.54
 -10  -1   3   36.68    1.62
  -1 -10   3   39.13    1.68
   1  10   3   41.93    2.52
 -10   1   3   37.97    2.55
  10  -1   3   35.92    1.70
 -10  -1  -3   37.39    1.85
   1 -10  -3   37.22    1.84
 -10   1   3   39.77    1.52
 -10   1   3   39.41    1.69
  10   1  -3   38.52    1.77
  -1  10  -3   37.35    2.75
  -1 -10   3   33.61    2.64
   1 -10  -3   37.06    1.74
  -1  10  -3   37.18    1.68
 -10  -1  -3   38.75    1.51
   1 -10  -3   36.52    1.59
  10   1  -3   38.80    2.90
 -10   1   3   42.41    2.81
 -10  -1  -3   39.25    1.88
  -1  10  -3   38.66    1.60
  10  -1   3   38.25    2.76
  10   1  -3   37.97    1.73
  10  -2  -3   17.15    2.10
   2  10  -3   16.30    1.02
   2 -10   3   16.80    1.01
  -2  10   3   18.61    1.74
  10  -2  -3   16.14    1.06
   2  10  -3   17.17    0.99
   2 -10   3   17.66    0.94
   2 -10   3   18.19    2.01
  -2 -10  -3   17.44    0.87
  10  -2  -3   17.85    1.04
 -10  -2   3   17.04    1.76
   2  10  -3   17.43    1.80
  -2 -10  -3   17.83    1.13
 -10  -2   3   17.18    0.98
 -10  -2   3   15.99    0.78
  -2 -10  -3   16.09    1.06
 -10   2  -3   17.29    0.88
   2  10  -3   17.52    1.84
 -10   2  -3   18.29    1.13
  -2  10   3   15.78    0.92
  10   2   3   17.91    1.76
  10  -2   3   16.29    1.04
  10   2  -3   15.70    1.03
   2 -10  -3   17.72    0.97
  -2  10  -3   16.74    0.90
 -10   2   3   15.98    1.88
   2  10   3   17.74    1.60
  -2  10  -3   15.85    0.98
  10  -2   3   18.85    1.97
  -2 -10   3   16.13    1.88
  10   2  -3   15.59    1.88
 -10  -2  -3   17.59    1.20
  10   2  -3   16.52    1.05
 -10   2   3   17.45    0.86
 -10  -2  -3   16.63    0.82
   2 -10  -3   13.51    1.01
 -10  -2  -3   15.35    1.12
 -10   2   3   16.17    1.67
  -2 -10   3   16.61    0.95
  -2  10  -3   16.69    1.84
 -10   2   3   14.65    0.92
   2 -10  -3   16.60    1.13
   3 -10   3   62.04    3.77
  10  -3  -3   64.92    4.06
  -3 -10  -3   61.99    2.67
 -10  -3   3   64.34    2.45
  -3 -10  -3   64.28    2.26
 -10   3  -3   61.23    2.33
  10  -3  -3   61.29    2.57
 -10  -3   3   63.59    3.64
 -10   3  -3   64.20    2.55
  -3  10   3   66.09    3.59
   3 -10   3   65.31    2.53
  10   3   3   57.89    2.42
  -3 -10  -3   63.92    2.61
  -3  10   3   57.97    2.34
   3  10  -3   66.51    3.83
 -10  -3   3   60.01    3.80
  10   3   3   65.98    3.50
  -3 -10  -3   61.83    2.62
   3 -10   3   64.08    2.37
  10  -3  -3   64.31    2.42
   3  10  -3   63.76    2.51
   3  10  -3   63.36    2.53
   3  10   3   62.80    3.39
 -10  -3  -3   72.73    2.98
  -3 -10   3   64.52    2.50
 -10   3   3   65.00    3.58
   3 -10  -3   63.22    2.69
 -10  -3  -3   64.67    2.80
  -3  10  -3   64.59    3.79
  10  -3   3   64.91    3.95
 -10   3   3   65.68    2.54
  10   3  -3   68.11    2.90
  -3  10  -3   66.12    2.38
   3 -10  -3   63.76    2.51
 -10   3   3   65.97    2.37
  10  -3   3   61.87    2.56
 -10  -3  -3   62.54    2.75
  10   3  -3   65.73    3.92
  10   3  -3   65.70    2.64
 -10  -3  -3   65.62    2.31
 -10   3   3   68.45    3.87
  10  -4  -3   20.37    2.28
  10   4   3   22.64    2.00
   4  10  -3   20.09    2.17
 -10  -4   3   22.10    2.07
 -10   4  -3   19.74    1.02
   4  10  -3   22.14    1.15
  10  -4  -3   18.76    1.03
  -4  10   3   21.19    1.46
  -4  10   3   20.50    1.98
  -4 -10  -3   22.40    1.30
  -4 -10  -3   20.25    1.25
   4 -10   3   19.37    2.16
   4 -10   3   19.28    1.49
  10  -4  -3   21.12    1.33
  -4 -10  -3   20.82    1.28
   4 -10   3   20.98    1.50
   4  10  -3   20.85    1.19
 -10  -4   3   20.29    1.10
  -4 -10  -3   20.55    0.93
  10   4   3   18.33    1.13
 -10   4  -3   20.27    1.18
 -10   4   3   21.00    1.14
   4  10   3   22.92    1.88
  10   4  -3   22.50    2.24
  -4  10  -3   21.73    2.14
 -10   4   3   20.29    1.01
 -10  -4  -3   21.04    1.29
 -10   4   3   21.30    1.96
  -4 -10   3   22.22    1.12
  10  -4   3   19.27    1.24
  10   4  -3   21.05    1.21
 -10  -4  -3   21.56    0.95
   4 -10  -3   18.72    1.12
  10  -4   3   23.05    2.29
 -10  -4  -3   19.93    1.32
  -4  10  -3   21.29    1.14
 -10   4   3   22.45    2.13
 -10  -4  -3   21.59    1.35
  10   4  -3   20.82    1.21
   5  10  -3   14.50    1.01
  10   5   3   15.79    0.98
 -10  -5   3   15.01    0.97
  -5  10   3   15.08    0.91
 -10  -5   3   16.03    1.87
  10   5   3   17.81    1.71
 -10  -5   3   17.41    0.98
   5  10  -3   12.69    1.88
 -10   5  -3   15.57    0.89
  10  -5  -3   15.48    2.40
   5  10  -3   13.99    0.95
  -5 -10  -3   16.53    1.13
  -5 -10  -3   14.65    0.74
  -5 -10  -3   15.75    1.07
  10  -5  -3   16.29    1.10
   5 -10   3   15.48    0.96
   5 -10   3   15.48    1.05
  -5  10   3   16.73    1.87
   5 -10   3   15.11    2.18
  -5 -10  -3   14.60    1.09
  -5 -10   3   11.93    0.81
   5  10   3   10.34    1.09
   5 -10  -3   14.61    0.95
  10  -5   3   12.22    0.96
  10  -5   3    8.80    0.96
  10   5  -3    8.44    1.57
  10   5  -3   12.56    0.93
 -10   5   3   11.81    0.73
   5  10   3   14.20    1.58
 -10  -5  -3   12.12    0.98
  -5  10  -3   12.10    0.82
  10  -5   3   12.50    2.03
 -10  -5  -3   11.58    0.63
 -10   5   3   12.96    2.05
  10   5  -3   11.94    0.93
  -5  10  -3   11.91    0.70
 -10   5   3   11.26    0.86
  -5 -10   3   11.08    0.83
  -5  10  -3   10.31    1.68
 -10  -5  -3   13.55    1.09
 -10   5   3   11.01    1.66
 -10  -5  -3   13.29    1.08
  -6  10   3   30.78    1.41
   6 -10   3   32.31    2.86
 -10   6  -3   31.21    1.42
  10   6   3   30.70    1.68
  10   6   3   32.35    2.41
 -10  -6   3   30.59    2.62
  -6 -10  -3   32.10    1.71
   6  10  -3   29.03    1.49
   6  10  -3   28.95    1.60
  -6 -10  -3   33.67    1.70
  10  -6  -3   24.02    2.89
   6 -10   3   30.94    1.45
  -6  10   3   32.07    2.57
 -10  -6   3   30.83    1.51
  10  -6  -3   31.84    1.65
   6  10  -3   35.59    2.86
   6 -10   3   31.84    1.62
 -10  -6   3   32.94    1.48
  10   6  -3   31.34    1.56
  -6  10  -3   27.99    2.51
  -6 -10   3   30.74    1.45
  -6 -10   3   29.58    1.48
 -10  -6  -3   31.88    1.77
  10  -6   3   33.38    2.95
  10  -6   3   30.56    1.56
  -6  10  -3   31.82    1.26
  10  -6   3   27.93    1.60
 -10   6   3   30.69    2.40
   6 -10  -3   30.32    1.56
 -10   6   3   32.09    1.51
   6 -10  -3   33.05    1.83
  -6  10  -3   29.56    1.45
  10   6  -3   31.84    1.55
 -10   6   3   31.80    2.57
   6  10   3   30.48    2.33
 -10   6   3   33.29    1.38
 -10  -6  -3   30.05    1.20
  10   6  -3   31.57    2.74
 -10  -6  -3   32.96    1.71
 -10  -6  -3   31.50    1.68
  10   7   3   28.05    1.42
  10  -7  -3   31.50    1.62
  -7  10   3   31.02    2.65
   7 -10   3   29.32    1.40
 -10  -7   3   30.33    1.42
   7  10  -3   31.46    2.72
  10   7   3   27.79    2.31
   7  10  -3   30.37    1.47
   7 -10   3   32.27    2.98
 -10  -7   3   27.72    2.57
  -7 -10  -3   30.32    1.68
  -7 -10  -3   31.57    1.64
 -10   7  -3   28.07    1.36
 -10  -7   3   25.16    1.40
  -7  10   3   29.32    1.36
   7  10  -3   29.54    1.52
   7 -10   3   30.50    1.57
 -10   7   3   27.10    1.38
 -10  -7  -3   28.55    1.66
   7 -10  -3   27.78    1.62
  10  -7   3   27.31    1.43
  -7  10  -3   23.60    2.40
  -7 -10   3   29.40    1.37
   7  10   3   25.66    1.34
   7 -10  -3   27.89    1.46
  10   7  -3   25.17    2.50
 -10   7   3   27.91    1.25
  10  -7   3   26.60    1.52
  -7  10  -3   28.44    1.36
 -10   7   3   23.83    2.23
  10   7  -3   28.51    1.45
   7  10   3   29.77    2.33
  10   7  -3   26.33    1.46
 -10   7   3   24.04    2.43
  -7 -10   3   26.49    1.41
  10  -7   3   28.06    2.74
 -10  -7  -3   27.65    1.56
   8 -10   3    7.47    1.87
  -8 -10  -3    8.20    0.83
  -8  10   3   10.68    0.77
  -8  10   3    7.78    1.46
  -8  10   3    7.08    1.46
  -8  10   3    9.06    0.68
  10  -8  -3    2.55    3.78
 -10  -8   3   10.19    0.74
   8  10  -3    9.48    0.81
  10   8   3    8.90    0.76
   8  10  -3    8.13    1.63
   8 -10   3    9.38    0.76
   8  10  -3    8.98    0.78
 -10   8  -3   10.16    0.72
 -10  -8   3    6.85    1.61
   8 -10   3   11.08    0.92
  -8 -10  -3    9.93    0.94
  10  -8  -3    9.20    0.86
   8 -10  -3    8.31    0.86
  10   8  -3    8.71    0.81
  10   8  -3    5.66    1.40
  -8  10  -3    9.50    0.72
 -10   8   3    8.92    0.71
   8  10   3    8.00    1.40
  -8 -10   3    8.55    0.70
  -8 -10   3    8.93    0.78
   8  10   3    9.58    0.74
 -10  -8  -3    8.07    0.91
 -10   8   3    8.08    1.59
  10  -8   3    5.90    1.66
  -8  10  -3    6.92    1.72
 -10   8   3    9.28    0.66
 -10  -8  -3    9.89    0.90
  10   8  -3    9.15    0.81
 -10   8   3   11.06    1.92
  10  -8   3   10.36    0.88
   8 -10  -3    8.90    0.82
  10  -8   3    9.30    0.83
   9 -10   3    6.37    0.77
  -9  10   3    5.80    0.84
  -9  10   3    5.42    1.54
 -10  -9   3    6.15    0.66
  10   9   3    5.71    1.40
  10  -9  -3    7.01    1.00
  10  -9  -3    4.72    0.62
  -9 -10  -3    6.06    1.05
 -10  -9   3    6.46    0.94
  10   9   3    5.75    0.75
 -10   9  -3    6.33    0.70
  -9 -10  -3    6.97    1.22
   9  10  -3    4.62    1.33
  -9  10   3    5.05    0.53
  -9  10   3    6.33    1.53
   9 -10   3    6.47    0.82
   9 -10   3    3.38    1.53
 -10   9   3    4.33    1.26
 -10   9   3    5.04    0.51
  10  -9   3    4.81    0.67
   9  10   3    5.59    0.62
  10   9  -3    2.74    1.14
   9  10   3    3.83    1.21
  -9 -10   3    5.11    0.64
  10  -9   3    8.11    1.87
  10   9  -3    3.45    0.56
  -9 -10   3    5.51    0.74
   9 -10  -3    4.76    0.68
  -9  10  -3    4.83    0.76
 -10  -9  -3    3.97    1.14
 -10   9   3    1.92    1.24
  10  -9   3    4.61    0.67
   9 -10  -3    5.47    0.87
  10 -10  -3   -0.15    0.27
 -10  10   3    0.08    0.20
 -10 -10  -3    0.33    0.31
 -10  10   3   -1.95    1.70
  10  10   3    0.58    0.28
  10 -10  -3   -0.19    0.26
 -10 -10  -3    0.23    0.29
 -10 -10   3    0.40    0.25
 -10  10  -3    0.14    0.19
 -10 -10   3    0.31    0.24
  10 -10   3    0.19    0.28
 -10  10   3    0.38    0.21
  10 -10   3    0.35    0.38
  10  10  -3    0.37    0.29
  10  10   3    0.44    1.25
 -11   0  -3   15.05    1.10
   0  11   3   17.90    1.80
   0 -11  -3   15.75    1.06
 -11   0  -3   16.72    0.84
  11   0  -3   15.52    1.05
   0 -11   3   14.17    2.03
   0 -11   3   15.58    0.99
 -11   0   3   14.83    0.77
   0  11  -3   17.27    1.02
   0 -11  -3   16.20    1.12
  11   0  -3   16.44    2.35
  11   0   3   14.17    2.03
   0  11  -3   16.87    0.95
   0 -11  -3   15.77    0.90
 -11   0   3   16.84    0.98
 -11   0   3   15.35    1.73
   0  11   3   15.14    0.93
 -11   0   3   17.18    2.03
 -11   0  -3   15.05    1.07
   0  11  -3   14.21    2.11
  11  -1  -3   17.82    2.52
   1  11  -3   20.01    2.16
 -11   1  -3   20.76    1.01
 -11  -1   3   16.76    2.22
  -1 -11  -3   19.89    1.22
   1  11  -3   20.51    1.19
  -1 -11  -3   21.22    1.03
  11  -1  -3   21.23    1.28
 -11  -1   3   21.80    1.15
 -11  -1   3   19.30    1.94
  -1  11   3   22.02    2.02
   1  11  -3   20.49    1.12
  -1  11   3   22.43    1.16
  -1 -11  -3   20.22    1.27
   1 -11   3   20.04    1.14
   1 -11   3   15.97    2.27
  11  -1  -3   20.57    1.19
 -11   1  -3   21.49    1.28
  11   1   3   20.58    2.16
  11   1  -3   24.25    1.31
 -11   1   3   22.65    2.01
   1  11   3   23.62    2.05
 -11  -1  -3   23.00    1.06
   1  11   3   20.70    1.15
 -11   1   3   21.01    1.16
 -11  -1  -3   23.70    1.51
  -1  11  -3   23.40    1.32
   1 -11  -3   23.43    1.16
 -11   1   3   23.55    2.21
  -1  11  -3   20.58    2.17
  11   1  -3   25.05    2.49
   1 -11  -3   20.84    1.25
  11  -1   3   20.62    2.16
  -1  11  -3   23.27    1.14
 -11  -1  -3   21.45    1.34
  11  -1   3   22.64    1.35
   1 -11  -3   23.70    1.39
  -1 -11   3   23.67    1.22
  11   1  -3   21.01    1.72
 -11  -2   3   50.56    3.41
 -11   2  -3   52.29    2.29
  -2  11   3   52.02    2.12
  -2  11   3   54.30    3.30
  11   2   3   57.24    3.37
   2  11  -3   50.46    2.20
 -11  -2   3   51.97    3.27
  11  -2  -3   52.24    2.15
   2 -11   3   54.68    3.63
  -2 -11  -3   51.39    2.32
  -2 -11  -3   51.91    2.76
   2 -11   3   52.56    2.21
  -2 -11  -3   53.34    2.46
   2  11  -3   51.64    2.12
  11  -2  -3   54.90    3.84
  11  -2  -3   50.56    2.29
   2  11  -3   58.15    3.66
 -11   2  -3   53.59    2.03
  -2 -11  -3   53.15    2.00
   2  11  -3   47.53    3.17
 -11  -2   3   53.75    2.17
 -11   2   3   49.65    3.07
  11   2  -3   49.00    3.49
  -2 -11   3   47.46    2.01
  -2  11  -3   45.76    3.28
 -11   2   3   47.79    1.81
   2  11   3   47.49    2.98
 -11  -2  -3   49.62    2.27
  11  -2   3   45.42    2.07
 -11   2   3   44.58    3.15
   2 -11  -3   49.32    2.01
   2 -11  -3   49.18    2.25
  11   2  -3   47.95    2.09
  11  -2   3   51.16    3.43
 -11  -2  -3   50.23    1.85
 -11  -2  -3   51.43    2.28
 -11   2   3   47.96    2.04
   2  11   3   45.41    1.98
  -2  11  -3   48.93    1.92
  -3  11   3   28.09    2.32
   3 -11   3   26.47    1.38
  11  -3  -3   25.07    2.51
   3  11  -3   23.76    2.32
  -3 -11  -3   25.44    1.50
 -11  -3   3   27.77    1.32
   3  11  -3   22.14    2.35
  11   3   3   22.87    1.58
  -3 -11  -3   23.57    1.39
  -3 -11  -3   23.76    1.40
 -11   3  -3   24.85    1.36
  11  -3  -3   24.20    1.25
   3  11  -3   24.23    1.28
   3 -11   3   22.46    1.12
  -3 -11  -3   24.79    1.11
  11  -3  -3   24.06    1.38
 -11  -3   3   27.04    2.24
   3 -11   3   23.83    2.47
  -3  11   3   24.76    1.23
 -11   3  -3   25.95    1.20
  11   3   3   28.27    2.33
  -3  11  -3   22.57    2.16
  -3  11  -3   22.72    1.23
  11   3  -3   22.03    2.33
 -11   3   3   20.53    2.00
   3  11   3   22.32    2.04
  11  -3   3   24.20    2.26
   3  11   3   20.15    1.30
   3 -11  -3   22.91    1.44
 -11  -3  -3   22.85    1.03
  -3  11  -3   23.17    1.10
 -11  -3  -3   24.00    1.42
  11   3  -3   23.68    1.31
  11   3  -3   25.72    1.38
 -11   3   3   22.95    1.06
 -11   3   3   22.96    1.22
  -3 -11   3   21.43    1.17
 -11  -3  -3   23.63    1.43
   3 -11  -3   23.20    1.22
  11  -3   3   22.78    1.32
 -11   3   3   22.82    2.20
 -11  -3  -3   23.15    1.42
  -4  11   3   35.88    2.77
  11   4   3   37.47    1.70
  11   4   3   39.06    2.77
  -4 -11  -3   37.79    1.83
   4 -11   3   36.51    2.97
   4  11  -3   37.54    1.69
 -11  -4   3   34.12    2.70
   4 -11   3   38.07    1.77
 -11   4  -3   36.53    1.57
 -11   4  -3   34.95    1.65
   4  11  -3   35.19    1.72
   4  11  -3   37.73    2.96
  11  -4  -3   36.19    1.81
 -11  -4   3   35.33    1.70
  11  -4  -3   35.28    1.52
  -4  11   3   37.49    1.59
  -4 -11  -3   36.50    1.44
  -4 -11  -3   38.55    1.86
  11  -4  -3   36.49    3.18
  -4 -11  -3   34.86    1.82
 -11  -4   3   37.97    1.67
   4 -11   3   34.26    1.48
 -11  -4  -3   38.91    1.92
 -11  -4  -3   34.96    1.43
  11  -4   3   36.51    1.77
   4 -11  -3   37.52    1.72
 -11   4   3   35.71    2.61
 -11   4   3   35.54    2.81
   4  11   3   35.50    2.63
  -4 -11   3   38.25    1.68
 -11   4   3   37.71    1.69
  -4  11  -3   35.04    1.50
  11   4  -3   37.78    1.80
  -4  11  -3   36.18    2.88
   4  11   3   35.33    1.68
  11   4  -3   36.94    2.97
  11   4  -3   38.74    1.77
 -11   4   3   35.51    1.49
  11  -4   3   38.56    3.03
 -11  -4  -3   37.02    1.93
  -4  11  -3   37.39    1.69
 -11  -4  -3   39.51    1.94
   5  11  -3   15.68    2.22
   5 -11   3   13.30    0.82
   5  11  -3   12.53    0.93
  -5  11   3   16.44    2.23
  11   5   3   13.81    0.95
 -11  -5   3   11.36    0.87
  11  -5  -3   13.75    2.28
  -5  11   3   13.43    0.86
 -11  -5   3   13.58    0.89
  11   5   3   11.99    1.78
   5 -11   3   11.78    1.98
   5  11  -3   12.84    0.92
   5 -11   3   13.33    0.98
  -5 -11  -3   15.28    1.11
 -11  -5   3   12.80    1.95
 -11   5  -3   14.22    0.85
  -5 -11  -3   13.14    1.05
  11  -5  -3   14.75    1.07
  11   5  -3    9.30    1.74
  11  -5   3   13.15    1.01
   5 -11  -3   12.06    0.91
 -11  -5  -3   14.71    1.15
  11   5  -3   10.98    0.91
  -5  11  -3   12.67    2.03
 -11  -5  -3   12.85    0.66
   5  11   3   10.99    0.86
  -5 -11   3   13.46    0.87
   5 -11  -3   13.92    1.22
 -11   5   3   10.92    1.79
   5  11   3   14.73    1.70
 -11  -5  -3   13.32    1.05
  11  -5   3   13.66    2.13
 -11   5   3   12.65    0.75
 -11  -5  -3   12.60    1.05
 -11   5   3   13.93    1.93
  -5  11  -3   13.13    0.74
  -5  11  -3   12.70    0.86
  11   5  -3   13.09    0.97
 -11   5   3   12.72    0.88
  11  -6  -3   37.97    1.82
  -6  11   3   33.68    1.52
   6  11  -3   36.74    1.64
  -6 -11  -3   35.99    1.79
   6  11  -3   33.17    1.66
  11   6   3   32.66    3.64
  -6  11   3   35.74    3.10
  -6 -11  -3   35.82    1.81
 -11   6  -3   34.05    1.53
   6 -11   3   33.59    1.45
   6 -11   3   36.15    1.74
 -11  -6   3   33.90    1.57
  11   6   3   33.88    1.60
 -11  -6   3   33.07    1.61
 -11  -6  -3   35.59    1.34
   6  11   3   33.34    1.60
   6  11   3   37.46    2.86
  11   6  -3   34.39    1.73
  -6  11  -3   37.62    1.66
  11   6  -3   32.80    4.00
  11  -6   3   34.68    1.70
 -11   6   3   35.61    1.66
  -6 -11   3   33.05    1.60
   6 -11  -3   35.73    1.71
  -6  11  -3   34.74    1.37
  11  -6   3   35.54    1.79
 -11  -6  -3   39.59    1.99
 -11   6   3   32.34    2.89
  11   6  -3   39.31    1.75
  -6 -11   3   35.39    1.61
 -11   6   3   37.45    1.50
   6 -11  -3   36.86    1.97
 -11  -6  -3   38.64    1.90
  11  -6   3   31.05    4.58
 -11   7  -3    3.43    0.48
 -11  -7   3    1.90    1.15
  -7  11   3    3.12    0.43
  11  -7  -3    3.68    0.61
  -7 -11  -3    4.00    0.67
   7 -11   3    3.39    1.55
   7  11  -3    3.14    0.54
 -11  -7   3    3.41    0.48
  -7 -11  -3    3.72    0.64
  -7  11   3    2.00    1.10
   7 -11   3    3.61    0.60
   7 -11   3    3.02    0.42
  11   7   3    2.79    0.50
  11   7   3    1.06    1.09
 -11  -7   3    2.14    0.43
   7  11  -3    2.65    0.52
   7  11  -3    2.08    1.18
  11  -7  -3   -0.68    2.12
   7 -11  -3    3.97    0.61
 -11   7   3    3.23    1.15
  11  -7   3    3.37    0.53
   7  11   3    3.39    0.53
  11  -7   3    3.28    0.53
  -7 -11   3    3.41    0.50
 -11   7   3    4.20    0.58
 -11  -7  -3    4.68    0.78
   7  11   3    2.47    1.18
  11   7  -3    4.04    0.61
  -7  11  -3    4.46    0.51
 -11   7   3    3.65    0.43
  -7  11  -3    4.27    1.41
 -11  -7  -3    4.20    0.71
  11  -7   3    4.05    1.45
   7 -11  -3    5.19    0.81
 -11   7   3    4.03    1.31
  11   7  -3    3.56    1.24
  -7 -11   3    3.45    0.49
  11   8   3    4.22    0.56
   8 -11   3    3.07    0.39
  -8  11   3    5.39    1.43
 -11   8  -3    3.69    0.50
  -8 -11  -3    2.42    0.51
 -11  -8   3    3.29    0.55
  -8  11   3    2.97    1.22
   8 -11   3    0.64    1.66
 -11  -8   3    3.46    0.50
   8 -11   3    4.35    0.68
  -8 -11  -3    4.81    0.68
  -8  11   3    4.23    0.48
  11   8   3    3.88    1.22
  11  -8  -3    3.50    0.60
   8  11  -3    3.87    0.56
   8  11  -3    3.42    1.30
  -8 -11   3    4.44    0.50
 -11  -8  -3    2.99    0.55
  -8  11  -3    4.89    0.59
 -11  -8  -3    3.44    0.59
  -8 -11   3    2.86    0.42
  -8  11  -3    3.09    1.74
  11   8  -3    2.83    0.49
   8 -11  -3    4.28    0.66
 -11   8   3    4.24    0.48
 -11   8   3    2.60    1.23
  11  -8   3    3.62    0.54
 -11   8   3    4.19    0.44
  11  -8   3    3.46    0.53
   8 -11  -3    2.47    0.49
  11   8  -3    2.84    0.47
   8  11   3    3.59    0.48
  11   8  -3    3.37    1.16
   8  11   3    2.88    1.18
  11  -8   3    4.60    1.69
 -11   8   3   -0.51    1.41
  -9  11   3    9.32    0.64
  11  -9  -3    7.42    0.77
 -11   9  -3    8.32    0.65
 -11  -9   3    7.24    0.62
  -9  11   3    7.30    0.68
  11   9   3    4.04    1.53
 -11  -9   3    8.44    0.78
  -9 -11  -3    9.29    0.83
   9  11  -3    7.80    0.72
   9 -11   3    8.82    2.09
  11   9   3    8.70    0.73
  -9 -11  -3    8.17    0.86
   9 -11   3    8.18    0.79
  -9  11   3    5.84    1.80
   9  11   3    5.97    1.57
  11  -9   3    8.21    0.70
  -9 -11   3    8.22    0.71
  -9 -11   3    8.07    0.64
 -11   9   3    7.49    0.67
  -9  11  -3    8.77    0.67
   9  11   3    9.13    0.71
  11  -9   3    7.14    2.61
 -11  -9  -3    8.64    0.88
 -11   9   3    8.08    2.22
 -11   9   3    8.96    0.58
   9 -11  -3    6.91    0.74
  11  -9   3    8.42    0.82
 -11  -9  -3    8.05    0.79
   9 -11  -3    8.13    0.75
  11   9  -3    9.15    0.77
 -10 -11  -3    5.23    0.64
 -10  11   3    5.03    0.47
 -10  11   3    3.99    0.50
 -11  10  -3    5.21    0.51
  11  10   3    4.02    0.54
  11 -10  -3    3.68    0.56
  10 -11   3    4.84    0.63
  10  11  -3    5.10    0.62
 -11 -10   3    5.73    0.62
 -11 -10   3    4.85    0.50
 -11 -10  -3    6.20    0.74
 -11  10   3    5.90    0.57
 -11 -10  -3    5.90    0.70
 -10 -11   3    5.82    0.60
 -10  11  -3    5.06    0.52
  10  11   3    5.00    0.60
 -10 -11   3    5.32    0.52
  11  10  -3    5.47    0.62
  11 -10   3    4.53    0.63
 -11  10   3    5.76    0.46
  10 -11  -3    5.55    0.63
  10 -11  -3    5.82    0.70
  11 -10   3    4.91    0.49
  11 -11  -3   18.24    1.05
  11  11  -3   19.08    1.01
 -11 -11  -3   18.03    1.09
 -11 -11   3   17.16    1.10
  11 -11   3   14.58    1.15
 -11 -11  -3   19.34    1.18
 -11  11   3   18.20    0.83
 -11 -11   3   17.47    0.91
 -11  11  -3   19.79    0.98
 -11  11   3   18.08    0.97
   0 -12  -3    0.09    0.37
   0 -12   3   -0.05    0.25
 -12   0  -3    0.41    0.35
   0 -12  -3    0.56    0.41
   0  12   3   -0.52    0.64
  12   0   3    0.10    0.36
   0 -12  -3    0.39    0.25
   0  12  -3    0.29    0.30
 -12   0  -3    0.83    0.37
  12   0  -3    0.30    0.35
 -12   0   3    0.86    0.99
 -12   0  -3    0.39    0.20
   0  12  -3    0.56    0.86
   0  12   3    0.01    0.22
  12   0  -3    0.29    0.36
   0 -12  -3    0.05    0.45
 -12   0   3    0.92    0.83
 -12   0   3   -0.14    0.22
  12   0   3   -0.97    0.82
   0  12  -3    0.49    0.28
   0 -12   3    0.38    1.27
  12   0  -3    0.28    0.86
  -1 -12  -3    2.55    0.57
  -1 -12  -3    1.93    0.36
 -12  -1   3    0.93    0.89
  12  -1  -3    1.45    0.43
  12  -1  -3    2.54    1.24
  12  -1  -3    2.16    0.52
   1  12  -3    1.79    1.02
 -12   1  -3    2.62    0.39
 -12  -1   3    2.64    0.47
  -1 -12  -3    3.39    0.73
  -1  12   3    2.05    0.41
  -1 -12  -3    1.73    0.42
  12   1   3    2.68    0.55
  12   1   3    3.67    1.07
   1 -12   3    2.16    0.49
 -12  -1   3   -1.16    1.13
 -12   1  -3    3.00    0.57
   1  12  -3    1.99    0.42
  -1  12   3    1.42    0.83
   1  12  -3    2.32    0.40
  12   1  -3    2.42    0.56
  12   1  -3    2.62    1.14
 -12  -1  -3    2.21    0.36
 -12   1   3    1.40    0.90
  -1 -12   3    3.21    1.70
  -1  12  -3    2.43    0.42
 -12   1   3    2.57    1.06
   1  12   3    3.66    1.06
 -12   1   3    2.74    0.48
 -12  -1  -3    2.07    0.44
 -12  -1  -3    2.97    0.63
  12   1  -3    1.92    0.48
   1 -12  -3    2.88    0.60
  12  -1   3    2.20    1.13
  12  -1   3    2.64    0.52
   1  12   3    2.32    0.44
   1 -12  -3    2.30    0.40
  -1  12  -3    1.12    0.98
  -1 -12   3    2.67    0.49
 -12   2  -3   70.61    2.56
  12   2   3   73.72    4.20
  -2 -12  -3   67.33    2.76
 -12  -2   3   68.51    2.68
   2  12  -3   71.74    2.77
  12  -2  -3   66.99    4.51
  12  -2  -3   72.49    2.89
 -12  -2   3   66.03    4.03
  12   2   3   65.99    2.73
  12  -2  -3   70.54    2.64
  -2  12   3   70.36    4.01
  -2 -12  -3   66.92    2.48
  -2 -12  -3   69.63    3.00
  -2 -12  -3   67.36    2.86
 -12   2  -3   66.59    2.74
  -2  12   3   67.81    2.61
   2  12  -3   68.59    2.64
   2  12  -3   67.07    4.22
   2 -12   3   72.82    2.78
  -2  12  -3   75.29    4.37
 -12  -2  -3   72.62    2.98
  12   2  -3   68.50    2.75
  -2 -12   3   68.32    2.70
   2  12   3   68.53    3.89
   2  12   3   66.93    2.66
  12  -2   3   72.72    4.42
   2 -12  -3   70.36    2.66
 -12   2   3   69.22    3.87
 -12   2   3   70.09    2.72
  -2  12  -3   70.62    2.57
  12   2  -3   66.03    4.34
 -12  -2  -3   71.11    2.91
   2 -12  -3   67.55    2.87
 -12   2   3   60.45    3.95
  12   2  -3   70.39    2.87
 -12  -2  -3   69.06    2.50
  -2  12  -3   72.95    2.77
  12  -2   3   69.83    2.78
 -12  -2  -3   70.70    2.94
  12   3   3    2.42    1.02
  12   3   3    3.18    0.51
   3  12  -3    4.43    0.58
  12  -3  -3    1.00    1.35
  -3 -12  -3    2.82    0.57
  -3  12   3    2.92    0.44
 -12   3  -3    3.51    0.59
   3  12  -3    4.24    1.45
  -3  12   3    1.35    0.92
  -3 -12  -3    4.49    0.64
 -12   3  -3    4.45    0.46
 -12  -3   3    3.98    0.54
  -3 -12  -3    4.07    0.66
 -12  -3   3    0.67    1.43
  12  -3  -3    3.21    0.48
   3  12  -3    4.07    0.56
  -3 -12  -3    4.34    0.41
   3 -12   3    4.44    0.66
 -12  -3   3    2.75    1.05
   3 -12   3    4.04    1.47
  12  -3  -3    3.18    0.56
 -12   3   3    4.41    1.14
 -12  -3  -3    4.51    0.40
  -3 -12   3    3.45    0.52
   3  12   3    4.31    0.58
 -12  -3  -3    4.19    0.73
   3  12   3    3.13    1.02
  -3  12  -3    5.05    0.56
  -3  12  -3    3.81    1.00
   3 -12  -3    3.76    0.54
  12  -3   3    3.04    1.29
  12  -3   3    4.11    0.62
  12   3  -3    3.63    0.56
 -12  -3  -3    4.40    0.72
 -12   3   3    3.58    0.52
  -3  12  -3    4.16    0.48
 -12  -3  -3    3.93    0.72
  12   3  -3    3.05    0.51
  12   3  -3    3.87    1.22
 -12   3   3    2.94    1.12
 -12  -4   3   16.36    1.07
  12  -4  -3   16.13    2.71
  12   4   3   17.27    1.10
  -4  12   3   18.85    2.14
  12   4   3   19.71    2.26
   4  12  -3   19.02    1.10
  12  -4  -3   17.28    1.18
   4 -12   3   19.47    1.17
 -12  -4   3   19.62    2.16
   4  12  -3   18.34    1.12
  -4 -12  -3   17.32    1.16
  -4 -12  -3   18.20    1.19
 -12  -4   3   18.29    1.06
  -4 -12  -3   19.61    1.25
   4 -12   3   16.92    3.51
   4  12  -3   15.93    2.28
 -12   4  -3   18.47    0.99
  -4  12   3   18.73    1.02
  -4  12  -3   15.47    0.96
 -12  -4  -3   16.11    0.80
   4  12   3   15.86    0.97
 -12   4   3   14.51    0.78
  12  -4   3   13.47    1.91
 -12  -4  -3   18.29    1.23
 -12  -4  -3   17.13    1.23
 -12  -4  -3   16.78    1.19
  12  -4   3   16.68    1.12
 -12   4   3   14.74    2.21
  -4  12  -3   12.43    2.01
   4 -12  -3   16.16    1.02
  -4 -12   3   16.66    1.00
  12   4  -3   15.84    1.08
  12   4  -3   15.21    1.06
  12   4  -3   18.35    2.56
 -12   4   3   16.21    1.00
   4 -12  -3   17.03    1.34
  -4  12  -3   15.98    0.85
  -5 -12  -3    1.59    0.47
  12   5   3    1.68    0.39
  12  -5  -3    2.33    0.56
  -5  12   3    0.46    0.91
   5 -12   3    4.03    1.49
 -12  -5   3    2.60    1.08
  -5 -12  -3    2.84    0.59
   5 -12   3    2.50    0.50
   5  12  -3    1.33    0.40
 -12  -5   3    2.40    0.46
  12   5   3    1.81    1.06
  12  -5  -3    2.26    1.65
  -5  12   3    2.07    0.39
   5  12  -3    0.15    1.07
   5  12  -3    1.54    0.39
 -12  -5   3    1.68    0.39
 -12   5  -3    1.57    0.34
   5 -12  -3    2.40    0.58
 -12   5   3    0.31    1.10
 -12   5   3    2.40    1.27
  -5  12  -3    1.35    1.06
  12   5  -3    1.54    0.43
   5  12   3    2.14    0.42
   5  12   3    1.87    1.10
  -5 -12   3    2.39    0.46
 -12  -5  -3    1.51    0.43
 -12   5   3    1.94    0.43
 -12  -5  -3    2.16    0.29
  12   5  -3    2.00    0.38
  -5  12  -3    2.15    0.43
  -5  12  -3    2.35    0.33
   5 -12  -3    1.78    0.41
  12  -5   3    1.46    1.21
 -12  -5  -3    1.76    0.48
  12  -5   3    1.78    0.47
  12   5  -3    1.26    1.09
 -12   5   3    2.13    0.33
 -12  -6   3    4.84    0.76
 -12  -6   3    6.20    1.53
  -6  12   3    7.85    1.69
   6 -12   3    8.03    2.14
   6  12  -3    6.10    0.68
  -6 -12  -3    6.54    1.05
  12   6   3    5.93    1.24
   6 -12   3    7.94    1.30
  -6  12   3    8.89    1.70
   6  12  -3    7.14    1.56
  -6  12  -3   10.01    1.01
  12  -6   3    6.48    0.80
  12   6  -3    5.62    1.38
   6  12   3    8.21    1.49
 -12   6   3    7.34    0.78
  -6  12  -3    7.03    1.49
   6 -12  -3    8.59    1.36
  12   6  -3    7.58    0.75
 -12  -6  -3    7.90    1.48
 -12   6   3    5.89    1.50
 -12   6   3    8.37    0.95
  12  -6   3    6.92    1.58
  12   7   3    6.65    0.66
  -7 -12  -3    6.23    0.76
  -7  12   3    6.35    0.58
  -7  12   3    4.85    1.49
 -12   7  -3    6.46    0.57
   7  12  -3    6.01    1.49
  12  -7  -3    6.52    0.70
 -12  -7   3    5.42    0.56
   7  12  -3    5.37    0.64
   7 -12   3    5.99    0.69
  12   7   3    5.39    1.50
  -7 -12  -3    5.73    0.70
 -12  -7   3    5.69    0.58
   7 -12  -3    5.95    0.76
  -7 -12   3    5.33    0.57
  12  -7   3    2.58    1.57
 -12   7   3    4.26    1.55
  12  -7   3    5.94    0.70
  12   7  -3    6.76    0.71
 -12  -7  -3    5.92    0.74
   7  12   3    5.14    0.60
  12   7  -3    3.97    1.44
 -12   7   3    6.18    0.48
  12  -7   3    7.32    0.75
 -12   7   3    5.56    0.58
 -12  -7  -3    6.35    0.80
  -7  12  -3    5.84    0.57
   7 -12  -3    6.43    0.66
  12  -8  -3    2.23    0.49
  -8  12   3    2.15    0.36
   8  12  -3    2.22    1.19
 -12  -8   3    1.89    0.35
  -8 -12  -3    2.64    0.52
  -8 -12  -3    2.21    0.47
   8 -12   3    3.10    0.57
 -12   8  -3    2.73    0.44
  -8  12   3    1.88    1.15
   8  12  -3    2.30    0.44
 -12  -8   3    2.03    0.47
  12   8   3    2.77    0.48
  -8 -12   3    1.54    0.34
 -12  -8  -3    1.54    0.45
   8 -12  -3    1.78    0.44
  12  -8   3    1.95    0.47
  12  -8   3    1.29    0.36
  12  -8   3   -2.72    1.49
  12   8  -3    0.09    1.27
  12   8  -3    1.68    0.42
  -8 -12   3    1.54    0.33
   8  12   3    2.21    0.43
 -12   8   3    1.69    0.38
 -12   8   3    0.36    1.37
 -12  -8  -3    1.23    0.43
 -12   8   3    1.69    0.28
  -8  12  -3    1.31    0.32
   8 -12  -3    0.75    0.34
 -12  -9   3    1.96    0.37
  -9 -12  -3    1.43    0.40
 -12  -9   3    1.88    0.45
  12  -9  -3    1.75    0.44
  12   9   3    1.64    0.37
  -9  12   3    2.03    0.34
 -12   9  -3    1.78    0.34
   9  12  -3    1.77    0.39
   9 -12   3    2.87    0.50
  -9 -12  -3    2.15    0.49
   9  12   3    1.89    0.38
 -12   9   3    2.40    0.40
  -9 -12   3    1.86    0.41
  -9  12  -3    2.07    0.36
 -12  -9  -3    3.40    0.59
 -12  -9  -3    2.55    0.56
  12  -9   3    2.85    0.48
   9 -12  -3    1.76    0.40
 -12   9   3    2.19    0.27
   9 -12  -3    2.01    0.44
  -9 -12   3    1.89    0.34
  12  -9   3    2.33    0.37
  12   9  -3    2.45    0.45
 -12  10  -3    1.99    0.35
 -12 -10   3    1.94    0.35
  10  12  -3    1.59    0.34
  10 -12   3    1.83    0.46
 -10 -12  -3    2.24    0.48
 -10  12   3    1.69    0.28
 -10  12   3    1.30    0.33
 -12 -10   3    1.19    0.30
  12 -10  -3    1.34    0.35
 -10 -12  -3    1.74    0.39
  12 -10   3    1.30    0.36
 -12  10   3    2.73    0.41
 -10 -12   3    1.19    0.27
 -10 -12   3    1.77    0.31
  10 -12  -3    1.71    0.36
 -12 -10  -3    1.47    0.36
 -12 -10  -3    1.41    0.36
 -10  12  -3    1.24    0.26
  12  10  -3    1.11    0.32
 -12  10   3    1.91    0.22
  10 -12  -3    1.29    0.34
 -12  11  -3    1.39    0.26
  12 -11  -3    1.73    0.39
 -12 -11   3    1.09    0.31
 -11 -12  -3    0.66    0.28
 -11  12   3    1.13    0.18
 -12 -11   3    0.84    0.22
  11 -12   3    0.92    0.31
  12  11   3    0.81    0.27
 -11 -12  -3    0.79    0.28
 -11  12   3    0.77    0.29
  11  12  -3    1.12    0.28
 -12 -11  -3    1.05    0.31
 -11 -12   3    0.94    0.24
  12 -11   3    1.24    0.32
  11 -12  -3    0.72    0.28
 -11  12  -3    0.68    0.22
 -12 -11  -3    0.55    0.24
 -11 -12   3    1.22    0.25
  12  11  -3    0.93    0.27
 -12  11   3    0.84    0.23
  11  12   3    1.29    0.28
  12  12  -3   16.00    0.74
 -12  12   3   13.77    0.79
  12  12   3   15.55    0.80
 -12 -12  -3   15.04    0.82
 -12 -12   3   14.87    0.69
 -12 -12  -3   14.94    0.88
 -12  12  -3   14.45    0.74
  12 -12   3   15.11    0.88
 -12 -12   3   14.18    0.73
   0  13  -3   -0.12    0.84
   0 -13   3    0.19    0.31
   0  13   3    0.23    1.02
 -13   0  -3    0.10    0.21
   0 -13  -3    0.39    0.38
  13   0  -3   -0.10    0.28
   0 -13  -3    0.75    0.44
 -13   0   3    0.79    0.30
   0  13   3    0.69    0.29
  13   0  -3    1.62    1.26
 -13   0   3   -0.09    1.37
  13   0   3    0.39    0.33
  13   0  -3    0.86    0.33
 -13   0  -3    0.51    0.43
   0 -13  -3    0.47    0.24
  13   0   3    0.59    0.99
 -13   0  -3    0.36    0.20
 -13   0   3    1.94    1.18
   0  13  -3    0.42    0.27
   1  13  -3    0.15    0.93
  13  -1  -3   -0.34    0.26
 -13  -1   3    0.32    1.09
   1  13  -3   -0.14    0.25
 -13   1  -3   -0.07    0.22
  -1 -13  -3    0.01    0.36
  13   1   3   -0.93    1.05
 -13   1  -3   -0.03    0.16
  13  -1  -3    0.35    0.37
 -13  -1   3   -0.35    0.15
   1 -13   3    2.20    2.42
  -1 -13  -3    0.27    0.23
  -1 -13  -3   -0.27    0.31
 -13  -1   3   -1.98    1.69
  13  -1  -3    1.12    1.23
   1 -13   3   -0.09    0.27
  -1  13   3   -0.08    0.21
   1  13  -3    0.08    0.23
  -1 -13  -3    0.21    0.35
  -1  13   3   -0.01    0.82
  13   1   3    0.31    0.36
 -13  -1  -3    0.27    0.30
   1 -13  -3   -0.06    0.38
 -13   1   3    0.26    0.23
 -13  -1  -3    0.28    0.15
  13  -1   3   -0.93    1.08
  -1 -13   3    0.05    0.28
  13  -1   3   -0.05    0.36
 -13  -1  -3    0.64    0.42
   1  13   3   -1.41    0.79
   1  13   3   -0.04    0.23
  13   1  -3    0.45    0.37
 -13   1   3    0.93    1.23
   1 -13  -3   -0.09    0.20
  -1  13  -3    0.03    0.23
 -13  -1  -3    0.38    0.34
   1 -13  -3    1.51    0.48
  -1  13  -3    2.06    0.86
  13   1  -3    0.25    0.28
 -13   1   3    1.37    1.08
  13   1  -3    1.56    1.16
  -1  13  -3    0.42    0.25
  13   2   3    2.19    1.32
  -2 -13  -3    1.94    0.50
  -2  13   3    1.36    1.08
 -13  -2   3    3.05    0.48
 -13  -2   3    1.09    1.20
  -2 -13  -3    2.16    0.32
 -13   2  -3    2.51    0.38
  13  -2  -3    2.77    0.45
  -2 -13  -3    2.27    0.43
  13  -2  -3    3.11    0.61
   2  13  -3    1.69    0.37
  -2  13   3    2.52    0.42
   2  13  -3    3.19    0.54
  13   2   3    2.76    0.50
   2  13  -3    3.45    1.32
  -2 -13  -3    3.42    0.71
   2 -13   3    3.29    0.57
  13  -2  -3    0.75    1.26
   2 -13   3   -0.10    2.06
  13   2  -3    2.52    0.51
  -2  13  -3    3.94    0.52
   2  13   3    4.64    1.37
 -13  -2  -3    4.49    0.72
 -13   2   3    4.03    0.58
  13   2  -3    3.36    1.30
  13   2  -3    3.58    0.55
  -2  13  -3    4.31    0.48
   2  13   3    4.69    0.55
 -13  -2  -3    5.05    0.74
  -2  13  -3    1.03    1.06
 -13   2   3    1.42    1.33
 -13   2   3    0.16    1.23
   2 -13  -3    3.70    0.74
   2 -13  -3    4.27    0.55
  13  -2   3    3.77    0.58
  -2 -13   3    4.15    0.54
 -13  -2  -3    3.75    0.40
  13  -2   3    4.02    1.38
 -13  -3   3   11.17    1.88
  13  -3  -3   17.34    1.32
   3  13  -3   14.11    1.31
   3 -13   3   17.57    1.22
 -13   3  -3   19.56    1.12
  -3  13   3   17.46    2.04
   3  13  -3   18.51    2.53
  -3  13   3   18.03    1.32
  13   3   3   16.22    2.23
 -13  -3   3   17.37    1.16
  -3 -13  -3   18.28    1.54
  13  -3  -3   11.03    2.04
  -3  13  -3   18.64    1.38
  13   3  -3   21.63    1.74
  13  -3   3   17.59    1.63
  13   3  -3   17.40    2.51
 -13   3   3   13.17    2.13
 -13  -3  -3   17.72    1.33
   3 -13  -3   20.22    1.61
  -3  13  -3   19.15    2.30
 -13   3   3   18.28    1.13
  -3 -13   3   17.68    1.10
   3 -13  -3   17.40    1.35
  13  -3   3   19.32    2.33
   3  13   3   15.12    2.06
   4 -13   3    1.01    2.32
   4 -13   3    2.67    0.50
   4  13  -3    2.71    0.46
 -13   4  -3    4.31    0.46
  -4  13   3    6.04    1.50
  -4 -13  -3    4.52    0.62
  13  -4  -3    3.37    0.62
  13   4   3    3.35    0.55
 -13  -4   3    3.38    0.49
 -13  -4   3    3.62    0.56
  13   4   3    4.25    1.32
   4  13  -3    2.80    0.44
  13  -4  -3    2.35    1.93
 -13  -4   3    1.80    1.34
   4  13  -3    2.52    1.27
  -4 -13  -3    2.43    0.51
  -4 -13  -3    3.65    0.60
  13   4  -3    4.55    0.61
   4 -13  -3    5.53    0.86
  -4  13  -3    5.24    0.46
   4  13   3    4.42    0.59
 -13   4   3    5.24    0.59
  -4 -13   3    4.97    0.56
 -13   4   3    4.15    1.50
 -13  -4  -3    4.80    0.69
  -4  13  -3    2.57    1.31
 -13  -4  -3    6.10    0.87
 -13  -4  -3    5.12    0.39
   4  13   3    3.52    1.21
  13   4  -3    5.53    0.68
  13  -4   3    4.46    0.66
  13   4  -3    2.78    1.36
  13  -4   3    4.59    1.58
   4 -13  -3    5.13    0.55
  -4  13  -3    5.34    0.56
  -5  13   3    8.51    1.72
 -13  -5   3   10.37    0.79
   5 -13   3   10.03    0.83
  -5  13   3   10.20    0.73
 -13  -5   3   10.02    0.73
 -13   5  -3    9.81    0.69
  13   5   3    9.93    0.83
   5  13  -3    8.26    0.74
   5  13  -3   10.74    0.79
  -5 -13  -3    9.87    0.83
  -5 -13  -3   10.11    0.88
  13   5   3    7.06    1.67
  13  -5  -3   10.04    0.89
   5  13  -3    7.00    1.54
  13   5  -3    9.20    0.76
   5 -13  -3    9.51    1.02
 -13   5   3    9.56    0.74
  13   5  -3    9.61    0.81
  13  -5   3    9.31    0.83
  13   5  -3    9.68    1.92
  -5 -13   3    9.49    0.73
   5  13   3    8.26    0.72
   5 -13  -3    9.16    0.74
  -5  13  -3   13.38    2.91
 -13  -5  -3    8.91    0.90
 -13  -5  -3    9.11    0.89
  -5  13  -3    8.40    0.53
  -5  13  -3    9.74    0.73
  13  -5   3    6.49    1.82
  13   6   3    0.34    1.44
  -6  13   3    0.36    0.22
  13  -6  -3    0.26    0.30
 -13  -6   3    0.15    0.29
  -6  13   3   -0.11    1.12
  -6 -13  -3    0.50    0.33
 -13  -6   3    0.50    0.24
  -6  13   3    1.84    1.30
   6  13  -3    0.17    0.26
  13   6   3    0.38    0.32
   6  13  -3    0.64    1.18
 -13   6  -3    0.49    0.24
   6 -13   3    0.41    0.35
 -13  -6   3    0.55    1.53
  -6 -13  -3    0.75    0.35
   6  13   3    0.30    1.48
   6 -13  -3    0.10    0.32
 -13  -6  -3    0.29    0.28
   6 -13  -3    0.11    0.26
 -13   6   3    1.27    1.45
  13  -6   3   -1.15    0.43
  -6  13  -3    0.42    0.23
  13   6  -3   -0.13    0.26
 -13  -6  -3    0.35    0.31
  -6 -13   3    0.23    0.22
   6  13   3    0.29    0.24
  13  -6   3    0.07    0.31
  -6  13  -3   -2.64    1.52
 -13   6   3    0.36    0.24
  13  -6   3   -0.89    1.48
 -13  -6  -3   -0.01    0.09
  13   6  -3    0.82    1.28
  13   6  -3    0.37    0.33
  13   7   3   17.98    1.09
   7 -13   3   18.66    1.13
  13  -7  -3   16.93    1.13
 -13   7  -3   18.18    0.96
  -7 -13  -3   17.70    1.13
  -7 -13  -3   18.45    1.14
 -13  -7   3   18.46    1.20
 -13  -7   3   17.37    0.96
  -7  13   3   17.13    0.94
   7  13  -3   18.13    1.02
   7  13   3   16.72    1.00
   7 -13  -3   19.46    1.24
  13  -7   3   19.21    1.08
 -13  -7  -3   20.18    1.26
 -13  -7  -3   17.83    1.22
 -13   7   3   18.58    1.05
  13   7  -3   18.29    1.09
  -7 -13   3   16.43    0.97
  13  -7   3   19.74    1.17
  -7  13  -3   18.10    1.02
   7 -13  -3   18.75    1.08
  -8  13   3    5.02    0.49
   8  13  -3    5.01    0.57
 -13   8  -3    4.34    0.45
  -8 -13  -3    4.99    0.63
  13  -8  -3    5.02    0.67
 -13  -8   3    4.37    0.47
  13   8   3    5.80    0.62
   8 -13   3    3.72    0.53
  -8 -13  -3    4.93    0.62
  -8 -13   3    3.01    0.39
  13  -8   3    2.57    0.49
   8 -13  -3    3.85    0.57
  -8  13  -3    2.66    0.39
  13  -8   3    3.36    0.44
  13   8  -3    3.28    0.48
   8 -13  -3    2.36    0.41
 -13  -8  -3    2.87    0.53
 -13   8   3    4.38    0.56
 -13  -8  -3    4.60    0.67
   8  13   3    4.53    0.54
  13  -9  -3    0.61    0.30
  -9  13   3    0.58    0.22
 -13  -9   3    0.26    0.17
  -9 -13  -3    1.47    0.51
  -9 -13  -3    0.39    0.37
  13   9   3    0.48    0.29
 -13  -9   3    0.35    0.24
 -13   9  -3    0.36    0.21
   9  13  -3    0.56    0.26
   9 -13  -3    1.02    0.29
   9  13   3    0.65    0.26
 -13  -9  -3    0.61    0.27
  13   9  -3    0.59    0.29
 -13  -9  -3    1.01    0.36
  -9  13  -3    0.69    0.29
 -13   9   3    0.51    0.23
   9 -13  -3    0.71    0.28
  -9 -13   3    1.16    0.29
  13  -9   3    1.17    0.25
  13  -9   3    0.51    0.35
 -10  13   3    3.16    0.30
  10  13  -3    2.76    0.37
  13  10   3    2.83    0.39
  13 -10  -3    3.25    0.47
 -10 -13  -3    2.25    0.37
 -13 -10   3    2.78    0.36
  10 -13   3    2.85    0.43
 -10 -13  -3    3.13    0.48
  10 -13   3    1.72    0.35
 -13 -10   3    2.72    0.40
 -13  10  -3    2.43    0.33
 -10  13  -3    3.81    0.39
 -13 -10  -3    4.88    0.54
  10  13   3    4.06    0.44
  10 -13  -3    2.74    0.38
 -10 -13   3    3.22    0.36
  13 -10   3    3.95    0.49
  10 -13  -3    3.07    0.40
  13  10  -3    4.16    0.46
 -13  10   3    3.86    0.40
 -13 -10  -3    4.48    0.63
 -11 -13  -3    6.07    0.51
 -13 -11   3    5.55    0.46
 -13  11  -3    5.00    0.41
  11 -13   3    4.48    0.47
 -11 -13  -3    5.91    0.52
  11  13  -3    5.74    0.42
  13 -11  -3    4.54    0.48
 -13 -11   3    5.63    0.37
  13  11   3    6.39    0.51
 -13 -11  -3    5.44    0.55
  11 -13  -3    3.95    0.44
  13 -11   3    3.87    0.45
 -11 -13   3    5.01    0.36
  11  13   3    6.37    0.47
 -11  13  -3    5.36    0.42
 -13  11   3    5.40    0.41
 -13 -11  -3    6.02    0.52
  13  11  -3    5.49    0.41
 -14   0   3    3.97    0.56
   0 -14   3    4.24    0.59
   0 -14  -3    5.04    0.48
   0 -14  -3    6.15    0.85
  14   0   3    2.44    1.49
  14   0  -3    3.53    0.50
   0  14  -3    4.60    1.51
  14   0  -3    5.83    0.64
  14   0   3    3.05    0.54
 -14   0   3   -1.30    2.63
   0  14   3    4.81    0.55
   0  14  -3    4.16    0.54
 -14   0  -3    3.56    0.61
 -14   0  -3    4.93    0.44
   0 -14  -3    6.67    0.77
  14   0  -3    2.80    1.89
   0  14  -3    4.90    0.52
   0  14   3    1.51    1.32
  -1 -14  -3    2.80    0.58
   1  14  -3    3.07    1.28
 -14   1  -3    2.52    0.37
  14   1   3    2.20    0.48
 -14  -1   3    2.26    0.42
  14  -1  -3    2.55    0.42
   1  14  -3    2.29    0.38
  14  -1  -3    3.24    0.57
  -1 -14  -3    2.57    0.56
  -1 -14  -3    3.40    0.39
   1  14  -3    2.84    0.44
  -1  14   3    1.95    1.38
 -14  -1   3    1.06    2.07
  14   1   3    1.82    2.16
   1 -14   3    2.04    0.43
  -1  14   3    2.03    0.38
  14  -1   3    2.18    1.52
   1  14   3    2.02    0.39
   1 -14  -3    3.93    0.75
 -14  -1  -3    2.62    0.47
 -14  -1  -3    3.08    0.39
  -1 -14   3    2.53    0.47
 -14  -1  -3    2.50    0.55
  14   1  -3    2.58    0.45
  -1  14  -3    2.68    0.38
  14  -1   3    2.72    0.53
  14   1  -3    1.66    0.39
   1 -14  -3    2.37    0.38
  -1  14  -3    3.57    0.50
 -14   1   3    2.95    0.47
   2  14  -3    7.48    0.62
  -2  14   3    6.09    0.59
  14  -2  -3    5.74    0.74
  -2 -14  -3    5.84    0.74
   2 -14   3    6.48    0.68
  -2 -14  -3    6.12    0.79
 -14   2  -3    6.40    0.52
  14  -2  -3    2.57    2.86
 -14  -2   3    6.49    0.61
  14   2   3    6.24    0.73
  14  -2   3    7.27    0.80
 -14  -2  -3    6.72    0.72
   2 -14  -3    7.12    0.96
  14   2  -3    5.58    0.71
 -14  -2  -3    5.99    0.47
   2  14   3    6.66    0.62
   2 -14  -3    6.31    0.58
  14   2  -3    5.91    0.68
  -2  14  -3    6.14    0.58
 -14  -2  -3    6.06    0.73
  -2 -14   3    7.17    0.67
 -14   2   3    7.11    0.62
  -2  14  -3    6.76    0.54
 -14   3  -3    8.57    0.62
 -14  -3   3    9.33    0.71
  14   3   3    6.82    1.79
  -3  14   3    9.69    0.71
  14  -3  -3    9.14    0.84
   3  14  -3    7.54    1.68
 -14  -3   3    8.72    0.74
  -3 -14  -3    9.53    0.77
   3  14  -3    8.91    0.70
  -3 -14  -3    8.94    0.84
   3  14  -3    9.89    0.80
  -3  14   3   10.03    1.96
  14   3   3    9.88    0.83
  -3 -14  -3    9.30    0.86
   3 -14   3    8.56    0.77
  14   3  -3    7.42    1.89
 -14   3   3   10.37    0.77
  -3  14  -3    9.54    0.72
 -14  -3  -3    9.99    0.56
  14  -3   3    6.77    1.99
 -14  -3  -3    9.85    0.86
  14   3  -3    9.88    0.85
 -14  -3  -3   10.91    0.92
  14   3  -3   10.50    0.82
   3 -14  -3    9.88    0.72
   3  14   3    9.52    0.75
  14  -3   3    9.73    0.87
  -3  14  -3    9.79    0.61
  -3  14  -3    6.64    1.61
   3  14   3    7.14    1.58
  -3 -14   3   10.34    0.76
   3 -14  -3   10.43    1.02
   4  14  -3    8.14    1.80
 -14   4  -3    9.86    0.65
  -4 -14  -3    8.82    0.76
  -4 -14  -3   10.98    0.89
  14   4   3   10.10    0.83
  -4  14   3    5.16    1.50
 -14  -4   3    8.58    0.74
  -4  14   3    9.77    0.71
   4  14  -3   10.22    0.75
 -14  -4   3   10.39    0.73
   4 -14   3    8.30    0.77
   4  14  -3    8.70    0.96
  14  -4  -3    9.00    0.83
  -4 -14  -3   10.14    0.83
  -4  14  -3   10.97    0.76
  14   4  -3   11.14    0.85
 -14   4   3   10.04    0.74
  -4  14  -3   10.97    0.59
 -14  -4  -3    9.69    0.52
  14  -4   3    9.60    0.85
  14   4  -3   10.34    0.88
  14  -4   3    6.77    1.99
 -14  -4  -3   10.33    0.89
   4 -14  -3   10.19    1.00
   4 -14  -3   11.10    0.76
 -14  -4  -3   10.96    0.95
  -4 -14   3    9.43    0.73
   4  14   3   10.56    0.75
  -5 -14  -3    9.61    0.77
  -5 -14  -3    9.42    0.83
 -14   5  -3    8.59    0.63
 -14  -5   3    8.86    0.67
 -14  -5   3    9.19    0.71
   5 -14   3    9.86    0.83
  -5  14   3    9.39    0.67
  14  -5  -3    7.50    0.78
   5  14  -3    9.83    0.72
  14   5   3    9.84    0.79
 -14  -5  -3    9.48    0.86
  14   5  -3    9.78    0.81
   5 -14  -3    9.59    0.95
  -5  14  -3   10.05    0.73
   5  14   3   10.02    0.75
 -14   5   3    9.38    0.71
  -5 -14   3    8.77    0.69
  14  -5   3    7.84    0.78
   5 -14  -3    8.80    0.70
  14   5  -3    8.98    0.85
 -14  -5  -3    9.33    0.86
 -14  -6   3    6.91    0.64
   6 -14   3    8.89    0.77
 -14  -6   3    8.38    0.63
  -6 -14  -3    8.70    0.79
  14  -6  -3    9.04    0.80
  -6  14   3    9.36    0.65
 -14  -6   3    7.87    0.76
   6  14  -3    8.48    0.67
  14   6   3    8.57    0.75
 -14   6  -3    9.21    0.62
  -6 -14  -3    9.23    0.79
   6 -14  -3    8.29    0.83
 -14  -6  -3    8.29    0.79
  -6  14  -3    8.15    0.63
 -14  -6  -3    7.81    0.78
 -14   6   3    8.86    0.65
  -6 -14   3    7.73    0.62
  14  -6   3    8.00    0.70
  14   6  -3    7.90    0.71
   6  14   3    8.22    0.67
   6 -14  -3    7.81    0.67
   7 -14   3    4.48    0.57
  14  -7  -3    4.18    0.59
  -7 -14  -3    4.36    0.58
 -14  -7   3    4.54    0.45
   7  14  -3    5.02    0.52
  -7  14   3    4.56    0.46
  14   7   3    4.21    0.53
 -14  -7   3    3.57    0.55
 -14   7  -3    4.48    0.44
  -7 -14  -3    4.93    0.54
 -14  -7  -3    4.92    0.63
   7 -14  -3    3.34    0.56
  -7 -14   3    4.43    0.47
 -14  -7  -3    3.08    0.49
   7 -14  -3    3.58    0.48
 -14   7   3    5.19    0.64
  14  -7   3    3.69    0.45
  14   7  -3    3.70    0.49
  -7  14  -3    5.09    0.58
  14  -8  -3   18.02    1.07
   8 -14   3   18.43    1.06
  -8  14   3   22.90    1.22
 -14   8  -3   20.12    1.06
 -14  -8   3   21.15    1.22
  -8 -14  -3   16.81    1.02
   8  14  -3   21.45    1.26
  -8 -14  -3   18.34    1.02
  14   8   3   19.31    1.04
 -14   8   3   17.89    0.91
  14  -8   3   15.36    1.04
  14   8  -3   18.53    0.96
  -8  14  -3   18.45    0.92
   8  14   3   18.06    0.93
 -14  -8  -3   19.49    1.45
  14  -8   3   16.98    0.82
  -8 -14   3   15.01    1.03
   8 -14  -3   17.52    1.03
 -14   9  -3    2.71    0.33
  -9 -14  -3    2.47    0.38
 -14  -9   3    1.53    0.29
   9  14  -3    2.41    0.31
  -9 -14  -3    2.32    0.34
 -14  -9   3    2.07    0.27
  -9  14   3    2.88    0.30
  14  -9  -3    1.66    0.36
   9 -14   3    1.96    0.35
 -14  -9  -3    2.65    0.44
   9 -14  -3    1.93    0.31
  -9 -14   3    2.11    0.28
   9 -14  -3    2.84    0.40
  -9  14  -3    2.52    0.34
  14  -9   3    1.69    0.37
   9  14   3    2.68    0.36
 -14  -9  -3    2.71    0.48
  14   9  -3    2.85    0.36
 -14   9   3    2.16    0.29
 -10 -14  -3    0.58    0.21
 -14 -10   3    0.92    0.19
 -14  10  -3    0.60    0.16
  10 -14   3    0.51    0.22
  14 -10  -3    0.44    0.21
 -10 -14  -3    0.41    0.21
 -14 -10   3    0.35    0.17
  10  14  -3    0.78    0.17
  14  10   3    0.66    0.24
 -14 -10  -3    0.57    0.21
 -14  10   3    0.51    0.19
 -10 -14   3    0.68    0.16
  14 -10   3   -0.08    0.33
  14  10  -3    0.57    0.19
  10 -14  -3    0.53    0.20
  10  14   3    0.74    0.18
 -14 -10  -3    0.47    0.22
 -10  14  -3    0.69    0.18
   0  15   3    7.88    0.65
   0  15  -3    8.62    0.76
   0 -15   3    7.71    0.69
 -15   0  -3    7.35    0.79
 -15   0   3    8.76    0.67
   0 -15  -3    8.00    0.49
  15   0   3    8.10    0.79
   0 -15  -3    7.52    0.85
  15   0  -3    9.00    0.78
   0  15  -3    8.01    0.58
  15   0  -3    8.88    0.61
 -15   0  -3    8.64    0.55
  15  -1  -3    2.32    0.51
 -15   1  -3    3.59    0.37
 -15  -1   3    2.98    0.44
   1 -15   3    2.52    0.45
  -1 -15  -3    3.50    0.62
   1  15  -3    3.19    0.51
 -15   1  -3    2.83    0.51
  -1  15   3    3.01    0.42
  15   1   3    2.01    0.45
   1  15  -3    2.97    0.38
  15   1  -3    2.33    0.48
  15   1  -3    2.27    0.39
  -1 -15   3    3.81    0.55
  -1  15  -3    2.69    0.44
   1  15   3    3.05    0.45
 -15  -1  -3    1.66    0.41
  -1  15  -3    2.58    0.34
 -15  -1  -3    3.13    0.32
 -15   1   3    2.18    0.40
   1 -15  -3    3.09    0.64
  15  -1   3    2.65    0.52
   1 -15  -3    2.29    0.31
   2  15  -3   10.12    0.68
  15  -2  -3   10.34    0.85
  -2 -15  -3    9.91    0.86
   2 -15   3   10.36    0.81
 -15  -2   3    9.08    0.68
 -15  -2   3    9.10    0.76
  -2 -15  -3   10.80    0.90
   2  15  -3    9.11    0.74
 -15   2  -3    9.46    0.62
  -2  15   3   10.68    0.72
  15   2   3   11.06    0.86
   2 -15  -3    9.78    0.96
   2  15   3   10.68    0.74
  15   2  -3   10.10    0.74
  15   2  -3    9.96    0.98
  -2 -15   3    9.81    0.76
 -15  -2  -3   10.14    0.55
  -2  15  -3   10.04    0.59
  15  -2   3   10.98    0.88
 -15  -2  -3   11.17    0.91
 -15   2   3   10.95    0.73
 -15  -2  -3    9.95    0.80
  -2  15  -3    8.96    0.70
   2 -15  -3    9.94    0.63
  -3  15   3    3.00    0.45
  -3 -15  -3    2.77    0.55
 -15   3  -3    2.07    0.32
  15  -3  -3    2.26    0.45
  -3 -15  -3    3.66    0.57
  15   3   3    2.27    0.43
   3 -15   3    2.72    0.48
 -15  -3   3    2.36    0.41
   3  15  -3    2.47    0.38
 -15  -3   3    2.07    0.37
  15   3  -3    1.72    0.36
  -3 -15   3    2.23    0.43
   3 -15  -3    1.88    0.30
  15   3  -3    2.66    0.48
  15  -3   3    2.73    0.48
  -3  15  -3    2.68    0.46
   3 -15  -3    3.01    0.60
 -15  -3  -3    2.49    0.47
  -3  15  -3    2.75    0.43
 -15   3   3    2.36    0.39
 -15  -3  -3    2.40    0.26
 -15  -3  -3    3.20    0.62
   3  15   3    2.15    0.36
   4  15  -3    0.52    0.25
  -4 -15  -3    0.86    0.34
  -4  15   3    0.61    0.24
  -4 -15  -3    0.00    0.23
  15  -4  -3    0.65    0.30
 -15   4  -3    0.89    0.22
   4 -15   3    0.73    0.31
 -15  -4   3    0.38    0.25
  15   4   3    0.43    0.30
 -15  -4   3    1.06    0.29
   4 -15  -3    0.43    0.35
  15   4  -3    0.79    0.37
  15  -4   3    0.84    0.35
   4 -15  -3    0.64    0.22
 -15  -4  -3    1.04    0.36
  -4  15  -3    0.88    0.26
 -15  -4  -3    0.92    0.35
 -15   4   3    0.79    0.27
   4  15   3    1.01    0.28
  -4 -15   3    1.36    0.36
  15   4  -3    1.01    0.32
 -15  -5   3    5.01    0.52
   5 -15   3    6.79    0.65
 -15  -5   3    6.68    0.67
 -15  -5   3    6.27    0.51
  15  -5  -3    8.59    1.09
   5  15  -3    6.47    0.53
 -15   5  -3    6.32    0.49
  15   5   3    6.54    0.74
  -5  15   3    6.62    0.53
  -5 -15  -3    5.98    0.74
  15   5  -3    5.17    0.73
   5  15   3    7.04    0.76
  15  -5   3    7.96    0.67
 -15  -5  -3    7.28    0.69
   5 -15  -3    6.35    0.54
   5 -15  -3    6.96    0.77
  -5  15  -3    6.32    0.54
 -15   5   3    7.60    0.63
  -5 -15   3    6.21    0.54
 -15  -5  -3    7.01    0.71
  -6 -15  -3    4.20    0.53
 -15   6  -3    4.14    0.54
   6 -15   3    5.44    0.56
   6  15  -3    4.44    0.51
  15   6   3    5.22    0.59
  -6 -15  -3    6.05    0.55
  15  -6  -3    3.19    0.47
 -15   6   3    4.46    0.46
 -15  -6  -3    6.03    0.90
  -6 -15   3    5.30    0.58
   6  15   3    4.48    0.48
  -6  15  -3    4.93    0.45
   6 -15  -3    4.43    0.45
   6 -15  -3    4.86    0.66
  15   6  -3    5.12    0.51
  15  -6   3    4.85    0.52
 -15  -6  -3    4.97    0.58
 -15  -7   3    1.05    0.22
 -15  -7   3    0.62    0.25
   7  15  -3    1.03    0.23
  -7 -15  -3    0.75    0.27
  15   7   3    1.58    0.34
  15  -7  -3    0.86    0.30
 -15   7  -3    1.33    0.25
   7 -15   3    0.72    0.27
  -7  15   3    1.06    0.22
  -7 -15   3    1.23    0.24
   7  15   3    1.29    0.26
  -7  15  -3    1.26    0.26
   7 -15  -3    0.69    0.24
  15   7  -3    1.37    0.29
 -15  -7  -3    1.03    0.29
   7 -15  -3    0.84    0.24
 -15   7   3    1.04    0.22
 -15  -7  -3    0.99    0.28
  15  -7   3    1.62    0.26
  15   8   3    0.44    0.24
 -15  -8   3    0.44    0.21
 -15  -8   3    0.95    0.21
 -15   8  -3    0.61    0.18
  -8  15   3    0.72    0.16
  -8 -15  -3    0.69    0.33
   8  15  -3    0.97    0.20
   8 -15   3    1.14    0.31
  15  -8  -3    0.37    0.23
  15   8  -3    0.77    0.18
 -15  -8  -3    0.57    0.23
   8 -15  -3    1.03    0.27
 -15  -8  -3    0.89    0.28
   8 -15  -3    0.39    0.18
  -8 -15   3    0.48    0.17
 -15   8   3    0.54    0.17
  -8  15  -3    0.66    0.20
   8  15   3    0.64    0.18
 -16   0  -3    0.86    0.34
 -16   0   3    0.78    0.28
   0  16  -3    0.47    0.19
   0  16  -3    0.35    0.25
   0 -16   3    0.70    0.30
 -16   0   3    0.33    0.23
 -16   0  -3    0.61    0.16
   0 -16  -3    0.32    0.31
  16   0  -3    0.16    0.28
  16   0   3    0.31    0.31
   1  16  -3    9.50    0.54
  16   1   3    9.97    1.02
 -16   1  -3    9.27    0.80
  -1  16   3   10.74    0.87
 -16  -1   3    7.70    0.63
  -1 -16  -3    8.51    0.79
   1 -16   3    7.59    0.64
  16  -1  -3    9.06    0.72
 -16   1  -3    8.98    0.51
 -16  -1   3    9.14    0.62
 -16  -1  -3    8.45    0.76
  -1  16  -3    8.19    0.45
   1 -16  -3    8.57    0.85
  -1 -16   3    7.29    0.62
   1  16   3    8.61    0.84
 -16   1   3    7.73    0.68
  16  -1   3    8.03    0.70
 -16  -1  -3    7.34    0.40
  16   1  -3    7.86    0.70
  -1  16  -3    7.46    0.57
 -16   2  -3    0.33    0.16
  16   2   3    0.54    0.45
   2 -16   3    0.30    0.31
  -2 -16  -3    0.14    0.22
 -16  -2   3    0.16    0.19
   2  16  -3    0.25    0.17
 -16  -2   3    0.10    0.20
 -16  -2   3    0.22    0.21
 -16   2  -3    0.34    0.35
  16  -2  -3   -0.11    0.26
 -16   2   3    0.45    0.25
   2 -16  -3    0.13    0.13
 -16  -2  -3    0.03    0.36
  -2 -16   3    0.61    0.30
  16   2  -3    0.96    0.32
  -2  16  -3    0.18    0.18
 -16  -2  -3    0.22    0.19
  16   2  -3    0.61    0.21
   2  16   3    0.28    0.21
   2 -16  -3    0.28    0.33
 -16  -3   3    2.90    0.39
 -16   3  -3    2.38    0.44
 -16  -3   3    2.36    0.34
  -3  16   3    2.63    0.35
  16  -3  -3    1.99    0.39
  -3 -16  -3    1.69    0.35
  16   3   3    2.34    0.41
 -16  -3   3    1.62    0.32
   3  16  -3    2.60    0.32
 -16   3  -3    2.59    0.28
   3 -16   3    1.70    0.33
  -3  16  -3    2.02    0.33
  -3 -16   3    2.94    0.42
   3 -16  -3    2.04    0.40
 -16  -3  -3    1.84    0.36
 -16  -3  -3    2.30    0.37
  16   3  -3    1.44    0.39
   3  16   3    2.56    0.35
  16  -3   3    2.29    0.39
 -16   3   3    2.38    0.36
   3 -16  -3    2.69    0.25
  16   3  -3    2.02    0.27
 -16  -4   3    0.08    0.21
 -16   4  -3    0.39    0.18
 -16  -4   3    0.09    0.17
 -16   4  -3    0.37    0.27
   4  16  -3    0.31    0.17
  16   4   3    0.13    0.25
   4 -16   3    0.28    0.25
  16  -4  -3    0.33    0.24
 -16  -4   3    0.29    0.34
  -4  16   3    0.29    0.19
  16   4  -3    0.38    0.19
   4 -16  -3    0.42    0.16
  -4  16  -3    0.29    0.17
 -16   4   3    0.33    0.17
   4 -16  -3   -0.04    0.26
 -16  -4  -3    0.24    0.22
   4  16   3    0.03    0.16
 -16  -4  -3    0.41    0.22
  16  -4   3    0.55    0.27
  -4 -16   3    0.48    0.21
   5  16  -3    1.29    0.21
 -16   5  -3    1.11    0.27
  16   5   3    1.38    0.32
  16  -5  -3    0.67    0.23
  -5  16   3    0.98    0.22
 -16  -5   3    0.75    0.19
 -16  -5   3    0.96    0.29
 -16   5  -3    1.33    0.22
   5 -16   3    1.05    0.28
  16   5  -3    0.99    0.23
  16  -5   3    1.20    0.28
   5  16   3    1.46    0.27
 -16   5   3    1.05    0.22
   5 -16  -3    1.23    0.36
  -5 -16   3    1.65    0.29
 -16  -5  -3    1.26    0.28
  -5  16  -3    1.32    0.29
   5 -16  -3    1.06    0.19
 -16  -5  -3    1.02    0.29
  -6  16   3    1.89    0.25
   6 -16   3    1.83    0.31
   6  16  -3    1.58    0.21
 -16   6  -3    1.85    0.32
  16   6   3    1.64    0.32
 -16   6  -3    1.37    0.20
 -16  -6   3    1.79    0.25
  16  -6  -3    0.88    0.24
 -16  -6   3    1.82    0.33
 -16  -6  -3    1.71    0.29
  16  -6   3    1.21    0.29
  16   6  -3    1.14    0.20
 -16  -6  -3    1.52    0.30
 -16   6   3    1.88    0.28
   6 -16  -3    2.11    0.41
   6  16   3    1.31    0.25
  -6 -16   3    1.12    0.21
  -6  16  -3    1.43    0.23
   6 -16  -3    1.77    0.21
 -17   0   3    1.41    0.26
  17   0  -3    1.49    0.30
  17   0   3    1.70    0.34
 -17   0  -3    1.47    0.32
   0  17   3    1.93    0.30
   0 -17   3    1.68    0.29
   0 -17  -3    1.41    0.33
 -17   0   3    1.77    0.28
 -17   1  -3    1.01    0.25
  -1 -17  -3    1.16    0.30
  -1  17   3    1.31    0.25
   1 -17   3    1.35    0.29
 -17  -1   3    0.89    0.19
 -17  -1   3    1.14    0.22
 -17  -1   3    1.14    0.34
  17   1   3    1.18    0.29
  17  -1  -3    0.97    0.26
 -17   1  -3    1.08    0.13
   1 -17  -3    0.75    0.31
  17   1  -3    1.39    0.49
 -17   1   3    1.39    0.25
  -1 -17   3    1.21    0.26
 -17   1   3    1.00    0.21
  17  -1   3    1.35    0.28
 -17  -1  -3    1.06    0.27
 -17   1   3    1.41    0.27
   1  17   3    1.28    0.24
 -17  -2   3    0.64    0.21
  -2 -17  -3    0.65    0.24
 -17  -2   3    0.32    0.17
  -2  17   3    0.64    0.19
   2 -17   3    0.25    0.17
  17   2   3    0.74    0.27
  17  -2  -3    0.38    0.25
 -17  -2   3    0.58    0.15
 -17   2  -3    0.61    0.13
 -17   2  -3    0.27    0.19
  -2 -17   3    1.10    0.24
   2 -17  -3    1.19    0.35
 -17   2   3    0.43    0.34
 -17  -2  -3    0.99    0.29
 -17   2   3    0.67    0.18
  -2 -17   3    1.09    0.26
 -17   2   3    0.83    0.22
  17  -2   3    0.70    0.24
   2  17   3    1.15    0.22
  17   3   3    4.13    0.50
   3 -17   3    3.56    0.40
  -3  17   3    4.08    0.35
 -17   3  -3    3.91    0.30
 -17  -3   3    3.77    0.35
 -17  -3   3    3.70    0.45
  -3 -17   3    3.82    0.37
 -17  -3  -3    3.49    0.34
  -3  17  -3    2.84    0.44
 -17   3   3    3.03    0.34
  17  -3   3    4.19    0.43
   0   0  -4  782.80   24.97
   0   0   4  791.93   24.49
   0   0   4  820.56   24.62
   0  -1  -4    1.08    0.38
   0  -1   4    0.72    0.27
   1   0   4    0.73    0.22
   0   1   4    0.57    0.34
   0   1   4    0.76    0.23
  -1   0  -4    0.78    0.42
  -1   0   4    0.75    0.28
   1   0  -4    0.64    0.25
   0   1  -4    1.07    0.28
   1   0   4    0.65    0.26
   1   0  -4    0.83    0.38
  -1   0   4    0.74    0.32
   0  -1   4    0.81    0.32
   0   1  -4    0.86    0.41
   1   1   4   87.82    2.90
  -1   1  -4   85.14    2.94
  -1  -1  -4   86.59    3.50
  -1   1   4   84.67    3.13
  -1  -1   4   88.20    3.26
   1   1  -4   83.89    3.14
   1  -1   4   87.97    3.15
  -1   1  -4   90.53    3.57
   1  -1  -4   88.47    3.50
   1  -1   4   85.36    3.01
  -1   1   4   85.35    3.33
  -1  -1   4   87.18    3.26
   1   1   4   77.32    2.89
   1   1  -4   90.78    3.61
   0   2   4   35.24    1.41
   0   2  -4   34.44    1.91
   0  -2   4   35.44    1.58
  -2   0   4   34.58    1.75
   0   2  -4   31.45    1.56
  -2   0   4   35.92    1.70
   0  -2  -4   35.20    1.80
  -2   0  -4   36.37    1.91
   2   0   4   33.46    1.37
   0  -2   4   35.01    1.68
   2   0   4   35.50    1.45
   1  -2   4  116.80    3.99
   1  -2   4  118.65    4.24
  -1   2   4  120.83    4.11
   2  -1  -4  119.82    4.52
  -2  -1   4  121.37    4.36
   1   2  -4  117.13    4.26
  -2   1  -4  118.28    4.55
   2   1   4  115.15    3.86
  -1  -2  -4  118.54    4.48
  -2  -1   4  119.34    4.35
   2   1   4  116.36    3.81
   2  -1  -4  114.54    4.06
   1   2   4  123.10    4.03
  -2   1   4  129.84    4.55
  -1  -2   4  125.92    4.59
   1  -2  -4  122.59    4.66
  -2  -1  -4  128.02    4.84
  -1   2  -4  123.36    4.40
  -1  -2   4  127.79    4.51
   1   2   4  131.74    4.05
   2  -1   4  125.91    4.08
   2   1  -4  128.72    4.53
  -2   1   4  131.85    4.72
  -1   2  -4  131.80    4.87
   2  -1   4  123.53    4.38
   2  -2  -4  203.32    7.15
   2  -2  -4  199.99    6.68
   2  -2   4  217.67    6.99
  -2   2  -4  201.43    6.79
  -2  -2   4  218.98    7.11
  -2   2  -4  207.81    7.29
  -2   2   4  204.49    7.20
   2   2  -4  208.00    7.06
  -2  -2   4  212.15    7.14
   2  -2   4  201.11    6.51
  -2   2   4  208.82    6.98
   2   2   4  207.87    6.33
   2   2   4  201.49    6.33
  -2  -2  -4  210.41    7.31
   3   0   4  124.69    3.99
   3   0   4  130.68    4.38
   0   3   4  128.99    4.29
   0   3  -4  137.03    5.02
   0  -3   4  127.23    4.71
   3   0  -4  127.50    4.65
  -3   0   4  132.38    4.77
   0  -3   4  123.74    4.50
   0   3  -4  128.11    4.65
   0  -3  -4  126.62    4.72
  -3   0  -4  132.53    5.01
  -3   0   4  126.43    4.79
  -1   3   4   64.78    2.50
  -3  -1   4   65.09    2.80
   3  -1  -4   62.69    2.62
   1  -3   4   60.33    2.42
  -1  -3  -4   63.18    2.81
   3   1   4   64.85    2.29
   1  -3   4   63.79    2.70
   1   3  -4   62.58    2.72
  -3  -1   4   66.77    2.81
  -3   1  -4   68.43    2.98
   1   3   4   56.93    2.05
  -1   3  -4   62.28    2.81
   1  -3  -4   55.89    2.54
  -1   3  -4   56.72    2.49
  -1  -3   4   60.70    2.65
   1   3   4   58.44    2.05
  -1  -3   4   61.49    2.53
   3   1  -4   61.46    2.61
  -3   1   4   60.55    2.70
  -3  -1  -4   66.59    2.93
   3  -1   4   62.94    2.45
  -3   1   4   61.14    2.63
   2  -3   4   66.81    2.82
  -2  -3  -4   62.07    2.96
   2   3  -4   70.13    2.92
  -3   2  -4   64.87    2.54
   3   2   4   64.09    2.27
   3  -2  -4   68.82    2.84
  -3  -2   4   67.67    2.89
  -3   2  -4   69.40    3.06
   3   2   4   67.86    2.26
   3  -2  -4   68.58    2.94
   2  -3  -4   71.90    2.97
  -3  -2  -4   74.98    3.34
   3  -2   4   78.10    3.04
   2   3   4   73.24    2.31
  -2   3  -4   72.10    3.22
  -3   2   4   73.88    3.08
   3   2  -4   73.31    3.13
  -2   3  -4   77.48    2.99
   2  -3  -4   73.99    3.03
  -2  -3   4   73.98    3.06
  -3   2   4   78.75    3.54
   3   3  -4   41.27    2.14
  -3   3  -4   42.33    1.96
  -3   3  -4   42.60    2.23
   3  -3  -4   42.63    2.05
   3  -3   4   43.81    2.11
  -3  -3   4   40.71    2.10
   3   3   4   43.03    1.46
   3   3   4   40.51    1.42
  -3  -3   4   41.76    2.17
   3  -3  -4   37.75    1.87
   0   4  -4    5.65    0.92
   4   0   4    6.63    0.65
   0   4  -4    6.91    0.81
  -4   0   4    6.38    0.92
   0  -4   4    6.71    0.81
   0  -4   4    7.22    0.71
  -4   0   4    5.15    0.82
   0  -4  -4    7.41    0.80
  -4   0  -4    6.32    1.00
   4   0  -4    7.43    0.85
   0   4   4    6.79    0.58
   1  -4   4   86.94    3.28
  -4  -1   4   85.42    3.64
  -4   1  -4   86.41    3.79
   1  -4   4   82.97    3.54
  -1  -4  -4   89.18    3.62
   1   4  -4   90.79    3.63
   4  -1  -4   87.36    3.56
  -1   4   4   89.82    3.32
   4   1   4   84.69    3.15
  -4  -1   4   96.53    3.74
   4   1  -4   77.12    3.38
  -4   1   4   85.47    3.46
  -1   4  -4   82.56    3.53
  -4   1   4   84.96    3.53
   1   4   4   84.01    2.85
  -1   4  -4   85.76    3.40
   1  -4  -4   77.52    3.19
   1   4   4   78.30    2.87
  -1  -4   4   75.54    3.37
   4  -1   4   82.87    3.23
  -1  -4   4   82.80    3.30
  -4  -1  -4   83.58    3.69
   2  -4   4   13.38    1.11
   4   2   4   11.52    0.85
   4  -2  -4   13.04    1.10
  -4  -2   4   15.00    1.20
  -2  -4  -4   13.15    1.17
  -4   2  -4   13.00    0.89
  -2   4   4   14.23    1.03
   4   2   4   12.84    0.77
  -4  -2   4   13.55    1.13
   2   4  -4   13.98    1.19
  -4   2  -4   14.19    1.24
  -4   2   4   16.20    1.24
   2   4   4   17.79    0.78
  -2  -4   4   17.34    1.32
   2  -4  -4   16.74    1.10
  -4   2   4   17.29    1.35
  -2   4  -4   17.07    1.33
   4  -2   4   18.59    1.26
  -4  -2  -4   16.54    1.44
   4   2  -4   18.21    1.33
  -2   4  -4   17.33    1.22
   2   4   4   16.72    0.81
   4   3   4  102.41    3.46
   3  -4   4  105.58    4.18
  -4   3  -4  104.35    4.28
  -4   3  -4  100.14    3.86
   4  -3  -4  107.12    4.08
   3   4  -4  105.92    4.26
  -3  -4  -4  102.06    4.36
  -4  -3   4  100.16    4.20
  -3   4   4  103.03    4.07
  -4  -3   4   98.66    4.15
   4  -3  -4   99.16    4.07
  -3  -4   4  101.12    4.12
  -4  -3  -4  100.52    4.37
   4   3  -4  101.20    4.14
   4  -3   4   97.59    4.00
   3  -4  -4   96.82    3.71
  -3  -4   4   98.35    4.03
   3   4   4   95.02    3.30
   3  -4  -4   96.01    3.72
   3   4   4  102.93    3.28
  -4   3   4  100.46    4.07
  -4   3   4   97.58    4.15
  -3   4  -4  102.85    4.38
  -3   4  -4   96.80    3.90
  -4  -4  -4   27.93    1.99
   4  -4   4   32.53    1.91
  -4   4   4   28.43    1.90
  -4   4  -4   27.52    1.81
   4   4   4   26.19    1.36
   4   4  -4   28.56    1.88
  -4  -4   4   28.06    1.81
  -4  -4   4   26.81    1.81
  -4   4  -4   27.72    1.65
   4   4   4   28.63    1.23
   4  -4  -4   26.42    1.72
   4  -4  -4   27.23    1.54
   0   5  -4   28.11    1.75
   5   0   4   29.18    1.57
   0   5  -4   27.55    1.79
   0   5   4   28.81    1.44
   0  -5   4   26.01    1.71
   0  -5   4   24.85    1.51
  -5   0   4   28.28    1.80
  -5   0  -4   28.12    1.93
   0  -5  -4   27.01    1.57
   5   0  -4   28.36    1.79
  -5   0   4   28.32    1.78
  -5  -1   4    4.46    0.89
   5  -1  -4    3.76    0.79
   1   5  -4    3.12    0.70
  -5   1  -4    3.91    0.83
   5   1   4    3.62    0.60
   1  -5   4    3.26    0.73
  -1  -5  -4    3.80    0.75
  -1   5   4    3.75    0.63
  -5  -1   4    3.74    0.83
  -5   1   4    5.73    0.95
   5   1  -4    4.61    0.93
  -1  -5   4    3.60    0.68
   1   5   4    4.58    0.50
   5  -1   4    4.55    0.74
   1  -5  -4    3.82    0.61
  -1   5  -4    5.25    0.86
  -1  -5   4    5.32    0.88
  -5  -1  -4    4.97    0.99
  -5   1   4    5.30    0.92
   5   2   4    5.45    0.58
  -5   2  -4    4.79    0.93
  -5  -2   4    4.89    0.89
  -5  -2   4    5.43    0.89
   2  -5   4    5.16    0.90
   5  -2  -4    5.56    0.97
  -5   2  -4    4.23    0.63
  -2  -5  -4    4.52    0.87
   2   5  -4    4.79    0.87
  -2   5   4    4.11    0.69
   2  -5  -4    5.66    0.62
   5  -2   4    6.30    0.94
   2   5   4    5.36    0.51
  -5   2   4    5.73    0.99
   5   2  -4    4.30    0.87
   2   5   4    4.66    0.68
  -5  -2  -4    5.16    1.01
  -5   2   4    6.23    0.92
  -2  -5   4    4.58    0.85
  -2   5  -4    6.32    0.97
  -2  -5   4    6.92    0.99
   3  -5   4   49.31    2.51
  -5   3  -4   41.58    2.43
   3   5  -4   45.06    2.47
   5   3   4   44.32    1.87
  -5  -3   4   47.17    2.47
  -3   5   4   45.52    2.31
   5  -3  -4   41.31    2.40
  -5  -3   4   42.24    2.43
  -5   3  -4   45.20    2.15
  -3  -5  -4   44.57    2.52
   3  -5  -4   46.03    2.19
   5  -3   4   50.86    2.61
   3   5   4   45.33    2.01
  -5  -3  -4   48.78    2.83
   5   3  -4   48.60    2.62
  -5   3   4   50.53    2.67
  -3  -5   4   51.68    2.63
  -5   3   4   51.40    2.62
  -3   5  -4   46.40    2.42
   3  -5  -4   46.12    2.00
  -3   5  -4   48.83    2.50
  -3  -5   4   50.17    2.55
   3   5   4   49.89    1.92
  -4  -5  -4   15.81    1.49
   4   5  -4   15.59    1.41
   5  -4  -4   13.19    1.16
  -5   4  -4   13.88    1.34
  -5   4  -4   14.50    1.20
   5  -4  -4   13.50    1.35
  -5  -4   4   12.99    1.28
   4  -5   4   15.38    1.40
   5   4   4   15.95    0.95
  -5  -4   4   14.80    1.36
  -4   5   4   15.31    1.34
  -5   4   4   11.43    1.24
   4   5   4   12.15    0.79
  -5   4   4   14.06    1.32
  -4  -5   4   12.62    1.25
   5  -4   4   12.27    1.27
  -5  -4  -4   11.32    1.38
   4  -5  -4    9.95    1.17
  -4   5  -4   14.31    1.22
  -4   5  -4   12.46    1.19
  -4  -5   4   11.57    1.22
   5   4  -4   11.81    1.26
   5   5  -4   41.05    2.04
   5  -5   4   35.35    2.32
  -5   5  -4   31.02    1.37
  -5  -5   4   39.10    2.35
  -5   5  -4   32.93    2.04
  -5  -5  -4   35.13    1.71
   5   5   4   35.84    1.68
  -5  -5  -4   32.55    1.65
  -5   5   4   34.28    2.29
  -5   5  -4   34.07    2.13
  -5  -5   4   36.41    2.25
  -5  -5  -4   34.84    2.43
   5  -5  -4   32.80    1.53
   5   5  -4   36.34    2.32
   6   0  -4   13.36    1.33
   0   6   4   12.44    0.98
  -6   0   4   11.45    1.24
  -6   0  -4   12.71    1.38
   0  -6   4   12.11    1.11
   0  -6   4   13.88    1.27
   6   0   4   13.68    1.17
   0  -6  -4   11.93    1.05
  -6   0   4   14.15    1.30
   0   6  -4   13.64    1.27
   0   6  -4   12.00    1.23
  -6  -1   4   33.81    2.14
  -1   6   4   34.33    1.86
   6   1   4   34.91    1.84
  -1  -6  -4   33.35    1.94
  -6   1  -4   36.61    2.35
   1   6  -4   35.83    2.18
  -6  -1   4   36.67    2.18
   6  -1  -4   38.39    2.30
   1  -6   4   34.33    2.11
  -1   6  -4   34.74    2.07
   6  -1   4   33.56    2.00
   6   1  -4   34.66    2.17
  -1   6  -4   38.47    2.19
  -1  -6   4   37.37    2.04
  -1  -6   4   31.92    2.05
   1  -6  -4   32.96    1.67
  -6   1   4   37.71    2.21
  -6   1   4   35.38    2.17
  -6  -1  -4   34.68    2.34
  -6  -2   4   84.56    3.76
   2  -6   4   81.67    3.72
   2   6  -4   83.77    3.78
   6  -2  -4   80.05    3.80
  -2   6   4   79.59    3.45
  -6  -2   4   80.94    3.75
   6   2   4   80.26    3.22
  -6   2  -4   76.27    3.80
  -2  -6   4   85.24    3.81
   6   2  -4   90.27    4.02
  -2   6  -4   84.18    3.77
  -6  -2  -4   90.88    4.32
  -6   2   4   90.14    4.02
   2   6   4   88.15    3.31
  -2  -6   4   90.61    3.95
   6  -2   4   89.39    3.89
  -6   2   4   83.48    3.89
  -2   6  -4   87.70    3.88
  -6   3  -4    9.25    1.14
   3   6  -4    9.64    1.15
  -3  -6  -4    9.80    1.36
  -6  -3   4    8.59    1.23
   3  -6   4    8.80    1.27
  -6  -3   4    9.44    1.33
  -3   6   4   10.89    1.11
   6  -3  -4    7.19    1.20
   6   3   4    8.96    0.83
  -6  -3  -4    7.74    1.31
  -3   6  -4    9.38    1.03
  -3  -6   4    6.25    1.06
  -6   3   4    6.97    1.13
   3   6   4    7.79    0.76
  -6   3   4    8.17    1.24
  -3  -6   4    8.65    1.20
   6  -3   4    7.46    1.16
  -3   6  -4    8.46    1.20
   6   3  -4    7.51    1.17
   4  -6   4   62.27    3.21
  -6  -4   4   60.96    3.15
  -6   4  -4   61.44    3.13
  -6   4  -4   54.62    2.08
  -6  -4   4   54.47    2.06
  -4  -6  -4   54.95    2.30
   4   6  -4   60.23    3.15
   6   4   4   61.83    2.52
   6  -4  -4   55.48    2.21
   4   6  -4   55.57    2.15
  -6  -4   4   59.98    3.11
   6  -4  -4   58.21    3.22
  -4  -6  -4   58.05    2.40
  -4   6   4   61.27    3.03
  -6  -4  -4   51.17    3.17
  -6   4   4   52.49    2.92
   6  -4   4   56.02    3.00
  -4  -6   4   51.94    1.99
   4   6   4   56.29    2.30
  -6   4   4   57.62    3.02
  -4   6  -4   56.20    2.74
  -4   6  -4   50.26    1.98
  -4  -6   4   57.49    2.99
   4  -6  -4   52.01    2.05
  -4   6  -4   55.94    2.84
  -6  -4  -4   52.05    2.27
   6   4  -4   52.09    2.94
  -4  -6   4   57.75    2.98
  -6  -4  -4   51.26    2.16
   4  -6  -4   46.75    2.14
  -6  -4  -4   51.11    2.31
   6   4  -4   51.13    2.02
  -5   6   4   43.39    2.56
   5   6  -4   37.44    1.70
   5   6  -4   40.86    2.62
  -5  -6  -4   44.44    2.22
  -6  -5   4   37.81    2.49
  -6  -5   4   40.84    1.56
  -6   5  -4   42.51    2.52
  -6  -5   4   39.74    1.66
  -6   5  -4   41.29    1.86
  -6  -5   4   39.18    2.55
   5  -6   4   42.22    2.65
   5  -6   4   39.72    1.72
   6   5   4   40.27    1.97
   6  -5  -4   40.53    2.08
   6  -5   4   35.13    1.56
  -5  -6   4   35.32    1.50
   6   5  -4   33.17    1.54
  -5  -6   4   41.05    2.50
  -6  -5  -4   32.88    1.67
   6  -5   4   39.07    2.46
  -6   5   4   36.76    2.37
  -5  -6   4   36.83    1.41
   5   6   4   37.16    1.80
  -5  -6   4   35.46    2.36
  -5   6  -4   35.61    2.22
  -6   5   4   34.23    1.42
  -6   5   4   37.74    2.44
   6   5  -4   38.67    2.50
  -5   6  -4   35.25    2.16
   5  -6  -4   33.07    1.71
  -5   6  -4   34.83    1.80
  -6  -6  -4   19.66    1.24
   6  -6   4   18.45    1.09
   6  -6  -4   19.86    1.08
  -6   6   4   19.63    1.80
  -6   6  -4   19.45    1.68
  -6   6   4   20.50    0.97
   6   6  -4   19.10    1.03
   6   6   4   20.06    1.34
  -6  -6   4   18.89    1.76
   6  -6  -4   18.26    1.18
  -6  -6   4   22.09    1.82
   6   6  -4   19.42    1.80
  -6  -6   4   20.00    0.92
  -6  -6   4   20.69    1.03
  -6   6  -4   19.24    1.64
  -6   6  -4   20.72    0.99
   6   6  -4   19.41    1.13
   6  -6   4   18.93    1.79
  -6   6  -4   18.21    1.20
  -6   6   4   20.40    1.80
  -6  -6  -4   19.60    1.18
  -6  -6  -4   19.63    1.15
   0   7  -4   34.53    2.24
  -7   0  -4   34.67    2.47
   0   7   4   35.29    1.92
  -7   0  -4   37.35    2.26
  -7   0   4   33.86    2.19
   0  -7   4   34.62    2.25
   7   0   4   35.62    2.10
  -7   0   4   33.99    2.26
   7   0  -4   33.76    2.31
   0   7  -4   33.14    2.17
   7   1   4   76.89    3.33
  -7  -1   4   78.79    3.66
  -1   7   4   79.20    3.37
   1   7  -4   76.32    3.67
  -7  -1   4   72.92    2.63
   1  -7   4   72.18    2.67
   7  -1  -4   75.87    3.79
   1   7  -4   75.98    3.67
  -7   1  -4   76.29    3.88
   1  -7   4   80.06    3.73
  -7  -1   4   81.25    3.78
  -1  -7  -4   69.19    2.83
  -7   1  -4   67.43    2.95
   1  -7  -4   73.72    2.92
  -7   1   4   77.34    3.62
  -1   7  -4   76.42    3.62
   7  -1   4   70.61    3.44
  -7  -1  -4   74.31    2.97
  -1  -7   4   77.27    3.64
   7   1  -4   71.98    3.65
  -1  -7   4   76.94    3.51
  -7  -1  -4   77.37    3.97
  -1   7  -4   70.69    3.39
  -7   1   4   81.60    3.04
   1   7   4   74.04    3.12
  -7   1   4   69.45    3.59
   1  -7  -4   66.13    2.94
  -1  -7   4   70.68    2.66
   2   7  -4   50.76    2.86
  -2   7   4   50.16    2.56
  -7   2  -4   47.22    2.17
   2   7  -4   45.83    1.83
  -2  -7  -4   47.70    2.02
  -7   2  -4   43.49    1.74
   2  -7   4   45.92    1.86
   2  -7   4   50.53    2.82
  -2  -7  -4   53.53    2.51
  -7   2  -4   50.45    2.94
   7  -2  -4   46.02    1.92
  -7  -2   4   48.12    2.79
   7   2   4   50.20    2.39
  -7  -2   4   50.92    2.79
   7  -2  -4   48.62    2.95
  -2  -7   4   51.39    2.72
   2  -7  -4   47.72    2.03
  -7  -2  -4   50.34    2.12
   7   2  -4   46.70    1.91
  -7   2   4   47.68    2.78
   2  -7  -4   47.07    2.22
   7   2  -4   51.53    2.91
  -2   7  -4   50.96    2.59
  -7  -2  -4   48.17    2.35
  -7   2   4   46.40    1.80
  -2  -7   4   47.62    1.82
   7  -2   4   57.10    2.93
  -2   7  -4   43.11    1.85
  -2  -7   4   51.28    2.80
  -7  -2  -4   52.93    3.14
  -7  -2  -4   43.80    1.99
   2   7   4   52.84    2.32
  -2   7  -4   49.07    2.73
  -7   2   4   46.42    2.71
  -7   3  -4   53.98    1.92
  -7  -3   4   55.35    2.97
   7  -3  -4   54.83    3.20
  -7  -3   4   44.98    1.97
  -7   3  -4   51.32    2.32
  -7   3  -4   54.47    3.05
   3  -7   4   52.47    2.04
  -7  -3   4   55.44    3.06
   7   3   4   54.55    2.51
  -7  -3   4   50.35    1.90
  -3  -7  -4   53.24    2.20
  -3  -7  -4   53.30    2.18
   3  -7   4   57.00    3.08
   3   7  -4   47.41    2.90
   7  -3  -4   52.10    2.08
   3   7  -4   49.00    1.96
  -3   7   4   51.34    2.76
  -3  -7   4   50.93    2.78
  -3   7  -4   46.18    1.84
   3  -7  -4   47.18    2.02
  -7  -3  -4   46.74    2.11
   7   3  -4   46.97    2.85
   7   3  -4   48.22    1.89
   7   3  -4   43.40    1.88
  -7   3   4   51.14    2.88
   3  -7  -4   44.41    2.19
  -3   7  -4   48.53    2.52
  -7  -3  -4   45.03    2.10
  -3   7  -4   43.41    2.63
  -3  -7   4   44.72    1.75
   3   7   4   48.58    2.21
  -7  -3  -4   45.44    3.04
  -7   3   4   48.85    2.76
  -7  -3  -4   46.86    2.00
  -7   3   4   47.02    1.77
  -7  -3  -4   47.03    2.07
  -3  -7   4   48.86    2.77
   7  -3   4   52.68    2.90
   3  -7  -4   45.53    1.84
  -3  -7   4   44.10    1.83
  -4  -7  -4   36.81    1.72
  -7  -4   4   40.10    1.65
  -7   4  -4   39.59    2.51
  -4   7   4   39.68    2.41
  -4  -7  -4   36.56    1.78
   4  -7   4   40.90    2.64
   4  -7   4   35.84    1.61
  -7   4  -4   37.93    1.87
   4   7  -4   37.73    1.65
   7  -4  -4   35.71    2.60
   7   4   4   38.68    2.02
   4   7  -4   37.17    1.58
  -7  -4   4   37.12    2.46
  -7   4  -4   36.46    1.49
   7  -4  -4   38.74    1.67
  -7  -4   4   40.20    2.51
   4   7  -4   37.51    2.54
   4  -7  -4   35.03    1.67
  -7  -4  -4   35.74    1.76
  -7  -4  -4   32.80    1.61
  -4  -7   4   31.80    2.22
   7  -4   4   31.54    1.53
  -4   7  -4   33.10    1.45
  -4  -7   4   37.77    2.40
   7  -4   4   34.96    2.40
   4   7   4   34.60    1.82
  -7  -4  -4   31.70    1.68
   4  -7  -4   35.37    1.52
  -4   7  -4   36.51    2.32
  -7   4   4   33.06    1.43
  -7  -4  -4   34.30    1.69
  -4   7  -4   34.11    2.07
   7   4  -4   33.23    2.38
  -7   4   4   35.51    2.41
   7   4  -4   33.51    1.53
   7   4  -4   34.74    1.51
  -7   4   4   38.13    2.44
  -4  -7   4   37.14    1.48
  -5  -7  -4    2.24    0.45
  -5  -7  -4    2.84    0.55
  -7  -5   4    2.70    0.79
  -7  -5   4    2.36    0.33
  -5   7   4    2.62    0.82
  -7   5  -4    2.80    0.56
  -7  -5   4    2.52    0.84
   5  -7   4    1.22    0.33
   7   5   4    2.51    0.61
  -5  -7  -4    2.56    0.48
  -7   5  -4    2.11    0.73
  -7   5  -4    2.12    0.32
   5   7  -4    2.17    0.82
   7  -5  -4    1.69    0.38
  -7  -5   4    2.43    0.39
   5   7  -4    2.33    0.39
   5  -7   4    1.86    0.82
   7  -5  -4   -0.18    0.82
   5  -7   4    1.63    0.40
   7   5  -4    3.24    0.46
  -7  -5  -4    3.78    0.63
  -7   5   4    2.69    0.84
   5  -7  -4    2.89    0.47
  -5  -7   4    3.41    0.85
  -7  -5  -4    2.89    0.55
  -5  -7   4    2.57    0.34
  -7  -5  -4    1.94    0.46
  -5  -7   4    2.42    0.82
  -7   5   4    2.72    0.36
   7   5  -4    3.27    0.99
  -5  -7   4    3.87    0.47
  -5   7  -4    2.51    0.39
   7  -5   4    3.23    1.02
  -7   5   4    3.17    0.84
  -5   7  -4    1.50    0.68
  -7  -5  -4    3.26    0.58
   7  -5   4    3.09    0.50
   5  -7  -4    3.66    0.61
   5   7   4    3.08    0.66
  -5   7  -4    2.50    0.73
   7   5  -4    3.83    0.58
  -7   6  -4  105.79    4.77
   6   7  -4  103.56    3.76
   7  -6  -4   98.19    3.83
  -6   7   4  102.14    4.95
  -7   6  -4  105.99    3.60
   7   6   4  105.31    4.25
   6  -7   4  104.81    3.73
   6  -7   4  112.17    5.23
  -7  -6   4  103.72    3.46
  -6  -7  -4  101.24    3.87
   6   7  -4  104.46    3.68
   6   7  -4  102.17    5.02
  -6  -7  -4   99.59    3.83
  -7   6  -4  104.48    3.95
  -6  -7  -4  108.49    4.01
  -7  -6   4  108.72    4.98
   7  -6  -4  108.46    3.79
  -7  -6   4  108.00    5.02
  -7  -6   4  105.02    3.67
  -6   7   4   98.86    3.56
  -6   7  -4  107.02    3.60
  -7   6   4  104.40    4.93
   6  -7  -4  109.37    3.75
  -6  -7   4  102.76    4.92
  -7  -6  -4  106.74    3.86
   7   6  -4  102.78    4.99
   7   6  -4  105.11    3.65
   7  -6   4  103.41    3.71
   7  -6   4   91.23    3.75
   6  -7  -4   98.50    3.89
   6   7   4  106.99    4.22
   7  -6   4  101.58    5.02
  -6  -7   4   97.63    3.42
  -6  -7   4  103.33    4.87
   7   6  -4  103.39    3.73
  -7   6   4  101.02    3.53
  -6   7  -4  100.97    4.46
  -7  -6  -4   99.82    3.91
  -7   6   4  103.82    4.98
  -6  -7   4  108.46    3.66
  -7  -6  -4  104.89    3.89
  -7  -6  -4  105.51    3.99
  -7  -7   4   61.61    3.53
   7  -7   4   57.54    3.59
  -7  -7  -4   58.59    2.56
  -7  -7   4   57.14    2.22
   7   7   4   54.52    2.77
  -7   7  -4   54.49    2.15
   7  -7  -4   57.20    2.34
   7  -7   4   54.39    2.28
   7   7  -4   55.81    2.24
  -7   7  -4   54.03    3.11
  -7   7   4   52.15    3.37
  -7  -7  -4   58.88    2.46
  -7  -7  -4   54.64    2.39
   7   7  -4   57.47    2.32
   7  -7   4   55.21    2.36
   7   7  -4   49.50    3.36
   7  -7  -4   52.70    2.41
  -7  -7   4   57.35    3.37
  -7   7   4   52.38    3.33
  -7   7   4   56.45    2.14
  -8   0   4    5.91    0.49
   8   0  -4    6.19    0.88
  -8   0  -4    6.01    0.41
   0   8  -4    5.53    1.03
  -8   0   4    7.21    1.21
  -8   0   4    5.41    1.14
   0   8   4    6.03    0.97
  -8   0  -4    6.09    0.81
   0  -8   4    4.84    0.48
   0  -8  -4    6.36    0.62
  -8   0   4    5.27    0.48
   0  -8  -4    6.01    0.61
   0  -8  -4    6.67    0.80
   0   8  -4    6.94    1.24
   0  -8   4    5.56    0.53
  -8   0  -4    8.28    1.25
   8   0   4    6.39    1.03
   0  -8   4    6.29    1.18
   8   0  -4    6.24    1.26
   0   8  -4    6.08    0.53
   8   0  -4    5.30    0.57
  -8   0  -4    7.39    1.33
  -1  -8  -4   23.85    1.28
   8  -1  -4   25.89    2.15
   1   8  -4   22.00    1.07
  -1  -8  -4   21.00    1.34
   8   1   4   23.89    1.70
   1  -8   4   24.01    1.93
  -8   1  -4   22.50    2.02
  -8   1  -4   24.79    1.43
  -8   1  -4   26.33    1.46
   1   8  -4   21.92    1.15
   1   8  -4   24.60    1.97
   1  -8   4   21.71    1.13
  -8  -1   4   22.20    1.13
  -8  -1   4   25.78    1.93
   8  -1  -4   23.66    1.21
   1  -8   4   22.03    1.11
  -8  -1   4   21.19    1.88
   1   8  -4   23.53    1.90
  -8  -1   4   23.84    1.05
  -8   1  -4   24.65    1.10
  -1  -8  -4   22.18    1.24
  -1   8   4   24.82    1.74
  -8   1   4   24.32    1.09
   8   1  -4   25.73    2.10
   1  -8  -4   22.73    1.09
  -8  -1  -4   23.42    0.98
  -1  -8   4   25.55    1.19
  -1  -8   4   26.39    2.01
  -8  -1  -4   23.49    1.35
   1  -8  -4   24.56    1.28
   1   8   4   25.63    1.66
  -1   8  -4   24.06    1.33
   1  -8  -4   25.21    1.32
  -8  -1  -4   25.64    2.22
  -1   8  -4   23.27    1.75
  -8   1   4   22.22    1.90
  -8  -1  -4   24.64    1.45
  -1  -8   4   24.50    1.13
   1  -8  -4   23.70    1.50
  -8   1   4   24.19    1.27
   8   1  -4   24.55    1.36
   8  -1   4   24.00    1.90
  -1   8  -4   26.47    2.03
  -8   1   4   26.60    1.98
   2   8  -4    0.57    0.25
   2   8  -4    0.57    0.25
  -2  -8  -4    0.98    0.39
   8   2   4    0.65    0.51
   2  -8   4    1.22    0.32
   8  -2  -4    0.92    0.32
   2  -8   4    0.25    0.59
   2   8  -4    0.56    0.50
  -8  -2   4    0.67    0.35
  -2   8   4    0.39    0.45
  -2  -8  -4    0.58    0.29
  -8   2  -4    0.82    0.29
  -2  -8  -4    0.60    0.31
  -8  -2   4    0.98    0.64
  -8   2  -4    0.86    0.38
  -8   2  -4    0.94    0.58
  -8  -2   4    0.88    0.22
   8  -2  -4    0.93    0.76
   2  -8   4    0.76    0.26
  -8   2  -4    1.01    0.20
  -8  -2   4    0.72    0.61
  -8   2   4    0.29    0.27
  -8  -2  -4    0.19    0.23
   2  -8  -4    0.55    0.32
   8  -2   4    0.46    0.53
  -2   8  -4    0.57    0.24
  -8   2   4    0.92    0.55
  -2  -8   4    0.78    0.23
  -8   2   4    0.34    0.44
   2  -8  -4    0.96    0.30
   2  -8  -4    0.72    0.43
   2   8   4    0.73    0.42
  -8   2   4    0.14    0.17
  -8  -2  -4    0.40    0.13
  -2   8  -4    0.40    0.50
  -2  -8   4    0.12    0.52
  -2  -8   4    0.58    0.21
  -2   8  -4   -0.09    0.48
  -8  -2  -4    0.19    0.28
  -8  -2  -4    0.47    0.26
   8   2  -4    0.70    0.65
   8   2  -4    0.40    0.27
   3  -8   4    3.83    0.54
   8  -3  -4    4.65    1.19
  -3  -8  -4    4.55    0.65
  -3  -8  -4    2.70    0.51
  -8  -3   4    4.32    0.53
   3   8  -4    3.86    0.46
  -3  -8  -4    3.22    0.56
  -8   3  -4    2.47    0.87
  -8   3  -4    3.11    0.33
  -8   3  -4    4.26    0.59
   8  -3  -4    4.15    0.56
  -8  -3   4    3.85    0.99
  -8  -3   4    2.79    0.34
   3  -8   4    3.19    0.98
  -8   3  -4    3.17    0.60
   3   8  -4    1.48    0.76
   3   8  -4    3.28    0.73
  -3   8   4    3.03    0.80
   8   3   4    3.44    0.72
  -8  -3   4    3.79    0.97
   3  -8   4    2.66    0.43
   3  -8  -4    3.64    0.69
   8  -3   4    3.55    0.80
   3  -8  -4    2.58    0.49
   8   3  -4    3.98    0.53
  -3  -8   4    3.14    0.43
  -8  -3  -4    2.64    0.48
  -8   3   4    3.31    0.95
   3  -8  -4    3.27    0.44
  -3  -8   4    3.72    0.44
   8   3  -4    3.34    0.47
   3   8   4    2.86    0.65
  -8  -3  -4    3.00    0.56
  -8   3   4    3.03    0.38
  -3  -8   4    2.74    0.80
  -8   3   4    2.08    0.77
  -3   8  -4    2.53    0.67
  -3   8  -4    4.29    0.52
  -8  -3  -4    3.63    0.59
  -3  -8   4    3.39    0.90
  -8  -3  -4    2.70    0.25
   8  -3   4    3.65    0.97
  -3   8  -4    3.38    0.94
   3  -8  -4    3.83    0.62
   8   3  -4    3.45    1.06
  -8  -3  -4    3.39    0.58
  -8   3   4    2.66    0.38
  -8  -4   4    0.80    0.71
  -8   4  -4    0.87    0.24
  -8   4  -4    0.42    0.36
  -4   8   4    0.23    0.18
   4   8  -4    0.54    0.30
  -4  -8  -4    0.37    0.29
  -4  -8  -4    0.61    0.37
  -8   4  -4    0.70    0.56
  -4  -8  -4    0.59    0.29
  -8  -4   4    0.60    0.22
   4  -8   4    0.57    0.26
  -8  -4   4    0.63    0.24
  -8  -4   4    0.02    0.50
  -8   4  -4    0.73    0.28
   8  -4  -4    0.92    0.93
  -8   4  -4   -1.12    0.83
   4  -8   4    0.87    0.33
   4   8  -4    0.43    0.24
   8   4   4   -0.09    0.46
   8  -4  -4    0.70    0.33
  -4  -8  -4    0.27    0.32
  -4  -8   4    0.17    0.20
  -8   4   4    0.53    0.53
  -4   8  -4   -0.36    0.54
   8   4  -4    0.43    0.31
   4  -8  -4    0.51    0.42
   4   8   4    0.77    0.37
  -8  -4  -4    0.99    0.39
  -8  -4  -4    0.59    0.14
   8  -4   4    0.65    0.61
  -4   8  -4   -0.60    0.58
   4  -8  -4    0.51    0.40
  -8   4   4    0.35    0.21
   4  -8  -4    0.66    0.27
  -8  -4  -4    0.57    0.30
  -4  -8   4    0.33    0.62
  -8   4   4   -0.03    0.25
   8   4  -4    0.65    0.24
   8   4  -4    1.50    0.87
  -4  -8   4    0.34    0.21
  -8  -4  -4    0.64    0.33
   8  -4   4    0.72    0.32
  -8   4   4    0.91    0.74
  -8  -4  -4    0.75    0.36
  -8   5  -4   71.92    2.85
  -5  -8  -4   62.10    2.64
  -8  -5   4   68.30    2.36
  -5   8   4   62.00    2.44
  -8   5  -4   67.11    2.47
  -8  -5   4   64.44    3.67
   5   8  -4   68.29    2.55
   8  -5  -4   63.90    2.88
  -8  -5   4   70.32    3.78
   5  -8   4   66.60    2.60
   5   8  -4   68.45    2.65
   5  -8   4   67.71    2.68
  -5  -8  -4   63.86    2.63
  -8  -5   4   71.38    2.60
  -5   8   4   67.74    3.71
  -5  -8  -4   70.33    2.85
  -8   5  -4   68.22    2.88
  -8   5  -4   64.89    3.63
   8  -5  -4   67.65    2.68
   8   5   4   70.29    3.22
   5   8  -4   74.24    3.99
  -5  -8  -4   68.76    2.77
   5  -8   4   67.29    3.87
  -5  -8   4   68.94    3.80
  -5  -8   4   68.83    2.53
  -8   5   4   64.90    3.76
  -5   8  -4   67.36    3.23
   8  -5   4   71.32    3.96
  -5   8  -4   61.84    3.52
  -8  -5  -4   59.79    2.74
   5  -8  -4   65.75    2.58
  -5  -8   4   56.74    3.52
  -8  -5  -4   67.98    2.80
  -8  -5  -4   70.02    2.77
  -8   5   4   66.98    2.43
  -5  -8   4   62.45    2.32
  -5   8  -4   67.89    2.52
   8   5  -4   67.49    2.56
   5   8   4   65.30    3.09
  -8  -5  -4   75.73    2.96
   8   5  -4   65.99    2.61
   8   5  -4   68.03    3.87
   8  -5   4   64.85    2.59
  -8   5   4   65.05    3.62
   5  -8  -4   66.11    2.87
  -6  -8  -4   16.35    1.16
   6   8  -4   11.41    1.78
  -6  -8  -4   14.77    1.12
   8  -6  -4   14.78    1.03
   6  -8   4   14.44    1.00
  -8   6  -4   13.21    1.01
  -6  -8  -4   12.31    0.97
  -6   8   4   14.68    1.71
  -8  -6   4   13.77    1.66
   6  -8   4   17.10    1.90
  -8  -6   4   14.34    0.87
  -8  -6   4   14.08    1.72
   6   8  -4   14.11    0.95
   8  -6  -4   11.55    0.94
  -6   8   4   13.26    0.81
  -8   6   4   12.01    1.74
   8  -6   4   11.14    1.84
  -8   6   4   14.88    0.92
   8   6  -4   13.60    0.92
   6  -8  -4   13.23    0.95
  -6  -8   4   10.16    1.56
   8  -6   4   13.33    0.99
  -8  -6  -4   10.95    0.99
  -8   6   4   12.95    0.96
  -6  -8   4   12.69    0.83
  -8  -6  -4   12.57    1.47
   8   6  -4   12.44    1.08
  -8  -6  -4   15.25    1.25
  -6  -8   4   11.25    1.72
  -6   8  -4   14.07    0.83
   6   8   4   13.96    1.44
  -8  -6  -4   13.77    1.03
   8  -6   4   12.41    0.95
   6  -8  -4   12.79    1.09
  -8   6   4   13.05    1.97
   8   6  -4   13.19    1.83
   8  -7  -4   24.40    1.43
  -7  -8  -4   27.14    1.51
   7   8  -4   27.62    2.50
   7   8  -4   24.92    1.32
  -7  -8  -4   25.49    1.55
   7   8  -4   25.32    1.37
  -7  -8  -4   26.76    1.50
  -7   8   4   27.31    2.35
  -8  -7   4   26.66    1.31
  -7   8   4   25.14    1.22
   8  -7  -4   26.68    1.43
   7  -8   4   25.80    1.39
  -7   8   4   26.81    2.30
   8   7   4   25.51    1.91
   7  -8   4   27.31    2.45
   7  -8   4   27.83    1.47
  -8  -7   4   24.86    2.30
  -8  -7   4   28.00    2.42
  -8   7  -4   25.40    1.24
  -7   8  -4   31.15    1.38
  -7  -8   4   25.24    2.45
  -8  -7  -4   27.39    1.55
  -8   7   4   25.17    2.22
   8   7  -4   30.05    1.50
  -8   7   4   29.17    1.32
  -8   7   4   28.98    2.49
   8  -7   4   27.86    1.47
  -7  -8   4   30.95    2.51
   8   7  -4   25.98    2.50
  -8  -7  -4   30.88    1.72
  -7  -8   4   27.22    1.37
   8  -7   4   25.75    1.51
   8   7  -4   28.68    1.44
  -8   7   4   25.80    1.42
  -8  -7  -4   32.70    1.65
   7  -8  -4   31.18    1.52
   8  -7   4   29.54    2.61
   7   8   4   29.78    2.05
  -8  -8  -4   22.57    1.45
   8   8  -4   21.70    1.24
   8  -8   4   21.41    1.31
   8   8  -4   23.59    1.25
  -8   8  -4   21.46    1.13
  -8  -8   4   22.68    1.18
   8  -8  -4   21.51    1.29
   8   8   4   21.55    1.89
  -8  -8  -4   23.02    1.41
  -8  -8   4   22.73    2.28
  -8   8   4   19.86    2.14
  -8  -8  -4   21.34    1.36
   8  -8  -4   21.54    1.35
   8  -8   4   21.39    1.26
  -8   8   4   21.79    2.15
   8  -8   4   19.46    2.32
   8   8  -4   20.85    2.25
  -8   8   4   21.31    1.11
   9   0   4   46.13    2.76
   0  -9   4   45.05    1.81
   0   9  -4   41.64    2.59
  -9   0   4   46.44    3.69
   0   9  -4   44.52    1.77
   0   9   4   49.37    2.70
   0  -9   4   46.10    1.89
  -9   0  -4   44.51    1.68
   0   9  -4   46.48    1.92
   0  -9  -4   44.77    2.02
   0  -9  -4   44.06    1.76
   0  -9  -4   45.74    2.01
   0  -9  -4   48.53    2.30
  -9   0   4   48.13    1.77
  -9   0   4   46.11    1.91
  -9   0  -4   44.88    2.21
   9   0  -4   50.12    3.21
   9   0  -4   46.95    1.97
   0  -9   4   47.36    2.97
  -9   0  -4   45.37    2.08
   9   0  -4   42.13    1.86
   0   9  -4   47.26    3.01
   9   0   4   39.61    1.92
  -1   9   4   46.22    2.69
   9  -1  -4   45.76    1.98
  -9   1  -4   45.25    2.07
   1  -9   4   45.91    2.96
   1   9  -4   44.38    2.82
   1   9  -4   45.14    1.93
  -1  -9  -4   45.53    1.74
  -1  -9  -4   48.07    2.07
   1  -9   4   46.41    1.87
  -9   1  -4   44.71    2.22
   9   1   4   48.42    2.77
   1  -9   4   47.16    1.93
  -9  -1   4   45.00    2.99
  -9   1  -4   47.15    1.74
   9  -1  -4   43.73    1.86
  -1  -9  -4   47.59    2.24
  -1  -9  -4   45.71    2.04
   9  -1  -4   48.74    3.20
  -9  -1   4   46.67    3.08
  -9  -1   4   47.47    1.93
   1   9  -4   45.99    1.83
   1   9  -4   47.35    4.24
  -1   9  -4   47.05    1.92
  -9  -1  -4   45.58    1.66
  -1   9  -4   46.73    3.00
  -1  -9   4   44.92    2.93
  -1   9  -4   44.74    2.55
   1  -9  -4   46.72    2.01
  -9  -1  -4   45.37    2.11
  -1  -9   4   42.15    1.77
  -9   1   4   43.49    4.15
  -9  -1  -4   42.24    2.06
   1  -9  -4   45.09    1.80
   1  -9  -4   49.62    2.08
   9   1  -4   46.81    3.10
   1   9   4   44.18    2.53
  -9   1   4   45.27    1.76
  -1   9  -4   45.56    1.75
   1  -9  -4   43.42    2.24
   9   1  -4   44.71    1.89
  -1  -9   4   46.68    1.88
  -9  -1  -4   45.60    2.21
  -9   1   4   46.64    1.91
   9   1  -4   44.87    1.95
   2   9  -4   23.23    2.04
   9  -2  -4   16.82    2.05
  -2  -9  -4   21.51    1.27
   9  -2  -4   20.41    1.16
   2   9  -4   21.73    2.02
   2   9  -4   19.68    1.05
  -9   2  -4   20.86    1.20
  -9   2  -4   20.06    0.94
  -9  -2   4   20.18    1.09
  -2  -9  -4   20.89    1.21
  -2   9   4   18.46    1.03
  -9  -2   4   18.83    2.12
  -2  -9  -4   21.59    1.33
  -9  -2   4   19.48    1.80
  -2  -9  -4   19.73    1.23
  -9   2  -4   18.90    1.33
  -9  -2   4   21.78    0.97
   2  -9   4   20.11    1.98
   2   9  -4   21.19    1.13
   9   2   4   21.23    1.73
   2  -9   4   19.05    1.07
   9  -2  -4   19.07    1.02
   2  -9   4   19.94    1.09
  -9   2   4   17.49    0.90
   9   2  -4   17.12    1.03
  -2   9  -4   17.12    0.98
   2  -9  -4   17.82    1.35
  -9  -2  -4   15.08    1.12
   2  -9  -4   19.12    0.98
  -9  -2  -4   18.24    1.14
   2  -9  -4   17.10    1.15
  -2  -9   4   17.35    0.91
   2  -9  -4   16.37    1.08
  -2  -9   4   17.42    0.98
  -9  -2  -4   17.32    1.17
[truncated: 646,152 more chars]
