# Supplementary material for: Mesitylated trityl radicals, a platform for doublet emission: symmetry breaking, charge-transfer states and conjugated polymers
Source: Nat Commun. 2023 Jul 12;14:4147. doi: 10.1038/s41467-023-39834-2 (PMC10338495; doi:10.1038/s41467-023-39834-2)
Supplement: Supplementary file 3 — Source Data [file 41467_2023_39834_MOESM3_ESM.zip › CIFs/M2_TTM.cif]

#-------------------------------------------------------------------------------
# This CIF originates from:
#-------------------------------------------------------------------------------
# University of Cambridge, Department of Chemistry,
# Lensfield Road, Cambridge, CB2 1EW, United Kingdom
#-------------------------------------------------------------------------------

#===============================================================================
data_M2_TTM
#===============================================================================
_audit_creation_method                SHELXL-2019/1

#-------------------------------------------------------------------------------
# Inserted by local software: cifUpdate ver. 3.1  (Andrew D. Bond, March 2019)
#-------------------------------------------------------------------------------
_cambridge_user_name                  'Petri Murto'
_cambridge_user_crsid                 pm707
_cambridge_supervisor_name            'Hugo Bronstein'
_cambridge_supervisor_crsid           hab60
_cambridge_crystallographer_name      'Andrew Bond'
_cambridge_crystallographer_crsid     adb29
_cambridge_sample_id                  PM-C73
_cambridge_data_id                    HB_B1_0049
#-------------------------------------------------------------------------------

_chemical_name_systematic             ?
_chemical_name_common                 ?
_chemical_melting_point               ?
_chemical_formula_moiety              'C37 H28 Cl7, C H Cl3'
_chemical_formula_sum                 'C38 H29 Cl10'
_chemical_formula_weight              840.11
_chemical_absolute_configuration      ad

loop_
_atom_type_symbol
_atom_type_description
_atom_type_scat_dispersion_real
_atom_type_scat_dispersion_imag
_atom_type_scat_source
C C 0.0181 0.0091 'International Tables Vol C Tables 4.2.6.8 and 6.1.1.4'
H H 0.0000 0.0000 'International Tables Vol C Tables 4.2.6.8 and 6.1.1.4'
Cl Cl 0.3639 0.7018 'International Tables Vol C Tables 4.2.6.8 and 6.1.1.4'

_space_group_crystal_system           orthorhombic
_space_group_IT_number                33
_space_group_name_H-M_alt             'P n a 21'
_space_group_name_Hall                'P 2c -2n'

_shelx_space_group_comment
;
The symmetry employed for this shelxl refinement is uniquely defined
by the following loop, which should always be used as a source of
symmetry information in preference to the above space-group names.
They are only intended as comments.
;

loop_
_space_group_symop_operation_xyz
'x, y, z'
'-x, -y, z+1/2'
'x+1/2, -y+1/2, z'
'-x+1/2, y+1/2, z+1/2'

_cell_length_a                        15.9187(4)
_cell_length_b                        20.6752(5)
_cell_length_c                        11.6563(3)
_cell_angle_alpha                     90
_cell_angle_beta                      90
_cell_angle_gamma                     90
_cell_volume                          3836.35(17)
_cell_formula_units_Z                 4
_cell_measurement_temperature         180(2)
_cell_measurement_reflns_used         9895
_cell_measurement_theta_min           5.17
_cell_measurement_theta_max           66.54

_exptl_crystal_description            plate
_exptl_crystal_colour                 orange
_exptl_crystal_density_meas           ?
_exptl_crystal_density_method         ?
_exptl_crystal_density_diffrn         1.455
_exptl_crystal_F_000                  1708
_exptl_transmission_factor_min        ?
_exptl_transmission_factor_max        ?
_exptl_crystal_size_max               0.250
_exptl_crystal_size_mid               0.250
_exptl_crystal_size_min               0.050
_exptl_absorpt_coefficient_mu         6.864
_shelx_estimated_absorpt_T_min        0.279
_shelx_estimated_absorpt_T_max        0.725
_exptl_absorpt_correction_type        multi-scan
_exptl_absorpt_correction_T_min       0.4802
_exptl_absorpt_correction_T_max       0.7528
_exptl_absorpt_process_details        'SADABS (Bruker, 2016)'

_diffrn_ambient_temperature           180(2)
_diffrn_radiation_wavelength          1.54178
_diffrn_radiation_type                CuK\a
_diffrn_source                        'Incoatec I\mS Cu microsource'
_diffrn_measurement_device_type       'Bruker D8-QUEST PHOTON-III'
_diffrn_measurement_method            '\w and \f-scans'
_diffrn_detector_area_resol_mean      ?
_diffrn_reflns_number                 28474
_diffrn_reflns_av_unetI/netI          0.0366
_diffrn_reflns_av_R_equivalents       0.0381
_diffrn_reflns_limit_h_min            -18
_diffrn_reflns_limit_h_max            16
_diffrn_reflns_limit_k_min            -24
_diffrn_reflns_limit_k_max            24
_diffrn_reflns_limit_l_min            -13
_diffrn_reflns_limit_l_max            13
_diffrn_reflns_theta_min              3.504
_diffrn_reflns_theta_max              66.581
_diffrn_reflns_theta_full             66.581
_diffrn_measured_fraction_theta_max   0.996
_diffrn_measured_fraction_theta_full  0.996
_diffrn_reflns_Laue_measured_fraction_max 0.996
_diffrn_reflns_Laue_measured_fraction_full 0.996
_diffrn_reflns_point_group_measured_fraction_max 0.960
_diffrn_reflns_point_group_measured_fraction_full 0.961
_reflns_number_total                  6498
_reflns_number_gt                     6342
_reflns_threshold_expression          'I > 2\s(I)'
_reflns_Friedel_coverage              0.830
_reflns_Friedel_fraction_max          0.921
_reflns_Friedel_fraction_full         0.921

_reflns_special_details
;
Reflections were merged by SHELXL according to the crystal
class for the calculation of statistics and refinement.

_reflns_Friedel_fraction is defined as the number of unique
Friedel pairs measured divided by the number that would be
possible theoretically, ignoring centric projections and
systematic absences.

===============================================================================
INTENSITY STATISTICS FOR DATASET # 1  HB_B1_0049_0m.hkl
===============================================================================
 Resolution   #Data #Theory %Complete Redundancy Mean I Mean I/s Rmerge  Rsigma
-------------------------------------------------------------------------------
  Inf - 3.70      57     67     85.1     1.61     96.83   18.46  0.0256  0.0385
 3.70 - 2.38     133    135     98.5     2.36     81.37   23.25  0.0324  0.0396
 2.38 - 1.88     190    191     99.5     4.79     45.66   32.86  0.0396  0.0283
 1.88 - 1.62     197    199     99.0     7.33     39.17   40.95  0.0400  0.0227
 1.62 - 1.47     184    184    100.0    10.32     25.20   45.68  0.0455  0.0195
 1.47 - 1.36     191    191    100.0    11.34     21.73   43.03  0.0456  0.0210
 1.36 - 1.27     213    213    100.0    10.83     20.94   42.37  0.0459  0.0191
 1.27 - 1.21     170    170    100.0    10.16     19.01   38.32  0.0450  0.0201
 1.21 - 1.15     202    203     99.5    10.40     17.66   37.93  0.0455  0.0211
 1.15 - 1.11     176    176    100.0    10.12     11.80   33.91  0.0560  0.0233
 1.11 - 1.06     228    228    100.0     8.87     11.00   29.61  0.0564  0.0261
 1.06 - 1.03     173    173    100.0     9.14      7.53   27.33  0.0690  0.0277
 1.03 - 1.00     183    183    100.0     8.90      8.29   29.53  0.0660  0.0272
 1.00 - 0.97     209    209    100.0     7.30      8.17   27.22  0.0589  0.0300
 0.97 - 0.95     162    162    100.0     7.34      5.56   24.27  0.0628  0.0324
 0.95 - 0.93     176    176    100.0     6.68      6.47   24.66  0.0574  0.0320
 0.93 - 0.90     272    272    100.0     6.36      5.17   23.54  0.0629  0.0344
 0.90 - 0.88     217    217    100.0     6.07      4.98   22.70  0.0621  0.0350
 0.88 - 0.87     107    107    100.0     6.04      4.88   21.95  0.0613  0.0344
 0.87 - 0.85     239    239    100.0     5.48      4.53   22.67  0.0610  0.0373
 0.85 - 0.84     122    122    100.0     4.90      4.45   20.82  0.0655  0.0396
-------------------------------------------------------------------------------
 0.94 - 0.84    1058   1058    100.0     5.94      4.96   22.77  0.0622  0.0355
  Inf - 0.84    3801   3817     99.6     7.73     18.04   30.71  0.0475  0.0283
===============================================================================
;

_computing_data_collection            'APEX4 (Bruker, 2021)'
_computing_cell_refinement            'SAINT (Bruker, 2016)'
_computing_data_reduction             SAINT
_computing_structure_solution         'SHELXT (Sheldrick, 2015)'
_computing_structure_refinement       'SHELXL (Sheldrick, 2015)'
_computing_molecular_graphics         'Mercury (Macrae et al., 2008)'
_computing_publication_material       SHELXL

_refine_special_details               ?

_refine_ls_structure_factor_coef      Fsqd
_refine_ls_matrix_type                full
_refine_ls_weighting_scheme           calc
_refine_ls_weighting_details
 'w=1/[\s^2^(Fo^2^)+(0.0384P)^2^+0.6310P] where P=(Fo^2^+2Fc^2^)/3'
_atom_sites_solution_primary          dual
_atom_sites_solution_secondary        difmap
_atom_sites_solution_hydrogens        geom
_refine_ls_hydrogen_treatment         constr
_refine_ls_extinction_method          none
_refine_ls_extinction_coef            .
_refine_ls_abs_structure_Flack        0.025(5)
_refine_ls_abs_structure_details
;
Flack x determined using 2774 quotients [(I+)-(I-)]/[(I+)+(I-)]
(Parsons, Flack and Wagner, Acta Cryst. B69 (2013) 249-259).
;
_refine_ls_number_reflns              6498
_refine_ls_number_parameters          439
_refine_ls_number_restraints          1
_refine_ls_R_factor_all               0.0270
_refine_ls_R_factor_gt                0.0263
_refine_ls_wR_factor_ref              0.0682
_refine_ls_wR_factor_gt               0.0676
_refine_ls_goodness_of_fit_ref        1.052
_refine_ls_restrained_S_all           1.052
_refine_ls_shift/su_max               0.001
_refine_ls_shift/su_mean              0.000
_refine_diff_density_max              0.309
_refine_diff_density_min              -0.406
_refine_diff_density_rms              0.049

loop_
_atom_site_label
_atom_site_type_symbol
_atom_site_fract_x
_atom_site_fract_y
_atom_site_fract_z
_atom_site_U_iso_or_equiv
_atom_site_adp_type
_atom_site_occupancy
_atom_site_site_symmetry_order
_atom_site_calc_flag
_atom_site_refinement_flags_posn
_atom_site_refinement_flags_adp
_atom_site_refinement_flags_occupancy
_atom_site_disorder_assembly
_atom_site_disorder_group
Cl1 Cl 0.55513(6) 0.62211(4) 0.71125(7) 0.03819(19) Uani 1 1 d . . . . .
Cl2 Cl 0.43941(6) 0.40957(4) 0.50603(8) 0.0427(2) Uani 1 1 d . . . . .
Cl3 Cl 0.44836(5) 0.62947(3) 0.26623(6) 0.03447(18) Uani 1 1 d . . . . .
Cl4 Cl 0.42622(4) 0.80829(4) 0.36404(7) 0.03084(17) Uani 1 1 d . . . . .
Cl5 Cl 0.68781(5) 0.64075(4) 0.42739(8) 0.0416(2) Uani 1 1 d . . . . .
Cl6 Cl 0.62653(4) 0.79127(4) 0.61599(6) 0.02984(16) Uani 1 1 d . . . . .
Cl7 Cl 0.32362(4) 0.67547(4) 0.53725(7) 0.03692(19) Uani 1 1 d . . . . .
C1 C 0.51245(16) 0.69475(13) 0.4880(3) 0.0209(5) Uani 1 1 d . . . . .
C2 C 0.49954(17) 0.62466(13) 0.4899(3) 0.0218(5) Uani 1 1 d . . . . .
C3 C 0.51116(19) 0.58748(14) 0.5896(3) 0.0267(6) Uani 1 1 d . . . . .
C4 C 0.4933(2) 0.52233(15) 0.5958(3) 0.0328(7) Uani 1 1 d . . . . .
H4A H 0.502039 0.499151 0.665133 0.039 Uiso 1 1 calc R U . . .
C5 C 0.4626(2) 0.49124(14) 0.4997(3) 0.0308(6) Uani 1 1 d . . . . .
C6 C 0.45035(19) 0.52476(15) 0.3981(3) 0.0283(6) Uani 1 1 d . . . . .
H6A H 0.429064 0.503301 0.332152 0.034 Uiso 1 1 calc R U . . .
C7 C 0.46964(18) 0.58986(14) 0.3943(2) 0.0245(6) Uani 1 1 d . . . . .
C8 C 0.55872(16) 0.72601(13) 0.3950(2) 0.0201(5) Uani 1 1 d . . . . .
C9 C 0.52693(17) 0.78018(13) 0.3353(2) 0.0215(5) Uani 1 1 d . . . . .
C10 C 0.57029(18) 0.81041(13) 0.2478(3) 0.0237(6) Uani 1 1 d . . . . .
H10A H 0.546507 0.847029 0.210776 0.028 Uiso 1 1 calc R U . . .
C11 C 0.64906(18) 0.78744(13) 0.2132(3) 0.0237(6) Uani 1 1 d . . . . .
C12 C 0.68182(18) 0.73366(14) 0.2690(3) 0.0266(6) Uani 1 1 d . . . . .
H12A H 0.734824 0.716877 0.246270 0.032 Uiso 1 1 calc R U . . .
C13 C 0.63810(18) 0.70440(13) 0.3570(3) 0.0253(6) Uani 1 1 d . . . . .
C14 C 0.69677(17) 0.82210(13) 0.1218(3) 0.0227(6) Uani 1 1 d . . . . .
C15 C 0.73835(18) 0.88016(14) 0.1504(3) 0.0253(6) Uani 1 1 d . . . . .
C16 C 0.78176(19) 0.91339(14) 0.0651(3) 0.0288(6) Uani 1 1 d . . . . .
H16A H 0.810815 0.951963 0.084764 0.035 Uiso 1 1 calc R U . . .
C17 C 0.78398(19) 0.89209(15) -0.0476(3) 0.0301(6) Uani 1 1 d . . . . .
C18 C 0.74225(19) 0.83506(15) -0.0736(3) 0.0308(6) Uani 1 1 d . . . . .
H18A H 0.742524 0.820129 -0.150668 0.037 Uiso 1 1 calc R U . . .
C19 C 0.70003(18) 0.79893(13) 0.0088(3) 0.0251(6) Uani 1 1 d . . . . .
C20 C 0.7351(2) 0.90581(16) 0.2714(3) 0.0356(7) Uani 1 1 d . . . . .
H20A H 0.780595 0.937083 0.282743 0.053 Uiso 1 1 calc R U . . .
H20B H 0.741658 0.869930 0.325573 0.053 Uiso 1 1 calc R U . . .
H20C H 0.680914 0.927075 0.284415 0.053 Uiso 1 1 calc R U . . .
C21 C 0.8307(2) 0.9298(2) -0.1388(4) 0.0486(9) Uani 1 1 d . . . . .
H21A H 0.828146 0.976062 -0.121034 0.073 Uiso 1 1 calc R U . . .
H21B H 0.804688 0.921916 -0.213767 0.073 Uiso 1 1 calc R U . . .
H21C H 0.889483 0.915759 -0.140829 0.073 Uiso 1 1 calc R U . . .
C22 C 0.6590(2) 0.73559(15) -0.0257(3) 0.0351(7) Uani 1 1 d . . . . .
H22A H 0.638637 0.738802 -0.104882 0.053 Uiso 1 1 calc R U . . .
H22B H 0.611634 0.726576 0.025576 0.053 Uiso 1 1 calc R U . . .
H22C H 0.700158 0.700495 -0.020183 0.053 Uiso 1 1 calc R U . . .
C23 C 0.47457(17) 0.73330(13) 0.5804(2) 0.0206(5) Uani 1 1 d . . . . .
C24 C 0.52034(16) 0.77946(13) 0.6442(2) 0.0215(6) Uani 1 1 d . . . . .
C25 C 0.48582(18) 0.81439(14) 0.7333(3) 0.0253(6) Uani 1 1 d . . . . .
H25A H 0.519592 0.844441 0.774221 0.030 Uiso 1 1 calc R U . . .
C26 C 0.40199(18) 0.80603(13) 0.7639(3) 0.0242(6) Uani 1 1 d . . . . .
C27 C 0.35430(18) 0.76198(14) 0.7013(3) 0.0253(6) Uani 1 1 d . . . . .
H27A H 0.296585 0.756147 0.719205 0.030 Uiso 1 1 calc R U . . .
C28 C 0.39012(17) 0.72664(13) 0.6132(3) 0.0235(6) Uani 1 1 d . . . . .
C29 C 0.36344(17) 0.84412(14) 0.8592(3) 0.0247(6) Uani 1 1 d . . . . .
C30 C 0.31115(18) 0.89691(15) 0.8336(3) 0.0273(6) Uani 1 1 d . . . . .
C31 C 0.27888(19) 0.93329(15) 0.9238(3) 0.0316(6) Uani 1 1 d . . . . .
H31A H 0.243700 0.969162 0.906936 0.038 Uiso 1 1 calc R U . . .
C32 C 0.2964(2) 0.91891(16) 1.0379(3) 0.0333(7) Uani 1 1 d . . . . .
C33 C 0.3464(2) 0.86578(16) 1.0608(3) 0.0315(7) Uani 1 1 d . . . . .
H33A H 0.358296 0.855040 1.138397 0.038 Uiso 1 1 calc R U . . .
C34 C 0.37985(19) 0.82752(15) 0.9738(3) 0.0290(6) Uani 1 1 d . . . . .
C35 C 0.2924(3) 0.91538(17) 0.7111(3) 0.0397(8) Uani 1 1 d . . . . .
H35A H 0.254992 0.953024 0.710057 0.060 Uiso 1 1 calc R U . . .
H35B H 0.265065 0.879043 0.672098 0.060 Uiso 1 1 calc R U . . .
H35C H 0.344920 0.926064 0.671588 0.060 Uiso 1 1 calc R U . . .
C36 C 0.2622(3) 0.9600(2) 1.1341(3) 0.0485(9) Uani 1 1 d . . . . .
H36A H 0.306316 0.967092 1.191408 0.073 Uiso 1 1 calc R U . . .
H36B H 0.214574 0.937830 1.170004 0.073 Uiso 1 1 calc R U . . .
H36C H 0.243612 1.001719 1.103407 0.073 Uiso 1 1 calc R U . . .
C37 C 0.4306(2) 0.76801(19) 1.0043(3) 0.0443(8) Uani 1 1 d . . . . .
H37A H 0.424388 0.758837 1.086366 0.066 Uiso 1 1 calc R U . . .
H37B H 0.489919 0.775660 0.986617 0.066 Uiso 1 1 calc R U . . .
H37C H 0.410198 0.731007 0.959727 0.066 Uiso 1 1 calc R U . . .
C1S C 0.4880(2) 0.98887(17) 0.9353(4) 0.0406(8) Uani 1 1 d . . . . .
H1S H 0.443254 0.955275 0.943538 0.049 Uiso 1 1 calc R U . . .
Cl1S Cl 0.45349(7) 1.05867(5) 1.00632(10) 0.0581(3) Uani 1 1 d . . . . .
Cl2S Cl 0.50127(9) 1.00394(6) 0.78894(10) 0.0626(3) Uani 1 1 d . . . . .
Cl3S Cl 0.57957(8) 0.95823(8) 0.99759(14) 0.0836(4) Uani 1 1 d . . . . .

loop_
_atom_site_aniso_label
_atom_site_aniso_U_11
_atom_site_aniso_U_22
_atom_site_aniso_U_33
_atom_site_aniso_U_23
_atom_site_aniso_U_13
_atom_site_aniso_U_12
Cl1 0.0569(5) 0.0301(4) 0.0275(4) 0.0049(3) -0.0164(4) -0.0063(3)
Cl2 0.0653(5) 0.0230(3) 0.0396(4) 0.0029(3) -0.0063(4) -0.0088(3)
Cl3 0.0548(5) 0.0296(3) 0.0190(3) 0.0014(3) -0.0044(3) -0.0039(3)
Cl4 0.0231(3) 0.0396(4) 0.0298(4) 0.0091(3) 0.0054(3) 0.0104(3)
Cl5 0.0336(4) 0.0432(4) 0.0479(5) 0.0240(4) 0.0140(3) 0.0184(3)
Cl6 0.0183(3) 0.0401(4) 0.0311(4) -0.0052(3) 0.0037(3) -0.0059(3)
Cl7 0.0219(3) 0.0468(4) 0.0421(4) -0.0226(4) 0.0049(3) -0.0086(3)
C1 0.0190(13) 0.0246(13) 0.0192(13) 0.0005(11) 0.0006(11) 0.0009(10)
C2 0.0187(12) 0.0254(13) 0.0212(13) 0.0011(11) 0.0045(10) 0.0013(10)
C3 0.0302(14) 0.0265(14) 0.0233(15) 0.0011(11) -0.0022(12) -0.0003(12)
C4 0.0422(17) 0.0274(14) 0.0288(18) 0.0071(12) -0.0059(13) -0.0015(13)
C5 0.0357(16) 0.0226(14) 0.0342(16) 0.0015(13) 0.0006(14) -0.0021(12)
C6 0.0332(15) 0.0257(14) 0.0259(16) -0.0048(12) 0.0026(12) -0.0001(11)
C7 0.0287(14) 0.0274(14) 0.0174(14) 0.0004(11) 0.0034(11) 0.0029(11)
C8 0.0207(13) 0.0216(13) 0.0181(14) -0.0005(10) 0.0020(10) 0.0019(10)
C9 0.0197(12) 0.0238(13) 0.0210(14) 0.0002(11) 0.0023(10) 0.0037(10)
C10 0.0261(14) 0.0231(13) 0.0220(15) 0.0032(10) 0.0024(11) 0.0036(11)
C11 0.0257(14) 0.0234(13) 0.0218(14) 0.0014(11) 0.0021(12) -0.0009(11)
C12 0.0244(14) 0.0286(14) 0.0269(15) 0.0033(12) 0.0065(12) 0.0060(11)
C13 0.0263(14) 0.0254(14) 0.0242(14) 0.0049(11) 0.0030(12) 0.0065(11)
C14 0.0223(13) 0.0245(13) 0.0213(14) 0.0028(11) 0.0027(12) 0.0024(10)
C15 0.0270(14) 0.0258(13) 0.0231(15) 0.0028(11) 0.0005(12) 0.0008(11)
C16 0.0267(14) 0.0260(14) 0.0336(17) 0.0047(12) 0.0016(13) -0.0030(12)
C17 0.0269(14) 0.0354(15) 0.0281(16) 0.0103(13) 0.0041(12) 0.0027(13)
C18 0.0311(15) 0.0376(16) 0.0237(15) -0.0012(13) 0.0063(13) 0.0039(12)
C19 0.0240(13) 0.0267(13) 0.0247(15) -0.0002(11) 0.0030(11) 0.0043(11)
C20 0.0432(18) 0.0364(16) 0.0271(17) -0.0036(13) 0.0007(14) -0.0070(14)
C21 0.049(2) 0.058(2) 0.039(2) 0.0194(18) 0.0106(18) -0.0080(17)
C22 0.0348(16) 0.0334(16) 0.0372(19) -0.0090(13) 0.0054(14) -0.0014(13)
C23 0.0212(12) 0.0207(12) 0.0200(14) 0.0023(10) 0.0008(11) -0.0007(10)
C24 0.0162(12) 0.0251(13) 0.0230(15) 0.0024(11) 0.0026(11) -0.0021(10)
C25 0.0250(14) 0.0268(13) 0.0240(16) -0.0020(11) 0.0001(12) -0.0030(11)
C26 0.0241(14) 0.0275(13) 0.0210(14) -0.0021(12) 0.0031(12) 0.0006(11)
C27 0.0202(13) 0.0308(14) 0.0247(15) -0.0025(12) 0.0039(11) -0.0031(11)
C28 0.0230(13) 0.0244(13) 0.0230(14) -0.0019(11) 0.0029(12) -0.0040(10)
C29 0.0237(13) 0.0276(14) 0.0228(14) -0.0050(11) 0.0016(12) -0.0041(11)
C30 0.0266(14) 0.0293(14) 0.0261(16) -0.0027(12) 0.0008(12) -0.0020(11)
C31 0.0303(15) 0.0298(14) 0.0346(17) -0.0048(13) 0.0043(14) 0.0027(12)
C32 0.0328(15) 0.0367(16) 0.0303(16) -0.0085(13) 0.0076(13) -0.0023(13)
C33 0.0312(15) 0.0431(17) 0.0203(15) -0.0046(13) 0.0009(12) -0.0038(13)
C34 0.0238(14) 0.0375(16) 0.0258(16) -0.0035(12) -0.0006(12) 0.0006(12)
C35 0.051(2) 0.0392(18) 0.0292(17) 0.0040(15) -0.0025(15) 0.0055(15)
C36 0.055(2) 0.056(2) 0.035(2) -0.0173(17) 0.0088(17) 0.0054(18)
C37 0.0461(19) 0.056(2) 0.0303(18) -0.0018(16) -0.0054(15) 0.0186(17)
C1S 0.0416(18) 0.0386(17) 0.042(2) -0.0010(15) -0.0032(16) 0.0027(14)
Cl1S 0.0824(7) 0.0439(5) 0.0481(6) -0.0072(4) 0.0058(5) 0.0082(5)
Cl2S 0.0829(7) 0.0687(6) 0.0362(5) -0.0036(4) 0.0064(5) 0.0004(5)
Cl3S 0.0631(7) 0.1069(10) 0.0807(9) -0.0033(8) -0.0229(7) 0.0370(7)

_geom_special_details
;
All esds (except the esd in the dihedral angle between two l.s. planes)
are estimated using the full covariance matrix.  The cell esds are taken
into account individually in the estimation of esds in distances, angles
and torsion angles; correlations between esds in cell parameters are only
used when they are defined by crystal symmetry.  An approximate (isotropic)
treatment of cell esds is used for estimating esds involving l.s. planes.
;

loop_
_geom_bond_atom_site_label_1
_geom_bond_atom_site_label_2
_geom_bond_distance
_geom_bond_site_symmetry_2
_geom_bond_publ_flag
Cl1 C3 1.736(3) . ?
Cl2 C5 1.730(3) . ?
Cl3 C7 1.736(3) . ?
Cl4 C9 1.738(3) . ?
Cl5 C13 1.741(3) . ?
Cl6 C24 1.739(3) . ?
Cl7 C28 1.739(3) . ?
C1 C8 1.462(4) . ?
C1 C2 1.464(4) . ?
C1 C23 1.469(4) . ?
C2 C3 1.405(4) . ?
C2 C7 1.410(4) . ?
C3 C4 1.379(4) . ?
C4 C5 1.381(5) . ?
C4 H4A 0.9500 . ?
C5 C6 1.386(5) . ?
C6 C7 1.381(4) . ?
C6 H6A 0.9500 . ?
C8 C13 1.411(4) . ?
C8 C9 1.412(4) . ?
C9 C10 1.381(4) . ?
C10 C11 1.400(4) . ?
C10 H10A 0.9500 . ?
C11 C12 1.390(4) . ?
C11 C14 1.492(4) . ?
C12 C13 1.379(4) . ?
C12 H12A 0.9500 . ?
C14 C19 1.402(4) . ?
C14 C15 1.411(4) . ?
C15 C16 1.392(4) . ?
C15 C20 1.507(4) . ?
C16 C17 1.385(5) . ?
C16 H16A 0.9500 . ?
C17 C18 1.387(5) . ?
C17 C21 1.514(5) . ?
C18 C19 1.390(4) . ?
C18 H18A 0.9500 . ?
C19 C22 1.518(4) . ?
C20 H20A 0.9800 . ?
C20 H20B 0.9800 . ?
C20 H20C 0.9800 . ?
C21 H21A 0.9800 . ?
C21 H21B 0.9800 . ?
C21 H21C 0.9800 . ?
C22 H22A 0.9800 . ?
C22 H22B 0.9800 . ?
C22 H22C 0.9800 . ?
C23 C28 1.405(4) . ?
C23 C24 1.412(4) . ?
C24 C25 1.380(4) . ?
C25 C26 1.392(4) . ?
C25 H25A 0.9500 . ?
C26 C27 1.392(4) . ?
C26 C29 1.493(4) . ?
C27 C28 1.383(4) . ?
C27 H27A 0.9500 . ?
C29 C34 1.404(4) . ?
C29 C30 1.405(4) . ?
C30 C31 1.391(4) . ?
C30 C35 1.508(5) . ?
C31 C32 1.391(5) . ?
C31 H31A 0.9500 . ?
C32 C33 1.383(5) . ?
C32 C36 1.508(5) . ?
C33 C34 1.393(5) . ?
C33 H33A 0.9500 . ?
C34 C37 1.514(5) . ?
C35 H35A 0.9800 . ?
C35 H35B 0.9800 . ?
C35 H35C 0.9800 . ?
C36 H36A 0.9800 . ?
C36 H36B 0.9800 . ?
C36 H36C 0.9800 . ?
C37 H37A 0.9800 . ?
C37 H37B 0.9800 . ?
C37 H37C 0.9800 . ?
C1S Cl3S 1.747(4) . ?
C1S Cl2S 1.747(4) . ?
C1S Cl1S 1.752(4) . ?
C1S H1S 1.0000 . ?

loop_
_geom_angle_atom_site_label_1
_geom_angle_atom_site_label_2
_geom_angle_atom_site_label_3
_geom_angle
_geom_angle_site_symmetry_1
_geom_angle_site_symmetry_3
_geom_angle_publ_flag
C8 C1 C2 121.3(2) . . ?
C8 C1 C23 120.7(2) . . ?
C2 C1 C23 117.9(2) . . ?
C3 C2 C7 114.8(2) . . ?
C3 C2 C1 122.4(3) . . ?
C7 C2 C1 122.7(3) . . ?
C4 C3 C2 123.4(3) . . ?
C4 C3 Cl1 116.3(2) . . ?
C2 C3 Cl1 120.2(2) . . ?
C3 C4 C5 119.0(3) . . ?
C3 C4 H4A 120.5 . . ?
C5 C4 H4A 120.5 . . ?
C4 C5 C6 120.7(3) . . ?
C4 C5 Cl2 119.7(2) . . ?
C6 C5 Cl2 119.6(2) . . ?
C7 C6 C5 118.9(3) . . ?
C7 C6 H6A 120.5 . . ?
C5 C6 H6A 120.5 . . ?
C6 C7 C2 123.1(3) . . ?
C6 C7 Cl3 116.4(2) . . ?
C2 C7 Cl3 120.4(2) . . ?
C13 C8 C9 114.7(2) . . ?
C13 C8 C1 123.0(2) . . ?
C9 C8 C1 122.4(2) . . ?
C10 C9 C8 122.9(2) . . ?
C10 C9 Cl4 116.9(2) . . ?
C8 C9 Cl4 120.1(2) . . ?
C9 C10 C11 120.4(3) . . ?
C9 C10 H10A 119.8 . . ?
C11 C10 H10A 119.8 . . ?
C12 C11 C10 118.2(3) . . ?
C12 C11 C14 121.8(3) . . ?
C10 C11 C14 119.9(2) . . ?
C13 C12 C11 120.6(3) . . ?
C13 C12 H12A 119.7 . . ?
C11 C12 H12A 119.7 . . ?
C12 C13 C8 123.1(3) . . ?
C12 C13 Cl5 116.9(2) . . ?
C8 C13 Cl5 119.9(2) . . ?
C19 C14 C15 119.7(3) . . ?
C19 C14 C11 121.7(3) . . ?
C15 C14 C11 118.6(3) . . ?
C16 C15 C14 118.9(3) . . ?
C16 C15 C20 120.8(3) . . ?
C14 C15 C20 120.3(3) . . ?
C17 C16 C15 122.2(3) . . ?
C17 C16 H16A 118.9 . . ?
C15 C16 H16A 118.9 . . ?
C16 C17 C18 117.7(3) . . ?
C16 C17 C21 121.0(3) . . ?
C18 C17 C21 121.3(3) . . ?
C17 C18 C19 122.5(3) . . ?
C17 C18 H18A 118.7 . . ?
C19 C18 H18A 118.7 . . ?
C18 C19 C14 118.9(3) . . ?
C18 C19 C22 119.3(3) . . ?
C14 C19 C22 121.9(3) . . ?
C15 C20 H20A 109.5 . . ?
C15 C20 H20B 109.5 . . ?
H20A C20 H20B 109.5 . . ?
C15 C20 H20C 109.5 . . ?
H20A C20 H20C 109.5 . . ?
H20B C20 H20C 109.5 . . ?
C17 C21 H21A 109.5 . . ?
C17 C21 H21B 109.5 . . ?
H21A C21 H21B 109.5 . . ?
C17 C21 H21C 109.5 . . ?
H21A C21 H21C 109.5 . . ?
H21B C21 H21C 109.5 . . ?
C19 C22 H22A 109.5 . . ?
C19 C22 H22B 109.5 . . ?
H22A C22 H22B 109.5 . . ?
C19 C22 H22C 109.5 . . ?
H22A C22 H22C 109.5 . . ?
H22B C22 H22C 109.5 . . ?
C28 C23 C24 114.6(2) . . ?
C28 C23 C1 122.6(2) . . ?
C24 C23 C1 122.7(2) . . ?
C25 C24 C23 123.0(2) . . ?
C25 C24 Cl6 117.1(2) . . ?
C23 C24 Cl6 119.8(2) . . ?
C24 C25 C26 120.6(3) . . ?
C24 C25 H25A 119.7 . . ?
C26 C25 H25A 119.7 . . ?
C25 C26 C27 118.0(3) . . ?
C25 C26 C29 121.3(3) . . ?
C27 C26 C29 120.7(3) . . ?
C28 C27 C26 120.7(3) . . ?
C28 C27 H27A 119.7 . . ?
C26 C27 H27A 119.7 . . ?
C27 C28 C23 123.0(3) . . ?
C27 C28 Cl7 116.6(2) . . ?
C23 C28 Cl7 120.2(2) . . ?
C34 C29 C30 120.1(3) . . ?
C34 C29 C26 120.2(3) . . ?
C30 C29 C26 119.7(3) . . ?
C31 C30 C29 118.6(3) . . ?
C31 C30 C35 120.4(3) . . ?
C29 C30 C35 121.0(3) . . ?
C32 C31 C30 122.2(3) . . ?
C32 C31 H31A 118.9 . . ?
C30 C31 H31A 118.9 . . ?
C33 C32 C31 118.0(3) . . ?
C33 C32 C36 120.7(3) . . ?
C31 C32 C36 121.2(3) . . ?
C32 C33 C34 122.0(3) . . ?
C32 C33 H33A 119.0 . . ?
C34 C33 H33A 119.0 . . ?
C33 C34 C29 118.9(3) . . ?
C33 C34 C37 119.6(3) . . ?
C29 C34 C37 121.4(3) . . ?
C30 C35 H35A 109.5 . . ?
C30 C35 H35B 109.5 . . ?
H35A C35 H35B 109.5 . . ?
C30 C35 H35C 109.5 . . ?
H35A C35 H35C 109.5 . . ?
H35B C35 H35C 109.5 . . ?
C32 C36 H36A 109.5 . . ?
C32 C36 H36B 109.5 . . ?
H36A C36 H36B 109.5 . . ?
C32 C36 H36C 109.5 . . ?
H36A C36 H36C 109.5 . . ?
H36B C36 H36C 109.5 . . ?
C34 C37 H37A 109.5 . . ?
C34 C37 H37B 109.5 . . ?
H37A C37 H37B 109.5 . . ?
C34 C37 H37C 109.5 . . ?
H37A C37 H37C 109.5 . . ?
H37B C37 H37C 109.5 . . ?
Cl3S C1S Cl2S 111.7(2) . . ?
Cl3S C1S Cl1S 111.4(2) . . ?
Cl2S C1S Cl1S 110.6(2) . . ?
Cl3S C1S H1S 107.6 . . ?
Cl2S C1S H1S 107.6 . . ?
Cl1S C1S H1S 107.6 . . ?

_shelx_res_file
;
TITL HB_B1_0049 in Pna2(1)
    HB_B1_0049.res
    created by SHELXL-2019/1 at 13:35:35 on 27-Apr-2022
CELL  1.54178  15.9187  20.6752  11.6563   90.000   90.000   90.000
ZERR    4.000   0.0004   0.0005   0.0003    0.000    0.000    0.000
LATT -1
SYMM -X, -Y, 1/2+Z
SYMM 1/2+X, 1/2-Y, Z
SYMM 1/2-X, 1/2+Y, 1/2+Z
SFAC C H CL
UNIT 152 116 40
SIZE 0.25 0.25 0.05
TEMP -93
L.S. 20
ACTA
BOND $H
LIST 4
FMAP 2
PLAN -5
WGHT    0.038400    0.631000
FVAR       0.11146
CL1   3    0.555132    0.622112    0.711245    11.00000    0.05693    0.03014 =
         0.02750    0.00487   -0.01643   -0.00631
CL2   3    0.439408    0.409573    0.506030    11.00000    0.06530    0.02302 =
         0.03964    0.00286   -0.00634   -0.00885
CL3   3    0.448359    0.629468    0.266227    11.00000    0.05476    0.02963 =
         0.01902    0.00137   -0.00442   -0.00394
CL4   3    0.426217    0.808292    0.364044    11.00000    0.02312    0.03959 =
         0.02982    0.00909    0.00543    0.01044
CL5   3    0.687812    0.640748    0.427388    11.00000    0.03362    0.04322 =
         0.04793    0.02404    0.01404    0.01838
CL6   3    0.626533    0.791266    0.615987    11.00000    0.01831    0.04007 =
         0.03113   -0.00524    0.00369   -0.00588
CL7   3    0.323621    0.675469    0.537249    11.00000    0.02187    0.04677 =
         0.04212   -0.02261    0.00486   -0.00856
C1    1    0.512455    0.694750    0.488042    11.00000    0.01897    0.02458 =
         0.01917    0.00048    0.00057    0.00092
C2    1    0.499544    0.624657    0.489947    11.00000    0.01865    0.02541 =
         0.02120    0.00106    0.00451    0.00126
C3    1    0.511157    0.587475    0.589584    11.00000    0.03024    0.02652 =
         0.02326    0.00108   -0.00219   -0.00030
C4    1    0.493306    0.522326    0.595776    11.00000    0.04218    0.02738 =
         0.02876    0.00711   -0.00590   -0.00150
AFIX  43
H4A   2    0.502039    0.499151    0.665133    11.00000   -1.20000
AFIX   0
C5    1    0.462552    0.491241    0.499720    11.00000    0.03566    0.02263 =
         0.03424    0.00150    0.00064   -0.00208
C6    1    0.450351    0.524756    0.398099    11.00000    0.03323    0.02568 =
         0.02595   -0.00476    0.00263   -0.00007
AFIX  43
H6A   2    0.429064    0.503301    0.332152    11.00000   -1.20000
AFIX   0
C7    1    0.469643    0.589860    0.394258    11.00000    0.02871    0.02742 =
         0.01739    0.00036    0.00336    0.00286
C8    1    0.558723    0.726008    0.394986    11.00000    0.02071    0.02157 =
         0.01815   -0.00047    0.00203    0.00191
C9    1    0.526927    0.780176    0.335289    11.00000    0.01975    0.02382 =
         0.02102    0.00017    0.00232    0.00366
C10   1    0.570290    0.810410    0.247772    11.00000    0.02614    0.02307 =
         0.02201    0.00315    0.00237    0.00364
AFIX  43
H10A  2    0.546507    0.847029    0.210776    11.00000   -1.20000
AFIX   0
C11   1    0.649056    0.787442    0.213238    11.00000    0.02573    0.02343 =
         0.02180    0.00144    0.00214   -0.00089
C12   1    0.681815    0.733657    0.268982    11.00000    0.02439    0.02857 =
         0.02690    0.00335    0.00654    0.00597
AFIX  43
H12A  2    0.734824    0.716877    0.246270    11.00000   -1.20000
AFIX   0
C13   1    0.638095    0.704400    0.356982    11.00000    0.02630    0.02537 =
         0.02424    0.00489    0.00296    0.00649
C14   1    0.696770    0.822102    0.121779    11.00000    0.02226    0.02451 =
         0.02133    0.00279    0.00271    0.00237
C15   1    0.738349    0.880164    0.150394    11.00000    0.02701    0.02584 =
         0.02306    0.00277    0.00046    0.00080
C16   1    0.781756    0.913395    0.065078    11.00000    0.02673    0.02605 =
         0.03357    0.00475    0.00157   -0.00298
AFIX  43
H16A  2    0.810815    0.951963    0.084764    11.00000   -1.20000
AFIX   0
C17   1    0.783981    0.892089   -0.047573    11.00000    0.02685    0.03543 =
         0.02811    0.01030    0.00411    0.00270
C18   1    0.742245    0.835064   -0.073594    11.00000    0.03113    0.03762 =
         0.02366   -0.00119    0.00634    0.00386
AFIX  43
H18A  2    0.742524    0.820129   -0.150668    11.00000   -1.20000
AFIX   0
C19   1    0.700025    0.798931    0.008790    11.00000    0.02403    0.02673 =
         0.02465   -0.00025    0.00296    0.00433
C20   1    0.735094    0.905806    0.271360    11.00000    0.04322    0.03644 =
         0.02709   -0.00361    0.00071   -0.00701
AFIX 137
H20A  2    0.780595    0.937083    0.282743    11.00000   -1.50000
H20B  2    0.741658    0.869930    0.325573    11.00000   -1.50000
H20C  2    0.680914    0.927075    0.284415    11.00000   -1.50000
AFIX   0
C21   1    0.830694    0.929780   -0.138849    11.00000    0.04859    0.05793 =
         0.03931    0.01938    0.01061   -0.00797
AFIX 137
H21A  2    0.828146    0.976062   -0.121034    11.00000   -1.50000
H21B  2    0.804688    0.921916   -0.213767    11.00000   -1.50000
H21C  2    0.889483    0.915759   -0.140829    11.00000   -1.50000
AFIX   0
C22   1    0.658977    0.735590   -0.025733    11.00000    0.03479    0.03339 =
         0.03716   -0.00898    0.00543   -0.00136
AFIX 137
H22A  2    0.638637    0.738802   -0.104882    11.00000   -1.50000
H22B  2    0.611634    0.726576    0.025576    11.00000   -1.50000
H22C  2    0.700158    0.700495   -0.020183    11.00000   -1.50000
AFIX   0
C23   1    0.474571    0.733301    0.580429    11.00000    0.02123    0.02070 =
         0.01996    0.00234    0.00085   -0.00075
C24   1    0.520343    0.779462    0.644152    11.00000    0.01624    0.02511 =
         0.02305    0.00237    0.00258   -0.00209
C25   1    0.485822    0.814390    0.733301    11.00000    0.02503    0.02681 =
         0.02396   -0.00204    0.00013   -0.00300
AFIX  43
H25A  2    0.519592    0.844441    0.774221    11.00000   -1.20000
AFIX   0
C26   1    0.401987    0.806031    0.763882    11.00000    0.02406    0.02749 =
         0.02098   -0.00207    0.00307    0.00056
C27   1    0.354305    0.761981    0.701270    11.00000    0.02024    0.03083 =
         0.02469   -0.00250    0.00389   -0.00307
AFIX  43
H27A  2    0.296585    0.756147    0.719205    11.00000   -1.20000
AFIX   0
C28   1    0.390117    0.726640    0.613247    11.00000    0.02305    0.02440 =
         0.02298   -0.00193    0.00295   -0.00399
C29   1    0.363436    0.844115    0.859174    11.00000    0.02366    0.02765 =
         0.02281   -0.00498    0.00165   -0.00410
C30   1    0.311149    0.896912    0.833624    11.00000    0.02664    0.02927 =
         0.02607   -0.00265    0.00079   -0.00201
C31   1    0.278876    0.933286    0.923832    11.00000    0.03034    0.02975 =
         0.03463   -0.00483    0.00428    0.00266
AFIX  43
H31A  2    0.243700    0.969162    0.906936    11.00000   -1.20000
AFIX   0
C32   1    0.296360    0.918912    1.037896    11.00000    0.03283    0.03673 =
         0.03032   -0.00851    0.00763   -0.00233
C33   1    0.346389    0.865777    1.060839    11.00000    0.03122    0.04307 =
         0.02030   -0.00463    0.00092   -0.00382
AFIX  43
H33A  2    0.358296    0.855040    1.138397    11.00000   -1.20000
AFIX   0
C34   1    0.379855    0.827521    0.973762    11.00000    0.02375    0.03747 =
         0.02583   -0.00351   -0.00062    0.00058
C35   1    0.292389    0.915377    0.711119    11.00000    0.05069    0.03920 =
         0.02917    0.00396   -0.00245    0.00547
AFIX 137
H35A  2    0.254992    0.953024    0.710057    11.00000   -1.50000
H35B  2    0.265065    0.879043    0.672098    11.00000   -1.50000
H35C  2    0.344920    0.926064    0.671588    11.00000   -1.50000
AFIX   0
C36   1    0.262228    0.959983    1.134098    11.00000    0.05505    0.05589 =
         0.03469   -0.01726    0.00878    0.00537
AFIX 137
H36A  2    0.306316    0.967092    1.191408    11.00000   -1.50000
H36B  2    0.214574    0.937830    1.170004    11.00000   -1.50000
H36C  2    0.243612    1.001719    1.103407    11.00000   -1.50000
AFIX   0
C37   1    0.430561    0.768008    1.004312    11.00000    0.04614    0.05649 =
         0.03034   -0.00184   -0.00538    0.01861
AFIX 137
H37A  2    0.424388    0.758837    1.086366    11.00000   -1.50000
H37B  2    0.489919    0.775660    0.986617    11.00000   -1.50000
H37C  2    0.410198    0.731007    0.959727    11.00000   -1.50000
AFIX   0
C1S   1    0.488046    0.988870    0.935338    11.00000    0.04162    0.03855 =
         0.04174   -0.00103   -0.00322    0.00270
AFIX  13
H1S   2    0.443254    0.955275    0.943538    11.00000   -1.20000
AFIX   0
CL1S  3    0.453487    1.058675    1.006320    11.00000    0.08240    0.04387 =
         0.04809   -0.00718    0.00576    0.00820
CL2S  3    0.501269    1.003944    0.788936    11.00000    0.08291    0.06867 =
         0.03624   -0.00356    0.00635    0.00041
CL3S  3    0.579572    0.958226    0.997591    11.00000    0.06309    0.10692 =
         0.08068   -0.00329   -0.02292    0.03701

HKLF 4


REM  HB_B1_0049 in Pna2(1)
REM wR2 = 0.0682, GooF = S = 1.052, Restrained GooF = 1.052 for all data
REM R1 = 0.0263 for 6342 Fo > 4sig(Fo) and 0.0270 for all 6498 data
REM 439 parameters refined using 1 restraints

END

WGHT      0.0384      0.6310

REM Highest difference peak  0.309,  deepest hole -0.406,  1-sigma level  0.049
Q1    1   0.5089  1.0624  1.0248  11.00000  0.05    0.31
Q2    1   0.5857  0.9376  0.9239  11.00000  0.05    0.29
Q3    1   0.5607  1.0175  0.8096  11.00000  0.05    0.23
Q4    1   0.4409  0.7207  0.6004  11.00000  0.05    0.20
Q5    1   0.4547  0.6865  0.2616  11.00000  0.05    0.19
;
_shelx_res_checksum    9166

_shelx_hkl_file
;
   0   0  -1    0.05    0.02
   0   0   2  384.68   18.52
   0   0  -3    0.05    0.06
   0   0   4  291.46   14.39
   0   0  -5   -0.02    0.09
   0   0  -6    2.12    0.32
   0   0   7    0.11    0.26
   0   0   8  220.83   11.02
   0   0  -9    0.06    0.12
   0   0   9    0.18    0.34
   0   0 -10   33.36    1.82
   0   0  10   30.15    2.20
   0   0 -11   -0.08    0.12
   0   0  11    0.05    0.37
   0   0  12   35.93    2.61
   0   0 -12   46.93    2.14
   0   0  13    0.07    0.34
   0   0 -13    0.12    0.12
   1   0   0    0.05    0.03
   1   0  -1    0.05    0.04
   1   0  -2    0.07    0.08
   1   0  -3    0.12    0.09
  -1   0  -3    0.02    0.03
   1   0  -4    0.19    0.11
  -1   0  -5   -0.02    0.08
   1   0  -5   -0.01    0.11
   1   0  -6    0.00    0.12
  -1   0  -6   -0.11    0.11
   1   0  -7    0.00    0.16
   1   0   7   -0.12    0.27
  -1   0   7    0.05    0.24
   1   0  -8    0.36    0.12
  -1   0   8   -0.05    0.28
   1   0   8    0.29    0.30
  -1   0   9   -0.11    0.29
   1   0  -9   -0.03    0.11
   1   0   9    0.01    0.35
  -1   0  10   -0.27    0.32
   1   0 -10   -0.09    0.11
   1   0  10    0.19    0.42
  -1   0 -11    0.18    0.15
  -1   0  11    0.24    0.39
   1   0 -11    0.09    0.13
   1   0  11    0.29    0.42
  -1   0 -12   -0.01    0.13
   1   0  12    0.42    0.40
   1   0 -12    0.18    0.13
  -1   0  12    0.20    0.38
   1   0 -12   -0.14    0.13
   1   0 -13   -0.08    0.11
  -1   0  13   -0.11    0.28
   1   0  13   -0.05    0.32
   1   0 -13    0.01    0.12
   2   0  -1   55.37    2.73
  -2   0  -2   28.14    1.35
   2   0  -3   99.79    4.90
  -2   0   4  304.55   15.64
   2   0  -5  130.23    6.43
   2   0  -6   24.30    1.47
   2   0  -7   38.13    1.92
   2   0   7   39.77    2.38
   2   0  -7   37.19    2.20
   2   0  -8  168.41    7.94
   2   0  -8  164.29    8.32
   2   0   8  155.31    8.44
  -2   0   8  162.00    7.94
  -2   0   8  175.47    8.38
   2   0  -9    9.16    0.63
   2   0   9   11.11    1.18
  -2   0   9   12.49    1.10
   2   0 -10  128.24    6.24
   2   0  10  121.62    6.89
  -2   0  10  136.23    6.84
   2   0 -11    4.43    0.38
   2   0 -11    4.29    0.38
   2   0  11    6.08    0.95
   2   0 -12   11.79    0.66
   2   0  12    8.54    1.07
  -2   0  12    9.53    1.07
   2   0  13    3.49    0.65
   2   0 -13    2.54    0.25
   2   0 -13    3.11    0.28
   3   0   0    0.05    0.09
   3   0  -1   -0.02    0.10
   3   0  -2    0.08    0.11
   3   0  -3    0.02    0.11
   3   0  -4   -0.06    0.11
   3   0  -5   -0.03    0.15
   3   0  -6    0.09    0.17
   3   0  -6   -0.08    0.08
  -3   0   7    0.13    0.11
   3   0  -7    0.03    0.09
   3   0  -7   -0.08    0.17
   3   0  -8    0.01    0.10
  -3   0   8    0.10    0.29
   3   0  -8   -0.36    0.20
   3   0  -8    0.09    0.25
  -3   0   8    0.01    0.12
   3   0   8    0.09    0.31
   3   0   9   -0.25    0.36
   3   0  -9    0.21    0.15
  -3   0   9    0.38    0.33
   3   0  -9    0.02    0.12
  -3   0   9   -0.08    0.12
  -3   0  10    0.07    0.37
   3   0  10   -0.16    0.38
  -3   0  10    0.21    0.14
   3   0 -10   -0.04    0.13
   3   0 -10    0.04    0.13
   3   0 -11   -0.01    0.12
   3   0  11   -0.04    0.42
   3   0 -11    0.07    0.12
  -3   0  11    0.10    0.37
   3   0  12   -0.05    0.31
  -3   0  12   -0.03    0.34
   3   0 -12    0.02    0.16
   3   0 -12    0.00    0.11
  -3   0  13    0.05    0.31
   3   0 -13    0.06    0.11
   3   0  13    0.17    0.31
   3   0 -13    0.13    0.10
  -4   0   1  896.10   43.66
   4   0  -2    5.40    0.46
   4   0  -3    7.66    0.60
   4   0  -4   75.64    3.90
   4   0  -5   86.90    4.21
   4   0  -5   86.57    4.48
   4   0  -6   52.50    2.86
   4   0  -6   50.24    2.53
  -4   0   7    1.86    0.27
   4   0  -7    1.70    0.43
   4   0  -7    1.63    0.23
   4   0   7    1.47    0.52
   4   0  -8   49.95    2.64
   4   0  -8   53.74    2.67
  -4   0   8   54.73    2.72
   4   0  -8   55.36    3.14
  -4   0   9    5.00    0.74
   4   0  -9    5.90    0.40
   4   0   9    3.57    0.83
   4   0  -9    5.60    0.51
  -4   0   9    4.23    0.42
  -4   0  10    5.47    0.43
   4   0 -10    4.31    0.40
   4   0  10    4.35    0.89
   4   0 -10    4.03    0.37
  -4   0  11    6.77    0.87
   4   0  11    6.15    0.97
   4   0 -11    6.76    0.49
   4   0 -11    6.56    0.46
   4   0  12   22.27    1.68
   4   0 -12   22.08    1.25
   4   0 -12   23.11    1.23
  -4   0  12   23.23    1.70
   4   0 -13   42.33    2.07
   4   0  13   41.92    2.41
  -4   0  13   42.10    2.53
   4   0 -13   41.08    2.11
   5   0   0    0.10    0.11
   5   0  -1    0.02    0.13
   5   0   1    0.07    0.09
   5   0  -2   -0.02    0.13
   5   0   2    0.18    0.07
   5   0   2    0.11    0.08
   5   0  -3    0.02    0.16
   5   0  -4   -0.04    0.10
   5   0  -4    0.18    0.20
   5   0  -5    0.08    0.10
   5   0  -5   -0.08    0.18
   5   0  -6   -0.13    0.17
  -5   0   6    0.00    0.12
   5   0  -6    0.05    0.10
   5   0   6    0.20    0.33
   5   0   7    0.00    0.33
   5   0  -7    0.05    0.11
   5   0  -7   -0.20    0.17
   5   0  -7    0.09    0.11
  -5   0   7    0.12    0.15
   5   0  -8   -0.06    0.12
   5   0  -8   -0.04    0.11
   5   0  -8   -0.10    0.28
   5   0   8    0.29    0.44
  -5   0   9    0.32    0.34
   5   0  -9    0.08    0.14
   5   0  -9   -0.23    0.32
  -5   0   9    0.17    0.16
   5   0  -9    0.08    0.12
   5   0   9    0.09    0.42
   5   0 -10   -0.17    0.12
  -5   0  10    0.06    0.35
  -5   0  10   -0.02    0.14
   5   0  10   -0.23    0.41
   5   0 -10   -0.01    0.12
   5   0  11   -0.25    0.36
   5   0 -11    0.03    0.11
  -5   0  11   -0.06    0.29
   5   0 -11   -0.09    0.12
   5   0  12   -0.14    0.41
  -5   0  12    0.03    0.33
   5   0 -12   -0.03    0.11
   5   0  13    0.08    0.25
   5   0 -13    0.12    0.09
   5   0 -13    0.02    0.10
  -5   0  13   -0.05    0.26
   6   0   0   42.51    2.24
   6   0   1   19.95    1.10
   6   0  -1   18.11    1.23
   6   0  -2   15.27    0.99
   6   0   2   13.73    0.78
   6   0  -3  129.30    6.49
   6   0  -4   42.33    2.09
   6   0  -4   41.40    2.40
  -6   0   5   13.61    0.93
   6   0  -5   15.60    1.16
   6   0  -5   16.29    0.85
   6   0  -6   20.36    1.40
   6   0   6   15.90    1.88
  -6   0   6   17.28    1.07
   6   0  -6   19.19    1.01
   6   0  -7   55.65    3.24
   6   0  -7   53.71    2.78
  -6   0   7   58.06    2.87
   6   0  -7   54.66    2.74
   6   0  -8   58.75    3.06
   6   0  -8   61.25    3.61
   6   0   8   65.12    3.70
   6   0  -8   60.34    3.03
   6   0  -9   47.15    2.37
   6   0  -9   49.25    3.04
  -6   0   9   48.77    2.48
   6   0   9   42.62    2.96
   6   0  -9   47.89    2.43
  -6   0  10    2.14    0.33
   6   0  10    1.99    0.64
   6   0 -10    2.68    0.28
  -6   0  10    2.49    0.61
   6   0 -10    2.81    0.32
  -6   0  11    5.23    0.76
   6   0 -11    4.27    0.42
   6   0  11    4.96    0.80
   6   0 -11    4.31    0.35
   6   0 -12    5.62    0.39
  -6   0  12    5.72    0.76
   6   0 -12    5.51    0.43
   6   0  12    6.00    0.76
   6   0  13    3.18    0.46
   6   0 -13    3.26    0.29
   6   0 -13    3.50    0.26
  -6   0  13    2.46    0.49
   7   0   0    0.03    0.15
  -7   0   0    0.01    0.08
   7   0   1    0.04    0.16
   7   0  -1    0.09    0.18
  -7   0   1   -0.10    0.09
   7   0   2   -0.01    0.09
   7   0  -2    0.07    0.20
   7   0  -2    0.04    0.10
  -7   0   2   -0.10    0.10
  -7   0   3    0.08    0.11
   7   0  -3   -0.01    0.22
   7   0  -3    0.00    0.09
   7   0  -4   -0.13    0.18
  -7   0   4   -0.08    0.11
   7   0  -4   -0.01    0.10
   7   0  -5    0.02    0.21
   7   0   5    0.04    0.30
   7   0  -5    0.02    0.12
   7   0  -5   -0.12    0.09
   7   0   6    0.11    0.31
   7   0  -6   -0.04    0.10
   7   0  -6    0.28    0.26
   7   0  -6   -0.06    0.11
  -7   0   6    0.04    0.14
   7   0   7    0.08    0.36
   7   0  -7    0.16    0.26
   7   0  -7    0.15    0.12
   7   0  -7   -0.04    0.13
   7   0  -8    0.05    0.15
   7   0  -8    0.03    0.30
   7   0  -8    0.20    0.13
  -7   0   8    0.20    0.19
   7   0   8    0.23    0.43
  -7   0   9    0.04    0.15
   7   0  -9    0.11    0.15
   7   0   9    0.07    0.39
   7   0  -9   -0.16    0.11
  -7   0  10    0.08    0.16
   7   0 -10   -0.06    0.12
   7   0  10    0.17    0.38
   7   0 -10    0.06    0.15
  -7   0  10    0.08    0.36
   7   0 -11    0.10    0.11
  -7   0  11   -0.21    0.28
   7   0  11    0.09    0.32
  -7   0  11    0.11    0.15
   7   0 -11   -0.04    0.13
   7   0 -12   -0.02    0.12
  -7   0  12   -0.03    0.25
   7   0  12    0.01    0.28
   7   0 -12   -0.05    0.09
  -8   0   1    5.88    0.38
  -8   0  -1    4.81    0.36
   8   0   1    5.82    0.50
   8   0  -1    5.41    0.57
  -8   0  -2  156.77    7.50
  -8   0  -3   39.62    2.08
   8   0  -3   38.53    1.98
   8   0  -3   40.61    2.34
  -8   0   4  175.48    8.25
   8   0   4  163.54    8.64
   8   0  -4  166.42    8.53
  -8   0   4  170.32    8.08
  -8   0   5   17.92    1.07
   8   0  -5   18.30    1.37
   8   0   5   18.15    1.35
   8   0  -5   16.05    0.95
   8   0  -5   16.38    0.92
   8   0  -6  213.86    9.98
   8   0  -6  202.52    9.93
   8   0  -6  215.40   10.54
  -8   0   6  213.37   10.09
   8   0   6  193.91   10.41
   8   0  -7   94.20    4.60
   8   0  -7   92.69    5.16
   8   0   7   90.27    5.08
  -8   0   7   98.35    4.71
   8   0  -7   91.55    4.55
   8   0  -8   30.70    1.67
   8   0  -8   30.57    1.62
  -8   0   8   32.80    1.77
   8   0  -8   30.36    2.20
   8   0   8   31.77    2.17
   8   0  -9    0.21    0.43
  -8   0   9    0.65    0.27
   8   0  -9    0.49    0.17
   8   0  -9    0.57    0.20
   8   0  10    2.86    0.66
  -8   0  10    3.12    0.65
  -8   0  10    2.82    0.38
   8   0 -10    3.64    0.32
   8   0 -10    3.25    0.35
  -8   0  11    0.54    0.35
   8   0 -11    0.85    0.21
  -8   0  11    0.90    0.31
   8   0 -11    0.49    0.14
   8   0  12   10.30    1.07
   8   0 -12    9.93    0.66
  -8   0  12   11.05    0.98
   8   0 -12   10.57    0.60
   9   0   0    0.11    0.18
  -9   0   0   -0.05    0.10
  -9   0  -1    0.01    0.09
  -9   0   1   -0.11    0.10
   9   0  -1   -0.10    0.17
   9   0   1    0.00    0.14
   9   0  -2   -0.08    0.17
  -9   0  -2   -0.01    0.09
   9   0   2    0.04    0.11
   9   0  -2   -0.05    0.10
  -9   0   2   -0.04    0.10
  -9   0   2    0.08    0.10
  -9   0  -3    0.00    0.09
   9   0  -3    0.02    0.20
  -9   0   3   -0.08    0.10
   9   0   3    0.25    0.35
  -9   0   3    0.02    0.10
  -9   0   3   -0.08    0.15
   9   0  -3   -0.07    0.10
  -9   0   4   -0.05    0.10
   9   0  -4    0.08    0.10
   9   0  -4   -0.10    0.20
  -9   0   4   -0.05    0.11
  -9   0  -4    0.07    0.10
   9   0   4    0.03    0.32
  -9   0   4   -0.02    0.14
   9   0  -4    0.09    0.12
  -9   0   5   -0.06    0.15
  -9   0   5    0.09    0.15
   9   0  -5    0.09    0.13
   9   0  -5   -0.10    0.21
   9   0   5    0.13    0.34
   9   0  -5   -0.04    0.10
   9   0   6   -0.21    0.35
   9   0  -6    0.12    0.12
   9   0  -6    0.24    0.30
  -9   0   6    0.12    0.18
   9   0  -6    0.15    0.14
  -9   0   7    0.05    0.19
   9   0  -7    0.25    0.14
   9   0  -7   -0.03    0.14
   9   0  -7   -0.10    0.29
   9   0   7    0.03    0.38
   9   0  -8   -0.06    0.33
  -9   0   8   -0.01    0.16
   9   0   8    0.07    0.39
   9   0  -8   -0.05    0.13
   9   0  -8    0.09    0.14
   9   0   9   -0.04    0.34
   9   0  -9    0.01    0.44
  -9   0   9   -0.13    0.15
   9   0  -9   -0.08    0.13
   9   0  -9   -0.01    0.12
  -9   0  10   -0.01    0.27
   9   0 -10   -0.03    0.12
   9   0  10   -0.32    0.29
   9   0 -10    0.04    0.14
  -9   0  10   -0.14    0.14
   9   0 -11    0.08    0.12
   9   0  11    0.13    0.30
   9   0 -11   -0.04    0.12
  -9   0  11   -0.32    0.23
   9   0 -12   -0.03    0.09
   9   0 -12   -0.11    0.11
  -9   0  12    0.23    0.25
  10   0   0   10.59    0.84
 -10   0   0   10.40    0.62
 -10   0   0    9.47    0.59
  10   0  -1  163.58    7.96
 -10   0   1  153.40    7.60
  10   0   1  165.10    7.82
 -10   0   1  146.76    7.56
 -10   0  -1  161.85    7.60
  10   0  -2   13.36    1.13
 -10   0  -2   14.13    0.83
 -10   0   2   16.56    0.99
 -10   0   3   35.75    1.93
  10   0   3   36.80    2.31
  10   0  -3   41.05    2.12
 -10   0   3   36.25    2.09
  10   0  -3   38.17    2.37
  10   0  -3   41.48    1.93
 -10   0   3   36.70    1.97
 -10   0  -3   42.00    1.99
  10   0  -4   11.38    1.02
 -10   0   4    9.01    0.70
 -10   0   4    8.69    0.58
  10   0   4    8.81    0.93
 -10   0   4    8.78    0.55
 -10   0  -5   17.04    0.94
  10   0  -5   17.63    1.43
  10   0  -5   17.34    0.97
  10   0   5   16.02    1.35
  10   0  -5   17.30    0.93
 -10   0   5   17.73    1.11
 -10   0   5   15.99    0.92
 -10   0   6   71.98    3.54
  10   0  -6   70.94    4.01
  10   0  -6   68.55    3.50
 -10   0  -6   62.01    3.33
  10   0  -6   68.08    3.33
  10   0   6   66.79    3.80
  10   0  -7   82.68    4.93
  10   0  -7   90.68    4.17
  10   0   7   81.48    4.63
  10   0  -7   87.57    4.22
 -10   0   7   81.62    4.32
  10   0  -8   16.89    1.11
  10   0  -8   15.52    1.50
  10   0   8   17.35    1.50
  10   0  -8   16.80    0.99
 -10   0   9    0.56    0.21
  10   0  -9    1.07    0.58
  10   0   9    0.87    0.42
  10   0  -9    0.69    0.20
  10   0  -9    0.88    0.18
  10   0 -10    1.93    0.27
 -10   0  10    1.57    0.27
  10   0 -10    2.65    0.27
  10   0  10    3.45    0.85
 -10   0  10    2.15    0.52
 -10   0  11   20.84    1.42
 -10   0  11   19.70    1.12
  10   0  11   19.82    1.52
  10   0 -11   19.80    1.05
  10   0 -11   19.65    1.09
 -11   0   0    0.05    0.10
 -11   0   0   -0.05    0.10
 -11   0   1    0.01    0.11
 -11   0  -1   -0.02    0.10
  11   0  -1   -0.11    0.17
 -11   0   1    0.20    0.23
 -11   0   1   -0.09    0.11
  11   0   1    0.03    0.17
 -11   0   2   -0.06    0.11
  11   0  -2    0.19    0.23
 -11   0   2   -0.04    0.18
 -11   0   2    0.02    0.11
 -11   0  -2    0.06    0.12
  11   0  -3    0.03    0.23
 -11   0   3    0.07    0.18
 -11   0   3   -0.10    0.13
 -11   0   3   -0.01    0.12
 -11   0  -3   -0.07    0.10
  11   0  -3    0.03    0.11
  11   0  -4   -0.08    0.25
 -11   0   4    0.12    0.15
 -11   0   4   -0.02    0.16
  11   0  -4   -0.11    0.13
 -11   0   4    0.22    0.14
  11   0  -4   -0.09    0.11
 -11   0  -4    0.05    0.11
 -11   0   5   -0.08    0.17
  11   0  -5   -0.29    0.22
 -11   0  -5   -0.06    0.10
 -11   0   5   -0.20    0.13
  11   0   5    0.05    0.36
  11   0  -5    0.02    0.12
  11   0  -5   -0.04    0.14
  11   0  -6   -0.04    0.12
  11   0   6    0.18    0.41
 -11   0   6   -0.07    0.18
 -11   0  -6   -0.04    0.12
  11   0  -6    0.01    0.15
  11   0  -6    0.08    0.30
 -11   0   7    0.01    0.19
  11   0  -7   -0.08    0.14
  11   0   7    0.24    0.39
  11   0  -7   -0.06    0.12
  11   0  -7   -0.35    0.30
 -11   0  -7    0.02    0.13
 -11   0   8    0.06    0.18
  11   0  -8   -0.09    0.15
  11   0  -8    0.14    0.38
  11   0   8   -0.03    0.37
  11   0  -8   -0.06    0.12
  11   0  -9   -0.06    0.12
  11   0   9    0.06    0.35
  11   0  -9   -0.02    0.14
 -11   0   9    0.03    0.15
  11   0 -10    0.00    0.14
  11   0  10   -0.01    0.30
 -11   0  10    0.00    0.28
  11   0 -10   -0.10    0.13
  11   0 -11   -0.03    0.12
  11   0 -11   -0.02    0.09
 -11   0  11   -0.13    0.11
 -11   0  11   -0.07    0.20
  12   0   0    0.41    0.25
 -12   0   0    0.02    0.13
 -12   0   1   39.12    2.08
  12   0   1   41.00    2.28
 -12   0   1   38.59    2.04
 -12   0  -1   41.67    2.05
  12   0  -1   42.63    2.47
 -12   0   1   36.06    2.21
 -12   0  -1   43.94    2.10
 -12   0   2   15.14    0.91
 -12   0  -2   15.78    0.90
  12   0  -2   16.78    1.30
 -12   0  -2   15.55    0.87
 -12   0   2   15.07    0.87
 -12   0   2   14.10    1.02
  12   0  -3   13.44    1.20
 -12   0   3   12.85    0.76
 -12   0  -3   14.21    0.81
 -12   0   3   12.66    0.93
 -12   0   3   12.79    0.81
  12   0  -4   10.25    0.57
 -12   0   4    8.88    0.59
 -12   0   4    8.71    0.75
  12   0  -4    9.69    1.04
  12   0  -5   18.15    0.96
 -12   0  -5   17.03    1.00
 -12   0   6    9.04    0.75
 -12   0  -6    9.42    0.60
  12   0   6    9.69    1.01
  12   0  -6    9.14    0.58
  12   0  -6    9.50    0.63
  12   0  -6    8.81    1.09
  12   0  -7    0.83    0.21
  12   0   7    1.09    0.47
  12   0  -7   -0.04    0.32
 -12   0  -7    0.97    0.20
 -12   0   7    0.39    0.23
  12   0  -7    0.92    0.18
  12   0   8    8.72    0.91
  12   0  -8    8.52    0.59
 -12   0   8    7.58    0.67
  12   0  -8    9.08    0.55
 -12   0   9    0.90    0.25
  12   0  -9    0.74    0.16
  12   0  -9    1.00    0.21
  12   0 -10   13.56    0.80
 -12   0  10   13.22    0.85
 -12   0  10   14.05    1.07
  12   0 -10   14.63    0.76
 -13   0   0   -0.16    0.13
  13   0   0   -0.07    0.21
 -13   0   0   -0.05    0.12
  13   0  -1    0.35    0.29
 -13   0   1   -0.11    0.11
  13   0   1   -0.06    0.22
 -13   0   1   -0.11    0.13
 -13   0  -1    0.03    0.11
 -13   0  -1    0.03    0.15
 -13   0   2   -0.01    0.14
 -13   0  -2    0.00    0.10
  13   0  -2   -0.29    0.20
 -13   0  -2    0.04    0.13
 -13   0   2    0.00    0.13
 -13   0   2   -0.01    0.21
 -13   0   3    0.04    0.16
 -13   0   3   -0.08    0.19
 -13   0  -3    0.11    0.12
 -13   0  -3    0.03    0.13
  13   0  -3   -0.17    0.26
 -13   0   3    0.06    0.13
 -13   0   4    0.04    0.13
 -13   0  -4   -0.10    0.12
  13   0  -4   -0.02    0.31
 -13   0   4   -0.10    0.13
 -13   0   4   -0.21    0.17
 -13   0  -4    0.07    0.13
 -13   0  -5    0.02    0.12
 -13   0   5   -0.13    0.27
  13   0  -5    0.13    0.32
  13   0  -6   -0.18    0.12
 -13   0   6    0.28    0.20
  13   0  -6   -0.28    0.30
 -13   0  -6    0.10    0.13
  13   0  -7   -0.10    0.11
 -13   0  -7   -0.01    0.11
 -13   0   7   -0.02    0.16
  13   0  -7   -0.17    0.17
  13   0  -7   -0.07    0.40
  13   0  -8    0.00    0.11
 -13   0   8   -0.04    0.15
  13   0  -8   -0.12    0.32
 -13   0   9   -0.12    0.13
  13   0  -9   -0.09    0.10
 -13   0  10   -0.05    0.18
  13   0 -10   -0.10    0.10
 -13   0  10    0.00    0.14
 -14   0   0   14.88    0.91
 -14   0   0   14.75    0.87
 -14   0   1   34.13    1.89
 -14   0  -1   35.49    1.89
 -14   0   1   36.60    1.84
  14   0  -1   35.45    2.27
 -14   0  -1   36.16    1.84
 -14   0  -2    2.46    0.33
 -14   0   2    2.44    0.33
 -14   0   2    3.40    0.33
  14   0  -2    3.20    0.63
 -14   0  -2    3.41    0.33
 -14   0   2    3.52    0.48
 -14   0   3   19.28    1.04
 -14   0   3   18.39    1.23
  14   0  -3   17.95    1.50
 -14   0   3   19.37    1.08
 -14   0  -3   17.85    1.07
 -14   0  -3   17.94    1.04
 -14   0   4    0.78    0.18
 -14   0  -4    0.44    0.16
 -14   0   4    0.20    0.17
  14   0  -4    0.47    0.39
 -14   0  -4    0.30    0.15
 -14   0   4    0.57    0.26
 -14   0  -5    4.14    0.36
  14   0  -5    4.14    0.83
 -14   0  -5    3.96    0.35
 -14   0   5    3.21    0.50
 -14   0  -6   10.87    0.70
 -14   0   6   13.83    0.89
 -14   0  -6   11.28    0.72
 -14   0   7   12.41    0.88
 -14   0  -7   12.87    0.75
 -14   0   8   18.61    1.16
 -14   0  -8   20.22    1.05
 -14   0   9    0.14    0.15
 -14   0   9    0.05    0.21
 -15   0   0   -0.19    0.12
 -15   0   0   -0.02    0.14
 -15   0   1   -0.18    0.14
  15   0  -1    0.19    0.37
 -15   0  -1   -0.17    0.12
 -15   0  -1    0.14    0.13
 -15   0   1    0.00    0.14
 -15   0   2   -0.16    0.21
  15   0  -2   -0.53    0.29
 -15   0   2   -0.07    0.15
 -15   0   2    0.06    0.13
 -15   0  -2   -0.04    0.13
 -15   0  -2   -0.09    0.12
 -15   0   3    0.04    0.19
 -15   0   3   -0.03    0.17
 -15   0   3    0.08    0.13
 -15   0  -3    0.05    0.14
 -15   0  -3    0.10    0.13
  15   0  -4   -0.28    0.33
 -15   0  -4    0.01    0.12
 -15   0   4    0.08    0.19
 -15   0   4   -0.08    0.13
 -15   0   5    0.11    0.19
 -15   0  -5   -0.03    0.12
 -15   0  -5    0.01    0.12
 -15   0  -6   -0.04    0.11
 -15   0  -6    0.02    0.12
 -15   0   6    0.05    0.16
 -15   0   7   -0.05    0.14
 -15   0  -7    0.09    0.12
 -15   0   8   -0.11    0.13
 -16   0   0   85.88    4.02
 -16   0   0   76.94    4.24
 -16   0   1    2.64    0.30
 -16   0  -1    2.57    0.30
 -16   0   1    2.77    0.47
 -16   0  -2    1.63    0.26
 -16   0   2    1.12    0.32
 -16   0   2    1.17    0.20
 -16   0   2    1.50    0.26
 -16   0  -2    1.29    0.21
 -16   0   3   20.55    1.35
 -16   0  -3   23.07    1.26
 -16   0   3   22.89    1.19
 -16   0  -3   23.01    1.21
 -16   0  -4    0.51    0.16
 -16   0  -4    0.66    0.16
 -16   0  -5    7.43    0.47
 -16   0  -5    7.26    0.50
 -16   0   5    6.38    0.59
 -16   0  -6    3.47    0.35
 -16   0  -6    3.53    0.30
 -16   0   6    3.89    0.42
 -16   0  -7    1.25    0.21
 -16   0  -7    1.34    0.18
 -17   0   0    0.05    0.15
 -17   0   0    0.00    0.12
 -17   0   1    0.01    0.12
 -17   0  -1    0.01    0.12
 -17   0  -1    0.02    0.14
 -17   0   1   -0.10    0.13
 -17   0   2   -0.13    0.15
 -17   0  -2   -0.07    0.13
 -17   0   2    0.03    0.12
 -17   0  -2    0.05    0.11
 -17   0  -3    0.15    0.15
 -17   0   3    0.08    0.12
 -17   0  -3   -0.05    0.13
 -17   0   3   -0.10    0.19
 -17   0  -4   -0.06    0.11
 -17   0   4   -0.07    0.16
 -17   0  -4   -0.03    0.10
 -17   0  -5    0.02    0.11
 -17   0   5   -0.01    0.17
 -17   0  -5   -0.10    0.08
 -17   0  -6   -0.06    0.09
 -17   0  -6   -0.03    0.10
 -17   0   6   -0.05    0.12
 -18   0   0   -0.13    0.18
 -18   0   0    0.04    0.11
 -18   0  -1    0.65    0.18
 -18   0   1    0.31    0.13
 -18   0   1    0.06    0.15
 -18   0  -1    0.55    0.14
 -18   0   2    1.54    0.19
 -18   0  -2    2.40    0.28
 -18   0  -3    5.72    0.38
 -18   0  -3    5.42    0.42
 -18   0   3    5.11    0.68
 -18   0  -4   18.11    0.90
 -18   0   4   14.64    1.01
 -18   0  -4   16.91    0.93
   0  -1   0    0.13    0.04
   0   1  -2    0.05    0.05
   0  -1  -2    0.06    0.05
   0  -1   3  492.33   23.35
   0   1   3  473.86   23.38
   0  -1  -4    0.04    0.07
   0   1  -4    0.00    0.07
   0  -1  -5   39.66    2.07
   0   1  -5   40.15    2.08
   0  -1  -6    0.02    0.12
   0   1  -6    0.04    0.12
   0  -1   7   46.16    2.65
   0   1   7   45.90    2.62
   0  -1  -7   45.05    2.66
   0  -1   8    0.03    0.31
   0   1   8    0.21    0.29
   0   1  -9   50.26    2.61
   0  -1  -9   52.20    2.61
   0  -1   9   53.39    3.16
   0   1   9   55.29    3.16
   0   1  10   -0.16    0.36
   0   1 -10    0.10    0.13
   0  -1 -10    0.17    0.14
   0  -1  10    0.02    0.38
   0   1 -11   49.04    2.39
   0  -1 -11   49.11    2.39
   0   1  11   47.05    3.00
   0  -1  11   42.64    2.94
   0  -1  12    0.20    0.37
   0   1  12    0.09    0.37
   0   1 -12   -0.07    0.12
   0  -1 -12   -0.06    0.11
   0  -1 -13    0.40    0.15
   0   1  13    0.37    0.37
   0   1 -13    0.59    0.16
   0  -1  13    0.44    0.37
   1  -1   0    0.31    0.06
   1   1   0    0.49    0.07
   1   1  -1   38.76    1.90
   1  -1  -1   38.43    1.90
  -1  -1  -2   24.78    1.28
   1   1  -2   27.76    1.35
   1  -1  -2   26.04    1.34
  -1   1   3  215.29   10.92
   1  -1   3  218.01   10.30
  -1  -1   3  206.74   10.85
  -1  -1  -4   34.32    1.70
   1   1  -4   35.25    1.78
   1  -1  -4   32.27    1.76
  -1   1  -4   32.57    1.72
  -1  -1  -5    4.93    0.37
   1   1  -5    5.40    0.46
  -1   1  -5    4.92    0.37
   1  -1  -5    5.15    0.44
  -1  -1  -6   70.57    3.56
   1   1  -6   70.79    3.66
   1  -1  -6   71.34    3.65
  -1   1  -6   71.93    3.56
   1   1  -7   14.09    0.99
   1  -1   7   12.89    1.11
   1   1  -7   13.44    0.76
  -1   1   7   13.99    1.11
   1   1   7   15.43    1.14
  -1  -1   7   15.29    1.12
   1  -1  -7   13.25    0.76
   1  -1  -7   13.43    0.97
  -1   1   8    3.90    0.35
   1  -1   8    4.73    0.72
  -1   1   8    3.97    0.64
  -1  -1   8    4.48    0.67
  -1  -1   8    4.34    0.34
   1   1   8    4.60    0.69
  -1   1   9    7.88    0.89
   1   1  -9    6.48    0.46
   1  -1   9    7.02    0.94
   1   1   9    7.90    0.94
  -1  -1   9    6.63    0.87
   1  -1  -9    6.26    0.46
   1  -1  10    2.70    0.73
  -1   1  10    2.55    0.66
   1   1 -10    3.33    0.31
   1   1  10    2.59    0.70
  -1  -1  10    2.93    0.69
   1  -1 -10    3.14    0.31
   1   1 -11    0.27    0.15
  -1  -1 -11    0.15    0.15
   1  -1  11    0.00    0.39
  -1   1  11    0.23    0.39
  -1  -1  11    0.15    0.39
   1   1  11    0.02    0.38
   1  -1 -11    0.13    0.14
  -1   1 -11    0.39    0.15
   1   1 -12    4.47    0.36
  -1  -1 -12    3.75    0.34
   1  -1  12    2.94    0.68
  -1   1  12    2.87    0.66
   1   1 -12    4.17    0.35
   1  -1 -12    4.34    0.35
  -1   1 -12    4.08    0.34
   1   1  12    3.43    0.73
  -1  -1  12    2.74    0.66
   1  -1 -12    4.37    0.35
   1   1 -13    0.35    0.13
  -1   1  13    0.62    0.40
   1   1 -13    0.62    0.15
   1  -1  13    0.77    0.36
  -1  -1 -13    0.39    0.15
   1  -1 -13    0.34    0.13
   1   1  13    0.42    0.36
  -1  -1  13    0.35    0.34
   1  -1 -13    0.67    0.16
   2  -1   0    2.56    0.20
   2   1   0    2.48    0.20
  -2   1   1  277.08   14.08
  -2  -1   1  287.11   14.10
   2   1  -2   30.50    1.48
  -2  -1  -2   24.01    1.33
   2  -1  -2   26.53    1.41
  -2  -1  -3  122.25    5.84
   2   1  -4  107.33    5.15
  -2  -1  -4  102.26    4.99
   2  -1  -4  102.23    5.13
   2   1  -5    9.12    0.68
   2  -1  -5    8.34    0.65
   2   1  -6   48.50    2.69
   2  -1  -6   52.65    2.70
   2  -1  -6   48.47    2.55
   2   1  -7    9.39    0.79
   2  -1   7    7.76    0.89
  -2   1   7   11.38    1.10
   2  -1  -7    9.38    0.55
   2  -1  -7    8.84    0.77
   2   1   7    9.29    1.54
   2   1  -8    7.58    0.54
   2  -1   8    9.08    0.99
  -2   1   8   10.98    0.92
  -2   1   8    9.41    0.58
   2   1  -8    6.61    0.82
   2  -1  -8    7.71    0.54
  -2  -1   8   10.62    0.95
  -2  -1   8    9.00    0.57
   2   1   8    9.82    1.02
  -2   1   9   25.64    1.48
  -2   1   9   28.99    1.93
   2  -1   9   26.46    2.02
   2   1  -9   28.24    1.49
   2   1   9   28.19    2.04
   2  -1  -9   30.31    1.50
  -2  -1   9   30.56    1.98
   2  -1  10   61.97    3.94
   2   1 -10   67.99    3.34
   2  -1 -10   63.47    3.30
   2   1  10   65.32    3.97
   2  -1 -10   70.84    3.34
  -2  -1  10   72.56    3.93
   2   1 -11    3.60    0.34
   2  -1  11    3.38    0.81
  -2   1  11    4.39    0.80
   2   1 -11    3.15    0.33
  -2  -1  11    3.52    0.75
   2   1  11    3.96    0.82
   2  -1 -11    3.22    0.32
   2  -1 -11    2.64    0.32
   2  -1  12    1.94    0.59
  -2   1  12    2.23    0.59
   2   1 -12    2.53    0.28
   2  -1 -12    2.70    0.27
  -2  -1  12    1.64    0.54
   2   1  12    2.58    0.68
  -2   1  13   10.78    1.04
   2   1 -13   11.12    0.60
   2  -1  13    9.27    0.93
   2   1 -13   10.76    0.63
   2  -1 -13   10.64    0.60
   2   1  13    9.23    0.97
  -2  -1  13    8.76    0.96
   2  -1 -13   11.17    0.63
   3   1   0   22.45    1.17
   3  -1   0   21.60    1.16
  -3   1   1  108.82    6.06
  -3  -1   1  101.71    6.01
   3  -1   2  123.91    6.41
  -3   1   2  125.43    7.07
   3   1   2  126.50    6.42
  -3  -1   2  120.82    7.04
  -3  -1  -3   77.95    3.79
   3   1  -3   79.56    3.95
   3  -1  -3   78.37    3.93
   3   1  -4   11.82    0.79
   3  -1  -4   10.50    0.76
   3   1  -5   27.73    1.65
   3  -1  -5   28.49    1.65
   3   1  -6    8.50    0.74
   3  -1  -6    8.84    0.53
   3  -1  -6    9.28    0.76
   3   1  -7    5.71    0.39
   3   1  -7    5.26    0.61
  -3   1   7    5.85    0.45
   3  -1   7    5.23    0.75
  -3  -1   7    5.53    0.43
   3   1   7    5.56    0.74
   3  -1  -7    5.96    0.40
   3  -1  -7    6.13    0.64
  -3   1   8   49.99    2.41
  -3   1   8   52.19    2.78
   3   1  -8   45.93    2.36
   3  -1   8   41.59    2.85
   3   1  -8   44.61    2.73
   3  -1  -8   46.16    2.36
  -3  -1   8   48.30    2.40
   3  -1  -8   45.14    2.73
   3  -1  -8   46.83    2.36
   3   1   8   47.36    2.91
   3  -1   9    3.35    0.80
   3   1  -9    4.52    0.37
  -3   1   9    3.76    0.69
   3   1  -9    4.42    0.38
  -3   1   9    3.74    0.38
  -3  -1   9    3.86    0.72
  -3  -1   9    4.00    0.37
   3  -1  -9    4.54    0.37
   3   1   9    4.71    0.89
   3  -1  -9    4.53    0.37
   3  -1  10    5.44    0.98
  -3   1  10    6.05    0.82
   3   1 -10    4.78    0.40
   3   1 -10    4.59    0.41
  -3  -1  10    5.80    0.83
   3  -1 -10    5.29    0.40
   3   1  10    5.89    0.96
   3  -1 -10    4.74    0.41
   3   1 -11    3.86    0.33
  -3   1  11    3.67    0.75
   3   1 -11    3.31    0.33
   3  -1  11    2.84    0.75
   3  -1 -11    3.37    0.33
  -3  -1  11    2.84    0.67
   3  -1 -11    3.49    0.31
   3   1  11    3.37    0.82
  -3   1  12    6.57    0.86
   3   1 -12    5.30    0.43
   3  -1  12    5.08    0.82
  -3  -1  12    5.47    0.82
   3  -1 -12    6.06    0.43
   3  -1 -12    6.54    0.56
   3   1  12    5.57    0.84
  -3   1  13    4.18    0.68
   3   1 -13    5.06    0.35
   3   1 -13    5.50    0.38
   3  -1  13    4.74    0.64
   3   1  13    4.55    0.67
   3  -1 -13    5.33    0.38
  -3  -1  13    4.59    0.71
   3  -1 -13    5.77    0.36
   4   1   0    0.18    0.12
   4  -1   0    0.27    0.13
   4  -1   1   27.70    1.32
   4   1  -1   22.08    1.37
   4   1   1   28.58    1.33
   4  -1  -1   22.37    1.36
   4   1   2  104.17    4.98
   4   1  -3   43.76    2.32
   4  -1  -3   42.67    2.30
   4   1  -4   54.70    2.82
   4  -1  -4   50.22    2.78
   4   1  -5   95.44    4.83
   4   1  -5   89.60    4.53
   4  -1  -5   97.57    4.83
   4  -1  -5   93.45    4.53
   4   1  -6  142.87    7.01
   4   1  -6  151.44    7.37
   4  -1  -6  142.43    7.01
   4  -1  -6  148.02    7.34
   4   1  -7    4.14    0.34
   4   1  -7    4.04    0.65
  -4   1   7    5.09    0.41
   4  -1   7    4.50    0.80
   4   1   7    4.51    0.80
   4  -1  -7    4.40    0.35
  -4  -1   7    5.04    0.41
   4  -1  -7    4.19    0.65
   4   1  -8   18.99    1.06
   4   1  -8   19.57    1.48
   4  -1   8   16.40    1.51
  -4   1   8   20.99    1.14
   4   1  -8   19.08    1.08
   4   1   8   19.68    1.62
   4  -1  -8   19.98    1.09
   4  -1  -8   19.85    1.06
   4  -1  -8   19.81    1.48
  -4  -1   8   20.47    1.13
   4   1  -9   13.23    0.83
  -4   1   9   16.03    0.91
  -4   1   9   16.70    1.29
   4   1  -9   13.35    0.95
   4  -1   9   12.48    1.35
   4  -1  -9   15.28    0.97
   4   1   9   12.90    1.37
  -4  -1   9   17.26    1.34
  -4  -1   9   15.80    0.90
   4  -1  -9   14.21    0.84
   4   1 -10   29.40    1.67
  -4   1  10   34.10    1.69
   4   1 -10   28.98    1.62
   4  -1  10   31.12    2.27
  -4   1  10   36.32    2.20
   4  -1 -10   30.02    1.66
   4   1  10   29.66    2.28
  -4  -1  10   33.99    2.19
   4  -1 -10   28.59    1.62
  -4  -1  10   34.21    1.68
   4   1 -11   19.57    1.09
   4  -1  11   18.71    1.60
   4   1 -11   19.08    1.04
  -4   1  11   20.30    1.55
   4  -1 -11   19.38    1.08
   4   1  11   17.64    1.63
  -4  -1  11   19.24    1.54
   4  -1 -11   19.02    1.04
  -4   1  12   17.06    1.36
   4   1 -12   15.02    0.90
   4  -1  12   16.26    1.32
   4  -1 -12   16.01    0.90
   4   1  12   13.99    1.32
  -4  -1  12   15.75    1.34
   4  -1 -12   16.15    0.98
   4   1 -13   19.69    0.97
   4   1 -13   19.32    1.01
  -4   1  13   16.84    1.35
   4  -1  13   17.42    1.23
   4   1  13   16.46    1.30
   4  -1 -13   18.92    1.00
  -4  -1  13   17.43    1.36
   4  -1 -13   19.55    0.97
   5   1   0   20.14    1.16
   5  -1   0   20.38    1.15
  -5   1   1  187.25   10.49
  -5  -1   1  182.35   10.48
   5  -1   2  208.71   11.22
  -5   1   2  219.32   12.07
  -5  -1   2  218.60   12.07
   5   1  -3   34.01    1.96
   5  -1  -3   35.55    1.96
   5   1  -4    8.65    0.53
   5   1  -4    9.86    0.78
   5  -1  -4    9.16    0.53
   5  -1  -4    8.61    0.74
   5   1  -5   41.79    2.39
   5   1  -5   40.25    2.07
   5  -1  -5   41.04    2.07
   5  -1  -5   43.13    2.38
  -5   1   6    5.11    0.42
   5   1  -6    4.61    0.59
   5   1  -6    4.15    0.34
   5  -1  -6    4.36    0.35
   5   1   6    4.24    0.77
  -5  -1   6    4.69    0.41
   5  -1  -6    4.95    0.69
   5   1  -7   28.52    1.52
   5   1  -7   28.35    1.50
  -5   1   7   31.66    1.60
   5   1  -7   28.00    1.89
  -5  -1   7   30.56    1.59
   5   1   7   23.99    1.94
   5  -1  -7   30.17    1.52
   5  -1  -7   28.62    1.49
   5  -1  -7   29.65    1.90
   5   1  -8   24.08    1.80
   5  -1   8   22.55    1.84
   5   1  -8   25.47    1.38
   5   1  -8   25.39    1.34
   5  -1  -8   26.34    1.38
   5  -1  -8   27.56    1.86
   5  -1  -8   26.84    1.35
   5   1  -9   26.32    1.96
   5   1  -9   27.00    1.42
   5  -1   9   22.58    1.92
  -5   1   9   27.32    1.50
   5   1  -9   26.94    1.46
  -5   1   9   28.31    1.88
   5  -1  -9   26.89    1.98
   5  -1  -9   27.42    1.41
  -5  -1   9   29.50    1.92
   5  -1  -9   27.58    1.46
   5   1   9   25.39    2.05
  -5  -1   9   26.24    1.49
   5   1 -10    3.62    0.36
   5   1 -10    3.51    0.33
   5  -1 -10    3.06    0.34
   5  -1 -10    3.50    0.33
   5   1  10    4.65    0.91
   5   1 -11    8.73    0.56
  -5   1  11    9.58    0.99
   5   1 -11    8.64    0.60
   5  -1  11    8.96    1.04
   5  -1 -11    8.67    0.59
  -5  -1  11    9.06    1.00
   5  -1 -11    8.34    0.55
   5   1  11    8.77    1.08
   5   1 -12    5.45    0.42
   5  -1  12    4.71    0.71
  -5   1  12    5.58    0.76
   5  -1 -12    5.40    0.42
  -5  -1  12    4.97    0.77
   5   1 -13    9.98    0.58
   5   1 -13   11.08    0.63
   5  -1  13    9.48    0.80
  -5   1  13   11.25    0.99
   5  -1 -13   10.81    0.58
  -5  -1  13    9.10    0.93
   5   1  13    9.65    0.87
   5  -1 -13   10.07    0.61
   6  -1   0   11.41    0.75
   6   1   0   10.79    0.75
  -6  -1   1  142.47    9.01
   6  -1   2    9.72    0.58
   6   1  -2    9.13    0.75
   6   1   2    9.68    0.57
   6  -1  -2   10.11    0.76
   6   1  -3  112.69    5.80
   6  -1  -3  117.01    5.80
   6   1  -4   70.24    3.52
   6   1  -4   70.90    3.84
   6  -1  -4   72.07    3.52
   6  -1  -4   76.02    3.85
  -6   1   5   16.88    1.03
   6   1  -5   18.84    0.95
   6   1  -5   17.88    1.28
  -6  -1   5   16.60    1.02
   6  -1  -5   16.64    1.24
   6  -1  -5   16.86    0.94
   6   1  -6   23.44    1.16
  -6   1   6   19.28    1.20
   6  -1  -6   24.92    1.56
  -6  -1   6   19.04    1.20
   6   1  -7    2.31    0.27
   6  -1   7    2.40    0.62
   6   1  -7    1.51    0.45
   6   1  -7    2.21    0.25
  -6   1   7    2.33    0.33
   6  -1  -7    2.30    0.27
  -6  -1   7    2.70    0.33
   6   1   7    1.85    0.58
   6  -1  -7    1.77    0.46
   6  -1  -7    1.96    0.24
   6   1  -8    1.25    0.21
   6   1  -8    1.34    0.24
   6  -1   8    0.61    0.46
   6   1  -8    0.53    0.39
   6  -1  -8    1.36    0.21
   6   1   8    0.98    0.51
   6  -1  -8    1.26    0.46
   6  -1  -8    1.55    0.26
   6   1  -9   43.01    2.17
   6   1  -9   42.35    2.12
   6   1  -9   40.77    2.73
   6  -1   9   39.02    2.68
  -6   1   9   46.97    2.64
  -6   1   9   41.50    2.21
  -6  -1   9   41.66    2.21
   6   1   9   35.98    2.70
   6  -1  -9   40.24    2.71
   6  -1  -9   41.76    2.11
   6  -1  -9   42.06    2.16
   6  -1  10    8.41    1.07
  -6   1  10   10.14    1.01
   6   1 -10    8.92    0.59
  -6   1  10    9.67    0.68
   6   1 -10    9.15    0.64
   6  -1 -10    9.51    0.60
   6   1  10    8.81    1.13
   6  -1 -10    9.50    0.64
  -6  -1  10    9.68    0.67
  -6  -1  10    9.32    1.02
  -6   1  11    6.49    0.82
   6  -1  11    5.35    0.80
   6   1 -11    6.40    0.50
   6   1 -11    6.47    0.45
   6  -1 -11    6.53    0.44
   6  -1 -11    6.48    0.49
   6   1  11    6.06    0.92
  -6  -1  11    6.47    0.86
   6   1 -12    6.16    0.47
   6  -1  12    6.90    0.78
  -6   1  12    7.63    0.86
   6   1 -12    6.99    0.44
  -6  -1  12    6.76    0.93
   6  -1 -12    6.59    0.44
   6  -1 -12    6.51    0.47
   6   1  12    6.73    0.82
   6   1 -13    4.05    0.29
  -6   1  13    4.23    0.62
   6   1 -13    3.99    0.32
  -6  -1  13    4.32    0.62
   6  -1 -13    3.91    0.29
   6   1  13    3.19    0.56
   6  -1 -13    3.82    0.32
   7   1   0    1.68    0.32
  -7  -1   0    1.65    0.20
   7  -1   0    1.87    0.33
  -7   1   0    1.46    0.18
   7  -1   1   74.84    3.69
  -7   1   1   68.11    3.56
   7   1  -1   74.72    3.79
   7   1   1   75.01    3.69
   7  -1  -1   76.57    3.79
  -7  -1   1   69.91    3.57
   7   1  -2   54.98    3.02
   7   1  -2   51.64    2.73
   7  -1   2   59.12    2.80
  -7   1   2   57.51    2.75
   7   1   2   56.37    2.90
   7  -1  -2   52.24    2.73
   7  -1  -2   54.74    3.00
   7   1   2   60.84    2.80
  -7  -1   2   55.93    2.75
   7   1  -3   93.77    4.33
   7   1  -3   90.52    4.66
  -7   1   3   84.24    4.32
   7  -1  -3   90.46    4.32
   7  -1  -3   92.86    4.65
  -7  -1   3   84.48    4.32
   7   1  -4    8.49    0.82
   7   1  -4    8.50    0.53
  -7   1   4    8.35    0.52
   7  -1  -4    9.44    0.54
  -7  -1   4    7.88    0.52
   7  -1  -4    8.93    0.81
   7   1  -5   28.09    1.84
   7   1  -5   26.92    1.45
   7  -1  -5   27.53    1.45
   7   1   5   25.50    1.85
  -7  -1   5   31.51    1.86
   7  -1  -5   28.77    1.83
  -7   1   6   22.38    1.32
   7  -1   6   19.95    1.58
   7   1  -6   23.43    1.21
   7   1  -6   24.89    1.68
   7   1  -6   23.64    1.25
   7  -1  -6   24.86    1.25
   7  -1  -6   24.83    1.67
  -7  -1   6   22.98    1.33
   7   1   6   20.81    1.67
   7  -1  -6   22.99    1.21
   7   1  -7   39.61    2.54
   7   1  -7   38.89    2.02
   7   1  -7   41.91    2.07
   7  -1   7   39.10    2.49
   7  -1  -7   39.86    2.01
   7  -1  -7   40.29    2.54
   7  -1  -7   41.34    2.06
   7   1   7   37.44    2.56
   7   1  -8   21.51    1.20
   7   1  -8   20.95    1.72
  -7   1   8   24.31    1.34
   7  -1   8   22.41    1.72
   7   1  -8   22.17    1.25
   7   1   8   21.03    1.76
   7  -1  -8   21.85    1.20
   7  -1  -8   21.91    1.74
  -7  -1   8   24.09    1.34
   7  -1  -8   22.64    1.25
   7   1  -9    0.24    0.17
   7   1  -9    0.36    0.15
   7  -1   9    0.78    0.45
  -7   1   9    0.99    0.26
   7  -1  -9    0.74    0.75
   7   1   9    0.55    0.49
   7  -1  -9    0.30    0.15
   7  -1  -9    0.36    0.18
  -7  -1   9    0.69    0.22
   7  -1  10    0.26    0.39
  -7   1  10   -0.06    0.29
  -7   1  10    0.06    0.16
   7   1 -10    0.22    0.17
   7   1 -10    0.30    0.15
  -7  -1  10    0.69    0.40
   7   1  10    0.10    0.40
  -7  -1  10    0.11    0.17
   7  -1 -10    0.25    0.14
   7  -1 -10    0.15    0.15
  -7   1  11    3.17    0.62
  -7   1  11    3.15    0.35
   7   1 -11    3.08    0.30
   7   1 -11    3.19    0.34
   7  -1  11    3.30    0.62
   7  -1 -11    3.02    0.29
  -7  -1  11    2.50    0.58
  -7  -1  11    3.52    0.35
   7   1  11    2.71    0.62
   7  -1 -11    3.36    0.34
   7   1 -12    6.23    0.43
  -7   1  12    7.79    0.82
   7  -1  12    7.07    0.70
   7   1 -12    6.49    0.48
   7  -1 -12    6.73    0.43
   7  -1 -12    5.91    0.46
  -7  -1  12    7.07    0.82
   7   1  12    7.99    0.82
  -8   1   0   19.03    1.01
   8  -1   0   19.02    1.20
  -8  -1   0   18.70    1.00
   8   1   0   19.07    1.21
   8  -1   1  113.14    5.77
  -8  -1  -1  119.28    5.62
  -8   1   1  108.80    5.62
   8   1  -1  125.93    5.93
  -8   1  -1  123.56    5.63
  -8  -1   1  107.85    5.62
   8   1   1  114.89    5.79
   8  -1  -1  122.61    5.91
   8   1  -2   12.07    0.71
   8   1  -2   11.35    0.94
  -8  -1  -2   11.43    0.68
  -8   1   2   12.43    0.70
   8  -1   2   14.47    1.00
   8  -1  -2   12.70    0.96
  -8   1  -2   11.53    0.67
  -8  -1   2   13.09    0.71
  -8  -1  -3   63.88    3.28
   8   1  -3   71.13    3.70
   8   1  -3   68.30    3.31
  -8   1   3   66.12    3.31
   8  -1  -3   68.66    3.30
   8  -1  -3   72.61    3.69
  -8   1  -3   62.87    3.34
  -8  -1   3   68.21    3.31
  -8   1   4    9.03    0.54
  -8   1   4    8.50    0.63
   8   1  -4    7.35    0.81
  -8   1   4    8.47    0.52
  -8  -1   4    8.51    0.52
  -8  -1   4    8.42    0.53
   8   1   4    7.71    0.86
  -8  -1   4    8.91    0.64
   8  -1  -4    8.33    0.83
   8   1  -5    0.15    0.26
   8   1  -5    0.44    0.13
   8   1  -5    0.52    0.16
  -8   1   5    0.27    0.17
   8   1   5    0.19    0.34
   8  -1  -5    0.22    0.26
   8  -1  -5    0.44    0.15
   8  -1  -5    0.46    0.13
  -8  -1   5    0.31    0.18
  -8   1   6   11.97    0.84
   8  -1   6   10.98    1.06
   8   1  -6   14.16    1.20
   8   1  -6   12.51    0.72
   8   1  -6   14.17    0.78
  -8  -1   6   11.61    0.84
   8  -1  -6   13.07    0.76
   8  -1  -6   13.31    0.73
   8   1   6    9.91    1.10
   8  -1  -6   14.08    1.19
   8  -1   7  152.90    7.80
   8   1  -7  155.79    7.95
  -8   1   7  158.10    7.45
   8   1  -7  153.75    7.34
   8   1  -7  149.60    7.29
   8   1   7  140.63    7.85
   8  -1  -7  149.47    7.33
   8  -1  -7  150.03    7.29
   8  -1  -7  153.74    7.93
  -8  -1   7  151.11    7.44
   8  -1   8   19.43    1.51
   8   1  -8   19.44    1.62
   8   1  -8   18.38    1.09
   8   1  -8   19.86    1.05
  -8   1   8   19.29    1.17
   8   1   8   17.91    1.60
   8  -1  -8   18.41    1.58
   8  -1  -8   18.94    1.04
   8  -1  -8   17.89    1.08
  -8  -1   8   19.25    1.17
   8   1  -9   16.77    1.01
  -8   1   9   12.12    1.16
   8   1  -9   13.93    0.88
   8   1  -9   12.82    1.36
  -8  -1   9   15.56    1.16
   8  -1  -9   12.27    1.34
   8  -1  -9   13.91    0.87
   8  -1  -9   15.11    1.00
   8  -1  10    0.34    0.39
  -8   1  10    0.75    0.38
  -8   1  10    0.42    0.19
   8   1 -10    0.28    0.17
   8   1 -10    0.44    0.15
  -8  -1  10    0.80    0.41
  -8  -1  10    0.52    0.20
   8  -1 -10    0.15    0.15
   8  -1 -10    0.40    0.14
   8   1  10    0.82    0.50
  -8   1  11   25.56    1.68
   8   1 -11   22.27    1.27
   8   1 -11   23.14    1.22
   8  -1  11   24.67    1.56
  -8   1  11   25.71    1.50
   8  -1 -11   20.90    1.21
   8  -1 -11   21.79    1.26
  -8  -1  11   25.02    1.70
   8   1  11   20.23    1.66
   8   1 -12    0.98    0.25
   8   1 -12    0.74    0.14
   8  -1  12    0.26    0.27
  -8   1  12    0.65    0.35
   8  -1 -12    0.76    0.14
  -8  -1  12    0.56    0.31
   8  -1 -12    0.92    0.23
   8   1  12    0.48    0.31
  -9  -1   0  126.68    6.20
   9  -1   0  129.26    6.45
   9   1   0  131.19    6.47
  -9   1   0  127.98    6.20
   9  -1   1   80.31    4.01
  -9  -1  -1   78.17    3.83
  -9   1   1   78.48    3.83
   9   1  -1   76.76    4.13
   9   1   1   79.32    4.02
   9  -1  -1   80.26    4.13
  -9   1  -1   77.23    3.82
  -9  -1   1   77.40    3.83
  -9  -1  -2   44.50    2.37
   9   1  -2   45.33    2.72
   9   1  -2   44.32    2.37
   9  -1   2   51.88    2.48
  -9   1   2   48.78    2.37
  -9   1   2   50.17    2.40
   9  -1  -2   48.37    2.73
   9  -1  -2   45.30    2.37
  -9   1  -2   45.35    2.37
   9   1   2   51.52    2.48
  -9  -1   2   48.77    2.37
  -9  -1   2   51.01    2.41
  -9  -1  -3   10.81    0.64
  -9   1   3   11.32    0.64
   9   1  -3   11.22    0.98
  -9   1   3   10.77    0.69
   9   1  -3   11.28    0.66
  -9   1   3   10.81    0.77
   9   1   3   11.42    1.04
   9  -1  -3   11.39    0.98
  -9   1  -3   11.51    0.65
   9  -1  -3   11.80    0.66
  -9  -1   3   10.83    0.64
  -9  -1   3   11.13    0.70
  -9  -1   3   11.14    0.78
  -9   1   4   15.56    0.95
  -9   1   4   15.29    0.92
  -9   1   4   15.87    1.06
  -9  -1  -4   18.36    0.94
   9   1  -4   19.53    1.40
   9   1  -4   19.58    0.94
   9   1   4   15.22    1.31
   9  -1  -4   19.72    1.40
  -9  -1   4   16.08    1.07
  -9  -1   4   15.52    0.95
  -9   1  -4   19.13    0.94
  -9  -1   4   16.25    0.93
   9  -1  -4   19.43    0.97
   9  -1  -4   19.06    0.93
   9   1  -5   10.54    0.62
  -9  -1  -5   10.38    0.65
  -9   1   5    9.47    0.62
   9   1  -5   11.19    0.67
   9   1  -5   11.62    1.07
  -9   1   5   10.61    0.77
   9  -1   5   10.29    0.98
   9  -1  -5   10.94    0.62
   9   1   5   10.25    1.04
   9  -1  -5   10.86    0.65
  -9  -1   5   10.68    0.77
   9  -1  -5   11.34    1.04
  -9  -1   5    8.92    0.62
   9   1  -6    8.43    0.96
   9  -1   6    7.00    0.86
   9   1  -6    7.88    0.56
   9   1  -6    8.46    0.53
  -9   1   6    8.25    0.66
   9  -1  -6    7.41    0.90
   9  -1  -6    8.50    0.52
  -9  -1   6    7.80    0.65
   9  -1  -6    7.75    0.55
   9   1   6    7.98    1.29
   9   1  -7    3.54    0.32
   9   1  -7    2.27    0.33
   9  -1   7    2.90    0.63
  -9   1   7    3.19    0.42
   9   1  -7    2.77    0.68
   9  -1  -7    2.63    0.64
   9   1   7    3.71    0.79
  -9  -1   7    3.40    0.43
   9  -1  -7    3.33    0.32
   9  -1  -7    3.00    0.34
   9   1  -8   22.45    1.86
   9  -1   8   22.42    1.69
  -9   1   8   23.07    1.42
   9   1  -8   25.65    1.30
   9   1  -8   25.44    1.36
   9  -1  -8   25.11    1.35
  -9  -1   8   22.84    1.42
   9  -1  -8   24.99    1.29
   9   1   8   24.19    1.85
   9  -1  -8   24.23    1.89
   9   1  -9    9.34    0.58
   9  -1   9    8.46    0.95
  -9   1   9    9.23    0.69
   9   1  -9    7.59    1.16
   9   1  -9    8.78    0.62
   9   1   9    7.64    1.02
   9  -1  -9    8.76    0.57
   9  -1  -9    9.33    1.29
  -9  -1   9    8.40    0.67
   9  -1  -9    8.19    0.60
   9   1 -10    2.44    0.28
  -9   1  10    2.68    0.38
  -9   1  10    2.53    0.56
   9   1 -10    1.90    0.29
   9  -1  10    2.06    0.48
   9  -1 -10    2.30    0.27
   9  -1 -10    1.85    0.27
  -9  -1  10    2.77    0.59
   9   1  10    2.53    0.60
  -9  -1  10    2.69    0.36
   9   1 -11    0.76    0.19
   9   1 -11    1.12    0.19
  -9   1  11    0.77    0.20
  -9   1  11    0.99    0.39
   9  -1 -11    1.21    0.19
   9   1  11    1.19    0.42
  -9  -1  11    0.95    0.38
   9  -1 -11    0.75    0.18
  -9  -1  11    0.77    0.20
   9   1 -12    6.50    0.39
   9   1 -12    6.07    0.43
  -9   1  12    5.32    0.64
   9   1  12    4.97    0.59
   9  -1 -12    5.99    0.38
   9  -1 -12    5.70    0.41
 -10   1   0   18.84    1.04
  10  -1   0   19.05    1.27
 -10  -1   0   19.06    1.04
  10   1   0   19.44    1.29
 -10   1   0   18.83    1.01
  10  -1   1   15.59    1.01
  10   1  -1   12.88    1.08
 -10  -1  -1   14.25    0.83
 -10   1   1   15.15    0.81
 -10   1   1   15.07    0.84
 -10   1  -1   14.11    0.83
 -10  -1   1   14.68    0.81
  10   1   1   15.46    1.02
  10  -1  -1   13.37    1.08
 -10  -1   1   14.92    0.84
  10   1  -2    4.65    0.32
  10   1  -2    4.30    0.65
 -10   1   2    3.99    0.35
 -10   1   2    4.47    0.46
 -10  -1  -2    4.38    0.34
 -10   1   2    4.31    0.33
  10  -1  -2    4.00    0.61
 -10   1  -2    4.43    0.34
 -10  -1   2    4.61    0.37
  10  -1  -2    4.42    0.32
 -10  -1   2    4.46    0.47
 -10  -1   2    4.05    0.33
 -10   1   3   23.87    1.37
 -10   1   3   22.03    1.23
  10   1  -3   21.26    1.59
 -10   1   3   21.95    1.20
  10   1  -3   23.44    1.19
 -10  -1  -3   23.09    1.22
  10  -1   3   22.00    1.53
  10  -1  -3   26.11    1.31
  10   1   3   23.12    1.62
 -10   1  -3   23.21    1.22
  10  -1  -3   23.77    1.63
  10  -1  -3   22.47    1.18
 -10  -1   3   22.58    1.20
 -10  -1   3   22.45    1.36
 -10  -1   3   22.98    1.24
  10   1  -4   94.56    4.52
  10   1  -4   93.31    4.47
 -10   1   4   93.11    4.66
  10  -1   4   90.51    4.84
  10   1  -4   89.71    5.01
 -10   1   4   93.15    4.48
 -10  -1  -4   90.66    4.49
 -10   1   4   91.10    4.51
  10   1   4   93.50    4.96
  10  -1  -4   93.10    5.02
  10  -1  -4   90.98    4.50
 -10  -1   4   93.77    4.48
 -10  -1   4   93.92    4.52
 -10  -1   4   89.15    4.65
  10  -1  -4   93.90    4.47
 -10   1  -4   91.83    4.49
 -10   1   5    2.71    0.30
  10   1  -5    2.79    0.63
 -10   1   5    2.63    0.41
  10  -1   5    2.97    0.61
 -10  -1  -5    2.85    0.28
  10   1  -5    2.49    0.28
  10   1  -5    2.82    0.31
  10  -1  -5    2.94    0.28
 -10  -1   5    2.87    0.30
  10  -1  -5    2.56    0.30
 -10   1  -5    2.75    0.27
 -10  -1   5    2.85    0.40
  10  -1  -5    3.20    0.65
 -10  -1  -6   27.30    1.44
  10   1  -6   28.41    2.04
  10   1  -6   28.36    1.52
  10  -1   6   25.18    1.81
 -10   1   6   26.84    1.60
  10   1  -6   29.48    1.44
  10  -1  -6   28.64    2.03
  10   1   6   26.26    1.92
 -10   1  -6   25.47    1.43
 -10  -1   6   25.82    1.59
  10  -1  -6   29.07    1.44
  10  -1  -6   29.39    1.60
  10   1  -7   13.62    0.84
 -10   1   7   13.15    0.93
  10   1  -7   13.76    0.79
  10  -1   7   13.11    1.18
  10  -1  -7   13.56    0.83
 -10  -1   7   14.04    0.95
  10   1   7   12.11    1.23
  10  -1  -7   14.16    0.79
  10  -1  -7   13.21    1.68
  10  -1   8   12.40    1.13
 -10   1   8   14.67    1.03
  10   1  -8   12.08    0.79
  10   1  -8   10.58    1.23
  10   1   8   13.23    1.27
 -10  -1   8   13.38    1.11
  10  -1  -8   10.82    1.25
  10  -1  -8   12.15    0.78
  10   1  -9    9.12    1.46
  10  -1   9   10.88    1.01
 -10   1   9    9.91    0.75
  10   1  -9   10.36    0.70
  10   1  -9   10.67    0.65
 -10  -1   9   10.36    0.76
  10  -1  -9   10.29    0.64
  10   1   9   11.69    1.14
  10  -1  -9   10.21    1.25
  10  -1  -9   11.04    0.70
 -10   1  10    8.61    0.86
 -10   1  10    7.62    0.61
  10   1 -10    9.07    0.54
  10   1 -10    8.53    0.58
  10  -1 -10    7.96    0.56
 -10  -1  10    7.86    0.88
  10  -1 -10    9.06    0.53
 -10  -1  10    7.07    0.60
  10   1  10    7.89    0.96
  10   1 -11    5.45    0.36
 -10   1  11    4.19    0.59
  10   1 -11    4.97    0.39
 -10   1  11    4.06    0.39
  10   1  11    4.01    0.63
  10  -1 -11    5.16    0.39
 -10  -1  11    4.16    0.40
 -10  -1  11    4.04    0.63
  10  -1 -11    5.29    0.35
 -11  -1   0    1.10    0.21
 -11   1   0    1.17    0.21
 -11   1   0    1.15    0.19
 -11  -1   0    0.83    0.16
  11   1  -1    0.97    0.35
 -11  -1  -1    1.25    0.22
 -11   1   1    0.73    0.28
 -11   1   1    0.51    0.16
 -11   1   1    0.59    0.16
  11  -1   1    0.78    0.26
  11   1   1    0.33    0.21
  11  -1  -1    1.31    0.38
 -11  -1   1    0.55    0.27
 -11   1  -1    0.89    0.17
 -11  -1   1    0.49    0.16
 -11   1  -1    1.13    0.20
 -11  -1   1    0.57    0.17
 -11   1   2   40.71    2.16
 -11  -1  -2   37.92    2.00
  11   1  -2   36.32    2.37
 -11   1   2   40.02    1.97
 -11   1   2   41.97    2.02
 -11  -1   2   39.06    2.15
 -11   1  -2   35.92    1.96
 -11  -1   2   40.75    1.97
  11  -1  -2   36.81    2.37
 -11   1  -2   37.22    1.99
 -11  -1   2   40.80    2.02
  11   1  -3   17.39    1.43
 -11   1   3   17.70    1.04
 -11   1   3   20.31    1.21
 -11  -1  -3   18.59    1.05
 -11   1   3   20.59    1.08
  11   1  -3   19.21    1.00
  11  -1  -3   19.00    1.46
  11  -1  -3   18.84    1.00
 -11  -1   3   19.23    1.07
 -11   1  -3   18.53    1.05
 -11  -1   3   19.49    1.05
 -11  -1   3   18.25    1.19
  11  -1   4   18.62    1.43
 -11   1   4   19.21    1.01
 -11   1   4   17.88    1.04
 -11   1   4   17.79    1.19
  11   1  -4   18.69    1.04
 -11  -1  -4   18.47    1.03
  11   1  -4   18.64    1.00
  11   1  -4   19.49    1.52
 -11  -1   4   19.05    1.01
 -11  -1   4   17.52    1.04
 -11   1  -4   17.73    1.02
  11   1   4   19.40    1.50
  11  -1  -4   18.89    1.04
  11  -1  -4   19.51    1.00
  11  -1  -4   18.04    1.47
 -11  -1   4   18.12    1.18
  11   1  -5    1.98    0.24
  11  -1   5    2.34    0.57
 -11   1   5    1.33    0.21
 -11  -1  -5    1.98    0.26
  11   1  -5    1.99    0.56
 -11   1   5    2.40    0.42
  11   1  -5    1.65    0.25
 -11   1  -5    2.04    0.26
  11  -1  -5    1.77    0.26
 -11  -1   5    2.21    0.40
  11  -1  -5    1.67    0.55
  11  -1  -5    1.67    0.21
  11   1   5    2.85    0.67
 -11   1   6    0.06    0.20
  11  -1   6   -0.02    0.38
  11   1  -6    0.33    0.37
  11   1  -6    0.27    0.18
  11   1  -6    0.23    0.15
 -11  -1  -6    0.32    0.15
 -11   1  -6    0.48    0.15
  11  -1  -6    0.18    0.16
  11  -1  -6    0.07    0.32
  11   1   6    0.34    0.47
  11  -1  -6    0.42    0.15
 -11  -1   6    0.42    0.23
  11   1  -7    3.61    0.37
  11   1  -7    3.12    0.33
  11  -1   7    3.37    0.68
 -11  -1  -7    3.18    0.32
 -11   1   7    3.37    0.45
  11   1  -7    3.45    0.77
 -11  -1   7    3.18    0.44
  11   1   7    4.14    0.83
  11  -1  -7    3.53    0.32
  11  -1  -7    3.22    0.35
 -11   1  -7    3.18    0.32
  11  -1  -7    3.01    0.75
  11   1  -8    0.57    0.16
  11   1  -8    0.88    0.57
 -11   1   8    0.82    0.26
  11  -1   8    0.61    0.40
  11   1  -8    0.57    0.20
  11  -1  -8    0.94    0.22
  11   1   8    1.15    0.50
  11  -1  -8    0.85    0.54
  11  -1  -8    0.54    0.16
 -11  -1   8    1.03    0.28
  11   1  -9    0.38    0.15
  11   1  -9    0.80    0.21
 -11   1   9    0.41    0.20
  11  -1  -9    0.58    0.15
  11   1   9    0.87    0.44
  11  -1  -9    0.65    0.19
 -11  -1   9    0.23    0.18
 -11   1  10    7.02    0.94
  11   1 -10    5.78    0.52
  11   1 -10    5.73    0.45
  11  -1 -10    5.90    0.45
  11  -1 -10    6.91    0.54
 -11  -1  10    5.71    0.72
  11   1  10    5.65    0.72
 -11   1  11    0.33    0.15
 -11   1  11    0.31    0.24
  11   1 -11    0.47    0.16
  11   1 -11    0.45    0.12
  11  -1 -11    0.38    0.15
 -11  -1  11    0.30    0.26
  11  -1 -11    0.39    0.11
 -11  -1  11    0.29    0.14
 -12   1   0    0.26    0.15
  12   1   0    0.30    0.26
  12  -1   0    0.39    0.26
 -12  -1   0    0.36    0.16
 -12  -1  -1    8.82    0.60
 -12   1   1    9.25    0.58
 -12   1   1    8.54    0.75
  12   1  -1    9.54    0.90
  12  -1   1    9.86    0.78
 -12   1   1    9.02    0.61
 -12   1  -1    8.88    0.60
 -12  -1   1    9.26    0.62
 -12  -1   1    9.10    0.77
 -12   1  -1    8.36    0.57
 -12  -1   1    9.60    0.58
  12  -1  -1    7.87    0.84
  12   1   1    9.10    0.77
 -12   1   2   18.78    0.99
 -12   1   2   18.32    1.16
  12   1  -2   15.17    1.34
 -12  -1  -2   16.07    1.01
 -12   1   2   19.16    1.04
  12  -1  -2   16.88    1.36
 -12   1  -2   15.55    0.97
 -12  -1   2   19.21    0.99
 -12  -1   2   19.58    1.19
 -12  -1   2   19.05    1.04
 -12   1  -2   16.91    1.01
  12   1  -3   12.17    1.18
 -12   1   3   14.77    0.80
 -12   1   3   15.23    0.85
 -12  -1  -3   12.46    0.81
 -12   1   3   14.71    0.98
 -12  -1   3   13.89    0.97
 -12   1  -3   12.32    0.81
 -12  -1   3   14.37    0.85
  12  -1  -3   12.08    1.17
 -12  -1   3   14.10    0.80
 -12   1   4   12.27    0.92
  12   1  -4   13.70    0.73
  12   1  -4   13.91    1.26
 -12   1   4   12.43    0.74
  12  -1  -4   12.87    0.71
 -12  -1   4   11.46    0.90
 -12  -1   4   12.75    0.75
 -12   1  -4   12.77    0.75
  12  -1  -4   11.46    1.18
  12   1  -5   23.33    1.17
 -12  -1  -5   21.43    1.20
 -12   1   5   20.33    1.35
  12   1   5   21.22    1.65
 -12  -1   5   20.76    1.35
  12  -1  -5   23.01    1.16
 -12   1  -5   21.77    1.20
  12   1  -6    7.04    0.48
  12   1  -6    6.94    0.53
 -12  -1  -6    6.52    0.48
  12   1  -6    6.53    1.04
  12  -1  -6    8.54    1.17
  12  -1  -6    7.22    0.48
 -12   1  -6    6.43    0.48
  12  -1  -6    6.68    0.51
  12   1  -7   13.57    0.78
 -12   1   7   13.20    0.94
  12   1  -7   12.03    1.30
  12   1  -7   14.16    0.84
 -12  -1  -7   13.98    0.81
  12  -1  -7   14.20    0.78
  12  -1  -7   12.86    1.31
  12  -1  -7   13.93    0.82
 -12   1  -7   13.51    0.80
  12   1   7   13.03    1.22
 -12  -1   7   12.71    0.93
 -12   1   8    0.56    0.22
  12   1  -8    0.48    0.18
  12   1  -8    0.54    0.16
  12  -1  -8    0.60    0.16
  12   1   8    0.66    0.42
 -12  -1   8    0.45    0.22
  12  -1  -8    0.71    0.20
  12   1  -9    8.28    0.57
  12   1  -9    8.48    0.52
 -12   1   9    8.12    0.63
  12  -1  -9    7.86    0.56
 -12  -1   9    8.67    0.64
  12  -1  -9    8.07    0.51
 -12   1  10    6.31    0.51
 -12   1  10    6.06    0.66
  12   1 -10    6.07    0.46
  12   1 -10    7.07    0.42
 -12  -1  10    7.35    0.74
  12  -1 -10    5.78    0.46
 -12  -1  10    5.98    0.50
  12  -1 -10    6.86    0.41
  13  -1   0   26.70    1.73
 -13   1   0   26.67    1.39
 -13   1   0   26.58    1.44
 -13  -1   0   25.03    1.39
  13   1   0   24.80    1.71
 -13  -1   0   27.08    1.45
 -13   1   1   12.45    0.79
  13   1  -1   13.89    1.14
 -13  -1  -1   12.09    0.79
 -13   1   1   13.09    0.75
 -13  -1  -1   11.90    0.74
 -13   1  -1   12.61    0.75
 -13  -1   1   12.01    0.75
 -13  -1   1   12.96    0.80
  13  -1  -1   12.10    1.08
 -13   1  -1   12.16    0.78
 -13   1   2   15.06    1.09
 -13   1   2   16.82    0.99
 -13  -1  -2   17.22    1.00
 -13   1   2   16.20    0.94
 -13  -1  -2   16.68    0.95
  13   1  -2   16.59    1.37
 -13   1  -2   17.37    0.99
 -13  -1   2   16.11    1.11
 -13   1  -2   16.98    0.94
  13  -1  -2   18.30    1.39
 -13  -1   2   17.09    0.95
 -13  -1   2   17.23    1.00
 -13   1   3    2.94    0.36
 -13   1   3    3.46    0.33
 -13   1   3    3.28    0.47
  13   1  -3    3.32    0.67
 -13  -1  -3    3.63    0.33
 -13  -1  -3    3.34    0.35
 -13  -1   3    3.50    0.38
 -13  -1   3    3.54    0.34
 -13  -1   3    3.28    0.46
 -13   1  -3    3.91    0.36
 -13   1  -3    3.49    0.33
  13  -1  -3    4.23    0.75
 -13   1   4    3.66    0.49
 -13   1   4    4.05    0.37
 -13  -1  -4    4.77    0.40
  13   1  -4    4.28    0.81
 -13  -1   4    4.11    0.37
 -13   1  -4    4.61    0.39
 -13  -1   4    3.44    0.48
  13  -1  -4    4.52    0.79
 -13   1  -4    4.47    0.37
  13   1  -5    3.65    0.75
 -13   1   5    4.03    0.84
 -13  -1  -5    4.98    0.40
 -13   1  -5    4.90    0.40
  13  -1  -5    3.39    0.70
 -13  -1   5    4.58    0.92
 -13  -1  -6    5.89    0.45
  13   1  -6    5.53    0.98
 -13  -1  -6    4.43    0.43
 -13   1   6    5.65    0.57
  13   1  -6    5.69    0.41
  13  -1  -6    6.14    1.01
  13  -1  -6    6.06    0.41
 -13  -1   6    5.57    0.58
 -13   1  -6    5.95    0.45
  13   1  -7    5.29    0.40
  13   1  -7    3.57    1.07
 -13  -1  -7    5.63    0.43
 -13   1   7    6.03    0.57
  13  -1  -7    6.15    1.29
 -13   1  -7    5.65    0.42
 -13  -1   7    5.73    0.56
  13  -1  -7    5.69    0.40
 -13   1   8    8.46    0.68
  13   1  -8    8.96    0.54
 -13  -1   8    9.04    0.68
  13  -1  -8    9.19    0.55
 -13   1  -8    8.86    0.71
 -13   1   9    4.04    0.54
  13   1  -9    3.53    0.29
 -13   1   9    3.63    0.40
 -13  -1   9    3.76    0.40
  13  -1  -9    3.52    0.28
 -13   1  10    0.51    0.23
 -13   1  10    0.54    0.17
  13   1 -10    0.55    0.11
 -13  -1  10    0.54    0.24
 -13  -1  10    0.46    0.16
 -14  -1   0   25.18    1.41
 -14   1   0   25.30    1.35
 -14   1   0   25.55    1.40
 -14  -1   0   24.84    1.35
 -14   1   1   12.53    0.76
 -14   1   1   12.77    0.81
 -14  -1  -1   12.16    0.81
  14   1  -1   11.81    1.12
 -14  -1  -1   12.74    0.77
  14  -1  -1   12.75    1.12
 -14  -1   1   12.20    0.81
 -14   1  -1   12.37    0.80
 -14   1  -1   13.09    0.76
 -14  -1   1   12.99    0.76
 -14   1   2    9.82    0.79
  14   1  -2    9.83    1.03
 -14   1   2   10.13    0.64
 -14  -1  -2    9.88    0.64
 -14   1   2   10.23    0.68
 -14  -1  -2    9.33    0.67
 -14   1  -2    9.48    0.67
 -14  -1   2   10.87    0.65
 -14  -1   2   10.20    0.69
 -14   1  -2   10.17    0.64
 -14  -1   2   10.21    0.81
  14  -1  -2   10.06    1.02
 -14   1   3   35.19    1.80
 -14  -1  -3   31.69    1.76
 -14   1   3   33.19    1.96
 -14   1   3   37.03    1.78
 -14  -1  -3   32.41    1.80
  14   1  -3   30.05    2.23
 -14  -1   3   37.70    1.79
 -14   1  -3   33.06    1.76
 -14   1  -3   31.42    1.79
 -14  -1   3   36.39    1.82
 -14  -1   3   34.16    1.96
  14  -1  -3   32.70    2.26
  14   1  -4    6.50    0.99
 -14   1   4    6.61    0.63
 -14  -1  -4    7.04    0.48
 -14   1   4    6.19    0.46
 -14  -1  -4    6.95    0.52
 -14  -1   4    6.23    0.62
  14  -1  -4    6.95    1.01
 -14   1  -4    6.91    0.48
 -14  -1   4    6.48    0.47
 -14   1  -4    7.24    0.51
 -14   1   5    1.79    0.37
  14   1  -5    0.51    0.40
 -14  -1  -5    1.15    0.22
 -14  -1  -5    1.22    0.20
 -14  -1   5    1.44    0.34
  14  -1  -5    1.09    0.50
 -14   1  -5    1.07    0.20
 -14   1  -5    0.80    0.19
 -14   1   6    8.14    0.67
 -14  -1  -6    7.71    0.53
 -14  -1  -6    8.04    0.55
 -14   1  -6    8.29    0.54
 -14  -1   6    7.78    0.68
 -14   1  -6    8.15    0.55
 -14  -1  -7    7.46    0.51
 -14   1   7    7.86    0.64
 -14   1  -7    7.64    0.51
 -14  -1   7    7.68    0.63
 -14  -1  -8    1.53    0.22
 -14   1   8    1.46    0.27
 -14  -1   8    1.23    0.25
 -14   1  -8    1.70    0.23
 -14   1   9   16.89    1.01
 -14   1   9   17.24    1.13
 -14  -1   9   17.27    1.02
 -15   1   0    1.69    0.28
 -15   1   0    1.35    0.22
 -15  -1   0    2.23    0.28
 -15  -1   0    1.81    0.28
 -15  -1  -1   10.54    0.67
 -15   1   1   10.52    0.71
 -15  -1  -1    9.45    0.70
 -15   1   1   10.96    0.67
 -15   1  -1   10.52    0.71
 -15  -1   1   11.54    0.73
 -15   1  -1   10.06    0.66
  15  -1  -1    9.47    1.04
 -15  -1   1   11.49    0.68
 -15  -1  -2    1.32    0.26
 -15  -1  -2    0.92    0.19
 -15   1   2    1.21    0.32
  15   1  -2    1.03    0.47
 -15   1   2    1.00    0.19
 -15   1   2    1.59    0.28
 -15   1  -2    0.88    0.19
  15  -1  -2    0.90    0.43
 -15   1  -2    1.31    0.26
 -15  -1   2    1.05    0.33
 -15  -1   2    1.25    0.20
 -15  -1   2    1.15    0.25
 -15   1   3   13.62    0.96
 -15  -1  -3   14.02    0.85
 -15   1   3   13.80    0.79
 -15   1   3   12.44    0.84
 -15  -1  -3   14.16    0.80
 -15   1  -3   13.41    0.84
 -15   1  -3   13.38    0.79
 -15  -1   3   13.30    0.79
 -15  -1   3   13.78    0.96
 -15  -1   3   12.80    0.88
  15   1  -4    4.32    0.79
 -15  -1  -4    6.07    0.44
 -15   1   4    5.93    0.42
 -15   1   4    5.82    0.58
 -15   1  -4    5.65    0.43
 -15  -1   4    5.87    0.41
 -15  -1   4    6.30    0.60
  15  -1  -4    4.70    0.84
 -15  -1  -5    9.32    0.64
 -15  -1  -5    9.83    0.62
 -15   1   5   10.44    0.78
 -15  -1   5   10.84    0.79
 -15   1  -5    9.55    0.64
 -15   1  -5   10.61    0.63
 -15  -1  -6    3.29    0.30
 -15   1   6    2.93    0.39
 -15  -1  -6    2.77    0.30
 -15  -1   6    2.94    0.41
 -15   1  -6    2.84    0.29
 -15   1  -6    3.39    0.31
 -15  -1  -7    9.49    0.61
 -15   1   7    8.28    0.67
 -15  -1   7    8.96    0.68
 -15   1  -7    9.23    0.57
 -15   1  -7    9.44    0.68
 -15   1   8    1.08    0.23
 -15   1   8    0.89    0.24
 -15  -1   8    1.33    0.26
 -16   1   0    1.35    0.22
 -16  -1   0    1.58    0.23
 -16   1   1   17.18    1.17
 -16   1   1   16.77    0.97
 -16  -1  -1   17.45    0.98
 -16   1  -1   17.28    0.98
 -16  -1   1   17.67    0.98
 -16  -1   1   18.15    1.19
 -16  -1  -2   16.02    0.90
 -16  -1  -2   17.02    0.96
 -16   1   2   13.66    1.13
 -16   1   2   16.20    0.93
 -16   1   2   15.53    0.88
 -16  -1   2   14.89    0.93
 -16  -1   2   14.74    1.14
 -16   1  -2   16.05    0.94
 -16  -1   2   15.95    0.89
 -16   1  -2   15.15    0.88
 -16   1   3    0.99    0.27
 -16  -1  -3    1.27    0.23
 -16  -1  -3    1.37    0.21
 -16   1   3    0.88    0.18
 -16  -1   3    0.75    0.27
 -16   1  -3    1.14    0.23
 -16  -1   3    0.87    0.18
 -16   1  -3    1.37    0.21
 -16  -1  -4    5.41    0.44
 -16  -1  -4    5.34    0.41
 -16   1   4    6.27    0.74
 -16   1  -4    5.13    0.40
 -16   1  -4    5.64    0.44
 -16   1   5    6.90    0.58
 -16  -1  -5    6.50    0.45
 -16  -1  -5    6.26    0.47
 -16   1  -5    6.68    0.48
 -16  -1   5    6.92    0.59
 -16   1  -5    6.48    0.44
 -16  -1  -6    7.75    0.53
 -16   1   6    9.22    0.65
 -16  -1  -6    7.60    0.50
 -16   1  -6    7.32    0.51
 -16  -1   6    8.90    0.65
 -16   1  -6    7.74    0.50
 -16  -1  -7    4.97    0.34
 -16   1   7    4.53    0.44
 -16  -1  -7    4.70    0.36
 -16   1  -7    4.63    0.35
 -16  -1   7    4.67    0.45
 -16   1  -7    4.66    0.38
 -17   1   0    8.22    0.52
 -17  -1   0    7.86    0.53
 -17  -1   0    7.33    0.56
 -17   1   0    7.57    0.56
 -17   1   1    6.75    0.50
 -17   1   1    6.56    0.45
 -17  -1  -1    6.24    0.50
 -17  -1  -1    6.48    0.46
 -17  -1   1    6.64    0.50
 -17   1  -1    6.30    0.45
 -17   1  -1    5.53    0.48
 -17  -1   1    6.73    0.46
 -17   1   2    2.32    0.26
 -17  -1  -2    1.94    0.29
 -17  -1  -2    2.40    0.27
 -17   1   2    1.92    0.27
 -17   1  -2    2.13    0.26
 -17   1  -2    2.39    0.31
 -17  -1   2    1.97    0.27
 -17  -1   2    2.48    0.27
 -17  -1  -3    1.85    0.27
 -17   1   3    2.03    0.24
 -17  -1  -3    2.34    0.36
 -17   1   3    1.73    0.33
 -17   1  -3    2.60    0.29
 -17  -1   3    2.05    0.22
 -17   1  -3    2.12    0.29
 -17  -1   3    2.35    0.41
 -17  -1  -4    3.59    0.31
 -17  -1  -4    3.37    0.34
 -17   1   4    3.76    0.45
 -17   1  -4    3.58    0.31
 -17  -1   4    4.23    0.48
 -17   1  -4    3.59    0.33
 -17   1   5    0.38    0.18
 -17  -1  -5    0.58    0.13
 -17  -1  -5    0.48    0.15
 -17   1  -5    0.66    0.13
 -17  -1   5    0.30    0.17
 -17   1  -5    0.31    0.13
 -17  -1  -6    6.24    0.43
 -17  -1  -6    6.21    0.40
 -17   1   6    6.68    0.60
 -17   1  -6    6.29    0.40
 -17  -1   6    7.23    0.57
 -17   1  -6    5.80    0.42
 -18  -1   0    2.98    0.29
 -18   1   0    3.25    0.29
 -18   1   1    1.38    0.19
 -18  -1  -1    1.51    0.19
 -18   1   1    1.36    0.23
 -18  -1  -1    1.25    0.21
 -18   1  -1    1.39    0.23
 -18  -1   1    1.30    0.23
 -18   1  -1    1.48    0.20
 -18  -1   1    1.25    0.18
 -18  -1  -2    7.71    0.58
 -18   1   2    8.58    0.50
 -18  -1  -2    8.28    0.52
 -18   1  -2    8.22    0.52
 -18  -1   2    8.20    0.49
 -18  -1  -3    3.52    0.33
 -18  -1  -3    3.50    0.30
 -18   1   3    2.36    0.65
 -18   1  -3    3.86    0.30
 -18  -1   3    4.56    0.74
 -18   1  -3    3.71    0.33
 -18   1   4    3.32    0.43
 -18  -1  -4    3.59    0.29
 -18  -1  -4    3.51    0.31
 -18  -1   4    3.42    0.43
 -18   1  -4    3.62    0.32
 -18   1  -4    3.61    0.28
   0  -2  -1    0.02    0.05
   0   2   2  104.07    5.72
   0  -2   2  111.18    5.64
   0   2  -3    0.08    0.07
   0  -2  -3    0.01    0.06
   0   2  -4  103.82    5.19
   0  -2  -4  109.41    5.20
   0   2  -5    0.00    0.10
   0  -2  -5    0.00    0.10
   0  -2  -6   29.72    1.66
   0   2  -6   29.93    1.67
   0  -2  -7   -0.22    0.15
   0  -2   7   -0.23    0.28
   0   2   8   79.82    4.08
   0  -2  -8   68.44    3.59
   0  -2   8   74.34    4.08
   0   2   9   -0.10    0.29
   0  -2   9    0.14    0.34
   0  -2  -9    0.09    0.11
   0  -2  10   38.36    2.60
   0   2  10   42.07    2.62
   0   2 -10   39.21    2.03
   0  -2 -10   39.87    2.02
   0   2 -11    0.15    0.13
   0   2  11    0.15    0.36
   0  -2 -11    0.13    0.13
   0  -2  11    0.12    0.38
   0  -2 -12    9.18    0.57
   0   2  12    8.36    1.02
   0   2 -12    9.22    0.58
   0  -2  12    8.56    1.00
   0  -2 -13    0.00    0.11
   0   2 -13   -0.11    0.12
   0  -2  13   -0.04    0.30
   0   2  13    0.02    0.31
  -1  -2   0    0.15    0.06
   1  -2   0    0.05    0.05
  -1  -2  -1   69.09    3.38
   1  -2   2  118.49    5.95
  -1   2   2  119.47    6.31
  -1  -2   2  110.58    6.20
   1   2  -3    7.72    0.51
  -1  -2  -3    7.50    0.45
   1  -2  -3    7.42    0.50
   1   2  -4   77.32    3.87
  -1  -2  -4   77.30    3.76
  -1   2  -4   78.03    3.76
   1  -2  -4   74.60    3.82
  -1  -2  -5   25.44    1.40
   1   2  -5   27.70    1.49
   1  -2  -5   26.74    1.48
  -1   2  -5   25.16    1.39
  -1  -2  -6   29.54    1.60
   1   2  -6   29.45    1.69
   1  -2  -6   30.07    1.68
  -1   2  -6   28.47    1.60
   1   2  -7  151.42    7.50
   1  -2   7  139.56    7.62
   1   2  -7  156.99    7.28
  -1  -2   7  156.19    7.63
   1  -2  -7  148.69    7.48
  -1   2   8   28.10    1.77
   1  -2   8   24.21    1.80
   1   2  -8   25.92    1.37
   1   2   8   27.04    1.82
  -1  -2   8   27.28    1.80
  -1  -2   8   25.37    1.36
   1  -2  -8   26.65    1.37
  -1   2   9   17.09    1.34
   1   2  -9   15.38    0.90
   1  -2   9   16.13    1.41
   1  -2  -9   15.00    0.88
   1   2   9   17.18    1.41
  -1  -2   9   15.84    1.34
  -1  -2 -10    1.90    0.29
   1   2 -10    1.91    0.26
   1  -2  10    1.93    0.66
  -1   2  10    1.54    0.52
   1  -2 -10    1.38    0.22
   1   2  10    1.76    0.62
  -1  -2  10    1.50    0.54
  -1  -2 -11    7.87    0.51
  -1   2  11    7.81    0.98
   1  -2  11    7.59    1.01
   1   2 -11    6.94    0.51
   1  -2 -11    7.55    0.52
   1   2  11    6.48    0.96
  -1  -2  11    7.18    0.98
  -1   2 -11    7.40    0.51
  -1   2  12    0.82    0.44
   1  -2  12    0.48    0.42
   1   2 -12    1.15    0.21
   1   2 -12    1.08    0.20
  -1  -2 -12    1.25    0.20
   1  -2 -12    1.09    0.20
  -1   2 -12    1.37    0.21
  -1  -2  12    0.95    0.48
   1  -2 -12    1.18    0.19
   1   2  12    0.71    0.44
   1  -2  13   18.55    1.36
  -1  -2 -13   17.57    1.01
   1   2 -13   19.13    0.99
   1   2 -13   19.17    1.02
  -1   2  13   19.17    1.45
  -1  -2  13   17.85    1.37
   1  -2 -13   19.70    1.03
   1   2  13   17.64    1.42
   1  -2 -13   20.06    1.02
   2  -2   1   52.89    2.60
   2  -2   2  120.89    6.14
   2  -2   2  106.87    6.32
  -2   2   2  128.31    6.75
  -2  -2   2  127.84    6.74
  -2  -2  -3   23.10    1.31
   2   2  -3   27.08    1.39
   2  -2  -3   25.49    1.37
  -2  -2  -4  173.49    8.36
   2   2  -5   72.24    3.56
  -2   2  -5   64.99    3.36
   2  -2  -5   69.43    3.53
   2   2  -6   19.05    1.08
   2   2  -6   21.15    1.32
   2  -2  -6   21.01    1.31
   2  -2  -6   22.17    1.09
   2  -2   7   12.37    1.10
   2  -2  -7   10.61    0.89
   2   2   7   14.43    1.10
   2  -2  -7   10.64    0.66
  -2   2   8   26.05    1.38
   2  -2   8   23.60    1.79
  -2   2   8   28.19    1.74
   2  -2  -8   22.59    1.63
   2   2   8   24.87    1.81
  -2  -2   8   25.94    1.36
  -2  -2   8   27.87    1.78
   2  -2  -8   25.29    1.34
  -2   2   9   11.39    1.07
   2  -2   9   10.70    1.16
  -2   2   9   10.47    0.71
   2   2  -9   12.37    0.71
   2   2   9   11.52    1.17
   2  -2  -9   12.08    0.70
  -2  -2   9   10.90    1.08
   2   2 -10   40.21    2.03
  -2   2  10   42.51    2.56
   2  -2  10   38.18    2.61
   2   2 -10   36.20    1.99
   2   2  10   40.60    2.65
   2  -2 -10   38.04    1.99
  -2  -2  10   36.62    2.50
   2  -2 -10   42.09    2.03
  -2   2  11    4.74    0.86
   2   2 -11    5.33    0.42
   2   2 -11    5.41    0.42
   2  -2  11    4.04    0.81
   2  -2 -11    5.48    0.42
   2   2  11    4.56    0.90
   2  -2 -11    5.88    0.40
  -2  -2  11    3.90    0.78
   2  -2  12    6.45    0.87
  -2   2  12    6.58    0.86
   2   2 -12    6.64    0.47
   2   2 -12    7.39    0.54
   2  -2 -12    6.84    0.47
   2   2  12    6.89    0.92
  -2  -2  12    6.37    0.86
  -2   2  13    2.01    0.51
   2  -2  13    2.22    0.47
   2   2 -13    2.14    0.25
   2   2 -13    2.05    0.29
   2   2  13    2.44    0.57
  -2  -2  13    2.50    0.56
   2  -2 -13    1.80    0.22
   2  -2 -13    1.91    0.22
   3  -2   0   60.25    2.98
  -3   2   1  142.97    8.06
  -3  -2   1  151.50    8.13
   3   2  -2    5.74    0.46
  -3  -2  -2    6.05    0.40
   3  -2  -2    5.93    0.46
   3   2   2    5.83    0.34
   3   2   2    6.53    0.35
   3   2  -3   53.92    2.81
  -3  -2  -3   53.46    2.70
   3  -2  -3   56.06    2.80
   3   2  -4    2.85    0.37
  -3  -2  -4    2.81    0.27
   3  -2  -4    2.95    0.36
   3   2  -5   39.55    2.17
   3   2  -5   39.91    1.95
   3  -2  -5   39.83    2.15
   3  -2  -5   35.99    1.91
   3   2  -6   77.30    4.21
   3   2  -6   81.86    3.93
   3  -2  -6   79.72    4.20
   3  -2  -6   83.84    3.93
   3   2  -7   22.31    1.49
   3  -2  -7   23.94    1.19
   3   2   7   19.82    1.55
   3  -2  -7   22.72    1.48
  -3   2   8   18.82    1.05
   3   2  -8   17.32    1.35
   3  -2   8   16.91    1.46
  -3   2   8   19.31    1.36
   3   2  -8   17.39    1.01
   3  -2  -8   17.99    1.00
  -3  -2   8   18.65    1.04
   3  -2  -8   18.36    1.35
   3   2   8   18.77    1.50
  -3   2   9   94.57    4.74
  -3   2   9   87.47    4.28
   3   2  -9   89.86    4.27
   3  -2   9   79.74    4.80
   3   2  -9   82.57    4.22
   3  -2  -9   86.10    4.23
   3  -2  -9   84.47    4.25
   3   2   9   85.19    4.87
  -3  -2   9   87.95    4.26
  -3  -2   9   87.44    4.73
   3  -2  10    0.93    0.52
  -3   2  10    0.67    0.43
   3   2 -10    1.11    0.23
   3   2 -10    1.30    0.22
   3  -2 -10    1.01    0.18
   3  -2 -10    1.20    0.22
  -3  -2  10    0.83    0.46
   3   2  10    0.85    0.53
  -3   2  11    4.73    0.81
   3   2 -11    2.72    0.31
   3   2 -11    2.44    0.30
   3  -2 -11    3.05    0.32
  -3  -2  11    4.71    0.84
   3  -2 -11    3.11    0.29
   3   2  11    4.09    0.83
   3  -2  12    7.54    0.88
  -3   2  12    6.43    0.87
   3   2 -12    7.58    0.51
   3  -2 -12    7.59    0.50
   3   2  12    6.67    0.92
  -3  -2  12    6.29    0.84
   3   2 -13    3.51    0.27
   3   2 -13    3.19    0.29
  -3   2  13    2.27    0.52
   3   2  13    2.41    0.49
   3  -2 -13    3.18    0.27
   3  -2 -13    3.57    0.29
  -4   2   1  298.07   14.91
  -4  -2   1  269.92   14.81
   4   2  -2   22.14    1.26
   4  -2  -2   21.37    1.23
   4   2   2   20.96    1.09
   4   2  -3   92.37    4.51
   4  -2  -3   85.81    4.46
   4   2  -4   18.70    1.18
   4  -2  -4   17.04    0.93
   4  -2  -4   18.33    1.15
   4   2  -5   40.93    2.59
   4  -2  -5   42.18    2.73
   4  -2  -5   41.11    2.05
   4   2  -6   34.50    1.76
   4   2  -6   36.07    2.09
  -4   2   6   31.80    1.83
  -4  -2   6   33.75    1.85
   4  -2  -6   35.32    1.75
   4  -2  -6   37.18    2.08
   4   2  -7   16.04    1.23
   4   2  -7   17.03    0.91
  -4   2   7   15.81    0.95
   4  -2  -7   16.07    0.90
   4  -2  -7   17.63    0.94
  -4  -2   7   16.20    0.95
   4  -2  -7   15.75    1.20
   4   2   7   13.80    1.29
   4   2  -8    5.81    0.43
   4   2  -8    7.55    0.82
  -4   2   8    5.09    0.46
   4  -2   8    5.26    0.91
   4   2  -8    5.45    0.43
  -4   2   8    5.82    0.74
   4   2   8    5.22    0.84
   4  -2  -8    6.28    0.76
  -4  -2   8    5.60    0.47
   4  -2  -8    5.96    0.43
   4  -2  -8    5.64    0.42
   4   2  -9   15.96    0.87
   4  -2   9   13.30    1.36
  -4   2   9   15.21    1.25
  -4   2   9   15.13    0.93
  -4  -2   9   15.76    1.31
   4   2   9   12.80    1.38
   4  -2  -9   16.52    0.87
  -4  -2   9   15.02    0.91
   4   2 -10   12.10    0.71
  -4   2  10   11.79    1.13
   4  -2  10   10.43    1.19
   4   2 -10   11.85    0.75
  -4   2  10   11.46    0.76
   4  -2 -10   11.98    0.71
  -4  -2  10   11.41    0.73
   4  -2 -10   12.58    0.75
   4   2  10   11.49    1.30
  -4  -2  10   12.16    1.18
   4   2 -11    7.81    0.57
   4  -2  11    8.35    0.98
  -4   2  11    8.30    0.95
   4   2 -11    8.04    0.54
   4  -2 -11    7.98    0.53
   4  -2 -11    8.10    0.56
  -4  -2  11    9.09    0.99
   4   2  11    8.44    1.07
  -4   2  12   33.78    2.09
   4   2 -12   31.07    1.59
   4  -2 -12   27.03    1.65
   4  -2 -12   31.30    1.59
   4   2  12   29.14    2.06
  -4  -2  12   28.26    2.01
   4  -2  13   10.08    0.90
   4   2 -13    9.43    0.55
   4   2 -13    9.17    0.58
  -4   2  13    9.68    0.92
   4  -2 -13    9.05    0.57
   4   2  13    8.95    0.88
  -4  -2  13    9.88    0.93
   4  -2 -13    8.99    0.54
   5   2   0   21.92    1.24
   5  -2   0   21.37    1.21
  -5   2   1  198.03   11.15
   5  -2   2   70.21    3.63
   5   2  -2   75.17    3.81
   5   2   2   76.04    3.63
   5  -2  -2   76.63    3.79
   5   2  -3   13.61    0.92
   5   2  -3   12.37    0.68
   5  -2  -3   11.91    0.67
   5  -2  -3   12.39    0.95
   5   2  -4    6.68    0.43
   5   2  -4    7.06    0.67
   5  -2  -4    6.99    0.65
   5  -2  -4    6.75    0.43
   5   2  -5   39.48    2.05
   5   2  -5   41.79    2.39
   5  -2  -5   42.79    2.36
   5  -2  -5   40.91    2.05
   5   2  -6   85.25    4.19
   5   2   6   77.23    4.53
   5  -2  -6   89.19    4.47
   5  -2   7    3.91    0.73
   5   2  -7    4.99    0.38
  -5   2   7    4.11    0.42
   5   2  -7    5.34    0.76
   5   2  -7    4.60    0.36
  -5  -2   7    4.53    0.42
   5  -2  -7    4.28    0.68
   5  -2  -7    4.95    0.37
   5   2   7    3.99    0.79
   5  -2  -7    4.80    0.35
   5   2  -8   33.42    1.75
   5   2  -8   34.19    2.25
  -5   2   8   36.16    1.83
   5   2  -8   31.27    1.71
   5  -2   8   30.26    2.20
   5   2   8   32.83    2.32
  -5  -2   8   37.93    1.89
   5  -2  -8   30.60    1.70
   5  -2  -8   33.82    1.75
   5  -2  -8   33.03    2.43
   5   2  -9   17.58    1.49
  -5   2   9   16.38    1.02
  -5   2   9   18.35    1.37
   5   2  -9   17.58    0.95
   5  -2   9   14.28    1.39
   5   2  -9   17.06    0.99
   5  -2  -9   17.15    0.98
   5  -2  -9   16.86    0.94
   5  -2  -9   17.29    1.48
   5   2   9   14.37    1.48
  -5  -2   9   16.74    1.02
   5  -2  10   46.68    3.48
  -5   2  10   45.30    2.88
   5   2 -10   44.90    2.31
   5   2 -10   45.83    2.35
  -5   2  10   45.83    2.58
   5  -2 -10   44.23    2.33
   5   2  10   45.63    3.15
   5  -2 -10   46.76    2.34
  -5  -2  10   42.82    2.86
  -5  -2  10   47.41    2.56
   5   2 -11   10.54    0.62
   5   2 -11   10.76    0.70
   5  -2  11    9.18    1.01
  -5   2  11    8.28    0.97
   5  -2 -11   11.23    0.69
   5  -2 -11   10.62    0.61
  -5  -2  11    7.69    0.99
   5   2  11    8.82    1.09
   5   2 -12   23.11    1.37
   5  -2  12   23.31    1.57
   5   2 -12   24.84    1.30
  -5   2  12   24.82    1.72
  -5  -2  12   23.02    1.70
   5   2  12   22.19    1.69
   5  -2 -12   24.61    1.28
  -5   2  13    0.96    0.38
   5   2 -13    0.80    0.14
   5   2 -13    0.67    0.16
   5  -2  13    0.36    0.28
  -5  -2  13    0.66    0.34
   5   2  13    0.68    0.32
   5  -2 -13    0.84    0.16
   5  -2 -13    0.84    0.14
   6  -2   0   23.81    1.38
   6   2   0   25.19    1.41
   6   2  -1   42.27    2.30
   6  -2   1   42.58    2.19
   6  -2  -1   40.52    2.27
   6   2   1   44.03    2.22
  -6   2   2  154.51    7.36
  -6  -2   2  163.46    7.38
   6  -2  -2  150.69    7.58
   6   2   2  145.74    7.52
   6   2  -3   46.19    2.45
   6   2  -3   43.98    2.14
  -6   2   3   38.06    2.13
   6  -2  -3   45.05    2.14
   6  -2  -3   43.47    2.40
   6   2  -4   78.57    4.14
   6   2  -4   78.47    3.81
   6  -2  -4   77.49    4.10
   6  -2  -4   78.05    3.80
  -6   2   5   13.61    0.87
   6   2  -5   14.53    0.82
   6   2  -5   15.46    1.15
   6  -2  -5   15.23    1.12
  -6  -2   5   13.86    0.88
   6  -2  -5   14.78    0.81
   6  -2   6   26.75    1.93
   6   2  -6   31.47    1.60
   6   2  -6   31.29    1.60
   6   2  -6   32.38    2.01
  -6   2   6   30.30    1.66
  -6  -2   6   29.88    1.66
   6  -2  -6   32.25    1.63
   6  -2  -6   32.62    1.98
   6   2   6   26.56    1.99
   6  -2  -6   32.59    1.59
  -6   2   7   10.28    0.73
   6   2  -7   11.49    0.69
   6   2  -7   10.65    0.64
   6  -2   7    8.86    0.98
   6   2  -7   11.49    1.06
   6  -2  -7   11.61    0.64
   6   2   7    9.29    1.10
  -6  -2   7    9.87    0.72
   6  -2  -7   11.37    0.67
   6  -2  -7   12.04    1.05
   6   2  -8    0.70    0.40
  -6   2   8    0.94    0.24
   6   2  -8    1.09    0.20
   6  -2   8    1.11    0.48
   6   2  -8    1.11    0.23
   6  -2  -8    1.04    0.19
  -6  -2   8    0.77    0.23
   6  -2  -8    1.16    0.23
   6  -2  -8    1.68    0.52
   6   2   8    1.08    0.55
   6   2  -9    0.25    0.17
   6  -2   9   -0.16    0.34
   6   2  -9    0.42    0.16
  -6   2   9    0.47    0.34
   6   2  -9    0.40    0.43
  -6   2   9    0.00    0.15
   6  -2  -9    0.24    0.16
   6   2   9   -0.30    0.36
  -6  -2   9   -0.10    0.15
   6  -2  -9    0.26    0.14
   6  -2  -9    0.21    0.38
   6   2 -10   11.40    0.68
   6   2 -10   10.17    0.72
   6  -2  10   11.15    1.11
  -6   2  10   12.10    1.11
  -6   2  10   11.80    0.77
   6  -2 -10   10.49    0.71
  -6  -2  10   11.55    0.75
   6   2  10   11.39    1.27
  -6  -2  10   10.56    1.11
   6  -2 -10   10.22    0.66
  -6   2  11   10.86    1.03
   6   2 -11    9.12    0.59
   6   2 -11    8.87    0.64
   6  -2  11   10.50    0.98
   6   2  11   10.37    1.12
  -6  -2  11    9.59    1.01
   6  -2 -11    9.10    0.58
   6  -2 -11    9.78    0.64
   6   2 -12    6.75    0.47
  -6   2  12    5.25    0.73
   6   2 -12    6.25    0.42
   6  -2 -12    6.40    0.46
   6   2  12    5.15    0.77
   6  -2 -12    6.92    0.43
   6   2 -13    4.80    0.36
   6   2 -13    4.93    0.33
  -6   2  13    3.74    0.60
  -6  -2  13    3.63    0.59
   6  -2 -13    4.95    0.32
   6  -2 -13    4.84    0.36
  -7   2   0    3.33    0.26
   7  -2   0    3.45    0.41
  -7  -2   0    3.16    0.26
   7   2   0    3.36    0.42
   7   2  -1   36.17    2.10
   7  -2   1   39.51    2.01
   7   2   1   37.50    2.02
   7  -2  -1   36.42    2.08
   7  -2   2    0.16    0.12
  -7   2   2    0.14    0.12
   7   2  -2   -0.09    0.18
   7   2  -2   -0.03    0.10
  -7  -2   2    0.07    0.11
   7  -2  -2    0.23    0.21
   7  -2  -2    0.00    0.10
   7   2   2    0.16    0.12
  -7   2   3   31.71    1.55
   7   2  -3   30.11    1.55
   7   2  -3   29.86    1.85
  -7  -2   3   30.97    1.55
   7  -2  -3   28.74    1.81
   7  -2  -3   29.68    1.53
   7   2  -4   68.49    3.31
  -7   2   4   66.94    3.30
   7   2  -4   69.60    3.70
   7  -2  -4   65.96    3.64
   7  -2  -4   66.32    3.30
   7   2  -5   47.58    2.77
  -7   2   5   46.01    2.43
   7   2  -5   46.91    2.35
   7  -2  -5   48.21    2.34
   7  -2  -5   47.96    2.74
  -7  -2   5   44.27    2.43
   7  -2  -5   46.07    2.44
   7   2  -6    9.35    0.61
  -7   2   6    9.31    0.67
   7   2  -6    9.38    0.57
   7   2  -6    8.47    0.91
   7  -2   6    8.02    0.89
   7  -2  -6    9.56    0.94
   7  -2  -6   10.03    0.60
   7  -2  -6    9.46    0.56
   7   2   6    8.72    1.01
  -7  -2   6   10.18    0.69
  -7   2   7   34.56    1.89
   7   2  -7   32.82    2.20
   7   2  -7   33.22    1.73
   7   2  -7   31.87    1.75
   7  -2   7   28.67    2.05
   7  -2  -7   33.30    1.71
   7  -2  -7   32.03    1.74
   7  -2  -7   36.60    2.23
  -7  -2   7   31.70    1.83
   7   2  -8   34.33    1.72
   7   2  -8   35.07    1.77
   7  -2   8   29.20    2.11
  -7   2   8   32.94    1.83
   7   2  -8   34.34    2.33
   7  -2  -8   34.87    2.32
   7   2   8   28.10    2.24
   7  -2  -8   35.75    1.72
  -7  -2   8   31.77    1.82
   7  -2  -8   33.83    1.75
   7   2  -9   21.11    1.18
   7  -2   9   23.42    1.65
  -7   2   9   22.59    1.30
   7   2  -9   19.25    1.78
   7   2  -9   21.25    1.23
   7  -2  -9   21.14    1.78
   7   2   9   22.27    1.83
   7  -2  -9   20.89    1.17
  -7  -2   9   22.83    1.29
   7  -2  -9   20.97    1.22
  -7   2  10   22.06    1.25
   7   2 -10   19.81    1.14
   7  -2  10   21.97    1.57
   7   2 -10   20.46    1.20
   7  -2 -10   20.29    1.18
   7  -2 -10   19.97    1.13
  -7  -2  10   21.27    1.63
  -7  -2  10   22.38    1.24
   7   2  10   21.47    1.74
   7   2 -11   13.61    0.78
  -7   2  11   12.74    0.83
   7   2 -11   14.38    0.84
  -7   2  11   14.71    1.20
   7  -2 -11   13.81    0.77
   7  -2 -11   13.57    0.82
  -7  -2  11   13.39    0.81
  -7  -2  11   12.80    1.21
   7   2  11   12.22    1.22
   7   2 -12    2.24    0.24
  -7   2  12    2.40    0.51
   7   2 -12    2.52    0.29
   7  -2 -12    2.36    0.24
  -7  -2  12    2.13    0.48
   7  -2 -12    1.83    0.24
   7   2  12    2.71    0.54
  -8   2   0    1.03    0.17
   8   2   0    0.96    0.28
  -8  -2   0    1.01    0.17
   8  -2   0    1.17    0.29
   8   2  -1   13.12    1.03
  -8   2   1   16.14    0.83
   8  -2   1   16.57    0.98
  -8  -2  -1   12.32    0.80
   8   2   1   16.30    0.99
  -8  -2   1   16.69    0.84
   8  -2  -1   12.98    1.01
   8   2  -2   60.25    3.21
  -8   2   2   57.81    2.88
   8   2  -2   59.82    2.87
  -8  -2   2   56.94    2.88
   8  -2  -2   57.10    2.90
   8   2   2   57.02    2.95
   8  -2  -2   61.14    3.19
   8   2  -3   45.50    2.30
   8   2  -3   47.04    2.68
  -8   2   3   44.49    2.30
  -8  -2  -3   44.47    2.28
   8   2  -3   49.39    2.42
  -8  -2   3   44.69    2.30
  -8   2  -3   46.76    2.28
   8  -2  -3   47.15    2.30
   8  -2  -3   47.08    2.65
  -8  -2  -4    9.71    0.57
   8   2  -4    9.50    0.58
   8   2  -4   10.92    0.61
  -8   2   4    9.12    0.67
   8   2  -4    9.83    0.92
  -8   2   4    9.35    0.57
  -8   2   4    8.89    0.58
   8  -2  -4    9.32    0.57
   8   2   4    8.68    0.94
  -8  -2   4    9.35    0.59
  -8  -2   4    9.39    0.70
   8  -2  -4   11.22    0.94
   8  -2  -4   10.10    0.61
  -8  -2   4    9.64    0.57
   8   2  -5   31.01    2.10
  -8   2   5   33.90    1.80
   8  -2   5   31.77    2.00
   8   2  -5   32.83    1.66
   8   2  -5   33.23    1.70
   8   2   5   31.11    2.12
  -8  -2   5   33.73    1.81
   8  -2  -5   34.77    2.13
   8  -2  -5   32.30    1.68
   8  -2  -5   31.48    1.65
  -8   2   6   20.26    1.13
   8  -2   6   18.86    1.35
   8   2  -6   18.24    1.45
   8   2  -6   16.37    1.00
   8   2  -6   16.18    0.96
   8  -2  -6   18.30    1.43
   8   2   6   17.26    1.46
   8  -2  -6   16.91    0.99
  -8  -2   6   19.42    1.12
   8  -2  -6   16.86    0.96
   8   2  -7   10.97    0.67
   8   2  -7   10.15    0.71
  -8   2   7   11.53    0.80
   8   2  -7    9.20    1.08
  -8  -2   7   11.53    0.80
   8  -2  -7   11.45    0.71
   8  -2  -7   11.24    0.67
   8  -2  -7   10.56    1.11
   8   2   7   11.03    1.17
   8   2  -8   32.46    2.27
   8   2  -8   33.24    1.67
   8  -2   8   28.17    2.01
  -8   2   8   30.14    1.78
   8   2  -8   33.02    1.72
   8  -2  -8   33.45    1.66
  -8  -2   8   30.19    1.78
   8  -2  -8   32.71    2.27
   8  -2  -8   33.68    1.71
   8  -2   9    3.90    1.14
   8   2  -9    3.56    0.83
   8   2  -9    4.43    0.42
   8  -2  -9    4.45    0.40
   8  -2  -9    3.82    0.87
   8   2 -10   15.25    0.89
   8   2 -10   14.39    0.93
  -8   2  10   17.61    1.33
  -8   2  10   16.13    1.00
  -8  -2  10   16.10    0.99
   8  -2 -10   14.96    0.92
  -8  -2  10   16.17    1.34
   8  -2 -10   14.76    0.87
   8   2  10   15.82    1.41
  -8   2  11    0.39    0.31
   8   2 -11    0.66    0.19
   8   2 -11    0.40    0.14
   8  -2 -11    0.68    0.15
  -8  -2  11    0.56    0.38
   8   2  11    0.60    0.41
   8  -2 -11    0.63    0.18
   8   2 -12    4.02    0.49
   8   2 -12    2.91    0.27
  -8   2  12    1.95    0.44
   8  -2 -12    3.72    0.47
   8  -2 -12    3.16    0.26
  -8  -2  12    2.42    0.54
   8   2  12    1.95    0.44
   9   2   0   42.52    2.36
  -9  -2   0   41.22    2.10
  -9   2   0   41.04    2.10
   9  -2   0   42.89    2.35
  -9   2   1   11.04    0.62
   9  -2   1   11.27    0.78
  -9  -2  -1    8.98    0.59
   9   2  -1    9.11    0.83
  -9  -2   1   11.10    0.63
  -9   2  -1    9.47    0.59
   9   2   1   11.08    0.79
   9  -2  -1    9.05    0.82
  -9   2   2   27.88    1.49
   9   2  -2   30.73    1.88
  -9   2   2   29.27    1.56
   9   2  -2   31.21    1.51
   9  -2   2   28.54    1.61
  -9  -2  -2   30.82    1.52
  -9  -2   2   28.59    1.53
   9  -2  -2   31.15    1.86
  -9  -2   2   27.38    1.49
   9   2   2   28.31    1.90
   9   2   2   28.32    1.59
  -9   2  -2   32.16    1.52
  -9   2   3   29.81    1.47
  -9  -2  -3   27.63    1.48
   9   2  -3   29.62    1.48
   9   2  -3   28.79    1.88
   9   2  -3   28.23    1.49
  -9   2   3   29.23    1.62
  -9  -2   3   29.98    1.63
   9  -2  -3   30.41    1.48
  -9   2  -3   27.14    1.47
  -9  -2   3   28.96    1.47
   9  -2  -3   27.84    1.48
   9  -2  -3   28.24    1.85
   9   2   3   27.09    2.48
   9   2  -4   29.68    1.51
  -9   2   4   30.04    1.50
  -9   2   4   29.90    1.54
  -9  -2  -4   29.09    1.51
   9  -2   4   26.67    1.80
   9   2  -4   29.56    1.54
  -9   2   4   30.72    1.67
  -9  -2   4   30.19    1.54
  -9  -2   4   30.18    1.51
  -9  -2   4   30.78    1.67
  -9   2  -4   29.16    1.51
   9   2   4   28.94    1.97
   9  -2  -4   28.60    1.49
   9  -2  -4   28.92    1.53
  -9  -2  -5    0.81    0.18
  -9   2   5    1.07    0.19
  -9   2   5    1.50    0.31
   9   2  -5    1.10    0.21
   9  -2   5    1.24    0.43
   9   2  -5    1.04    0.17
   9   2  -5    0.85    0.39
   9  -2  -5    0.47    0.31
  -9   2  -5    0.88    0.29
   9  -2  -5    1.08    0.20
   9  -2  -5    1.01    0.17
  -9  -2   5    1.03    0.20
  -9  -2   5    1.52    0.31
   9   2   5    1.35    0.53
   9   2  -6    4.83    0.83
   9   2  -6    5.45    0.45
  -9   2   6    5.65    0.54
   9  -2   6    5.45    0.72
   9   2  -6    6.25    0.43
   9   2   6    5.70    0.85
   9  -2  -6    6.00    0.41
   9  -2  -6    4.73    0.80
   9  -2  -6    5.83    0.44
  -9  -2   6    5.22    0.52
   9   2  -7  115.40    6.38
   9   2  -7  119.87    5.71
   9   2  -7  116.90    5.76
  -9   2   7  125.30    5.88
   9  -2  -7  118.63    5.74
   9  -2  -7  116.09    5.69
  -9  -2   7  119.53    5.87
   9  -2  -7  115.10    6.36
   9   2   7  110.68    6.29
   9   2  -8    5.96    0.98
   9   2  -8    5.53    0.45
  -9   2   8    6.43    0.58
   9  -2   8    5.90    0.76
   9   2  -8    5.93    0.50
  -9  -2   8    6.44    0.57
   9  -2  -8    5.93    0.45
   9  -2  -8    6.93    1.07
   9  -2  -8    6.11    0.49
   9   2   8    6.15    1.01
   9   2  -9   -0.26    0.45
   9   2  -9    0.18    0.16
   9   2  -9    0.10    0.14
  -9   2   9    0.26    0.19
   9  -2   9   -0.22    0.23
   9  -2  -9   -0.02    0.14
   9  -2  -9   -0.05    0.42
  -9  -2   9    0.16    0.18
   9  -2  -9    0.17    0.14
   9   2   9   -0.15    0.39
   9   2 -10    1.82    0.24
  -9   2  10    1.05    0.24
   9   2 -10    1.09    0.23
  -9   2  10    1.68    0.48
   9  -2 -10    1.33    0.23
   9   2  10    1.09    0.51
  -9  -2  10    1.30    0.49
  -9  -2  10    1.27    0.26
   9  -2 -10    1.80    0.22
  -9   2  11   27.92    1.52
   9   2 -11   27.50    1.50
   9   2  11   28.16    1.85
  -9  -2  11   30.58    1.52
   9  -2 -11   26.43    1.48
   9   2 -12    6.69    0.46
   9   2 -12    7.05    0.42
  -9   2  12    6.55    0.69
   9  -2 -12    6.29    0.40
  -9  -2  12    6.53    0.71
   9   2  12    5.29    0.62
   9  -2 -12    6.83    0.45
 -10   2   0    2.09    0.25
  10   2   0    2.03    0.41
 -10  -2   0    2.22    0.27
  10  -2   0    2.17    0.40
 -10  -2  -1    7.37    0.48
  10  -2   1    6.27    0.60
  10   2  -1    6.70    0.71
 -10   2   1    6.79    0.44
 -10   2   1    6.44    0.46
 -10  -2   1    6.18    0.46
 -10   2  -1    7.04    0.45
 -10   2  -1    7.44    0.47
  10  -2  -1    6.56    0.69
  10   2   1    6.66    0.62
  10   2  -2   24.66    1.78
  10   2  -2   24.50    1.24
 -10  -2  -2   23.01    1.29
 -10   2   2   23.39    1.42
 -10   2   2   25.36    1.31
 -10   2   2   24.69    1.27
  10   2   2   25.69    1.72
 -10  -2   2   24.54    1.43
  10  -2  -2   23.68    1.71
 -10  -2   2   24.97    1.31
 -10   2  -2   25.21    1.29
  10  -2  -2   22.58    1.23
 -10  -2   2   24.35    1.27
 -10   2   3   40.80    2.05
 -10   2   3   41.90    2.22
 -10  -2  -3   37.29    2.06
 -10   2   3   43.31    2.09
  10   2  -3   38.95    2.03
  10   2  -3   37.73    2.47
 -10  -2   3   42.46    2.05
  10  -2  -3   38.56    2.02
 -10   2  -3   39.28    2.06
  10  -2  -3   38.75    2.46
  10   2   3   44.43    2.55
 -10  -2   3   44.10    2.10
 -10  -2   3   42.48    2.23
 -10   2   4    3.29    0.40
 -10  -2  -4    2.79    0.28
 -10   2   4    3.63    0.33
  10   2  -4    3.54    0.67
 -10   2   4    3.50    0.31
  10   2  -4    3.09    0.29
  10   2  -4    2.85    0.32
  10  -2   4    3.97    0.63
  10  -2  -4    2.48    0.57
 -10  -2   4    3.44    0.33
  10  -2  -4    3.00    0.31
 -10  -2   4    3.62    0.43
  10  -2  -4    2.41    0.27
  10   2   4    4.33    0.80
 -10   2  -4    2.97    0.28
  10   2  -5   21.49    1.06
  10   2  -5   20.75    1.59
 -10   2   5   17.29    1.03
 -10  -2  -5   20.25    1.07
 -10   2   5   18.40    1.21
  10   2  -5   20.28    1.10
  10  -2   5   17.29    1.36
  10  -2  -5   19.66    1.55
  10   2   5   17.70    1.53
  10  -2  -5   20.97    1.05
  10  -2  -5   21.58    1.10
 -10  -2   5   17.20    1.19
 -10   2  -5   19.81    1.06
  10   2  -6    7.00    1.03
  10   2  -6    5.71    0.43
 -10  -2  -6    5.70    0.43
  10   2  -6    5.88    0.48
  10  -2  -6    5.81    0.42
  10  -2  -6    5.76    0.94
 -10   2  -6    5.64    0.42
  10   2   6    5.54    0.93
  10  -2  -6    6.20    0.46
  10   2  -7   30.35    1.64
  10   2  -7   30.02    1.59
 -10   2   7   33.00    1.77
 -10  -2   7   28.76    1.73
  10  -2  -7   30.71    1.58
  10  -2  -7   29.34    1.62
  10   2   7   30.63    2.17
  10   2  -8   21.52    1.24
  10   2  -8   22.28    1.19
 -10   2   8   21.95    1.33
  10   2  -8   21.20    1.80
 -10  -2   8   22.05    1.33
  10   2   8   23.28    1.78
  10  -2  -8   21.19    1.22
  10  -2  -8   21.00    1.17
  10  -2  -8   21.68    1.78
 -10   2   9    0.51    0.21
  10   2  -9    0.73    0.21
  10   2  -9    0.80    0.18
 -10  -2   9    0.40    0.21
  10  -2  -9    0.81    0.18
  10   2   9    0.73    0.48
  10  -2  -9    0.58    0.19
 -10   2  10    3.22    0.39
 -10   2  10    3.60    0.59
  10   2 -10    3.36    0.35
  10   2 -10    3.25    0.31
  10  -2 -10    3.15    0.33
  10   2  10    2.99    0.62
 -10  -2  10    2.94    0.61
 -10  -2  10    2.99    0.37
  10  -2 -10    2.86    0.29
  10   2 -11    8.88    0.66
  10   2 -11    9.82    0.59
 -10   2  11   11.00    0.90
 -10   2  11    9.99    0.65
  10   2  11   10.25    0.92
 -10  -2  11   10.07    0.91
  10  -2 -11   10.18    0.77
 -10  -2  11   10.18    0.64
  10  -2 -11    9.29    0.57
 -11  -2   0    0.48    0.16
 -11   2   0    0.87    0.19
  11  -2   0    1.06    0.33
  11   2   0    0.67    0.31
 -11   2   0    0.72    0.16
 -11   2   1   59.75    2.99
 -11  -2  -1   62.77    3.04
  11   2  -1   63.63    3.43
  11  -2   1   62.44    3.25
 -11   2   1   58.05    3.17
 -11   2   1   62.24    3.03
  11  -2  -1   64.56    3.40
  11   2   1   60.89    3.25
 -11   2  -1   59.67    2.99
 -11  -2   1   60.44    3.03
 -11  -2   1   54.18    3.15
 -11   2  -1   61.19    3.03
 -11  -2   1   60.19    2.99
 -11   2   2    2.36    0.29
 -11  -2  -2    3.49    0.32
  11   2  -2    3.58    0.62
 -11   2   2    2.39    0.41
 -11   2   2    2.78    0.28
  11  -2  -2    2.05    0.47
 -11   2  -2    3.62    0.30
 -11  -2   2    2.33    0.31
 -11  -2   2    2.49    0.41
 -11  -2   2    2.82    0.29
 -11   2  -2    3.43    0.30
  11   2  -3   86.62    4.12
 -11   2   3   87.72    4.34
 -11  -2  -3   82.75    4.17
 -11   2   3   89.53    4.19
  11   2  -3   78.43    4.63
  11   2   3   91.99    4.69
 -11   2  -3   84.17    4.17
 -11  -2   3   87.25    4.19
 -11   2  -3   78.07    4.14
  11  -2  -3   81.25    4.10
 -11  -2   3   87.77    4.34
  11  -2  -3   83.51    4.64
  11   2  -4   32.20    1.57
  11   2  -4   29.56    2.09
  11   2  -4   30.75    1.61
 -11   2   4   31.61    1.77
 -11  -2  -4   30.87    1.60
 -11   2   4   30.09    1.57
 -11   2   4   27.70    1.60
 -11  -2   4   28.50    1.74
 -11  -2   4   29.67    1.61
  11  -2  -4   33.09    1.56
  11   2   4   28.96    2.07
 -11  -2   4   31.35    1.58
 -11   2  -4   31.09    1.60
  11  -2  -4   29.76    1.59
  11  -2  -4   31.06    2.10
  11   2  -5    0.62    0.23
 -11  -2  -5    0.68    0.17
  11   2  -5    0.95    0.45
 -11   2   5    0.28    0.16
  11   2  -5    0.77    0.18
  11  -2   5    1.10    0.44
 -11   2   5    1.29    0.32
  11  -2  -5    0.52    0.35
 -11   2  -5    1.03    0.19
  11  -2  -5    0.57    0.20
  11   2   5    1.38    0.57
  11  -2  -5    0.78    0.16
 -11  -2   5    1.20    0.32
 -11  -2  -6   11.87    0.73
 -11   2   6   12.42    0.90
  11   2  -6   13.26    2.01
  11   2  -6   12.28    0.77
  11   2  -6   12.67    0.73
 -11  -2   6   12.64    0.90
  11  -2  -6   12.33    2.04
  11  -2  -6   11.84    0.71
 -11   2  -6   12.10    0.72
  11  -2  -6   11.39    0.75
  11   2   6   11.59    1.26
  11   2  -7    5.77    0.56
 -11  -2  -7    5.17    0.41
  11   2  -7    5.45    0.46
 -11   2   7    4.10    0.53
  11   2  -7    5.93    0.99
  11  -2  -7    5.98    0.55
  11  -2  -7    5.41    0.44
  11   2   7    5.09    1.27
 -11  -2   7    4.47    0.57
 -11   2  -7    5.64    0.41
  11  -2  -7    4.89    0.88
 -11   2   8    7.86    0.66
  11   2  -8    8.25    0.55
  11   2  -8    8.29    0.60
 -11  -2   8    8.05    0.67
  11  -2  -8    7.90    0.58
  11  -2  -8    8.74    0.54
  11   2   8    9.03    1.04
  11   2  -9   12.20    0.72
  11   2  -9   11.69    0.76
 -11   2   9   11.73    0.83
 -11   2   9   12.69    1.04
  11  -2  -9   11.77    0.75
  11   2   9   12.69    1.18
  11  -2  -9   12.26    0.71
 -11  -2   9   12.22    0.84
  11   2 -10    7.68    0.57
  11   2 -10    7.40    0.52
 -11   2  10    6.52    0.64
  11  -2 -10    7.30    0.50
 -11  -2  10    5.86    0.66
  11   2  10    7.11    0.83
  11   2 -11   12.97    0.75
  11   2 -11   14.03    0.72
 -11   2  11   12.17    0.77
 -11  -2  11   12.39    0.75
  11  -2 -11   12.52    0.74
  11  -2 -11   13.57    0.71
  12  -2   0    1.74    0.42
 -12   2   0    1.71    0.26
  12   2   0    2.18    0.46
 -12  -2   0    2.15    0.29
 -12  -2   0    2.14    0.37
 -12  -2  -1    4.49    0.39
  12  -2   1    3.47    0.52
  12   2  -1    3.90    0.63
 -12   2   1    3.89    0.53
 -12   2   1    3.83    0.37
 -12   2   1    3.99    0.35
 -12  -2   1    4.37    0.39
 -12  -2   1    2.82    0.48
  12  -2  -1    5.64    0.66
 -12   2  -1    4.92    0.39
 -12  -2   1    4.19    0.36
  12   2   1    4.15    0.57
  12   2  -2   14.77    1.26
 -12  -2  -2   16.29    0.91
 -12   2   2   15.79    0.86
 -12   2   2   14.52    1.02
 -12   2   2   15.03    0.90
 -12  -2   2   15.05    0.91
 -12  -2   2   16.16    0.87
 -12  -2   2   13.45    1.00
 -12   2  -2   15.00    0.89
  12  -2  -2   14.24    1.23
 -12  -2  -3   18.12    1.04
 -12   2   3   17.65    1.17
  12   2  -3   18.85    1.49
 -12   2   3   18.18    1.04
 -12   2   3   18.40    0.99
  12  -2  -3   17.97    1.43
 -12   2  -3   18.45    1.03
 -12  -2   3   17.84    1.00
 -12  -2   3   18.11    1.05
 -12  -2   3   16.57    1.16
 -12  -2  -4   19.10    1.04
  12   2  -4   16.75    1.46
  12   2  -4   18.04    0.94
 -12   2   4   17.00    1.14
 -12   2   4   16.33    0.95
 -12   2  -4   16.43    0.96
  12  -2  -4   17.57    0.93
 -12  -2   4   17.38    0.96
 -12   2  -4   16.60    1.03
 -12  -2   4   16.61    1.14
  12  -2  -4   16.90    1.44
 -12   2   5   11.20    0.83
  12   2  -5   10.02    0.63
 -12  -2  -5    9.79    0.66
  12   2  -5    9.78    1.75
  12  -2  -5   10.07    0.62
 -12  -2   5   11.54    0.84
  12   2   5   12.08    1.21
  12  -2  -5   10.16    1.28
 -12   2  -5   10.17    0.66
  12   2  -6   42.05    2.12
 -12  -2  -6   41.37    2.13
  12   2  -6   40.27    2.77
 -12   2   6   44.39    2.32
  12  -2  -6   38.43    2.10
  12  -2  -6   42.36    2.76
 -12  -2   6   44.09    2.33
 -12   2  -6   39.60    2.11
  12   2   6   41.57    2.73
  12   2  -7    2.05    0.29
  12   2  -7    1.86    0.66
  12   2  -7    1.45    0.22
 -12   2   7    1.54    0.33
 -12  -2  -7    2.26    0.29
  12   2   7    1.55    0.55
  12  -2  -7    1.68    0.26
  12  -2  -7    1.91    0.23
 -12   2  -7    1.83    0.28
  12  -2  -7    0.93    0.46
 -12  -2   7    1.62    0.34
 -12   2   8    2.16    0.37
  12   2  -8    2.78    0.33
  12   2  -8    2.44    0.29
 -12  -2  -8    2.67    0.30
  12  -2  -8    2.54    0.27
 -12  -2   8    1.83    0.34
  12   2   8    2.71    0.64
  12  -2  -8    2.76    0.32
 -12   2   9    4.18    0.45
  12   2  -9    4.88    0.42
 -12   2   9    4.84    0.61
  12   2  -9    4.68    0.36
 -12  -2   9    5.18    0.48
  12  -2  -9    4.59    0.35
  12  -2  -9    4.57    0.40
  12   2   9    5.49    0.79
 -12   2  10    5.45    0.60
  12   2 -10    5.04    0.41
 -12   2  10    5.36    0.45
  12   2 -10    5.07    0.36
  12  -2 -10    5.20    0.41
 -12  -2  10    5.56    0.46
 -12  -2  10    5.47    0.67
  12  -2 -10    5.16    0.35
  13   2   0    7.41    0.78
 -13   2   0    7.34    0.51
  13  -2   0    7.89    0.79
 -13   2   0    7.13    0.54
 -13  -2   0    6.92    0.54
 -13  -2   0    6.80    0.50
 -13  -2  -1   28.67    1.49
 -13  -2  -1   26.22    1.42
 -13   2   1   26.88    1.46
  13   2  -1   27.41    1.85
 -13   2   1   26.47    1.41
 -13   2  -1   26.32    1.41
 -13   2  -1   26.88    1.46
 -13  -2   1   26.50    1.47
 -13  -2   1   27.23    1.42
  13  -2  -1   24.34    1.77
 -13   2   2    4.41    0.38
  13   2  -2    5.76    0.86
 -13  -2  -2    5.70    0.45
 -13   2   2    4.14    0.52
 -13   2   2    4.49    0.41
 -13  -2   2    3.66    0.50
 -13  -2   2    3.71    0.41
  13  -2  -2    4.94    0.77
 -13   2  -2    4.86    0.42
 -13  -2   2    4.29    0.38
 -13   2  -2    5.09    0.38
 -13   2   3    7.57    0.55
 -13  -2  -3    8.54    0.58
 -13   2   3    7.60    0.51
  13   2  -3    7.94    0.93
 -13   2   3    7.13    0.66
 -13   2  -3    7.90    0.55
  13  -2  -3    6.56    0.96
 -13  -2   3    7.35    0.56
 -13  -2   3    7.61    0.52
 -13   2  -3    7.49    0.52
 -13  -2   3    7.15    0.67
 -13  -2  -4    0.43    0.17
 -13   2   4    0.03    0.21
  13   2  -4    0.70    0.41
 -13   2   4   -0.08    0.12
 -13   2   4    0.11    0.15
 -13   2  -4    0.61    0.17
 -13   2  -4    0.46    0.16
 -13  -2   4   -0.06    0.14
 -13  -2   4    0.25    0.22
  13  -2  -4    0.17    0.32
 -13  -2   4    0.14    0.15
 -13  -2  -5    1.49    0.25
  13   2  -5    0.90    0.46
  13  -2  -5    1.36    0.51
 -13   2  -5    1.43    0.24
 -13  -2  -6   58.27    2.91
 -13   2   6   57.83    3.07
  13   2  -6   55.30    3.55
  13   2  -6   60.63    2.85
 -13  -2   6   55.38    3.06
  13  -2  -6   55.70    3.52
 -13   2  -6   60.04    2.91
  13  -2  -6   57.44    2.84
  13   2  -7    6.55    0.44
 -13  -2  -7    6.42    0.47
 -13   2   7    6.59    0.60
  13  -2  -7    6.57    0.43
 -13  -2   7    5.88    0.59
 -13   2  -7    6.77    0.47
  13   2  -8    2.63    0.29
 -13   2   8    1.74    0.32
 -13  -2   8    1.83    0.33
  13  -2  -8    2.77    0.30
 -13   2   9    0.22    0.16
 -13   2   9    0.47    0.26
  13   2  -9    0.22    0.11
  13  -2  -9    0.19    0.11
 -13  -2   9    0.11    0.14
  13   2 -10    1.52    0.17
 -13   2  10    1.49    0.29
 -13   2  10    1.74    0.26
 -13  -2  10    2.09    0.28
 -13  -2  10    1.32    0.32
 -14   2   0    1.14    0.24
 -14  -2   0    1.28    0.27
 -14  -2   0    1.30    0.22
 -14   2   0    1.23    0.22
  14   2  -1    7.63    0.87
 -14  -2  -1    8.03    0.58
 -14  -2  -1    7.44    0.52
 -14   2   1    7.40    0.52
 -14   2   1    6.25    0.54
 -14  -2   1    5.97    0.67
 -14  -2   1    7.26    0.57
 -14   2  -1    7.96    0.57
 -14   2  -1    7.94    0.52
 -14  -2   1    7.36    0.52
  14  -2  -1    6.95    0.83
  14   2  -2    9.97    1.06
 -14  -2  -2   11.18    0.69
 -14   2   2   11.84    0.69
 -14  -2  -2   11.03    0.74
 -14   2   2   11.10    0.85
 -14   2   2   11.43    0.73
 -14  -2   2   10.46    0.85
 -14   2  -2   10.66    0.68
  14  -2  -2    9.82    1.04
 -14  -2   2   11.05    0.74
 -14   2  -2   10.35    0.71
 -14  -2   2   11.21    0.69
  14   2  -3    6.12    0.95
 -14  -2  -3    4.94    0.53
 -14  -2  -3    5.38    0.46
  14  -2  -3    5.20    0.81
 -14   2  -3    4.91    0.52
 -14  -2   3    7.43    0.80
 -14   2  -3    5.35    0.45
 -14  -2  -4   15.49    0.94
 -14   2   4   18.15    0.94
 -14  -2  -4   16.59    0.99
 -14   2   4   19.30    1.17
  14   2  -4   15.14    1.43
 -14  -2   4   18.16    1.15
 -14   2  -4   15.47    0.94
 -14  -2   4   18.45    0.95
  14  -2  -4   14.05    1.37
 -14   2  -4   15.90    0.98
 -14  -2  -5   14.99    0.86
 -14  -2  -5   14.89    0.90
  14   2  -5   13.30    1.72
 -14   2   5   15.09    1.04
 -14  -2   5   15.93    1.05
  14  -2  -5   13.62    1.66
 -14   2  -5   14.96    0.86
 -14   2  -5   15.28    0.89
 -14  -2  -6   13.91    0.83
 -14   2   6   13.64    0.95
 -14  -2  -6   13.92    0.80
 -14   2  -6   14.02    0.82
 -14  -2   6   13.11    0.95
 -14   2  -6   14.29    0.80
 -14  -2  -7    4.46    0.37
 -14  -2  -7    4.88    0.38
 -14   2   7    4.29    0.47
 -14  -2   7    3.73    0.47
 -14   2  -7    4.47    0.54
 -14   2  -7    5.46    0.38
 -14   2   8   15.45    0.94
 -14  -2  -8   13.16    0.81
 -14  -2   8   16.48    0.96
 -14   2  -8   13.30    0.81
 -14   2   9    0.80    0.26
 -14   2   9    0.68    0.18
 -14  -2   9    0.72    0.20
 -14  -2   9    0.78    0.27
 -15   2   0    3.29    0.37
 -15   2   0    3.57    0.35
 -15  -2   0    3.50    0.39
 -15  -2   0    4.15    0.37
 -15  -2  -1    0.34    0.16
 -15  -2  -1    0.25    0.18
  15   2  -1   -0.10    0.38
 -15   2   1    0.63    0.19
 -15   2  -1    0.40    0.15
 -15  -2   1    0.81    0.18
 -15  -2   1    0.83    0.22
 -15   2  -1    0.37    0.17
  15  -2  -1    0.30    0.43
 -15  -2  -2    3.81    0.39
 -15   2   2    2.64    0.43
  15   2  -2    3.85    0.72
 -15   2   2    3.42    0.38
 -15  -2  -2    3.51    0.35
 -15   2   2    3.69    0.34
  15  -2  -2    3.03    0.60
 -15   2  -2    3.68    0.34
 -15  -2   2    4.03    0.36
 -15  -2   2    2.95    0.47
 -15  -2   2    3.55    0.39
 -15   2  -2    3.84    0.38
 -15  -2  -3    2.05    0.31
 -15   2   3    2.41    0.28
 -15   2   3    1.95    0.36
 -15  -2  -3    1.70    0.26
 -15   2  -3    2.11    0.29
 -15   2  -3    1.92    0.25
 -15  -2   3    2.25    0.27
 -15  -2   3    2.36    0.42
 -15  -2  -4   17.27    0.98
  15   2  -4   16.25    1.48
 -15   2   4   17.12    1.15
 -15   2   4   18.43    0.96
 -15  -2   4   18.39    1.16
  15  -2  -4   15.76    1.44
 -15   2  -4   17.90    0.98
 -15   2  -4   17.71    1.22
 -15  -2   4   17.78    0.95
 -15  -2  -5    4.71    0.41
 -15  -2  -5    4.75    0.38
 -15   2  -5    4.92    0.39
 -15   2  -5    5.15    0.40
 -15   2   6    0.77    0.25
 -15  -2  -6    0.49    0.15
 -15  -2  -6    0.45    0.16
 -15   2  -6    0.71    0.18
 -15  -2   6    0.95    0.28
 -15   2  -6    0.54    0.16
 -15   2   7    3.92    0.41
 -15  -2  -7    2.71    0.28
 -15   2  -7    2.71    0.28
 -15   2  -7    2.97    0.33
 -15   2   8    9.53    0.71
 -15   2   8    8.17    0.62
 -15  -2   8    8.99    0.64
 -16  -2   0    9.61    0.62
 -16   2   0    9.53    0.61
 -16   2   1    3.62    0.34
 -16   2   1    3.97    0.39
 -16  -2  -1    4.77    0.38
 -16  -2   1    3.75    0.37
 -16  -2   1    3.31    0.39
 -16   2  -1    4.29    0.36
 -16  -2  -2    5.86    0.43
 -16   2   2    5.46    0.42
 -16   2   2    4.57    0.44
 -16  -2  -2    6.12    0.49
 -16   2  -2    6.22    0.48
 -16  -2   2    5.23    0.47
 -16  -2   2    5.51    0.85
 -16  -2   2    5.15    0.42
 -16   2  -2    6.32    0.43
 -16  -2  -3   10.18    0.71
 -16   2   3   12.40    0.88
 -16  -2  -3   10.86    0.67
 -16   2   3   11.28    0.66
 -16   2  -3   10.14    0.65
 -16   2  -3   10.12    0.70
 -16  -2   3   11.43    0.87
 -16  -2   3   11.49    0.66
 -16  -2  -4    3.75    0.37
 -16  -2  -4    3.89    0.34
 -16   2   4    5.14    0.69
 -16   2  -4    3.92    0.36
 -16   2  -4    4.26    0.34
 -16  -2   4    3.51    0.67
 -16   2   5    1.66    0.30
 -16  -2  -5    2.34    0.28
 -16  -2  -5    2.61    0.26
 -16   2  -5    2.56    0.26
 -16   2  -5    2.62    0.28
 -16  -2   5    1.72    0.32
 -16  -2  -6    1.60    0.21
 -16   2   6    1.29    0.29
 -16  -2  -6    1.46    0.22
 -16  -2   6    1.69    0.32
 -16   2  -6    1.27    0.19
 -16   2  -6    1.32    0.20
 -16   2   7    3.70    0.39
 -16  -2  -7    4.26    0.35
 -16  -2  -7    3.94    0.30
 -16  -2   7    4.26    0.42
 -16   2  -7    3.70    0.31
 -17   2   0   11.35    0.74
 -17  -2   0   11.94    0.71
 -17   2   0   11.48    0.70
 -17  -2   0   12.40    0.77
 -17   2   1    3.02    0.33
 -17  -2  -1    2.63    0.30
 -17   2   1    3.03    0.29
 -17  -2  -1    2.67    0.34
 -17   2  -1    2.79    0.29
 -17  -2   1    2.63    0.30
 -17  -2   1    2.86    0.34
 -17   2  -1    2.03    0.28
 -17   2   2   17.62    1.02
 -17  -2  -2   19.51    1.01
 -17   2   2   18.25    0.98
 -17  -2  -2   18.44    1.05
 -17   2  -2   17.53    0.99
 -17   2  -2   18.14    1.03
 -17  -2   2   16.91    1.04
 -17  -2   2   18.06    1.00
 -17   2   3    0.64    0.26
 -17   2   3    0.67    0.15
 -17  -2  -3    0.71    0.20
 -17  -2  -3    0.75    0.16
 -17  -2   3    0.44    0.23
 -17   2  -3    0.64    0.18
 -17   2  -3    0.59    0.14
 -17  -2   3    0.42    0.14
 -17  -2  -4    0.66    0.15
 -17  -2  -4    0.72    0.18
 -17   2   4    0.37    0.23
 -17   2  -4    0.46    0.13
 -17  -2   4    0.38    0.24
 -17   2  -4    0.45    0.15
 -17  -2  -5    2.58    0.25
 -17   2   5    2.08    0.34
 -17  -2  -5    2.29    0.27
 -17   2  -5    2.35    0.26
 -17   2  -5    2.78    0.24
 -17  -2  -6    2.48    0.26
 -17  -2  -6    2.59    0.24
 -17   2  -6    2.61    0.26
 -17   2  -6    2.50    0.25
 -18   2   0   10.53    0.64
 -18  -2   0   10.70    0.84
 -18  -2   0   11.33    0.65
 -18   2   1    5.17    0.43
 -18  -2  -1    6.64    0.48
 -18  -2  -1    6.35    0.42
 -18   2   1    5.43    0.39
 -18  -2   1    5.25    0.40
 -18   2  -1    6.04    0.46
 -18  -2   1    4.98    0.43
 -18   2  -1    6.30    0.41
 -18   2   2    1.92    0.20
 -18  -2  -2    2.15    0.25
 -18   2  -2    1.98    0.23
 -18  -2   2    1.81    0.22
 -18  -2  -3    3.93    0.35
 -18  -2  -3    3.79    0.31
 -18  -2   3    2.45    0.52
 -18   2  -3    3.60    0.33
 -18   2  -3    3.84    0.30
 -18  -2  -4    3.42    0.32
 -18   2   4    2.72    0.40
 -18  -2  -4    3.30    0.27
 -18   2  -4    3.45    0.30
 -18   2  -4    3.69    0.28
   0  -3   0   -0.03    0.09
   0  -3  -2    0.06    0.08
   0  -3  -3   80.96    3.98
   0  -3  -4   -0.05    0.07
   0   3   4    0.11    0.07
   0   3  -4    0.06    0.09
   0   3  -5  113.97    5.62
   0  -3  -6    0.07    0.12
   0   3  -6    0.04    0.12
   0  -3  -7  145.64    7.04
   0   3   7  159.79    7.45
   0  -3  -7  144.61    7.29
   0  -3   7  137.84    7.43
   0  -3   8    0.08    0.32
   0   3   8    0.27    0.30
   0  -3  -8   -0.05    0.10
   0   3  -8    0.06    0.13
   0  -3  -9   32.49    1.72
   0  -3   9   34.63    2.25
   0   3  -9   32.06    1.74
   0   3   9   37.28    2.27
   0  -3 -10    0.02    0.12
   0   3 -10   -0.21    0.12
   0  -3  10    0.23    0.42
   0   3  10   -0.11    0.35
   0  -3 -11    1.44    0.23
   0  -3  11    0.72    0.45
   0   3 -11    1.48    0.23
   0   3  11    1.06    0.50
   0  -3  12    0.01    0.31
   0   3 -12   -0.07    0.12
   0   3  12    0.14    0.32
   0  -3 -12    0.16    0.12
   0  -3 -13    5.17    0.38
   0   3  13    4.67    0.71
   0   3 -13    5.01    0.37
   0  -3  13    5.00    0.66
  -1  -3   0   52.48    2.62
  -1  -3  -1    6.39    0.49
   1  -3   1    7.84    0.48
   1   3  -2   38.13    1.99
  -1  -3  -2   36.45    1.96
   1  -3  -2   41.65    2.00
  -1   3   3  348.35   17.89
   1  -3   4  358.66   17.48
  -1   3   4  355.36   18.11
  -1  -3   4  356.43   17.99
  -1  -3  -5   49.18    2.54
   1   3  -5   47.80    2.59
  -1   3  -5   47.94    2.52
   1  -3  -5   53.09    2.61
   1   3  -6   20.84    1.28
  -1  -3  -6   19.61    1.20
  -1   3  -6   20.78    1.20
   1  -3  -6   20.51    1.26
  -1   3   7    7.36    0.72
   1  -3   7    6.26    0.80
   1   3  -7    5.99    0.42
   1   3  -7    6.61    0.64
   1  -3  -7    6.40    0.41
   1   3   7    6.00    0.72
  -1  -3   7    6.61    0.74
   1  -3  -7    6.05    0.60
  -1   3   8   72.34    3.64
   1   3  -8   68.17    3.29
  -1   3   8   63.03    3.24
   1  -3   8   62.39    3.66
  -1  -3   8   61.63    3.61
   1   3   8   71.85    3.71
  -1  -3   8   57.08    3.21
  -1  -3  -9    2.90    0.28
   1  -3   9    2.04    0.61
  -1   3   9    3.39    0.67
   1   3   9    2.90    0.67
   1  -3  -9    3.04    0.28
  -1  -3   9    2.06    0.56
  -1   3  10   15.43    1.37
   1   3 -10   15.12    0.90
   1  -3  10   15.01    1.40
  -1  -3 -10   15.97    0.88
   1  -3 -10   16.59    0.90
  -1  -3  10   14.97    1.37
   1   3  10   15.35    1.42
   1  -3  11    2.51    0.65
  -1   3  11    2.70    0.65
   1   3 -11    2.94    0.32
  -1  -3 -11    2.55    0.28
   1  -3 -11    2.64    0.30
  -1   3 -11    2.76    0.32
  -1  -3  11    2.42    0.65
   1  -3 -11    2.60    0.28
   1   3  11    2.98    0.70
   1   3 -12    1.68    0.23
  -1  -3 -12    1.60    0.23
   1   3 -12    1.59    0.24
   1  -3  12    1.76    0.53
  -1   3  12    1.65    0.53
  -1   3 -12    1.54    0.23
   1  -3 -12    1.54    0.22
   1  -3 -12    1.41    0.22
   1   3  12    1.57    0.53
  -1  -3  12    1.34    0.45
  -1   3  13    6.14    0.77
  -1  -3 -13    5.96    0.44
   1  -3  13    6.69    0.71
   1   3 -13    6.49    0.44
   1   3 -13    5.99    0.41
   1   3  13    6.80    0.82
   1  -3 -13    6.55    0.42
  -1  -3  13    5.15    0.70
   1  -3 -13    6.02    0.44
   2  -3   0    6.37    0.43
   2   3   0    6.61    0.44
  -2  -3   0    6.17    0.45
   2   3  -1   40.17    2.06
  -2  -3  -1   40.46    2.06
   2  -3  -1   42.55    2.06
   2   3   1   38.11    2.02
  -2  -3  -2   88.58    4.80
   2   3   2  107.40    4.76
   2   3  -3   29.58    1.53
  -2  -3  -3   24.13    1.47
   2  -3  -3   29.34    1.52
  -2  -3  -4  130.23    6.55
   2  -3  -4  138.93    6.61
   2   3  -5    0.90    0.26
  -2  -3  -5    0.78    0.20
   2  -3  -5    0.89    0.24
  -2   3  -5    0.78    0.19
   2   3  -6   66.29    3.25
   2   3  -6   69.23    3.52
  -2  -3  -6   60.87    3.40
   2  -3  -6   69.59    3.51
  -2   3   7   30.92    1.81
   2   3  -7   30.27    1.50
   2   3  -7   27.94    1.77
  -2   3   7   27.58    1.52
   2   3   7   29.74    1.89
   2  -3  -7   29.19    1.48
   2  -3  -7   28.21    1.76
  -2  -3   7   27.57    1.52
  -2   3   8    0.66    0.19
  -2   3   8    0.67    0.35
   2  -3   8    1.01    0.45
   2   3  -8    0.78    0.16
  -2  -3   8    0.70    0.37
   2  -3  -8    0.65    0.32
  -2  -3   8    0.53    0.16
   2   3   8    0.71    0.41
   2  -3  -8    0.55    0.15
  -2   3   9    1.30    0.45
   2  -3   9    1.94    0.62
   2   3  -9    1.30    0.22
   2   3   9    1.31    0.53
  -2  -3   9    1.21    0.48
   2  -3  -9    1.57    0.23
   2  -3  -9    0.73    0.32
   2   3 -10   24.74    1.28
   2   3 -10   23.86    1.31
  -2   3  10   23.48    1.74
   2  -3  10   23.29    1.82
   2   3  10   24.08    1.86
  -2  -3  10   21.80    1.73
   2  -3 -10   23.65    1.26
   2  -3 -10   24.56    1.29
  -2   3  11    4.82    0.77
  -2  -3 -11    3.40    0.39
   2   3 -11    4.18    0.37
   2   3 -11    4.10    0.37
   2  -3  11    4.14    0.77
   2  -3 -11    4.26    0.35
  -2  -3  11    4.21    0.78
   2   3  11    4.76    0.90
   2  -3 -11    4.70    0.37
  -2   3  12    5.35    0.77
   2   3 -12    4.60    0.38
   2   3 -12    5.13    0.39
  -2  -3 -12    4.66    0.37
   2  -3  12    4.84    0.72
  -2  -3  12    5.51    0.79
   2   3  12    5.21    0.89
   2  -3 -12    4.32    0.37
   2   3 -13    0.79    0.17
   2  -3  13    0.92    0.31
  -2   3  13    0.82    0.39
   2  -3 -13    1.21    0.17
  -2  -3  13    0.53    0.35
   2  -3 -13    1.17    0.18
   2   3  13    0.32    0.33
   3  -3  -1   93.39    4.59
  -3  -3  -2   83.11    4.09
   3  -3  -2   82.50    4.12
  -3   3   3  193.27   10.55
   3  -3   3  183.87    9.59
   3  -3   3  197.90    9.79
  -3  -3   3  187.53   10.47
   3   3  -4   30.25    1.76
   3  -3  -4   32.15    1.76
  -3  -3  -5  222.73   11.80
   3  -3  -5  265.90   11.66
   3   3  -6   52.59    2.97
   3   3  -6   54.11    2.68
   3  -3  -6   55.28    2.67
   3   3  -7    5.60    0.66
   3   3  -7    6.24    0.45
   3  -3   7    6.93    0.86
  -3   3   7    8.13    0.74
  -3   3   7    7.45    0.52
  -3  -3   7    7.37    0.51
   3  -3  -7    7.19    0.70
   3  -3  -7    6.31    0.51
   3   3   7    7.33    0.83
   3  -3   8   14.43    1.32
  -3   3   8   15.63    1.20
   3   3  -8   15.57    1.26
  -3   3   8   14.82    0.93
   3   3  -8   15.44    1.08
   3   3  -8   16.42    0.91
   3   3   8   15.45    1.35
   3  -3  -8   17.03    0.88
   3  -3  -8   15.37    1.23
   3  -3  -8   16.72    0.89
  -3  -3   8   14.95    0.92
  -3   3   9    5.63    0.48
   3  -3   9    5.64    0.87
   3   3  -9    4.84    0.43
  -3   3   9    6.75    0.80
  -3  -3   9    5.68    0.80
  -3  -3   9    5.81    0.44
   3  -3  -9    5.04    0.42
   3   3   9    6.22    0.91
   3   3 -10   37.14    1.87
   3  -3  10   32.62    2.34
  -3   3  10   36.11    2.31
   3   3 -10   34.58    1.82
   3   3  10   33.77    2.44
  -3  -3  10   33.16    2.32
   3  -3 -10   37.57    1.86
   3  -3 -10   36.92    1.82
  -3   3  11    4.78    0.75
   3  -3  11    5.21    0.87
   3   3 -11    3.76    0.37
   3   3 -11    3.29    0.34
   3   3  11    5.01    0.91
   3  -3 -11    3.89    0.36
  -3  -3  11    4.97    0.78
   3  -3 -11    3.51    0.32
   3   3 -12    3.39    0.43
   3   3 -12    2.97    0.31
  -3   3  12    3.63    0.72
   3  -3 -12    2.96    0.29
   3   3  12    3.14    0.66
  -3  -3  12    3.04    0.64
   3  -3  13    3.03    0.57
   3   3 -13    4.10    0.30
   3   3 -13    3.84    0.33
  -3   3  13    3.77    0.62
   3  -3 -13    3.61    0.31
  -3  -3  13    3.75    0.61
   3  -3 -13    4.09    0.29
   3   3  13    4.04    0.65
   4   3  -1   23.60    1.22
   4  -3   1   19.03    1.12
   4  -3  -1   22.56    1.20
   4   3   1   18.67    1.13
   4  -3   2  248.74   12.83
  -4   3   2  258.85   13.45
   4   3   2  240.91   13.08
  -4  -3   2  249.01   13.43
   4   3  -3   37.52    2.08
  -4  -3  -3   39.04    1.99
   4  -3  -3   36.59    2.04
   4   3  -4  155.54    7.50
   4   3  -4  160.08    7.77
  -4  -3  -4  156.10    7.61
   4  -3  -4  155.02    7.49
   4   3  -5    5.91    0.39
   4   3  -5    5.36    0.59
   4  -3  -5    5.82    0.58
   4  -3  -5    5.27    0.37
   4   3  -6  176.51    8.30
  -4   3   6  165.88    7.96
   4  -3  -6  168.56    8.23
   4  -3  -6  169.51    7.89
  -4  -3   6  162.42    7.95
   4   3   6  144.69    8.28
   4  -3   7    1.95    0.59
  -4   3   7    1.79    0.29
   4   3  -7    1.57    0.41
   4   3  -7    1.12    0.20
   4   3  -7    1.44    0.22
  -4  -3   7    2.10    0.30
   4   3   7    1.88    0.55
   4  -3  -7    1.29    0.21
   4  -3  -7    1.51    0.40
   4  -3  -7    1.08    0.19
   4   3  -8   67.62    3.74
   4   3  -8   64.27    3.20
   4   3  -8   66.30    3.24
  -4   3   8   61.69    3.27
  -4  -3   8   62.04    3.27
   4  -3  -8   68.50    3.72
   4  -3  -8   66.77    3.23
   4  -3  -8   64.22    3.19
   4   3  -9   46.79    2.38
   4  -3   9   42.29    2.86
   4   3  -9   50.15    2.45
  -4   3   9   48.87    2.83
  -4   3   9   48.72    2.46
   4  -3  -9   49.71    2.41
   4   3   9   44.01    2.97
  -4  -3   9   45.14    2.84
  -4  -3   9   47.54    2.43
   4  -3  -9   46.87    2.36
  -4   3  10   18.67    1.08
   4   3 -10   17.97    1.05
   4   3 -10   17.07    1.00
  -4   3  10   19.95    1.49
   4  -3  10   17.52    1.50
  -4  -3  10   17.42    1.47
   4   3  10   17.86    1.62
   4  -3 -10   17.87    0.99
   4  -3 -10   18.27    1.04
  -4  -3  10   17.80    1.02
   4   3 -11    9.44    0.58
   4   3 -11    8.84    0.62
  -4   3  11    8.60    0.98
   4  -3  11    8.12    0.96
  -4  -3  11    8.01    0.96
   4   3  11    8.97    1.11
   4  -3 -11    9.35    0.57
   4  -3 -11    9.81    0.61
  -4   3  12    1.75    0.54
   4   3 -12    1.93    0.27
   4   3 -12    1.61    0.31
   4  -3  12    1.27    0.40
   4   3  12    1.48    0.54
   4  -3 -12    1.58    0.23
  -4  -3  12    1.25    0.45
   4   3 -13    3.42    0.27
  -4   3  13    3.18    0.57
   4   3 -13    3.39    0.30
   4  -3 -13    3.25    0.30
   4  -3 -13    3.38    0.26
  -4  -3  13    3.49    0.57
   4   3  13    2.58    0.50
  -5   3   1  316.29   17.47
  -5  -3   1  326.91   17.13
   5  -3   2   86.15    4.61
   5  -3  -2  103.37    4.76
   5   3  -3   42.39    2.29
   5   3  -3   39.05    2.02
   5  -3  -3   41.36    2.24
   5  -3  -3   40.35    2.01
   5   3  -4    9.33    0.56
   5   3  -4    9.12    0.79
   5  -3  -4    9.42    0.77
   5  -3  -4    9.36    0.55
   5   3  -5   57.73    2.90
   5   3  -5   59.23    3.24
   5  -3  -5   58.75    2.89
   5  -3  -5   59.40    3.20
   5   3  -6   21.34    1.30
   5   3  -6   22.68    1.57
  -5   3   6   24.69    1.32
   5  -3  -6   22.12    1.21
  -5  -3   6   23.92    1.33
   5  -3  -6   23.59    1.55
   5  -3  -6   24.19    1.23
   5   3   6   22.03    1.73
   5   3  -7   11.39    0.69
   5   3  -7   11.55    1.02
   5  -3   7    8.75    1.00
  -5   3   7   11.04    0.74
   5   3  -7   11.14    0.66
   5  -3  -7   11.08    0.64
  -5  -3   7   11.27    0.74
   5  -3  -7   11.45    0.67
   5  -3  -7   10.49    0.98
   5   3   7   10.08    1.08
   5  -3   8   13.56    1.26
  -5   3   8   16.41    0.96
   5   3  -8   15.22    0.90
  -5   3   8   17.02    1.23
   5   3  -8   14.08    0.85
   5   3   8   14.09    1.37
   5  -3  -8   14.30    0.84
   5  -3  -8   14.80    1.32
   5  -3  -8   14.53    0.88
  -5  -3   8   16.30    0.95
   5   3  -9    1.47    0.23
   5   3  -9    1.60    0.28
  -5   3   9    2.00    0.32
   5  -3   9    1.62    0.54
  -5   3   9    1.84    0.50
   5  -3  -9    1.49    0.26
   5  -3  -9    2.32    0.65
  -5  -3   9    2.13    0.31
   5   3   9    2.70    0.72
   5  -3  -9    1.75    0.24
   5   3 -10    4.53    0.42
   5  -3 -10    4.44    0.40
  -5   3  11    3.22    0.63
   5   3 -11    2.77    0.29
   5  -3 -11    2.62    0.28
   5   3  11    2.76    0.70
  -5  -3  11    2.70    0.64
   5   3 -12   13.02    0.72
   5   3 -12   12.16    0.76
  -5   3  12   12.61    1.12
   5  -3 -12   12.08    0.74
   5   3  12   12.63    1.16
   5  -3 -12   11.81    0.73
  -5  -3  12   11.99    1.12
   5   3 -13    6.57    0.40
   5   3 -13    6.14    0.43
  -5   3  13    5.65    0.68
   5  -3 -13    6.31    0.39
   5  -3 -13    6.17    0.42
   5   3  13    6.13    0.71
  -5  -3  13    6.17    0.70
   6   3   0    5.40    0.56
  -6   3   1   78.17    3.64
   6   3  -1   68.70    3.82
   6  -3   1   79.15    3.75
   6   3   1   77.33    3.77
  -6  -3   1   75.37    3.64
   6  -3  -1   68.08    3.79
   6  -3   2  103.99    5.15
  -6   3   2  108.35    5.06
   6   3  -2   96.83    5.05
   6   3  -2  103.19    5.31
  -6  -3   2  108.11    5.06
   6  -3  -2  108.06    5.07
   6  -3  -2  106.06    5.29
   6   3  -3   64.56    3.43
   6   3  -3   63.75    3.13
  -6   3   3   62.82    3.12
   6  -3  -3   63.32    3.12
  -6  -3   3   63.40    3.13
   6  -3  -3   66.79    3.40
   6   3  -4    8.64    0.81
   6   3  -4    9.35    0.56
   6  -3  -4    8.97    0.54
   6  -3  -4    9.29    0.80
   6   3  -5   19.21    1.01
   6   3  -5   19.29    1.35
  -6   3   5   18.59    1.08
   6  -3  -5   19.49    1.32
  -6  -3   5   19.27    1.09
   6  -3  -5   16.78    0.98
   6   3   5   16.83    1.37
   6  -3  -5   18.26    0.99
   6   3  -6   32.01    2.05
  -6   3   6   30.93    1.70
   6   3  -6   31.53    1.60
   6   3  -6   32.83    1.64
   6  -3  -6   30.66    1.59
   6  -3  -6   31.53    1.62
   6   3   6   29.21    2.06
   6  -3  -6   32.14    2.01
  -6  -3   6   31.03    1.70
  -6   3   7   18.28    1.09
   6   3  -7   18.38    0.99
   6  -3   7   15.08    1.33
   6   3  -7   18.65    1.04
   6   3  -7   18.04    1.43
   6  -3  -7   18.81    0.98
   6  -3  -7   18.79    1.43
   6  -3  -7   19.32    1.02
   6   3   7   16.17    1.46
  -6  -3   7   17.51    1.08
   6   3  -8   25.51    1.90
  -6   3   8   25.57    1.46
   6   3  -8   26.22    1.41
   6   3  -8   25.78    1.36
   6   3   8   24.00    1.93
   6  -3  -8   25.51    1.39
   6  -3  -8   25.77    1.34
   6  -3  -8   25.54    1.87
  -6  -3   8   25.14    1.45
   6   3  -9    4.14    0.42
  -6   3   9    4.46    0.46
   6   3  -9    4.57    0.39
   6   3  -9    4.78    0.91
  -6   3   9    4.50    0.67
   6  -3   9    4.46    0.74
   6  -3  -9    4.52    0.40
   6  -3  -9    4.05    0.81
   6   3   9    4.79    0.91
   6  -3  -9    4.13    0.37
  -6  -3   9    4.39    0.45
   6   3 -10   28.67    1.55
  -6   3  10   26.66    1.57
   6   3 -10   30.41    1.51
  -6   3  10   29.68    1.95
   6  -3 -10   28.92    1.53
  -6  -3  10   24.36    1.92
   6  -3 -10   30.90    1.49
  -6  -3  10   26.54    1.55
   6   3  10   27.27    2.10
  -6   3  11   10.06    0.98
   6   3 -11    9.53    0.63
   6   3 -11    9.52    0.58
  -6  -3  11    8.68    0.98
   6  -3 -11    8.57    0.56
   6  -3 -11    8.43    0.60
   6   3  11    9.05    1.08
   6   3 -12    1.18    0.18
  -6   3  12    1.47    0.66
   6   3 -12    1.53    0.24
   6  -3 -12    1.20    0.21
   6  -3 -12    1.09    0.16
   6   3  12    1.16    0.47
  -6  -3  12    0.90    0.38
   6   3 -13    1.20    0.19
   6   3 -13    0.89    0.14
  -6  -3  13    1.48    0.37
   6   3  13    1.33    0.35
   6  -3 -13    0.88    0.14
   6  -3 -13    1.19    0.18
  -7   3   0    6.24    0.39
   7  -3   0    5.84    0.54
   7   3   0    5.47    0.55
  -7  -3  -1   32.26    1.60
  -7   3   1   30.64    1.59
   7   3  -1   31.25    1.84
   7  -3   1   31.31    1.73
   7  -3  -1   33.02    1.83
  -7   3  -1   32.31    1.59
   7   3   1   31.56    1.76
  -7  -3   1   30.40    1.60
   7  -3   2   87.42    4.38
   7   3  -2   92.48    4.36
   7   3  -2   83.00    4.56
  -7   3   2   89.87    4.28
  -7  -3   2   90.82    4.29
   7   3   2   96.30    4.40
   7  -3  -2   85.20    4.53
   7  -3  -2   80.95    4.26
   7   3  -3   59.95    3.36
  -7   3   3   66.00    3.04
   7   3  -3   61.67    3.04
   7  -3  -3   58.22    3.31
  -7  -3   3   62.47    3.03
   7  -3  -3   60.95    3.02
   7   3  -4   34.88    2.05
   7   3  -4   31.91    1.63
   7   3  -4   33.77    1.67
   7  -3  -4   33.81    1.99
   7  -3  -4   32.80    1.65
  -7  -3   4   28.90    1.63
   7  -3  -4   31.69    1.62
  -7   3   5   26.43    1.40
   7   3  -5   23.00    1.30
   7   3  -5   23.81    1.68
   7   3  -5   22.24    1.26
   7  -3  -5   23.81    1.28
  -7  -3   5   26.52    1.41
   7   3   5   26.62    1.77
   7  -3  -5   23.53    1.25
   7  -3  -5   24.56    1.65
   7   3  -6    7.69    0.48
   7   3  -6    6.90    0.81
   7   3  -6    7.08    0.51
   7  -3  -6    7.37    0.46
   7  -3  -6    7.15    0.49
   7   3   6    5.20    0.84
   7  -3  -6    7.42    0.82
   7  -3   7   22.41    1.65
   7   3  -7   23.54    1.80
   7   3  -7   26.47    1.38
  -7   3   7   25.61    1.44
   7  -3  -7   26.10    1.35
  -7  -3   7   24.47    1.43
   7   3   7   24.47    1.88
   7  -3  -7   25.19    1.81
  -7   3   8    6.87    0.63
   7  -3   8    6.75    0.82
   7   3  -8    8.49    0.60
   7   3  -8    8.57    0.56
   7   3  -8    8.89    1.04
  -7  -3   8    7.73    0.64
   7  -3  -8    8.87    1.03
   7  -3  -8    8.71    0.58
   7   3   8    7.47    1.05
   7  -3  -8    8.92    0.54
  -7   3   9   33.20    2.17
   7   3  -9   35.41    1.84
   7   3  -9   30.15    2.38
   7   3  -9   35.39    1.78
  -7   3   9   33.43    1.88
   7   3   9   34.95    2.43
   7  -3  -9   32.85    2.40
  -7  -3   9   33.55    1.87
   7  -3  -9   33.34    1.80
   7  -3  -9   36.10    1.77
   7   3 -10   12.37    0.76
  -7   3  10   13.58    0.87
   7   3 -10   12.14    0.81
  -7   3  10   13.86    1.16
  -7  -3  10   12.02    1.18
  -7  -3  10   13.51    0.84
   7  -3 -10   11.61    0.74
   7   3  10   12.93    1.33
   7  -3 -10   12.02    0.78
  -7   3  11    7.75    0.85
   7   3 -11    8.15    0.58
  -7   3  11    7.42    0.57
   7   3 -11    8.17    0.52
  -7  -3  11    7.37    0.89
  -7  -3  11    7.82    0.59
   7  -3 -11    7.80    0.50
   7   3  11    7.04    0.92
   7  -3 -11    8.02    0.55
   7   3 -12    0.12    0.13
   7   3 -12    0.18    0.11
  -7   3  12    0.13    0.27
   7  -3 -12    0.03    0.12
   7   3  12    0.29    0.33
   7  -3 -12    0.07    0.10
  -7  -3  12    0.00    0.27
   8   3   0    7.34    0.67
  -8  -3   0    7.57    0.48
  -8   3   0    7.33    0.46
   8  -3   0    7.20    0.63
  -8   3   1   68.99    3.35
   8  -3   1   67.96    3.51
  -8  -3  -1   68.36    3.35
   8   3  -1   67.68    3.64
  -8  -3   1   67.54    3.35
   8  -3  -1   69.67    3.61
   8   3   1   67.51    3.54
  -8   3  -1   68.95    3.34
  -8  -3  -2   46.44    2.39
   8   3  -2   47.62    2.39
   8   3  -2   50.67    2.75
  -8   3   2   47.51    2.40
   8  -3   2   46.12    2.51
  -8   3  -2   48.85    2.39
   8  -3  -2   47.50    2.69
   8  -3  -2   48.20    2.38
   8   3   2   51.24    2.51
  -8  -3   2   48.88    2.41
   8   3  -3   38.20    1.92
  -8  -3  -3   36.38    1.90
  -8   3   3   39.16    1.89
  -8   3   3   40.18    1.92
   8   3  -3   37.52    1.89
   8   3  -3   37.17    2.28
  -8  -3   3   40.74    1.93
   8   3   3   36.51    2.31
   8  -3  -3   37.94    1.90
  -8  -3   3   37.62    1.89
   8  -3  -3   36.25    2.23
   8  -3  -3   35.60    1.87
  -8  -3  -4   13.71    0.92
   8   3  -4   15.87    0.85
  -8   3   4   14.92    0.84
  -8   3   4   15.57    0.87
   8   3  -4   16.86    1.26
   8   3  -4   15.35    0.88
   8  -3  -4   16.21    0.87
  -8   3  -4   14.97    0.84
   8  -3  -4   15.30    1.19
  -8  -3   4   16.02    0.88
  -8  -3   4   16.55    0.85
   8  -3  -4   16.29    0.84
   8   3   4   14.44    1.32
  -8   3   5   39.99    2.08
   8   3  -5   39.38    1.98
   8   3  -5   36.48    1.93
   8   3  -5   37.68    2.42
   8  -3   5   35.75    2.22
   8   3   5   37.77    2.43
   8  -3  -5   39.41    2.42
  -8  -3   5   39.41    2.08
   8  -3  -5   38.86    1.92
   8  -3  -5   38.75    1.96
  -8   3   6   10.69    0.72
   8   3  -6    8.89    0.97
   8   3  -6    8.50    0.60
   8   3  -6    8.42    0.56
   8  -3   6    8.14    0.85
  -8  -3   6    9.56    0.70
   8  -3  -6    8.51    0.55
   8  -3  -6    8.32    0.92
   8  -3  -6    8.79    0.59
   8   3   6    9.84    1.06
   8   3  -7   16.54    0.97
   8   3  -7   16.80    1.12
  -8   3   7   18.84    1.12
   8   3  -7   16.17    1.45
   8  -3  -7   16.75    1.44
   8   3   7   17.76    1.53
  -8  -3   7   18.09    1.11
   8  -3  -7   16.82    0.96
  -8   3   8   17.41    1.10
   8   3  -8   16.54    1.51
   8   3  -8   17.22    1.03
   8   3  -8   17.06    0.98
   8  -3  -8   17.24    0.96
   8   3   8   17.86    1.57
   8  -3  -8   16.36    1.00
  -8  -3   8   16.97    1.09
   8  -3  -8   18.54    1.54
  -8   3   9    4.98    0.50
   8   3  -9    3.48    0.40
   8   3  -9    3.91    0.42
   8   3  -9    3.63    0.83
  -8   3   9    5.76    0.81
   8  -3  -9    3.71    0.83
  -8  -3   9    5.16    0.50
   8  -3  -9    3.91    0.46
   8  -3  -9    4.24    0.40
   8   3   9    4.84    0.94
   8   3 -10   12.90    0.75
   8   3 -10   12.32    0.83
  -8   3  10   12.25    0.84
  -8   3  10   13.50    1.13
  -8  -3  10   12.15    1.17
   8  -3 -10   11.80    0.77
   8   3  10   11.55    1.23
  -8  -3  10   13.14    0.84
   8  -3 -10   11.99    0.73
   8   3 -11    9.93    0.65
  -8   3  11    9.71    0.93
   8   3 -11    9.61    0.60
   8  -3 -11    9.32    0.62
  -8  -3  11    8.63    0.95
   8  -3 -11    9.74    0.58
   8   3  11    8.87    1.01
  -8  -3  11   10.17    0.65
   8   3 -12    0.24    0.11
   8   3 -12    0.28    0.18
  -8   3  12    0.36    0.27
   8  -3 -12    0.30    0.20
   8  -3 -12    0.30    0.10
   8   3  12    0.32    0.33
  -8  -3  12    0.08    0.29
  -9  -3   0   39.76    2.03
   9  -3   0   41.54    2.27
   9   3   0   38.71    2.28
  -9   3   0   40.60    2.03
  -9   3   1    9.13    0.56
   9   3  -1   10.56    0.87
  -9   3   1    9.56    0.59
  -9  -3  -1   10.14    0.59
   9  -3   1    9.47    0.73
  -9   3  -1    9.19    0.57
   9  -3  -1   10.15    0.83
   9   3   1    8.63    0.74
  -9  -3   1    9.76    0.59
  -9  -3  -2   42.13    2.26
   9  -3   2   44.73    2.38
   9   3  -2   51.31    2.38
  -9   3   2   50.97    2.35
   9   3  -2   43.86    2.25
   9   3  -2   40.93    2.59
  -9   3  -2   42.42    2.25
   9   3   2   45.31    2.69
   9  -3  -2   41.39    2.24
   9   3   2   50.35    2.39
   9  -3  -2   43.69    2.58
   9   3  -3   47.89    2.33
   9   3  -3   46.32    2.77
  -9   3   3   44.77    2.36
  -9  -3  -3   49.54    2.36
  -9   3   3   44.35    2.47
  -9   3   3   44.43    2.33
   9   3  -3   52.88    2.38
  -9  -3   3   44.36    2.33
   9  -3  -3   49.42    2.32
  -9  -3   3   45.94    2.41
  -9  -3   3   42.02    2.50
   9  -3  -3   50.11    2.35
   9  -3  -3   51.12    2.78
   9   3   3   43.38    2.77
  -9   3  -3   49.55    2.35
   9   3  -4   13.94    0.78
   9   3  -4   13.48    0.81
  -9   3   4   13.88    0.77
  -9  -3  -4   13.08    0.78
   9   3  -4   13.84    1.20
  -9   3   4   13.94    0.91
   9  -3  -4   13.53    0.79
  -9  -3   4   13.79    0.81
  -9  -3   4   14.77    0.78
   9  -3  -4   13.46    0.76
  -9  -3   4   14.72    0.93
  -9   3  -4   13.60    0.77
   9  -3  -4   13.92    1.16
   9   3   4   13.19    1.22
   9   3  -5   49.11    2.87
   9   3  -5   46.98    2.33
   9   3  -5   47.64    2.29
  -9  -3  -5   51.14    2.39
   9  -3   5   40.02    2.54
  -9   3   5   45.13    2.43
  -9   3   5   40.15    2.25
   9  -3  -5   47.28    2.27
   9   3   5   40.57    2.76
  -9  -3   5   43.00    2.43
   9  -3  -5   47.11    2.31
   9  -3  -5   50.84    2.85
  -9   3  -5   46.18    2.27
   9   3  -6    7.52    0.57
  -9   3   6    8.74    0.67
   9   3  -6    7.80    0.53
   9   3  -6    7.26    0.93
   9  -3  -6    7.86    0.51
   9   3   6    9.07    1.05
   9  -3  -6    7.62    0.55
  -9  -3   6    8.74    0.68
   9  -3  -6    7.19    0.89
   9   3  -7    4.39    0.44
  -9   3   7    6.18    0.56
   9   3  -7    4.94    0.42
   9   3  -7    4.95    0.93
   9  -3  -7    4.73    0.39
  -9  -3   7    5.81    0.56
   9  -3  -7    4.58    0.42
   9   3   7    5.98    0.92
   9  -3  -7    5.36    0.89
   9   3  -8    3.04    0.73
   9   3  -8    4.11    0.37
  -9   3   8    3.80    0.46
   9   3  -8    3.60    0.40
   9  -3  -8    2.53    0.65
  -9  -3   8    3.61    0.45
   9  -3  -8    3.62    0.34
   9   3   8    4.10    0.86
   9  -3  -8    3.78    0.38
   9   3  -9    2.99    0.33
   9   3  -9    3.20    0.38
  -9   3   9    2.82    0.40
  -9   3   9    3.13    0.60
   9  -3  -9    3.17    1.13
   9  -3  -9    3.44    0.36
   9  -3  -9    3.57    0.33
  -9  -3   9    2.92    0.41
   9   3   9    3.61    0.83
   9   3 -10    9.71    0.62
  -9   3  10    9.72    0.71
   9   3 -10   10.17    0.68
  -9   3  10   10.18    0.95
  -9  -3  10   10.13    1.01
   9  -3 -10    9.02    0.64
  -9  -3  10   10.63    0.71
   9   3  10    9.42    1.06
   9  -3 -10    9.20    0.60
  -9   3  11    2.89    0.35
   9   3 -11    2.81    0.33
  -9   3  11    4.10    1.00
  -9  -3  11    3.18    0.33
  -9  -3  11    2.80    0.74
   9   3  11    2.59    0.55
   9  -3 -11    2.56    0.30
   9   3 -12    2.71    0.24
   9   3 -12    2.54    0.28
  -9   3  12    2.51    0.45
  -9  -3  12    2.23    0.43
   9   3  12    2.51    0.73
   9  -3 -12    2.49    0.26
   9  -3 -12    2.74    0.24
  10   3   0   96.07    4.97
 -10   3   0   97.52    4.65
  10  -3   0   99.06    4.94
 -10   3   0   90.24    4.63
 -10  -3   0   94.58    4.66
 -10   3   1    0.67    0.16
  10   3  -1    0.86    0.32
 -10   3   1    0.86    0.18
  10  -3   1    0.87    0.26
 -10  -3  -1    0.75    0.17
  10   3   1    0.82    0.27
  10  -3  -1    0.50    0.26
 -10   3  -1    0.71    0.17
 -10   3  -1    0.84    0.16
 -10  -3   1    0.69    0.18
  10   3  -2   40.20    1.96
 -10   3   2   40.05    2.02
  10   3  -2   36.39    2.54
 -10   3   2   38.56    2.15
 -10  -3  -2   40.45    2.03
 -10   3   2   38.30    1.98
 -10   3  -2   40.84    2.01
 -10   3  -2   41.00    2.01
  10   3   2   41.13    2.49
 -10  -3   2   38.83    2.03
  10  -3  -2   41.02    1.96
 -10  -3   2   37.18    2.17
 -10  -3   2   38.28    1.99
  10  -3  -2   40.98    2.96
 -10   3   3    0.14    0.12
  10   3  -3    0.16    0.13
 -10   3   3    0.14    0.12
 -10  -3  -3    0.18    0.12
 -10   3   3    0.23    0.19
  10   3  -3    0.31    0.28
  10   3  -3    0.22    0.15
  10   3   3    0.23    0.41
 -10  -3   3    0.05    0.12
 -10  -3   3    0.18    0.17
 -10  -3   3    0.14    0.14
 -10   3  -3    0.25    0.12
  10  -3  -3    0.18    0.11
  10  -3  -3    0.16    0.24
 -10   3   4    8.31    0.57
  10   3  -4    8.20    0.58
 -10   3   4    9.46    0.56
 -10   3   4    9.49    0.70
 -10  -3  -4    8.85    0.57
  10   3  -4    8.57    0.55
  10   3  -4    8.32    0.94
  10  -3   4    7.65    0.83
 -10  -3   4    8.97    0.59
 -10  -3   4    8.90    0.70
 -10   3  -4    9.23    0.56
  10   3   4    9.80    1.06
  10  -3  -4    8.79    0.54
 -10  -3   4    9.48    0.56
  10  -3  -4    8.58    0.93
  10  -3  -4    8.13    0.56
 -10   3   5   10.20    0.66
  10   3  -5   10.58    1.11
  10   3  -5   11.78    0.73
  10   3  -5   11.81    0.68
 -10  -3  -5   11.25    0.69
 -10   3   5   11.85    0.84
  10   3   5   11.55    1.18
  10  -3  -5   11.45    1.11
  10  -3  -5   11.09    0.66
  10  -3  -5   11.19    0.70
 -10  -3   5   10.83    0.82
 -10   3  -5   11.30    0.67
  10   3  -6    9.09    1.09
  10   3  -6   11.45    0.71
 -10  -3  -6   10.59    0.66
  10   3  -6   10.53    0.65
 -10   3   6   10.41    0.80
 -10  -3   6   10.35    0.80
  10  -3  -6   10.07    0.67
  10  -3  -6   12.11    1.18
  10   3   6   10.46    1.17
 -10   3  -6   10.75    0.64
  10  -3  -6    9.79    0.63
  10   3  -7    6.14    0.51
  10   3  -7    6.04    0.46
 -10  -3  -7    5.46    0.45
 -10   3   7    6.56    0.59
  10   3  -7    5.84    0.99
  10  -3  -7    5.61    0.47
  10  -3  -7    5.95    0.44
 -10  -3   7    6.40    0.59
  10   3   7    6.19    0.96
  10  -3  -7    4.89    0.89
  10   3  -8    3.63    0.40
  10   3  -8    3.99    0.85
  10   3  -8    3.25    0.35
 -10   3   8    4.40    0.48
  10  -3  -8    3.21    0.73
  10  -3  -8    3.77    0.34
  10   3   8    4.33    0.87
  10  -3  -8    3.62    0.37
 -10  -3   8    4.08    0.47
  10   3  -9    1.78    0.26
 -10   3   9    2.55    0.53
 -10   3   9    2.11    0.36
 -10  -3   9    2.13    0.37
  10  -3  -9    1.39    0.21
  10   3   9    2.12    0.63
  10   3 -10   11.41    0.75
  10   3 -10   11.99    0.71
 -10   3  10   12.74    1.03
 -10   3  10   12.01    0.80
  10  -3 -10   11.53    0.73
 -10  -3  10   11.30    1.07
  10  -3 -10   11.99    0.69
 -10  -3  10   12.54    0.81
  10   3  10   12.09    1.17
 -10   3  11    6.45    0.67
  10   3 -11    6.13    0.41
 -10   3  11    6.10    0.47
 -10  -3  11    5.47    0.70
  10  -3 -11    5.29    0.55
  10  -3 -11    6.06    0.39
 -10  -3  11    5.75    0.45
  10   3  11    6.23    0.74
  11   3   0   47.88    2.74
 -11   3   0   46.43    2.38
  11  -3   0   46.75    2.70
 -11   3   0   49.14    2.43
 -11  -3   0   48.63    2.44
  11   3  -1    0.17    0.25
 -11   3   1    0.29    0.15
  11  -3   1    0.32    0.22
 -11  -3  -1    0.39    0.15
 -11   3   1    0.56    0.15
 -11   3   1    0.13    0.25
  11   3   1    0.55    0.24
 -11   3  -1    0.47    0.16
 -11   3  -1    0.36    0.13
 -11  -3   1    0.47    0.14
 -11  -3   1    0.80    0.19
  11  -3  -1    0.51    0.29
 -11   3   2   57.94    3.22
 -11   3   2   60.71    3.05
 -11  -3  -2   67.81    3.12
 -11   3   2   61.73    3.09
  11   3  -2   62.98    3.55
 -11  -3   2   60.04    3.06
 -11  -3   2   57.80    3.22
 -11   3  -2   62.94    3.09
 -11  -3   2   61.39    3.10
  11  -3  -2   67.40    3.54
 -11   3  -2   62.00    3.06
  11   3  -3   80.26    3.74
 -11   3   3   74.78    3.80
 -11  -3  -3   78.08    3.81
 -11   3   3   77.00    3.95
  11   3  -3   77.41    4.32
 -11   3   3   74.23    3.84
 -11   3  -3   73.39    3.76
 -11  -3   3   74.75    3.95
 -11  -3   3   80.45    3.82
 -11  -3   3   76.04    3.95
 -11   3  -3   76.62    3.79
  11  -3  -3   76.20    3.73
  11  -3  -3   81.44    4.31
  11   3  -4   -0.06    0.26
 -11   3   4    0.16    0.21
 -11   3   4    0.23    0.16
 -11  -3  -4    0.26    0.14
 -11   3   4    0.22    0.14
  11   3  -4    0.27    0.16
  11   3  -4    0.27    0.14
 -11  -3   4    0.33    0.15
  11  -3  -4    0.09    0.13
  11  -3  -4    0.26    0.13
 -11  -3   4    0.14    0.20
  11   3   4    0.70    0.47
 -11  -3   4   -0.05    0.14
 -11   3  -4    0.11    0.13
  11  -3  -4    0.38    0.32
 -11   3   5   13.10    0.92
 -11  -3  -5   11.88    0.75
  11   3  -5   12.43    1.24
  11   3  -5   12.70    0.74
 -11  -3   5   12.81    0.92
  11   3   5   12.99    1.29
 -11   3  -5   11.73    0.73
  11  -3  -5   13.16    1.22
  11  -3  -5   11.91    0.71
 -11  -3  -6    3.84    0.37
  11   3  -6    4.26    0.38
  11   3  -6    4.80    1.28
 -11   3   6    5.37    0.55
  11   3  -6    3.81    0.41
  11   3   6    5.83    0.92
  11  -3  -6    4.05    0.35
  11  -3  -6    4.54    1.12
  11  -3  -6    4.22    0.39
 -11   3  -6    4.07    0.36
 -11  -3   6    4.92    0.52
  11   3  -7    4.72    0.89
 -11  -3  -7    4.56    0.41
  11   3  -7    5.65    0.47
  11  -3  -7    5.35    0.95
 -11   3  -7    5.17    0.41
  11  -3  -7    4.79    0.43
 -11   3   8   16.35    1.05
  11   3  -8   16.14    0.96
  11   3  -8   14.27    1.50
 -11  -3  -8   14.47    0.91
  11   3  -8   16.13    0.90
 -11  -3   8   15.44    1.04
  11  -3  -8   16.52    0.88
  11  -3  -8   15.25    0.92
  11  -3  -8   13.38    1.48
  11   3   8   17.11    1.48
 -11   3   9    5.93    0.69
  11   3  -9    6.47    0.45
  11   3  -9    6.07    0.50
 -11   3   9    6.33    0.55
  11  -3  -9    6.64    0.48
  11   3   9    6.92    0.89
 -11  -3   9    5.49    0.54
  11  -3  -9    6.45    0.43
 -11   3  10    5.66    0.51
  11   3 -10    6.28    0.47
 -11   3  10    5.72    0.65
  11   3  10    5.59    0.78
  11  -3 -10    6.53    0.45
  11  -3 -10    6.25    0.51
 -11  -3  10    5.87    1.28
 -11  -3  10    5.28    0.48
 -11   3  11    0.50    0.16
  11   3 -11    0.50    0.13
 -11   3  11    0.39    0.22
  11   3 -11    0.67    0.17
  11  -3 -11    0.38    0.11
 -11  -3  11    0.38    0.25
 -11  -3  11    0.42    0.17
  11  -3 -11    0.42    0.15
  11   3  11    0.35    0.43
 -12  -3   0    3.30    0.35
  12  -3   0    2.56    0.49
 -12   3   0    2.80    0.32
 -12   3   0    3.17    0.31
  12   3   0    2.58    0.51
 -12   3   1    4.51    0.41
 -12   3   1    4.24    0.53
  12   3  -1    6.66    0.75
 -12   3   1    4.51    0.38
 -12  -3   1    4.28    0.54
 -12  -3   1    4.76    0.39
 -12  -3   1    5.28    0.43
  12   3   1    4.43    0.54
 -12   3   2    0.35    0.17
 -12   3   2    0.37    0.22
 -12  -3  -2    0.15    0.16
  12   3  -2   -0.04    0.25
 -12   3   2    0.31    0.15
 -12  -3   2    0.40    0.16
  12  -3  -2    0.15    0.28
 -12   3  -2    0.09    0.14
 -12  -3   2    0.40    0.23
 -12  -3   2    0.53    0.19
 -12   3   3    6.40    0.55
 -12  -3  -3    8.09    0.60
 -12   3   3    7.32    0.68
 -12   3   3    7.60    0.52
  12   3  -3    9.23    0.99
 -12   3  -3    9.42    0.59
 -12   3  -3    9.20    0.54
 -12  -3   3    7.42    0.57
 -12  -3   3    7.77    0.53
 -12  -3   3    6.97    0.67
  12  -3  -3    9.53    0.96
  12   3  -4    8.72    1.03
 -12  -3  -4    9.16    0.63
 -12   3   4    9.40    0.76
 -12   3   4    9.09    0.59
  12   3  -4    9.27    0.57
 -12   3  -4    9.04    0.59
  12  -3  -4    8.79    0.55
 -12  -3   4   10.10    0.60
 -12  -3   4    9.14    0.76
 -12   3  -4   10.18    0.62
  12  -3  -4    8.38    0.98
 -12   3   5   16.96    1.14
  12   3  -5   15.70    1.47
 -12  -3  -5   17.19    0.99
  12   3  -5   17.04    0.94
  12  -3  -5   18.04    0.93
  12   3   5   16.82    1.52
 -12   3  -5   17.20    0.97
  12  -3  -5   15.62    1.44
 -12  -3   5   16.52    1.13
  12   3  -6   65.88    3.31
 -12  -3  -6   69.66    3.32
  12   3  -6   62.03    3.95
  12  -3  -6   62.46    3.91
 -12   3  -6   67.65    3.30
  12   3  -7   15.57    0.86
 -12   3   7   14.30    1.01
 -12  -3  -7   15.79    1.04
  12   3  -7   14.65    0.90
  12   3  -7   15.03    1.46
  12  -3  -7   13.55    1.39
  12   3   7   16.24    1.43
  12  -3  -7   14.86    0.83
  12  -3  -7   15.20    0.89
 -12  -3   7   13.85    1.01
  12   3  -8    4.70    0.41
 -12  -3  -8    3.92    0.37
 -12   3   8    4.82    0.49
  12   3  -8    4.23    0.36
 -12   3  -8    4.23    0.38
  12  -3  -8    3.73    0.33
  12  -3  -8    3.97    0.38
  12   3  -9    0.94    0.22
 -12   3   9    1.60    0.29
  12   3  -9    1.49    0.21
 -12   3   9    1.75    0.40
  12   3   9    2.00    0.62
  12  -3  -9    1.10    0.18
  12  -3  -9    1.42    0.24
 -12  -3   9    2.11    0.33
  12   3 -10    2.83    0.34
 -12   3  10    3.85    0.38
 -12   3  10    4.33    0.52
  12   3 -10    3.59    0.30
 -12  -3  10    4.04    0.59
  12  -3 -10    3.84    0.38
  12  -3 -10    3.61    0.28
 -12  -3  10    4.36    0.39
 -13   3   0    3.08    0.32
 -13  -3   0    2.71    0.32
  13  -3   0    2.92    0.56
 -13  -3   0    3.04    0.36
 -13   3   0    2.57    0.34
  13   3   0    2.20    0.48
 -13  -3  -1    6.11    0.50
  13   3  -1    4.81    0.76
 -13   3   1    5.47    0.63
 -13   3   1    5.27    0.43
 -13   3   1    6.21    0.48
 -13   3  -1    5.95    0.48
 -13  -3   1    5.79    0.49
 -13   3  -1    5.73    0.44
 -13  -3   1    5.07    0.61
 -13  -3   1    5.80    0.44
  13  -3  -1    4.46    0.69
 -13   3   2    9.63    0.60
 -13   3   2    8.31    0.75
 -13   3   2    8.78    0.63
 -13  -3   2    9.75    0.66
  13  -3  -2   11.68    1.04
 -13  -3   2    8.89    0.76
 -13  -3   2    9.05    0.61
 -13   3   3    2.32    0.42
 -13   3   3    1.73    0.23
 -13  -3  -3    2.08    0.30
 -13   3   3    1.67    0.27
 -13  -3   3    1.91    0.38
 -13   3  -3    2.04    0.29
 -13   3  -3    1.98    0.25
 -13  -3   3    1.80    0.28
 -13  -3   3    1.97    0.26
 -13   3   4    4.21    0.36
 -13   3   4    3.95    0.50
 -13  -3  -4    4.57    0.40
  13   3  -4    5.05    0.86
 -13  -3   4    3.75    0.50
 -13   3  -4    4.67    0.39
 -13  -3   4    3.80    0.37
 -13   3  -4    4.45    0.37
  13  -3  -4    4.16    0.78
 -13  -3  -5   31.40    1.64
  13   3  -5   30.87    2.24
 -13   3   5   30.89    1.84
 -13   3  -5   29.59    1.59
 -13  -3   5   30.59    1.81
  13  -3  -5   28.92    2.14
 -13   3  -5   30.94    1.62
  13   3  -6   32.47    2.43
 -13  -3  -6   35.42    1.84
 -13   3   6   38.87    2.02
  13   3  -6   35.23    1.77
  13  -3  -6   34.44    1.75
 -13   3  -6   32.38    1.79
  13  -3  -6   31.54    2.35
 -13  -3   6   37.50    2.01
 -13   3  -6   34.63    1.82
 -13  -3  -7    8.19    0.57
 -13   3   7    8.61    0.69
  13   3  -7    8.66    0.53
 -13  -3   7    8.16    0.69
 -13   3  -7    8.65    0.56
  13  -3  -7    8.28    0.51
  13   3  -8    1.29    0.24
 -13   3   8    1.19    0.27
 -13   3  -8    2.09    0.26
 -13  -3   8    1.52    0.32
 -13   3   9    0.99    0.28
  13   3  -9    1.25    0.16
 -13   3   9    0.95    0.21
 -13  -3   9    0.72    0.20
 -14   3   0    0.93    0.21
  14  -3   0    0.30    0.32
 -14   3   0    1.28    0.22
  14   3   0    0.83    0.39
 -14  -3   0    1.53    0.25
 -14  -3   0    1.44    0.28
  14   3  -1   15.05    1.29
 -14  -3  -1   15.62    0.95
 -14  -3  -1   16.76    0.91
 -14   3   1   14.32    0.92
 -14   3   1   15.16    0.88
  14  -3  -1   16.57    1.30
 -14  -3   1   14.58    0.94
 -14   3  -1   16.41    0.90
 -14  -3   1   14.75    0.89
 -14  -3   1   12.76    1.05
 -14   3  -1   16.58    0.95
 -14  -3  -2    7.61    0.60
  14   3  -2    7.58    0.92
 -14   3   2    7.87    0.71
 -14   3   2    8.99    0.60
 -14  -3  -2    8.29    0.57
 -14   3   2    8.07    0.54
 -14  -3   2    8.56    0.61
 -14   3  -2    7.89    0.59
 -14   3  -2    8.06    0.55
 -14  -3   2    7.29    0.70
  14  -3  -2    7.49    0.90
 -14  -3   2    8.55    0.57
 -14   3   3   10.31    0.68
 -14  -3  -3   10.74    0.71
  14   3  -3   10.06    1.10
  14  -3  -3   10.31    1.06
 -14  -3   3   10.61    0.70
 -14   3  -3    9.59    0.68
 -14  -3  -4   18.93    1.06
 -14   3   4   17.23    0.97
 -14   3   4   18.24    1.19
  14   3  -4   17.18    1.52
 -14  -3   4   17.08    0.97
  14  -3  -4   16.91    1.47
 -14  -3   4   16.40    1.16
 -14   3  -4   18.23    1.00
 -14   3  -4   18.73    1.04
  14   3  -5    1.77    0.96
 -14  -3  -5    1.06    0.22
 -14   3   5    1.15    0.30
  14  -3  -5    1.23    0.64
 -14  -3   5    1.48    0.35
 -14   3  -5    0.78    0.18
 -14   3  -5    0.77    0.19
 -14  -3  -6   11.57    0.69
 -14  -3  -6   10.50    0.65
 -14   3   6    9.63    0.78
 -14  -3   6    9.80    0.79
 -14   3  -6    9.65    0.69
 -14   3  -6   11.08    0.67
 -14   3   7    5.95    0.53
 -14  -3  -7    4.90    0.38
 -14  -3  -7    4.34    0.38
 -14   3  -7    4.12    0.39
 -14   3  -7    4.33    0.37
 -14  -3   7    5.75    0.54
 -14   3   8    3.26    0.39
 -14   3   8    3.20    0.44
 -14  -3  -8    2.46    0.28
 -14  -3   8    3.09    0.39
 -14   3  -8    2.66    0.29
 -14   3   9    0.30    0.19
 -14   3   9    0.29    0.15
 -14  -3   9    0.33    0.18
 -15   3   0    4.99    0.45
 -15  -3   0    5.37    0.48
 -15  -3   0    4.88    0.43
 -15   3   0    4.98    0.41
 -15  -3  -1    0.92    0.20
 -15  -3  -1    0.99    0.25
 -15   3   1    1.22    0.24
 -15   3   1    0.79    0.18
  15   3  -1    0.36    0.43
 -15   3  -1    0.86    0.19
 -15  -3   1    0.92    0.20
 -15   3  -1    0.70    0.21
  15  -3  -1    1.07    0.50
 -15  -3   1    0.96    0.24
 -15  -3  -2    7.90    0.60
 -15   3   2    8.21    0.53
 -15  -3  -2    7.22    0.54
  15   3  -2    7.70    0.98
 -15   3   2    7.91    0.71
 -15   3   2    8.23    0.58
 -15  -3   2    6.85    0.69
 -15  -3   2    8.87    0.56
 -15  -3   2    8.84    0.61
 -15   3  -2    7.29    0.53
  15  -3  -2    7.63    0.97
 -15   3  -2    7.07    0.56
 -15  -3  -3   10.10    0.61
 -15   3   3    8.48    0.73
 -15  -3  -3   10.00    0.66
 -15   3   3    8.98    0.58
 -15  -3   3    8.79    0.59
 -15   3  -3    9.67    0.60
 -15  -3   3    7.24    0.73
  15  -3  -3    8.30    1.00
 -15   3  -3    9.05    0.62
 -15  -3   3    8.45    0.74
 -15   3   4   17.30    1.17
 -15  -3  -4   19.35    1.08
 -15   3   4   17.93    0.97
 -15  -3  -4   16.97    1.00
 -15   3  -4   18.35    1.00
 -15  -3   4   17.48    1.17
 -15   3  -4   18.11    1.04
 -15  -3  -5    5.05    0.41
 -15  -3  -5    4.72    0.37
 -15   3   5    4.18    0.50
 -15   3  -5    4.67    0.39
 -15  -3   5    3.76    0.49
 -15   3  -5    4.89    0.38
 -15  -3  -6    4.23    0.38
 -15  -3  -6    4.48    0.36
 -15   3   6    4.65    0.49
 -15   3  -6    4.63    0.36
 -15  -3   6    4.87    0.50
 -15   3  -6    4.12    0.36
 -15  -3  -7    2.35    0.27
 -15   3  -7    2.34    0.25
 -15   3  -7    2.45    0.27
 -15   3   8   11.47    0.76
 -15   3   8   10.92    0.78
 -15  -3   8   11.71    0.76
 -16   3   0    1.07    0.25
 -16  -3   0    1.17    0.28
 -16   3   0    1.64    0.23
 -16  -3   0    1.24    0.21
 -16   3   1    0.06    0.13
 -16  -3  -1    0.16    0.14
 -16  -3  -1    0.25    0.18
 -16   3   1   -0.04    0.13
 -16  -3   1    0.12    0.14
 -16  -3   1    0.11    0.17
 -16   3  -1    0.19    0.16
 -16   3  -1    0.26    0.14
 -16  -3  -2    5.35    0.42
 -16   3   2    5.12    0.40
 -16   3   2    4.91    0.43
 -16  -3  -2    5.08    0.46
 -16   3   2    4.88    0.86
 -16   3  -2    4.54    0.42
 -16  -3   2    5.27    0.41
 -16  -3   2    5.15    0.45
 -16   3  -2    5.06    0.39
 -16  -3  -3    2.69    0.30
 -16  -3  -3    1.84    0.29
 -16   3   3    3.17    0.29
 -16   3   3    1.79    0.47
 -16   3  -3    2.21    0.31
 -16  -3   3    3.59    0.61
 -16   3  -3    2.58    0.27
 -16  -3   3    2.97    0.29
 -16  -3  -4    0.57    0.18
 -16  -3  -4    0.33    0.14
 -16   3   4    0.40    0.21
 -16   3  -4    0.40    0.15
 -16  -3   4    0.66    0.26
 -16   3  -4    0.68    0.18
 -16  -3  -5    0.18    0.13
 -16   3   5    0.26    0.18
 -16  -3  -5    0.31    0.12
 -16   3  -5    0.35    0.14
 -16  -3   5    0.31    0.20
 -16   3  -5    0.36    0.13
 -16  -3  -6    1.50    0.23
 -16  -3  -6    1.61    0.20
 -16   3   6    1.65    0.30
 -16   3  -6    2.01    0.23
 -16   3  -6    1.90    0.24
 -16  -3   6    1.54    0.31
 -16   3   7    8.34    0.59
 -16   3   7    7.96    0.60
 -16  -3  -7    7.21    0.47
 -16  -3   7    8.41    0.60
 -16   3  -7    7.59    0.49
 -17   3   0   15.35    0.94
 -17  -3   0   16.85    0.98
 -17   3   0   15.79    0.90
 -17  -3   0   16.63    0.92
 -17   3   1    9.90    0.59
 -17   3   1    9.26    0.62
 -17  -3  -1    8.97    0.64
 -17  -3  -1    9.30    0.60
 -17  -3   1    9.80    0.60
 -17   3  -1    8.55    0.57
 -17  -3   1    9.51    0.64
 -17   3  -1    8.95    0.62
 -17   3   2    0.23    0.19
 -17  -3  -2    0.09    0.15
 -17  -3  -2    0.10    0.13
 -17   3  -2    0.17    0.12
 -17   3  -2    0.10    0.13
 -17  -3   2    0.18    0.24
 -17  -3  -3    5.79    0.39
 -17   3   3    4.55    0.54
 -17  -3  -3    5.27    0.43
 -17   3   3    4.34    0.34
 -17  -3   3    4.23    0.32
 -17   3  -3    4.79    0.40
 -17   3  -3    4.70    0.36
 -17  -3   3    4.74    0.52
 -17  -3  -4   11.28    0.68
 -17  -3  -4   11.98    0.73
 -17   3   4   11.51    0.82
 -17   3  -4   11.80    0.70
 -17   3  -4   11.11    0.66
 -17  -3   4   11.80    0.83
 -17   3   5    0.82    0.25
 -17  -3  -5    0.63    0.16
 -17  -3  -5    0.80    0.15
 -17   3  -5    0.90    0.18
 -17  -3   5    0.57    0.19
 -17   3  -5    0.84    0.15
 -18  -3   0    2.49    0.27
 -18   3   0    2.69    0.26
 -18   3   0    3.11    0.35
 -18  -3   0    2.55    0.31
 -18   3   1    0.36    0.17
 -18  -3  -1    0.32    0.13
 -18   3   1    0.19    0.12
 -18  -3   1    0.20    0.12
 -18   3  -1    0.29    0.25
 -18   3  -1    0.33    0.12
 -18  -3   1    0.17    0.15
 -18   3   2    6.88    0.40
 -18  -3  -2    5.93    0.43
 -18  -3  -2    7.02    0.60
 -18   3  -2    6.09    0.58
 -18  -3   2    5.75    0.38
 -18   3  -2    5.57    0.41
 -18  -3  -3    5.11    0.36
 -18  -3  -3    4.60    0.39
 -18   3  -3    4.80    0.38
 -18  -3   3    4.52    0.61
 -18   3  -3    4.54    0.34
   0  -4   0    4.84    0.42
   0  -4  -1    0.03    0.11
   0  -4   1   -0.03    0.10
   0  -4  -2   17.83    1.01
   0  -4  -3    0.04    0.09
   0   4   4   94.33    4.78
   0  -4  -4  101.44    4.85
   0  -4  -5    0.01    0.11
   0   4  -5   -0.14    0.10
   0   4  -6   77.38    3.98
   0  -4  -6   77.66    3.98
   0  -4  -7    0.14    0.10
   0  -4  -7    0.17    0.19
   0  -4   7    0.26    0.34
   0   4   7    0.20    0.26
   0   4  -7    0.06    0.15
   0   4  -7   -0.01    0.28
   0  -4   8   19.44    1.46
   0   4  -8   19.87    1.09
   0   4   8   20.25    1.46
   0   4   9    0.01    0.33
   0   4  -9    0.23    0.14
   0  -4  -9    0.07    0.12
   0  -4   9   -0.08    0.35
   0  -4 -10   28.50    1.62
   0   4  10   33.01    2.19
   0  -4  10   34.41    2.21
   0  -4  11    0.00    0.35
   0  -4 -11   -0.09    0.12
   0   4  11    0.26    0.37
   0   4 -11   -0.16    0.12
   0   4 -12    2.97    0.31
   0   4  12    2.73    0.65
   0  -4 -12    2.84    0.31
   0  -4 -12    3.02    0.29
   0  -4  12    2.87    0.60
   0   4  13   -0.11    0.27
   0  -4  13    0.01    0.25
   0  -4 -13    0.19    0.13
   0  -4 -13    0.03    0.13
   0   4 -13   -0.15    0.12
   1  -4   0   18.01    1.05
  -1  -4   0   18.71    1.06
  -1  -4  -1   39.70    2.10
   1  -4   1   35.84    2.05
   1  -4  -1   42.42    2.06
  -1  -4   1   42.46    2.08
  -1   4   2  344.40   17.86
   1  -4   2  348.23   17.82
  -1  -4   2  365.40   17.83
   1  -4   3  274.32   13.46
  -1   4   3  263.70   13.84
  -1  -4   3  255.96   13.63
   1   4  -4    0.57    0.18
  -1  -4  -4    0.63    0.17
   1  -4  -4    0.43    0.17
  -1  -4  -5  169.37    8.30
   1   4  -5  172.06    8.29
  -1   4   5  160.77    8.17
  -1   4  -5  170.60    8.22
   1  -4  -5  171.43    8.27
  -1  -4  -6    0.62    0.23
   1   4  -6    0.47    0.22
   1  -4  -6    0.55    0.21
  -1   4  -6    0.52    0.21
   1  -4  -6    0.76    0.13
  -1   4   7   14.95    1.14
   1  -4   7   13.33    1.22
   1   4  -7   17.12    0.89
   1   4  -7   17.63    1.16
  -1   4   7   14.55    0.91
  -1  -4   7   14.20    1.17
   1   4   7   15.08    1.19
   1  -4  -7   17.31    1.14
   1  -4  -7   17.50    0.86
  -1  -4  -8    8.34    0.54
   1  -4   8    9.87    1.00
  -1   4   8    8.42    0.62
  -1   4   8    9.94    0.90
   1   4  -8    8.67    0.58
   1   4   8   10.53    0.98
   1  -4  -8    8.40    0.55
  -1  -4   8    9.10    0.56
  -1  -4   8    9.82    0.94
  -1   4   9    6.98    0.89
  -1  -4  -9    9.55    0.55
   1  -4   9    7.31    0.97
   1   4  -9    9.64    0.58
   1  -4  -9    9.07    0.55
  -1   4  -9    9.13    0.58
   1   4   9    7.09    0.92
  -1  -4   9    6.82    0.90
   1   4 -10   73.71    3.76
   1  -4  10   80.17    4.33
  -1  -4 -10   73.41    3.72
  -1   4  10   76.14    4.28
   1   4  10   76.45    4.33
  -1  -4  10   77.69    4.29
   1  -4 -10   76.01    3.74
  -1   4 -10   74.17    3.74
   1  -4  11    3.30    0.67
  -1  -4 -11    4.17    0.34
   1   4 -11    3.61    0.44
   1   4 -11    3.81    0.37
  -1   4  11    3.76    0.74
   1  -4 -11    3.70    0.34
  -1  -4  11    4.27    0.80
   1   4  11    3.75    0.79
  -1   4 -11    3.72    0.36
   1  -4 -11    3.76    0.34
   1   4 -12    3.54    0.34
  -1   4  12    2.97    0.66
   1   4 -12    3.30    0.32
  -1  -4 -12    3.15    0.30
   1  -4  12    2.35    0.55
  -1  -4  12    2.16    0.53
  -1   4 -12    3.10    0.31
   1  -4 -12    3.40    0.30
   1  -4 -12    3.27    0.30
   1   4  12    2.33    0.60
   1   4 -13    5.60    0.40
   1   4 -13    5.19    0.38
   1  -4  13    4.25    0.72
  -1   4  13    5.59    0.75
  -1  -4 -13    5.25    0.40
   1  -4 -13    5.14    0.37
  -1  -4  13    5.91    0.66
   1  -4 -13    5.56    0.39
   1   4  13    5.85    0.75
  -2   4   1  100.74    6.44
   2  -4   1  108.82    6.22
  -2  -4   1  103.48    6.21
  -2   4   2  158.67    8.87
   2  -4   2  158.47    8.80
  -2  -4   2  160.06    8.82
  -2  -4  -3  153.61    7.51
   2   4  -4  103.43    5.12
  -2  -4  -4   93.50    5.07
   2  -4  -4  109.34    5.11
   2   4  -5   20.08    1.23
  -2  -4  -5   17.18    1.16
   2  -4  -5   18.83    1.03
   2  -4  -5   20.41    1.22
   2   4  -6   34.30    1.67
  -2  -4  -6   28.86    1.86
   2   4  -6   33.16    1.93
   2  -4  -6   33.79    1.91
   2  -4  -6   32.40    1.64
   2   4  -7   25.13    1.38
   2   4  -7   24.43    1.66
  -2   4   7   29.24    1.70
   2  -4   7   27.06    1.86
   2  -4  -7   25.21    1.65
  -2  -4   7   28.52    1.43
   2   4   7   26.68    1.76
   2  -4  -7   24.64    1.36
  -2   4   8   58.61    3.00
  -2   4   8   61.88    3.34
   2  -4   8   60.41    3.42
   2   4  -8   59.93    2.97
  -2  -4   8   57.42    3.35
  -2  -4   8   60.89    2.97
   2  -4  -8   54.42    3.29
   2  -4  -8   59.23    2.94
   2   4   8   60.75    3.44
  -2   4   9   12.82    0.83
  -2   4   9   13.94    1.16
   2  -4   9   12.94    1.23
  -2  -4   9   13.35    1.19
   2   4   9   13.80    1.27
   2  -4  -9   12.22    0.75
   2  -4  -9   12.53    0.76
  -2  -4 -10    4.34    0.36
   2  -4  10    5.15    0.87
  -2   4  10    5.00    0.76
   2   4 -10    4.48    0.40
   2   4 -10    4.54    0.40
   2  -4 -10    3.90    0.36
   2  -4 -10    4.39    0.38
   2   4  10    4.20    0.82
  -2  -4  10    5.15    0.80
   2   4 -11    1.79    0.27
   2   4 -11    1.19    0.22
  -2   4  11    2.28    0.59
   2  -4  11    1.44    0.54
   2  -4 -11    1.72    0.25
   2   4  11    1.73    0.56
  -2  -4  11    2.42    0.62
   2  -4 -11    1.46    0.21
  -2   4  12    0.51    0.40
   2   4 -12    0.15    0.14
  -2  -4 -12    0.16    0.15
   2   4 -12    0.19    0.14
   2  -4 -12    0.24    0.13
   2   4  12    0.56    0.42
   2  -4 -12    0.21    0.13
  -2  -4  12    0.68    0.40
  -2   4  13    1.58    0.45
   2   4 -13    1.86    0.24
  -2  -4  13    1.30    0.37
   2  -4 -13    1.79    0.21
   2  -4 -13    1.85    0.23
   2   4  13    1.28    0.42
  -3  -4  -1   81.52    3.93
   3  -4   1   74.69    3.89
   3  -4  -1   78.97    3.90
   3  -4   2  243.42   13.50
  -3   4   2  262.67   13.64
   3  -4   2  252.76   13.35
  -3  -4   2  260.20   13.58
   3   4  -3   80.78    3.81
  -3  -4  -3   67.43    3.73
   3   4   3   72.22    3.56
   3   4   3   69.58    3.56
   3  -4  -3   81.55    3.78
   3   4  -4   10.03    0.76
  -3  -4  -4    8.75    0.69
   3  -4  -4   10.59    0.75
  -3  -4  -5   45.93    2.66
   3   4  -5   51.37    2.76
   3  -4  -5   51.12    2.47
   3  -4  -5   52.67    2.74
   3   4  -6   95.46    4.99
   3   4  -6  101.22    4.68
   3  -4  -6   94.98    4.65
   3  -4  -6  100.78    4.98
   3   4   6   88.06    5.02
   3  -4   7   22.04    1.59
  -3   4   7   23.81    1.50
  -3   4   7   24.48    1.28
   3   4  -7   21.41    1.52
   3   4  -7   22.50    1.31
   3   4   7   21.02    1.58
   3  -4  -7   22.43    1.20
   3  -4  -7   21.74    1.50
  -3  -4   7   22.92    1.25
  -3   4   8   18.09    1.35
   3   4  -8   15.09    1.30
   3   4  -8   15.99    0.95
   3  -4   8   17.39    1.40
  -3   4   8   17.32    1.01
   3   4   8   16.25    1.48
  -3  -4   8   18.61    1.00
   3  -4  -8   16.36    0.94
   3  -4  -8   17.17    1.33
   3  -4  -8   16.09    0.92
   3   4  -9    8.04    0.60
   3   4  -9    8.51    0.65
   3  -4   9    9.61    1.03
  -3   4   9   10.54    0.70
  -3  -4   9   10.88    1.06
   3   4   9   10.06    1.12
  -3  -4   9   10.69    0.65
   3  -4  10    3.02    0.69
   3   4 -10    1.83    0.25
   3   4 -10    1.60    0.27
  -3   4  10    2.63    0.61
   3   4  10    2.39    0.69
   3  -4 -10    2.08    0.26
  -3  -4  10    2.86    0.65
   3  -4 -10    2.14    0.29
   3   4 -11   21.04    1.12
  -3   4  11   20.43    1.58
   3   4 -11   21.00    1.17
   3  -4 -11   20.54    1.10
   3  -4 -11   20.23    1.14
  -3  -4  11   19.43    1.55
   3   4  11   20.28    1.67
   3  -4  12   -0.02    0.25
   3   4 -12    0.30    0.14
  -3   4  12    0.15    0.33
   3   4 -12    0.30    0.15
   3  -4 -12    0.21    0.13
   3  -4 -12    0.25    0.18
  -3  -4  12    0.76    0.38
   3   4  12    0.19    0.33
  -3   4  13    0.11    0.28
   3   4 -13    0.30    0.12
   3   4 -13    0.34    0.14
   3  -4 -13    0.34    0.13
  -3  -4  13    0.26    0.27
   3   4  13    0.33    0.31
   3  -4 -13    0.37    0.12
   4   4   0   26.95    1.50
   4  -4   0   27.37    1.48
  -4   4   1  332.69   16.73
  -4  -4   1  297.82   16.51
   4  -4   2   19.79    1.16
   4   4  -2   20.57    1.27
   4  -4  -2   20.53    1.24
   4   4   2   23.59    1.17
   4   4  -3   30.91    1.73
  -4  -4  -3   33.81    1.69
   4  -4  -3   31.93    1.71
   4   4   3   26.58    1.44
   4   4   3   28.06    1.44
   4   4  -4   56.48    3.21
  -4  -4  -4   58.79    3.02
   4  -4  -4   58.73    3.11
   4   4  -5   31.49    1.59
   4   4  -5   30.70    1.87
  -4  -4  -5   30.77    1.75
   4  -4  -5   30.82    1.84
   4  -4  -5   30.84    1.57
   4   4  -6    0.55    0.15
  -4   4   6    0.69    0.19
   4   4  -6    0.44    0.24
   4  -4  -6    0.60    0.15
  -4  -4   6    0.64    0.19
   4   4   6    0.73    0.39
   4  -4  -6    0.53    0.25
   4   4  -7    4.17    0.67
  -4   4   7    5.34    0.61
   4   4  -7    5.12    0.46
  -4   4   7    5.38    0.44
   4  -4   7    4.55    0.73
   4  -4  -7    5.18    0.38
   4   4   7    4.25    0.77
   4  -4  -7    5.63    0.80
  -4  -4   7    4.85    0.42
   4  -4   8   24.07    1.78
   4   4  -8   26.74    1.44
   4   4  -8   25.93    1.40
   4   4  -8   25.67    1.86
  -4   4   8   29.42    1.79
   4  -4  -8   25.86    1.38
  -4  -4   8   26.48    1.67
   4  -4  -8   27.20    1.85
   4   4   8   25.39    1.91
   4  -4  -8   27.75    1.42
   4   4  -9    3.28    0.36
   4   4  -9    2.80    0.33
  -4   4   9    4.27    0.43
  -4   4   9    4.76    0.67
   4  -4   9    3.51    0.68
  -4  -4   9    4.01    0.73
   4   4   9    4.40    0.86
   4  -4  -9    3.30    0.32
  -4  -4   9    4.11    0.39
   4  -4  -9    3.24    0.34
   4   4 -10    3.09    0.32
  -4   4  10    2.60    0.37
  -4   4  10    2.51    0.62
   4   4 -10    2.85    0.34
  -4  -4  10    2.23    0.61
   4   4  10    2.21    0.69
  -4  -4  10    2.37    0.31
   4  -4 -10    3.04    0.30
   4  -4 -10    3.36    0.33
   4   4 -11    0.65    0.20
  -4   4  11    1.29    0.49
   4   4 -11    0.69    0.17
   4   4  11    0.74    0.49
   4  -4 -11    0.47    0.15
  -4  -4  11    0.74    0.41
   4  -4 -11    0.70    0.19
   4   4 -12    0.31    0.14
  -4   4  12    0.45    0.35
   4   4 -12    0.45    0.17
   4  -4  12    0.12    0.25
   4  -4 -12    0.17    0.14
   4  -4 -12    0.34    0.15
   4   4  12    0.55    0.38
  -4  -4  12    0.90    0.43
   4   4 -13   10.58    0.64
  -4   4  13   10.34    0.92
   4   4 -13   10.33    0.59
   4  -4 -13   10.64    0.59
  -4  -4  13    9.37    0.85
   4  -4 -13   10.44    0.62
   4   4  13   10.53    0.94
   5   4   0   42.25    2.22
   5  -4   0   40.85    2.19
   5  -4   1  115.47    5.60
   5  -4  -1  112.57    5.65
   5  -4   2   47.64    2.54
   5   4  -2   51.38    2.80
   5  -4  -2   47.90    2.63
   5   4   2   52.06    2.53
   5   4  -3   22.86    1.19
   5   4  -3   22.35    1.41
   5  -4  -3   21.52    1.16
   5  -4  -3   22.47    1.37
   5   4  -4   16.47    0.91
   5   4  -4   16.22    1.17
   5  -4  -4   16.91    0.89
   5  -4  -4   16.23    1.13
   5   4  -5    3.33    0.30
   5   4  -5    3.22    0.56
   5  -4  -5    3.61    0.29
   5  -4  -5    3.71    0.55
   5   4  -6   13.59    0.80
   5   4  -6   13.31    1.12
   5   4  -6   14.25    0.83
  -5   4   6   16.06    0.90
   5  -4  -6   13.91    0.81
   5  -4  -6   13.69    0.78
   5  -4  -6   14.40    1.12
  -5  -4   6   15.28    0.89
   5   4   6   14.40    1.21
   5   4  -7    8.76    0.90
   5   4  -7    8.71    0.57
   5  -4   7    6.99    0.99
   5   4  -7    8.81    0.60
  -5   4   7    9.95    0.66
  -5  -4   7   10.02    0.66
   5  -4  -7    9.42    0.91
   5   4   7    8.72    0.99
   5  -4  -7    8.76    0.55
   5  -4  -7    8.83    0.58
  -5   4   8   24.64    1.56
  -5   4   8   22.35    1.27
   5   4  -8   18.75    1.61
   5   4  -8   20.60    1.20
  -5  -4   8   22.68    1.26
   5   4   8   19.81    1.67
   5  -4  -8   20.30    1.61
   5  -4  -8   20.54    1.18
   5   4  -9    3.99    0.40
  -5   4   9    3.52    0.42
   5   4  -9    3.60    0.83
  -5   4   9    3.52    0.66
   5   4  -9    3.73    0.36
   5  -4  -9    3.73    0.36
   5  -4  -9    3.90    0.33
   5  -4  -9    3.41    0.73
  -5  -4   9    3.28    0.39
   5   4   9    3.72    0.84
  -5   4  10    5.98    0.86
   5   4 -10    6.48    0.51
  -5   4  10    6.22    0.55
   5   4 -10    6.82    0.50
  -5  -4  10    5.60    0.49
   5  -4 -10    7.09    0.48
   5   4  10    4.86    1.01
  -5  -4  10    5.40    0.80
   5  -4 -10    6.99    0.50
   5   4 -11    6.74    0.56
  -5   4  11    7.53    0.88
   5   4 -11    6.87    0.49
   5  -4 -11    7.40    0.48
   5   4  11    7.51    0.95
  -5  -4  11    6.60    0.86
   5  -4 -11    7.58    0.64
   5   4 -12    6.18    0.48
   5   4 -12    6.27    0.43
  -5   4  12    7.36    0.82
   5  -4 -12    6.07    0.45
   5  -4 -12    6.07    0.42
   5   4 -13    2.49    0.23
   5   4 -13    2.38    0.26
  -5   4  13    2.16    0.45
  -5  -4  13    2.35    0.44
   5  -4 -13    2.04    0.25
   5  -4 -13    1.89    0.21
   5   4  13    3.14    0.54
   6   4   0   31.15    1.80
   6  -4   0   32.07    1.78
  -6  -4   0   32.93    1.63
  -6   4   1   31.07    1.59
   6   4  -1   31.45    1.82
   6  -4  -1   31.24    1.79
   6   4   1   32.31    1.76
  -6  -4   1   32.46    1.61
   6  -4   2  145.07    7.57
   6  -4  -2  165.93    7.45
   6   4  -3   20.58    1.10
   6   4  -3   20.33    1.37
   6  -4  -3   20.99    1.08
   6  -4  -3   20.54    1.33
   6   4  -4   28.71    1.83
   6   4  -4   30.08    1.52
   6  -4  -4   30.03    1.49
   6  -4  -4   27.03    1.76
   6   4  -5   22.69    1.14
   6   4  -5   22.83    1.53
  -6   4   5   20.46    1.22
   6  -4  -5   23.33    1.32
   6  -4  -5   22.54    1.12
  -6  -4   5   20.45    1.23
   6  -4  -5   21.90    1.47
   6   4   5   18.55    1.49
   6   4  -6   17.56    1.39
  -6   4   6   18.19    1.10
   6   4  -6   18.86    1.01
   6   4  -6   19.29    1.05
   6  -4  -6   18.86    1.02
   6  -4  -6   18.89    0.99
   6   4   6   18.07    1.45
  -6  -4   6   17.33    1.09
   6  -4  -6   19.94    1.40
  -6   4   7   35.23    1.91
   6   4  -7   35.94    1.81
   6   4  -7   36.03    1.85
   6  -4   7   30.07    2.10
   6  -4  -7   36.27    1.83
  -6  -4   7   34.88    1.90
   6   4   7   34.78    2.34
   6  -4  -7   36.51    2.40
   6  -4  -7   36.21    1.79
  -6   4   8    2.88    0.42
   6   4  -8    2.78    0.66
  -6   4   8    3.55    0.63
   6   4   8    3.05    0.75
  -6  -4   8    2.64    0.36
   6  -4  -8    2.25    0.28
   6  -4  -8    2.56    0.64
  -6   4   9    5.97    0.75
   6   4  -9    4.73    0.41
   6   4  -9    4.56    0.45
  -6   4   9    5.69    0.51
   6   4  -9    3.70    0.85
   6  -4  -9    4.71    0.39
   6  -4  -9    5.39    0.96
   6  -4  -9    5.03    0.43
   6   4   9    4.43    0.87
  -6  -4   9    5.15    0.49
   6   4 -10    8.73    0.56
  -6   4  10    7.43    0.88
   6   4 -10    8.25    0.60
  -6   4  10    7.12    0.61
  -6  -4  10    6.90    0.91
  -6  -4  10    6.92    0.58
   6   4  10    7.28    1.04
   6  -4 -10    8.55    0.58
   6  -4 -10    8.47    0.53
   6   4 -11    4.64    0.42
  -6   4  11    4.35    0.68
   6   4 -11    4.38    0.37
   6  -4 -11    4.70    0.36
   6  -4 -11    4.66    0.39
  -6  -4  11    3.39    0.66
   6   4  11    3.58    0.70
  -6   4  12    7.78    0.94
   6   4 -12    8.32    0.51
   6   4 -12    8.37    0.56
   6  -4 -12    7.98    0.53
   6  -4 -12    8.29    0.49
  -6  -4  12    7.92    0.85
   6   4  12    6.30    0.83
   7   4   0    2.01    0.38
  -7   4   0    2.05    0.21
  -7  -4   0    1.91    0.22
   7  -4   0    2.19    0.36
  -7   4   1   93.70    4.53
   7   4  -1   90.93    4.80
   7  -4   1   93.25    4.70
   7  -4  -1   93.81    4.77
   7   4   1   98.73    4.74
  -7   4  -1   90.97    4.52
  -7  -4   1   94.77    4.55
   7   4  -2    5.06    0.37
  -7  -4  -2    4.49    0.36
   7   4  -2    5.01    0.59
  -7   4   2    5.64    0.38
   7   4   2    5.58    0.46
   7  -4  -2    4.73    0.55
  -7   4  -2    5.07    0.34
  -7  -4   2    6.06    0.39
   7   4  -3   43.95    2.60
  -7   4   3   45.31    2.27
   7   4  -3   45.13    2.28
   7  -4  -3   45.00    2.26
   7  -4  -3   42.87    2.54
  -7  -4   3   49.38    2.28
  -7   4   4   72.42    3.73
   7   4  -4   75.14    4.05
   7   4  -4   79.23    3.66
  -7   4   4   75.51    3.64
   7   4  -4   74.56    3.62
  -7  -4   4   70.25    3.62
   7  -4  -4   74.45    3.63
  -7  -4   4   72.08    3.74
   7   4   4   74.36    4.08
   7  -4  -4   72.97    3.98
   7  -4  -4   75.60    3.60
  -7   4   5   22.28    1.31
   7   4  -5   21.49    1.60
   7   4  -5   23.71    1.26
   7   4  -5   24.09    1.22
   7  -4  -5   23.78    1.23
   7  -4  -5   23.12    1.59
  -7  -4   5   22.88    1.33
   7   4   5   22.23    1.65
   7  -4  -5   22.76    1.19
   7   4  -6   26.08    1.33
   7   4  -6   24.70    1.27
  -7   4   6   21.89    1.37
   7   4  -6   25.03    2.33
   7  -4  -6   25.74    1.26
   7  -4  -6   26.09    1.30
   7   4   6   20.91    1.71
  -7  -4   6   21.03    1.36
  -7   4   7   25.18    1.47
   7   4  -7   26.47    1.36
   7   4  -7   25.14    1.88
   7   4  -7   26.43    1.41
  -7  -4   7   23.95    1.46
   7   4   7   25.32    1.91
   7  -4  -7   25.69    1.34
   7  -4  -7   24.67    1.37
   7  -4  -7   26.66    1.85
  -7   4   8    4.82    0.48
   7   4  -8    3.82    0.41
   7   4  -8    4.04    0.38
   7   4  -8    4.29    0.82
   7  -4  -8    3.95    0.77
   7  -4  -8    4.09    0.39
   7  -4  -8    3.61    0.35
  -7  -4   8    4.75    0.48
   7   4   8    4.69    0.88
  -7   4   9   30.38    1.99
   7   4  -9   29.66    2.29
   7   4  -9   32.15    1.69
   7   4  -9   31.72    1.62
  -7   4   9   29.45    1.72
   7  -4  -9   30.25    1.59
   7  -4  -9   29.19    2.22
   7  -4  -9   30.94    1.64
  -7  -4   9   30.26    1.71
   7   4   9   30.29    2.23
  -7   4  10   14.38    0.94
   7   4 -10   14.91    0.91
   7   4 -10   13.14    0.83
  -7   4  10   14.50    1.20
  -7  -4  10   14.40    0.91
  -7  -4  10   13.13    1.24
   7  -4 -10   14.51    0.82
   7  -4 -10   13.92    0.86
   7   4  10   15.62    1.40
  -7   4  11   11.03    1.01
   7   4 -11   11.42    0.74
   7   4 -11   11.94    0.68
   7   4  11   11.13    1.15
   7  -4 -11   11.06    0.70
   7  -4 -11   10.84    0.66
  -7  -4  11    9.78    1.03
  -7   4  12    0.02    0.24
   7   4 -12    0.45    0.13
   7   4 -12    0.18    0.13
  -7  -4  12    0.56    0.34
   7  -4 -12    0.26    0.13
   7   4  12    0.26    0.36
   7  -4 -12    0.48    0.12
   8  -4   1   50.18    2.67
   8   4  -1   50.93    2.80
  -8  -4  -1   52.07    2.50
  -8   4   1   47.99    2.49
   8  -4  -1   54.56    2.79
   8   4   1   47.48    2.69
  -8   4  -1   50.76    2.48
  -8  -4   1   48.19    2.50
   8  -4   2   36.77    2.23
  -8  -4  -2   43.73    2.13
   8   4  -2   42.86    2.12
  -8   4   2   41.05    2.12
   8   4  -2   42.20    2.47
  -8   4  -2   44.47    2.11
   8   4   2   40.65    2.23
   8  -4  -2   43.08    2.11
  -8  -4   2   41.67    2.13
   8  -4  -2   46.80    2.46
  -8   4   3    7.94    0.51
  -8   4   3    8.51    0.54
   8   4  -3    8.66    0.52
   8   4  -3    8.82    0.55
  -8  -4  -3    8.43    0.53
   8   4  -3    7.72    0.81
   8  -4  -3    8.55    0.80
   8  -4  -3    8.42    0.50
  -8   4  -3    8.53    0.51
   8   4   3    8.54    0.92
  -8  -4   3    8.64    0.69
  -8  -4   3    8.65    0.55
  -8  -4   3    8.08    0.52
   8  -4  -3    8.63    0.53
  -8   4   4    1.81    0.23
  -8   4   4    2.21    0.35
   8   4  -4    1.94    0.26
  -8  -4  -4    1.48    0.22
   8   4  -4    1.81    0.22
   8   4  -4    1.88    0.48
   8  -4  -4    1.50    0.19
   8  -4  -4    1.63    0.42
  -8  -4   4    1.64    0.22
  -8  -4   4    2.54    0.25
   8  -4  -4    2.03    0.24
   8   4   4    2.15    0.58
  -8  -4   4    1.99    0.32
  -8   4  -4    1.48    0.20
   8   4  -5   10.00    0.63
  -8   4   5    8.80    0.67
   8   4  -5    9.22    1.66
   8   4  -5    9.80    0.59
  -8  -4  -5    8.87    0.59
   8  -4  -5    9.88    0.60
   8   4   5    7.98    0.97
   8  -4  -5    9.29    0.92
   8  -4  -5   10.04    0.57
  -8  -4   5    8.69    0.69
   8   4  -6   28.22    2.02
   8   4  -6   28.46    1.55
   8  -4  -6   28.44    1.52
   8  -4  -6   29.57    1.99
   8   4  -7    5.38    0.41
   8   4  -7    4.14    0.45
  -8   4   7    4.39    0.48
   8   4  -7    3.92    0.79
  -8  -4   7    3.99    0.46
   8   4   7    5.45    0.97
   8  -4  -7    4.67    0.43
   8  -4  -7    4.85    0.82
   8  -4  -7    4.46    0.37
   8   4  -8    6.65    0.51
   8   4  -8    6.84    0.55
   8   4  -8    5.68    0.99
   8  -4  -8    5.43    0.95
   8  -4  -8    6.10    0.50
   8   4   8    8.79    1.08
   8  -4  -8    6.27    0.47
  -8  -4   8    8.13    0.63
   8   4  -9    0.51    0.51
  -8   4   9    1.39    0.44
   8   4  -9    1.30    0.27
   8   4  -9    1.20    0.23
  -8   4   9    1.07    0.27
   8  -4  -9    1.33    0.23
   8  -4  -9    1.79    0.62
  -8  -4   9    0.83    0.25
   8  -4  -9    1.46    0.21
   8   4   9    1.18    0.55
  -8   4  10   15.36    0.96
   8   4 -10   13.28    0.84
  -8   4  10   15.63    1.21
   8  -4 -10   12.61    0.82
  -8  -4  10   15.36    0.94
  -8  -4  10   14.40    1.26
   8   4  10   16.29    1.42
  -8   4  11    3.27    0.37
   8   4 -11    3.71    0.33
   8   4 -11    3.29    0.37
  -8   4  11    3.64    0.58
  -8  -4  11    3.62    0.67
   8  -4 -11    3.56    0.34
   8  -4 -11    3.91    0.31
  -8  -4  11    3.51    0.33
   8   4  11    3.17    0.63
  -8   4  12   19.38    1.30
   8   4 -12   20.14    1.02
   8   4 -12   17.98    1.05
  -8  -4  12   19.59    1.33
   8   4  12   18.63    1.33
   8  -4 -12   18.51    1.00
   8  -4 -12   19.46    1.04
   9  -4   0    5.33    0.56
  -9   4   0    5.11    0.38
  -9  -4   0    4.64    0.53
   9   4   0    5.55    0.60
   9  -4   1   75.52    3.85
  -9  -4  -1   73.11    3.64
  -9   4   1   73.92    3.61
   9   4  -1   73.42    3.98
  -9   4   1   76.24    3.68
   9  -4  -1   74.18    3.94
   9   4   1   73.80    4.06
   9   4   1   78.46    3.89
  -9  -4   1   71.81    3.73
  -9   4  -1   70.81    3.62
   9  -4   2    3.76    0.44
   9   4  -2    5.20    0.35
   9   4  -2    4.78    0.36
  -9   4   2    4.43    0.34
  -9   4   2    4.63    0.37
  -9  -4  -2    5.11    0.38
   9   4  -2    5.43    0.64
   9  -4  -2    5.37    0.62
   9  -4  -2    4.73    0.36
   9   4   2    4.45    0.44
   9   4   2    4.62    0.79
   9  -4  -2    4.97    0.35
  -9   4  -2    5.26    0.36
  -9  -4   2    4.16    0.37
  -9   4   3   26.12    1.30
  -9   4   3   25.53    1.33
   9   4  -3   25.07    1.29
  -9  -4  -3   24.63    1.32
   9   4  -3   22.69    1.68
   9  -4  -3   24.08    1.27
  -9   4  -3   24.38    1.30
   9  -4  -3   25.10    1.31
  -9  -4   3   24.99    1.30
   9   4   3   25.71    1.78
   9  -4  -3   24.22    1.66
  -9  -4   3   25.54    1.34
  -9  -4   3   25.13    1.48
  -9   4   4   47.00    2.40
  -9   4   4   49.67    2.57
   9   4  -4   48.93    2.42
  -9   4   4   46.26    2.45
   9   4  -4   51.19    2.47
   9   4  -4   47.36    2.92
  -9  -4   4   48.49    2.47
   9   4   4   46.22    2.90
  -9  -4   4   49.85    2.41
  -9  -4   4   46.86    2.57
  -9   4  -4   48.20    2.41
   9  -4  -4   48.41    2.87
   9  -4  -4   49.54    2.40
   9  -4  -4   49.78    2.43
  -9   4   5    5.84    0.43
   9   4  -5    5.66    0.91
   9   4  -5    5.67    0.45
  -9  -4  -5    4.43    0.40
  -9   4   5    6.36    0.54
   9   4  -5    4.81    0.41
   9  -4  -5    4.29    0.72
  -9  -4   5    6.78    0.56
   9   4   5    6.76    0.91
   9  -4  -5    5.15    0.41
   9  -4  -5    4.95    0.39
  -9  -4  -6   21.87    1.23
   9   4  -6   23.51    1.23
  -9   4   6   22.82    1.37
   9   4  -6   23.10    1.28
   9   4  -6   21.57    1.75
   9   4   6   22.54    1.77
   9  -4  -6   22.90    1.24
   9  -4  -6   22.54    1.20
  -9  -4   6   22.50    1.37
   9  -4  -6   22.25    1.72
   9   4  -7    0.58    0.44
   9   4  -7    0.50    0.23
  -9   4   7    1.25    0.31
   9   4  -7    0.69    0.19
   9  -4  -7    1.01    0.22
   9   4   7    1.13    0.57
   9  -4  -7    0.83    0.45
  -9  -4   7    1.09    0.31
   9  -4  -7    0.67    0.17
  -9   4   8    5.34    0.57
   9   4  -8    7.11    1.13
   9   4  -8    8.00    0.52
   9   4  -8    7.19    0.56
   9  -4  -8    6.00    0.95
  -9  -4   8    5.42    0.58
   9  -4  -8    8.04    0.50
   9   4   8    6.02    0.99
   9  -4  -8    7.16    0.52
  -9   4   9   28.71    1.79
   9   4  -9   26.45    1.41
   9   4  -9   20.89    2.02
   9   4  -9   26.03    1.47
  -9   4   9   26.61    1.53
   9  -4  -9   26.12    1.43
   9  -4  -9   25.67    1.38
   9  -4  -9   26.07    2.65
  -9  -4   9   27.72    1.54
   9   4   9   26.17    1.98
  -9   4  10    1.19    0.39
   9   4 -10    0.97    0.19
  -9   4  10    1.16    0.27
   9   4 -10    1.41    0.27
  -9  -4  10    1.44    0.47
   9  -4 -10    0.96    0.22
   9   4  10    0.91    0.47
   9  -4 -10    0.91    0.17
  -9  -4  10    1.18    0.24
   9   4 -11    6.74    0.45
  -9   4  11    6.10    0.50
   9   4 -11    6.26    0.49
  -9   4  11    5.96    0.66
  -9  -4  11    6.53    0.47
   9   4  11    6.32    0.79
   9  -4 -11    6.26    0.46
  -9  -4  11    6.69    0.77
   9  -4 -11    6.05    0.42
   9   4 -12    1.70    0.23
   9   4 -12    2.13    0.23
   9  -4 -12    1.64    0.20
   9  -4 -12    2.11    0.25
 -10   4   0   22.36    1.21
 -10   4   0   22.88    1.25
 -10  -4   0   24.56    1.27
  10   4   0   22.91    1.54
  10  -4   0   23.54    1.51
 -10  -4  -1    1.61    0.25
  10   4  -1    1.23    0.41
  10  -4   1    1.89    0.37
 -10   4   1    1.70    0.24
 -10   4   1    2.00    0.23
  10   4   1    2.18    0.40
  10  -4  -1    1.31    0.36
 -10   4  -1    1.55    0.23
 -10  -4   1    1.65    0.26
  10   4  -2   57.08    3.24
 -10   4   2   57.66    2.81
 -10  -4  -2   60.25    2.83
 -10   4   2   56.64    2.77
  10  -4  -2   55.74    3.18
  10   4   2   53.18    3.26
 -10  -4   2   53.16    2.96
  10  -4  -2   52.75    2.73
 -10   4  -2   57.36    2.77
  10   4   2   53.99    2.90
 -10  -4   2   56.79    2.82
 -10   4  -2   59.71    2.80
 -10  -4   2   54.12    2.77
  10   4  -3   45.50    2.25
 -10  -4  -3   46.37    2.26
  10   4  -3   45.15    2.21
 -10   4   3   42.51    2.37
 -10   4   3   44.57    2.25
 -10   4   3   43.69    2.21
  10   4  -3   44.41    2.72
  10  -4  -3   44.27    2.19
 -10  -4   3   44.87    2.39
  10  -4  -3   44.85    2.67
  10  -4  -3   39.65    2.25
 -10  -4   3   44.89    2.26
 -10  -4   3   45.80    2.22
 -10   4  -3   45.91    2.24
 -10   4  -3   41.25    2.21
  10   4   3   44.07    2.74
  10   4  -4   36.01    1.92
  10   4  -4   36.59    1.87
 -10   4   4   40.50    2.07
 -10   4   4   38.72    1.92
 -10  -4  -4   35.72    1.91
 -10   4   4   37.96    1.87
  10   4  -4   33.02    2.37
 -10  -4   4   36.54    2.05
  10  -4  -4   35.04    1.85
 -10  -4   4   38.35    1.92
  10   4   4   41.34    2.60
  10  -4  -4   33.51    2.32
  10  -4  -4   33.94    1.88
 -10   4  -4   35.94    1.88
 -10  -4   4   39.93    1.88
  10   4  -5   11.46    0.74
 -10   4   5   11.90    0.84
  10   4  -5   10.64    1.14
  10   4  -5   11.12    0.69
 -10  -4  -5   11.37    0.71
  10  -4  -5   11.30    0.67
 -10   4  -5   11.31    0.68
  10  -4  -5   11.84    1.13
  10  -4  -5   11.47    0.71
 -10  -4   5   11.28    0.84
  10   4   5   12.27    1.23
  10   4  -6    5.37    0.41
  10   4  -6    3.85    0.81
  10   4  -6    4.17    0.43
 -10  -4  -6    4.48    0.39
 -10   4   6    5.02    0.53
 -10  -4   6    4.43    0.51
  10  -4  -6    5.72    0.91
  10  -4  -6    4.60    0.37
  10   4   6    4.84    0.89
 -10   4  -6    4.33    0.37
  10  -4  -6    4.44    0.40
 -10  -4  -7    3.17    0.35
  10   4  -7    2.85    0.37
 -10   4   7    3.97    0.48
  10   4  -7    4.09    0.86
  10   4  -7    3.19    0.35
  10   4   7    3.85    0.82
  10  -4  -7    3.35    0.35
 -10  -4   7    4.20    0.49
  10  -4  -7    3.44    0.32
  10  -4  -7    3.25    0.75
  10   4  -8    7.61    0.56
  10   4  -8    8.17    0.62
 -10   4   8    9.16    0.70
  10   4  -8    7.15    1.17
  10  -4  -8    7.98    0.54
  10   4   8   10.36    1.17
  10  -4  -8    7.19    0.57
 -10  -4   8    8.96    0.70
  10  -4  -8    8.19    1.05
 -10   4   9    4.45    0.60
  10   4  -9    3.52    0.35
 -10   4   9    3.70    0.43
  10   4  -9    2.68    0.39
  10  -4  -9    3.31    0.32
  10  -4  -9    3.47    0.38
  10   4   9    4.23    0.82
 -10  -4   9    3.50    0.43
 -10   4  10    3.59    0.55
 -10   4  10    3.84    0.43
  10   4 -10    5.47    0.38
  10   4 -10    5.46    0.43
  10  -4 -10    5.16    0.40
  10   4  10    3.31    0.69
  10  -4 -10    5.07    0.35
 -10  -4  10    3.71    0.42
  10   4 -11    3.98    0.36
 -10   4  11    4.04    0.38
 -10   4  11    3.91    0.51
  10   4 -11    3.78    0.31
  10  -4 -11    3.65    0.29
  10   4  11    4.37    0.66
 -10  -4  11    4.29    0.59
 -10  -4  11    3.96    0.34
  10  -4 -11    3.56    0.33
 -11  -4   0   20.07    1.13
  11   4   0   20.29    1.42
  11  -4   0   19.62    1.37
 -11   4   0   20.26    1.11
 -11   4   0   18.96    1.06
  11  -4   1    4.24    0.64
 -11   4   1    4.26    0.37
  11   4  -1    3.39    0.62
 -11  -4  -1    4.07    0.37
 -11   4   1    4.32    0.34
 -11   4  -1    3.64    0.35
 -11  -4   1    3.87    0.48
 -11   4  -1    3.75    0.32
 -11  -4   1    4.45    0.39
  11  -4  -1    3.35    0.57
  11   4   1    2.55    0.49
 -11   4   2    0.21    0.20
 -11   4   2    0.24    0.15
 -11   4   2    0.13    0.13
  11   4  -2    0.23    0.27
 -11  -4  -2    0.03    0.13
  11   4   2   -0.03    0.13
 -11   4  -2   -0.15    0.11
  11  -4  -2    0.14    0.24
 -11  -4   2    0.14    0.16
 -11  -4   2    0.01    0.13
 -11   4  -2    0.01    0.12
 -11  -4   2   -0.13    0.18
  11   4  -3   12.58    1.17
 -11   4   3   10.96    0.73
 -11   4   3   11.04    0.70
 -11  -4  -3   12.73    0.76
 -11   4   3   10.93    0.84
  11   4  -3   12.25    0.69
 -11  -4   3   10.66    0.84
 -11  -4   3   11.68    0.76
  11  -4  -3   12.60    0.68
 -11   4  -3   12.10    0.71
  11   4   3   13.22    1.29
 -11   4  -3   12.56    0.73
  11  -4  -3   13.21    1.14
 -11  -4   3   11.96    0.72
  11   4  -4   61.89    3.19
  11   4  -4   59.65    3.74
 -11   4   4   64.32    3.35
 -11  -4  -4   68.99    3.22
 -11   4   4   60.48    3.14
 -11   4   4   60.74    3.19
  11   4  -4   68.04    3.16
 -11  -4   4   63.75    3.15
  11   4   4   63.00    3.74
  11  -4  -4   65.11    3.13
 -11   4  -4   69.13    3.19
 -11   4  -4   61.58    3.16
 -11  -4   4   60.92    3.34
  11  -4  -4   66.55    3.75
  11   4  -5   17.45    0.97
  11   4  -5   16.80    1.51
  11   4  -5   15.91    1.01
 -11   4   5   19.52    1.17
  11  -4  -5   16.19    0.98
  11  -4  -5   15.49    0.93
 -11   4  -5   16.84    1.17
 -11  -4   5   19.78    1.18
  11  -4  -5   16.49    1.45
  11   4   5   19.93    1.61
  11   4  -6    6.98    0.54
  11   4  -6    6.86    0.49
 -11   4   6    6.82    0.63
 -11  -4  -6    6.96    0.50
  11   4  -6    6.34    1.02
 -11   4  -6    6.92    0.48
  11   4   6    7.44    1.03
  11  -4  -6    6.46    0.50
 -11  -4   6    6.43    0.64
  11  -4  -6    6.57    0.46
  11  -4  -6    6.10    0.96
  11   4  -7    7.71    0.52
 -11  -4  -7    7.98    0.54
  11   4  -7    7.58    0.57
  11   4  -7    7.86    1.17
 -11   4   7    6.28    0.63
  11  -4  -7    7.08    0.53
 -11   4  -7    7.63    0.51
 -11  -4   7    6.77    0.64
  11  -4  -7    5.20    0.92
  11  -4  -7    7.17    0.48
  11   4   7    6.10    0.98
  11   4  -8   12.99    1.42
 -11  -4  -8   13.12    0.80
  11   4  -8   13.72    0.80
 -11   4   8   13.58    0.94
  11   4  -8   13.18    0.88
  11  -4  -8   11.63    1.31
  11  -4  -8   13.11    0.77
  11   4   8   13.99    1.34
 -11  -4   8   13.83    0.94
  11  -4  -8   14.65    0.95
  11   4  -9   19.34    0.98
 -11   4   9   16.65    1.08
 -11   4   9   15.83    1.21
  11   4  -9   17.82    1.02
  11  -4  -9   17.02    0.98
  11  -4  -9   17.97    0.94
  11   4   9   15.85    1.41
 -11  -4   9   16.03    1.06
  11   4 -10    0.94    0.17
  11   4 -10    1.09    0.23
 -11   4  10    0.71    0.28
 -11   4  10    1.00    0.22
  11  -4 -10    0.88    0.16
  11   4  10    1.19    0.44
  11  -4 -10    0.91    0.21
 -11  -4  10    0.75    0.36
 -11  -4  10    0.79    0.20
  11   4 -11    4.48    0.31
 -11   4  11    3.93    0.47
  11   4 -11    4.59    0.43
 -11  -4  11    4.15    0.38
  11   4  11    3.18    0.63
  11  -4 -11    4.82    0.30
 -11  -4  11    4.03    0.54
  11  -4 -11    3.19    0.39
 -12   4   0    9.18    0.60
 -12  -4   0    9.64    0.66
  12   4   0    9.24    0.90
  12  -4   0    9.12    0.87
 -12   4   0    9.83    0.64
 -12   4   1   17.70    1.21
  12   4  -1   18.77    1.44
 -12   4   1   18.26    1.07
 -12   4   1   19.56    1.04
 -12  -4  -1   18.17    1.08
  12   4   1   18.86    1.28
 -12  -4   1   17.82    1.22
 -12  -4   1   20.00    1.05
 -12  -4   1   20.37    1.10
 -12   4  -1   17.30    1.02
  12  -4  -1   16.91    1.36
 -12   4  -1   18.79    1.07
 -12  -4  -2   21.84    1.24
 -12   4   2   21.48    1.17
  12   4  -2   21.10    1.64
 -12   4   2   21.06    1.22
  12  -4  -2   21.99    1.61
 -12   4  -2   22.62    1.22
 -12  -4   2   21.58    1.19
 -12   4  -2   22.16    1.18
 -12  -4   2   22.12    1.24
 -12   4   3    9.36    0.75
 -12   4   3    9.12    0.82
 -12   4   3    8.47    0.56
 -12  -4  -3    9.06    0.73
  12   4  -3    8.45    0.99
 -12  -4   3    9.56    0.59
 -12   4  -3    7.87    0.56
 -12  -4   3    9.48    0.75
  12  -4  -3    7.73    0.90
 -12  -4  -4   30.18    1.55
 -12   4   4   29.44    1.69
  12   4  -4   28.42    2.07
  12   4  -4   28.04    1.45
 -12   4   4   28.12    1.47
  12  -4  -4   27.00    1.43
  12   4   4   29.19    2.08
 -12   4  -4   29.88    1.52
 -12   4  -4   28.43    1.48
 -12  -4   4   26.44    1.67
 -12  -4   4   26.98    1.47
  12  -4  -4   26.89    1.98
 -12  -4  -5   15.80    0.91
  12   4  -5   13.98    1.40
  12   4  -5   15.26    0.85
 -12   4   5   13.76    1.02
 -12   4  -5   14.89    0.86
 -12   4  -5   15.88    0.88
 -12  -4   5   12.53    1.00
  12   4   5   13.27    1.40
  12  -4  -5   15.29    1.37
  12  -4  -5   15.53    0.82
  12   4  -6    1.67    0.28
 -12  -4  -6    2.04    0.30
 -12   4   6    1.59    0.38
  12   4  -6    2.20    0.67
  12   4  -6    1.86    0.27
 -12   4  -6    2.10    0.28
 -12  -4   6    1.45    0.38
  12   4   6    1.86    0.66
  12  -4  -6    1.68    0.23
  12  -4  -6    1.24    0.49
  12   4  -7    4.07    0.36
  12   4  -7    4.10    0.60
 -12   4   7    4.04    0.49
  12  -4  -7    3.60    0.33
 -12   4  -7    4.20    0.43
  12   4   7    4.09    0.81
 -12  -4   7    3.85    0.49
 -12  -4  -8    0.70    0.19
  12   4  -8    0.47    0.19
  12   4  -8    0.38    0.15
 -12   4   8    0.31    0.20
 -12  -4   8    0.37    0.21
  12   4   8    0.73    0.49
  12  -4  -8    0.39    0.18
  12  -4  -8    0.45    0.14
 -12   4  -8    0.28    0.16
  12   4  -9    5.55    0.46
 -12   4   9    6.26    0.53
 -12  -4   9    6.00    0.52
  12  -4  -9    4.60    0.55
  12   4   9    5.85    0.92
 -12   4  10    2.07    0.38
  12   4 -10    2.19    0.35
  12   4 -10    2.80    0.25
 -12   4  10    2.88    0.34
  12  -4 -10    3.44    0.37
 -12  -4  10    2.02    0.42
  12  -4 -10    2.81    0.23
 -12  -4  10    2.37    0.31
  13   4   0    0.21    0.28
 -13  -4   0    0.08    0.15
  13  -4   0    0.06    0.24
 -13   4   0    0.08    0.13
 -13  -4   0    0.16    0.18
 -13   4   0    0.10    0.15
  13   4  -1   23.81    1.74
 -13  -4  -1   23.51    1.36
 -13   4   1   23.96    1.51
 -13   4   1   25.54    1.30
 -13   4   1   25.72    1.35
 -13  -4   1   25.91    1.38
 -13   4  -1   21.63    1.28
 -13  -4   1   26.17    1.32
  13  -4  -1   22.07    1.66
 -13  -4   1   22.57    1.48
 -13   4  -1   23.31    1.34
  13   4  -2   15.14    1.32
 -13  -4  -2   15.06    0.91
 -13   4   2   15.67    0.85
 -13   4   2   13.71    1.01
 -13   4   2   14.08    0.88
 -13  -4   2   14.08    0.85
  13  -4  -2   13.94    1.24
 -13   4  -2   14.80    0.89
 -13   4  -2   14.67    0.84
 -13  -4   2   14.17    0.90
 -13  -4   2   12.69    0.99
  13   4  -3    5.97    0.96
 -13  -4  -3    4.82    0.46
 -13   4   3    6.35    0.47
 -13   4   3    5.85    0.60
 -13   4   3    5.76    0.43
  13  -4  -3    4.97    0.82
 -13  -4   3    6.26    0.45
 -13  -4   3    5.19    0.58
 -13  -4   3    5.87    0.49
 -13   4  -3    4.50    0.43
 -13   4  -3    5.10    0.42
  13   4  -4    8.13    1.18
 -13   4   4   11.32    0.63
 -13  -4  -4    8.46    0.66
 -13   4   4   11.30    0.83
 -13  -4   4   10.73    0.63
 -13   4  -4    9.22    0.64
  13  -4  -4    8.07    1.01
 -13   4  -4    8.40    0.61
 -13  -4   4   11.52    0.84
  13   4  -5    2.33    0.66
 -13  -4  -5    2.32    0.32
  13  -4  -5    1.91    0.59
 -13   4  -5    2.24    0.30
 -13   4  -5    2.53    0.29
  13   4  -6   15.97    0.88
 -13   4   6   15.52    1.07
 -13  -4  -6   16.73    0.97
 -13   4  -6   16.21    1.13
 -13   4  -6   16.21    0.91
 -13  -4   6   14.82    1.07
 -13   4   7    6.72    0.64
 -13  -4  -7    8.78    0.56
  13   4  -7    7.71    0.50
  13  -4  -7    7.26    0.47
 -13  -4   7    7.01    0.65
 -13   4  -7    9.12    0.55
  13   4  -8    8.35    0.58
 -13   4   8    8.96    0.68
 -13  -4   8    9.41    0.69
 -13   4  -8    7.66    0.54
 -13   4   9    1.82    0.29
  13   4  -9    1.50    0.17
 -13   4   9    1.40    0.30
 -13  -4   9    1.89    0.29
 -14  -4   0    5.18    0.48
 -14   4   0    5.36    0.42
 -14   4   0    4.55    0.44
 -14  -4   0    5.17    0.43
  14   4   0    3.15    0.63
  14   4  -1    1.86    0.49
 -14  -4  -1    1.83    0.32
 -14  -4  -1    1.95    0.28
 -14   4   1    1.52    0.27
 -14   4   1    2.24    0.27
 -14  -4   1    1.67    0.29
 -14  -4   1    1.65    0.25
 -14   4  -1    1.75    0.25
  14  -4  -1    1.92    0.49
 -14   4  -1    1.65    0.29
 -14  -4   1    1.63    0.39
  14   4  -2    5.19    0.82
 -14   4   2    5.02    0.57
 -14   4   2    5.39    0.47
 -14  -4  -2    6.46    0.52
 -14   4  -2    6.33    0.49
 -14  -4   2    5.07    0.58
 -14  -4   2    5.94    0.47
 -14  -4   2    5.13    0.48
  14  -4  -2    6.46    0.90
 -14   4  -2    6.68    0.47
 -14   4   3   29.00    1.65
  14   4  -3   32.24    2.24
 -14   4   3   31.45    1.82
 -14   4   3   29.53    1.61
 -14  -4  -3   33.35    1.71
 -14   4  -3   31.84    1.67
 -14   4  -3   32.79    1.64
 -14  -4   3   29.17    1.66
 -14  -4   3   28.70    1.80
 -14  -4   3   32.53    1.63
  14  -4  -3   31.18    2.13
 -14   4   4    1.92    0.38
  14   4  -4    1.54    0.54
 -14   4   4    1.65    0.23
 -14  -4  -4    1.89    0.31
 -14   4  -4    2.17    0.31
 -14  -4   4    1.98    0.25
  14  -4  -4    2.77    0.62
 -14   4  -4    1.67    0.23
 -14  -4   4    2.22    0.42
  14   4  -5    0.06    0.39
 -14   4   5    0.19    0.20
 -14  -4   5    0.44    0.26
 -14   4  -5    0.09    0.13
  14  -4  -5    0.64    0.40
 -14  -4  -6    2.44    0.30
 -14   4   6    1.65    0.33
 -14   4  -6    2.56    0.28
 -14  -4   6    2.07    0.40
 -14  -4  -7    0.51    0.17
 -14   4   7    0.75    0.25
 -14  -4  -7    0.78    0.17
 -14   4  -7    0.61    0.18
 -14   4  -7    0.61    0.16
 -14  -4   7    0.64    0.26
 -14  -4  -8    4.91    0.37
 -14   4   8    4.48    0.46
 -14   4   8    4.68    0.50
 -14  -4   8    5.00    0.47
 -14   4  -8    4.45    0.37
 -14   4   9   13.70    1.05
 -15   4   0   21.46    1.14
 -15   4   0   20.22    1.18
 -15  -4   0   20.28    1.15
 -15  -4   0   20.30    1.21
 -15  -4  -1    3.43    0.35
 -15  -4  -1    2.43    0.34
 -15   4   1    3.14    0.32
 -15   4   1    2.38    0.34
 -15  -4   1    2.94    0.33
 -15   4  -1    3.56    0.37
 -15  -4   1    2.31    0.33
 -15   4  -1    3.34    0.33
 -15   4   2    3.86    0.42
 -15   4   2    4.67    0.55
 -15  -4  -2    4.98    0.42
 -15   4   2    5.36    0.41
 -15  -4  -2    5.64    0.48
 -15  -4   2    4.60    0.46
 -15   4  -2    4.72    0.43
 -15  -4   2    4.60    0.56
 -15   4  -2    5.77    0.42
 -15  -4   2    5.30    0.43
 -15  -4  -3   16.88    0.94
 -15   4   3   13.99    0.88
 -15   4   3   13.05    0.99
 -15  -4  -3   15.36    0.87
 -15   4   3   13.43    0.82
 -15   4  -3   15.85    0.90
 -15   4  -3   15.15    0.85
 -15  -4   3   14.11    1.03
  15  -4  -3   13.55    1.28
 -15  -4   3   13.96    0.83
 -15  -4  -4    9.92    0.65
 -15   4   4    8.52    0.73
 -15  -4  -4    9.61    0.60
 -15  -4   4    8.18    0.74
 -15   4  -4    9.48    0.62
 -15   4  -4    9.08    0.58
 -15  -4  -5    6.07    0.45
 -15  -4  -5    6.06    0.48
 -15   4   5    5.99    0.57
 -15   4  -5    5.91    0.44
 -15   4  -5    6.46    0.47
 -15  -4   5    6.26    0.60
 -15  -4  -6    3.10    0.32
 -15   4   6    1.95    0.46
 -15  -4  -6    3.07    0.30
 -15   4  -6    2.87    0.29
 -15   4  -6    3.11    0.29
 -15  -4  -7    1.31    0.21
 -15   4   7    1.72    0.29
 -15   4  -7    1.47    0.22
 -15   4  -7    1.34    0.20
 -15   4   8    5.44    0.48
 -15   4   8    5.51    0.47
 -16  -4   0    8.21    0.57
 -16   4   0    8.48    0.55
 -16   4   0    8.28    0.60
 -16  -4   0    8.43    0.62
 -16   4   1    2.36    0.27
 -16  -4  -1    1.50    0.24
 -16   4   1    1.55    0.26
 -16  -4   1    2.25    0.32
 -16  -4   1    2.55    0.29
 -16   4  -1    1.95    0.29
 -16   4  -1    2.31    0.27
 -16   4   2    2.94    0.34
 -16   4   2    2.16    0.41
 -16  -4  -2    2.25    0.31
 -16   4   2    2.62    0.28
 -16  -4  -2    2.04    0.26
 -16  -4   2    2.53    0.30
 -16  -4   2    2.41    0.43
 -16   4  -2    2.87    0.29
 -16  -4   2    2.20    0.30
 -16   4  -2    2.23    0.31
 -16  -4  -3    4.89    0.46
 -16   4   3    5.74    0.41
 -16  -4  -3    5.85    0.43
 -16   4   3    5.29    0.57
 -16   4  -3    4.73    0.43
 -16  -4   3    5.59    0.40
 -16   4  -3    4.88    0.39
 -16  -4   3    6.64    0.68
 -16  -4  -4   11.84    0.74
 -16  -4  -4   12.92    0.86
 -16   4   4   10.66    0.82
 -16   4  -4   11.10    0.71
 -16  -4   4   11.15    0.84
 -16  -4  -5    0.77    0.19
 -16  -4  -5    0.56    0.15
 -16   4   5    0.64    0.23
 -16   4  -5    0.50    0.14
 -16  -4   5    0.83    0.24
 -16   4  -5    0.48    0.15
 -16  -4  -6    4.38    0.36
 -16   4   6    3.59    0.42
 -16  -4  -6    4.75    0.34
 -16   4  -6    4.22    0.34
 -16   4  -6    4.33    0.33
 -16  -4   6    3.18    0.41
 -16   4   7    3.46    0.36
 -16   4   7    3.29    0.36
 -16  -4  -7    2.26    0.26
 -16   4  -7    3.56    0.38
 -16  -4   7    2.94    0.35
 -16   4  -7    2.57    0.26
 -17   4   0   -0.07    0.13
 -17  -4   0    0.14    0.16
 -17  -4   0    0.18    0.14
 -17   4   0   -0.04    0.11
 -17   4   1    8.40    0.62
 -17  -4  -1   10.98    0.63
 -17  -4  -1   10.89    0.68
 -17   4   1    9.08    0.59
 -17  -4   1    9.01    0.60
 -17  -4   1    8.76    0.64
 -17   4  -1   10.35    0.64
 -17   4  -1    9.81    0.60
 -17   4   2   21.31    1.24
 -17  -4  -2   21.70    1.16
 -17  -4  -2   21.94    1.19
 -17   4   2   17.52    1.25
 -17  -4   2   20.90    1.12
 -17  -4   2   18.09    1.12
 -17   4  -2   21.37    1.16
 -17   4  -2   23.88    1.24
 -17  -4  -3   11.90    0.65
 -17  -4  -3   11.41    0.70
 -17   4   3    9.26    0.83
 -17   4   3    9.02    0.58
 -17  -4   3   10.21    0.79
 -17   4  -3   10.24    0.66
 -17   4  -3   11.04    0.63
 -17   4   4    1.29    0.27
 -17  -4  -4    0.87    0.20
 -17  -4  -4    1.15    0.19
 -17   4  -4    1.26    0.18
 -17   4  -4    1.30    0.21
 -17  -4   4    1.47    0.31
 -17   4   5    9.34    0.75
 -17  -4  -5    9.12    0.54
 -17  -4  -5    8.53    0.57
 -17  -4   5    8.38    0.65
 -17   4  -5    7.79    0.54
 -17   4  -5    8.82    0.52
 -18   4   0    4.57    0.39
 -18  -4   0    4.38    0.39
 -18  -4   0    4.73    0.36
 -18   4   0    4.83    0.35
 -18  -4  -1   10.45    0.64
 -18  -4  -1   10.92    0.59
 -18   4   1    9.13    0.56
 -18   4   1    7.73    0.59
 -18  -4   1    9.32    0.56
 -18   4  -1   10.02    0.58
 -18   4  -1    9.61    0.63
 -18  -4  -2    4.71    0.39
 -18  -4  -2    5.01    0.36
 -18   4   2    4.17    0.35
 -18   4  -2    4.30    0.36
 -18   4  -2    4.57    0.34
 -18  -4  -3    1.64    0.20
 -18  -4  -3    1.35    0.22
 -18   4  -3    1.31    0.17
 -18   4  -3    1.21    0.19
 -18  -4   3    1.16    0.54
   0  -5   0   -0.06    0.11
   0  -5  -1   85.83    4.29
   0  -5  -2    0.01    0.11
   0  -5   3  247.46   13.00
   0   5  -4    0.18    0.15
   0  -5  -4    0.08    0.13
   0  -5  -5   75.90    3.75
   0   5  -5   71.23    3.75
   0   5   5   71.10    3.56
   0  -5  -6   -0.01    0.13
   0   5  -6    0.05    0.14
   0  -5  -6    0.04    0.08
   0   5   7   26.49    1.74
   0   5  -7   26.89    1.44
   0  -5  -7   28.91    1.73
   0  -5   7   26.19    1.76
   0   5  -7   26.59    1.68
   0  -5  -7   28.99    1.40
   0   5   8    0.07    0.30
   0   5   8    0.02    0.16
   0   5  -8    0.09    0.14
   0  -5   8    0.06    0.30
   0  -5  -8    0.04    0.10
   0  -5   9    0.37    0.40
   0   5  -9    0.24    0.15
   0   5   9    0.34    0.36
   0  -5  -9    0.10    0.11
   0   5 -10    0.00    0.13
   0  -5  10   -0.21    0.37
   0   5  10   -0.09    0.34
   0  -5 -10   -0.11    0.11
   0   5 -11   15.89    0.92
   0  -5  11   15.53    1.31
   0  -5 -11   16.38    0.89
   0   5  11   15.20    1.36
   0  -5 -11   13.38    0.87
   0   5  12    0.15    0.33
   0  -5 -12    0.02    0.13
   0  -5 -12   -0.17    0.11
   0   5 -12    0.04    0.13
   0  -5 -13    3.70    0.33
   0   5  13    4.54    0.66
   0  -5 -13    3.77    0.32
   0  -5  13    3.39    0.49
   0   5 -13    4.29    0.33
   1  -5   0 1000.00   48.51
  -1  -5   0  981.56   48.54
   1  -5   1  172.15    9.90
  -1  -5   1  175.32    9.85
   1  -5  -1  177.82   10.07
   1  -5   2  199.02   11.85
  -1  -5   2  221.37   11.46
   1   5  -3    9.17    0.69
  -1  -5  -3    8.49    0.64
   1  -5  -3    9.24    0.65
  -1  -5  -4   34.58    2.00
   1   5  -4   37.40    2.06
   1  -5  -4   39.16    2.03
  -1  -5  -5   35.85    2.07
   1   5  -5   38.64    2.12
   1  -5  -5   39.12    2.10
  -1   5  -5   36.83    2.13
   1   5  -6    9.33    0.78
  -1  -5  -6    9.54    0.77
   1  -5  -6    9.93    0.78
  -1   5  -6    8.75    0.77
   1  -5  -6    9.50    0.54
   1   5  -7    8.56    0.60
  -1  -5  -7    8.53    0.55
   1  -5   7   11.44    1.11
  -1   5   7   11.61    0.90
   1   5  -7    8.88    0.83
  -1   5   7   10.43    0.87
  -1  -5   7   10.10    0.93
   1  -5  -7    8.79    0.56
   1   5   7   10.14    0.92
   1  -5  -7    9.23    0.83
  -1  -5   7   10.91    0.62
   1   5  -8   36.06    1.79
  -1   5   8   35.89    2.15
  -1  -5  -8   32.30    1.85
  -1   5   8   29.92    1.81
   1  -5   8   35.70    2.19
  -1  -5   8   35.36    1.76
   1   5   8   34.83    2.19
   1  -5  -8   35.02    1.74
  -1   5  -8   30.80    1.76
  -1  -5   8   36.59    2.19
   1  -5   9    4.43    0.78
   1   5  -9    3.39    0.34
  -1   5   9    4.52    0.76
  -1  -5  -9    2.78    0.28
  -1   5  -9    3.01    0.35
   1  -5  -9    3.01    0.30
  -1  -5   9    4.12    0.71
   1   5   9    3.58    0.73
  -1   5  10    2.36    0.62
   1  -5  10    3.37    0.67
  -1  -5 -10    2.38    0.27
   1  -5 -10    2.64    0.30
   1   5  10    3.37    0.74
  -1  -5  10    3.03    0.66
   1  -5 -10    2.48    0.29
  -1   5 -10    2.81    0.32
  -1  -5 -11    0.82    0.26
  -1   5  11    1.08    0.49
   1   5 -11    0.76    0.19
   1  -5  11    0.74    0.43
   1   5 -11    0.70    0.19
   1  -5 -11    0.67    0.17
   1  -5 -11    0.65    0.17
   1   5  11    0.76    0.43
  -1  -5  11    1.11    0.47
   1   5 -12   15.44    0.81
  -1  -5 -12   13.73    0.80
   1   5 -12   13.72    0.83
  -1   5  12   12.84    1.20
  -1   5 -12   14.19    0.82
   1   5  12   13.55    1.25
   1  -5 -12   14.06    0.78
   1  -5 -12   13.32    0.80
  -1  -5 -13    8.56    0.63
   1   5 -13   10.19    0.60
  -1   5  13    9.23    0.90
   1   5 -13    9.58    0.56
   1   5  13    9.68    0.91
   1  -5 -13   10.11    0.59
  -1  -5  13    8.89    0.95
   1  -5 -13    9.52    0.56
  -2  -5   0  118.03    7.61
   2  -5   0  131.50    7.54
  -2  -5  -1   64.13    3.67
   2   5  -1   77.56    3.72
   2  -5   1   71.86    3.67
   2  -5  -1   78.22    3.67
   2   5  -2   82.23    4.20
  -2  -5  -2   80.98    4.19
   2  -5  -2   86.14    4.17
  -2  -5  -3    2.54    0.39
   2   5  -3    2.91    0.41
   2  -5  -3    2.67    0.37
  -2  -5  -4  158.04    8.43
   2   5   4  171.80    8.17
   2  -5  -4  186.45    8.46
  -2  -5  -5   95.60    5.36
   2   5  -5  112.18    5.43
   2   5  -5  102.95    5.15
   2  -5  -5  115.96    5.41
   2   5  -6   35.59    1.80
   2   5  -6   34.63    2.07
  -2   5   6   40.08    2.18
  -2  -5  -6   31.68    2.04
   2  -5  -6   35.38    1.76
   2   5   6   32.86    2.09
  -2   5  -6   34.89    2.00
  -2   5   7    0.33    0.27
  -2   5   7    0.07    0.13
   2   5  -7    0.45    0.24
   2   5  -7    0.14    0.13
   2  -5  -7    0.24    0.23
   2   5   7    0.30    0.28
  -2  -5   7    0.57    0.17
   2   5  -8   52.20    2.46
  -2   5   8   46.44    2.48
   2  -5   8   48.39    2.84
  -2   5   8   50.53    2.81
  -2  -5  -8   50.07    2.41
   2  -5  -8   44.32    2.38
  -2  -5   8   49.54    2.83
   2  -5  -8   45.36    2.79
   2   5   8   41.35    3.41
   2  -5  -8   47.81    2.41
  -2  -5   8   49.46    2.44
  -2   5   9   39.71    2.37
  -2   5   9   33.18    1.96
  -2  -5  -9   36.34    1.88
   2  -5   9   39.58    2.39
   2  -5  -9   35.06    1.90
   2   5   9   36.40    2.42
  -2  -5   9   39.89    2.38
   2  -5  -9   38.76    1.94
  -2   5  10   17.45    1.45
   2   5 -10   18.09    1.04
   2   5 -10   18.96    1.08
  -2  -5 -10   19.04    1.02
  -2  -5  10   20.82    1.52
  -2   5 -10   17.32    1.04
   2  -5 -10   19.44    1.05
   2  -5 -10   18.21    1.01
   2   5  10   17.30    1.52
  -2  -5 -11   10.26    0.69
   2   5 -11   10.64    0.65
  -2   5  11    8.51    1.01
   2   5 -11   10.72    0.68
   2  -5 -11    9.71    0.64
  -2  -5  11    9.85    1.03
   2  -5 -11   10.33    0.62
   2   5  11    9.25    1.07
   2   5 -12    0.47    0.16
   2  -5  12    0.00    0.25
  -2   5  12    0.10    0.33
   2   5 -12    0.64    0.16
  -2  -5 -12    0.61    0.18
   2   5  12    0.55    0.36
  -2   5 -12    0.56    0.19
   2  -5 -12    0.31    0.13
   2  -5 -12    0.44    0.15
   2   5 -13    4.59    0.38
   2   5 -13    5.05    0.36
  -2   5  13    5.01    0.68
   2  -5 -13    4.67    0.37
   2   5  13    5.33    0.69
  -2  -5  13    4.98    0.84
  -3  -5   0  232.31   12.78
   3   5  -1   36.16    1.98
   3  -5   1   33.49    1.94
  -3  -5  -1   34.89    1.98
   3  -5  -1   37.51    1.96
   3   5   1   40.37    1.97
   3  -5   2  114.57    6.16
   3   5  -2  134.92    6.30
  -3  -5  -2  122.45    6.26
   3  -5  -2  135.09    6.25
  -3  -5  -3   63.92    3.28
   3   5  -3   65.39    3.31
   3   5   3   60.02    3.11
  -3  -5  -4  118.64    6.00
   3   5  -4  118.74    5.79
   3   5  -4  124.15    6.06
   3  -5  -4  119.18    5.76
   3  -5  -4  119.83    6.00
   3   5  -5   39.56    1.97
  -3  -5  -5   39.94    2.28
   3  -5  -5   38.24    2.19
   3  -5  -5   37.66    1.93
   3   5  -6   10.94    0.68
  -3   5   6   12.30    0.89
  -3   5   6   11.17    0.72
   3   5  -6   12.06    0.96
  -3  -5   6   10.91    0.70
   3  -5  -6   11.48    0.91
   3  -5  -6   10.75    0.64
   3   5   6   10.44    0.96
   3   5  -7   45.24    2.65
  -3   5   7   47.21    2.33
   3   5  -7   45.69    2.27
  -3   5   7   47.59    2.56
   3   5   7   40.47    2.63
   3  -5  -7   41.38    2.21
  -3  -5   7   45.71    2.30
   3  -5  -7   42.72    2.58
   3  -5  -7   43.99    2.23
   3   5  -8   21.09    1.64
   3   5  -8   21.79    1.23
   3   5  -8   24.08    1.27
   3  -5   8   22.00    1.60
  -3   5   8   22.52    1.30
   3  -5  -8   24.68    1.68
   3  -5  -8   23.16    1.23
  -3  -5   8   24.65    1.29
   3   5   8   21.81    1.71
   3  -5  -8   21.21    1.19
   3   5  -9    1.78    0.26
  -3   5   9    1.32    0.29
  -3   5   9    1.51    0.47
   3   5  -9    1.69    0.29
  -3  -5   9    1.09    0.22
   3  -5  -9    1.75    0.25
   3   5   9    1.04    0.50
  -3  -5   9    1.15    0.44
   3  -5  -9    1.52    0.20
  -3  -5 -10    9.27    0.59
   3   5 -10   10.24    0.64
   3   5 -10   10.32    0.67
  -3   5  10    7.78    0.94
   3  -5 -10    9.71    0.60
   3  -5 -10    9.77    0.63
  -3  -5  10    8.73    0.99
   3   5 -11   14.78    0.88
  -3   5  11   16.14    1.34
   3   5 -11   15.88    0.95
  -3  -5 -11   14.64    0.87
   3  -5 -11   15.60    0.86
   3  -5 -11   15.72    0.91
  -3  -5  11   16.12    1.30
   3   5  11   14.55    1.36
   3   5 -12    2.18    0.26
   3   5 -12    2.06    0.29
  -3   5  12    1.27    0.44
   3  -5 -12    2.05    0.23
   3  -5 -12    1.87    0.25
   3   5  12    1.32    0.47
  -3   5  13   12.18    1.04
   3   5 -13   11.94    0.72
   3   5  13   13.46    1.06
   3  -5 -13   11.62    0.67
  -3  -5  13   14.28    1.32
   3  -5 -13   11.47    0.70
  -4  -5   0  170.67   10.14
   4  -5   1    8.93    0.67
   4   5  -1    9.87    0.72
   4   5   1    9.56    0.67
   4  -5  -1   10.51    0.70
   4  -5   2   96.86    5.06
  -4  -5  -2  105.32    5.17
   4  -5  -2  106.66    5.15
  -4  -5  -3    7.31    0.64
   4   5  -3    8.52    0.50
   4   5  -3    7.59    0.75
   4   5   3    8.92    0.51
   4  -5  -3    7.07    0.69
   4  -5  -3    7.53    0.46
  -4  -5  -4   18.01    1.19
   4   5  -4   18.37    1.01
   4   5  -4   19.13    1.27
   4  -5  -4   18.99    0.98
   4  -5  -4   18.95    1.22
  -4  -5  -5    2.36    0.42
   4   5  -5    2.27    0.25
   4   5  -5    2.28    0.46
   4  -5  -5    1.92    0.21
   4  -5  -5    2.17    0.41
   4   5  -6   19.82    1.45
  -4   5   6   22.97    1.24
   4   5   6   20.45    1.50
  -4  -5   6   20.96    1.24
   4  -5  -6   20.39    1.42
   4  -5  -6   20.88    1.27
   4   5  -7    1.63    0.24
   4   5  -7    1.91    0.48
   4  -5   7    1.70    0.53
  -4   5   7    2.21    0.33
  -4   5   7    2.59    0.50
  -4  -5   7    2.12    0.29
   4  -5  -7    1.70    0.44
   4  -5  -7    1.99    0.24
   4  -5  -7    1.99    0.25
   4   5   7    2.27    0.57
   4   5  -8   33.64    2.38
  -4   5   8   39.41    2.01
   4   5  -8   37.06    1.95
   4   5  -8   35.28    1.90
  -4   5   8   39.68    2.28
  -4  -5   8   38.63    1.98
   4  -5  -8   36.04    1.88
   4   5   8   34.67    2.40
   4  -5  -8   37.93    1.92
   4   5  -9    2.11    0.29
  -4   5   9    1.79    0.49
   4   5  -9    1.56    0.28
  -4   5   9    2.07    0.34
  -4  -5   9    1.99    0.56
   4  -5  -9    1.78    0.24
   4  -5  -9    1.40    0.24
   4   5   9    2.07    0.63
  -4  -5   9    2.17    0.32
   4   5 -10    0.86    0.22
   4  -5  10   -0.32    0.47
   4  -5 -10    0.59    0.18
   4   5 -11    5.43    0.43
  -4   5  11    5.80    0.80
  -4  -5  11    6.16    0.79
   4   5  11    5.08    0.85
   4  -5 -11    5.45    0.41
  -4   5  12   23.76    1.69
   4   5 -12   25.15    1.30
   4   5 -12   24.85    1.35
   4  -5 -12   24.19    1.28
   4   5  12   26.08    1.79
  -4  -5  12   25.36    1.67
   4  -5 -12   23.76    1.32
  -4   5  13    1.44    0.38
   4   5 -13    1.81    0.20
   4   5 -13    1.68    0.23
   4   5  13    1.44    0.41
  -4  -5  13    1.48    0.45
   4  -5 -13    1.73    0.20
   4  -5 -13    1.78    0.22
  -5  -5   0   35.34    4.45
  -5   5   1  176.41   10.55
  -5  -5   1  169.42   10.46
   5   5  -2   20.44    1.37
   5  -5   2   24.15    1.29
   5   5  -2   21.91    1.15
  -5   5   2   22.25    1.14
   5  -5  -2   20.95    1.33
   5   5   2   24.63    1.27
   5  -5  -2   20.10    1.12
   5   5  -3   51.44    2.70
   5  -5  -3   48.13    2.36
   5  -5  -3   51.10    2.63
   5   5   3   43.11    2.37
   5   5  -4   14.67    1.11
   5  -5  -4   15.07    0.81
   5  -5  -4   14.10    1.04
   5   5  -5    3.67    0.60
  -5   5   5    3.76    0.37
  -5  -5   5    3.63    0.37
   5   5   5    3.63    0.59
   5  -5  -5    3.78    0.30
   5  -5  -5    3.74    0.57
  -5   5   6   44.45    2.30
   5   5  -6   45.88    2.25
   5   5  -6   45.21    2.65
   5  -5  -6   43.14    2.57
   5  -5  -6   46.31    2.21
   5   5   6   40.70    2.62
  -5  -5   6   43.28    2.29
   5  -5  -6   41.72    2.19
   5   5  -7   35.61    2.43
  -5   5   7   42.12    2.32
   5   5  -7   40.34    2.04
  -5   5   7   41.91    2.10
   5   5  -7   38.83    1.99
   5  -5  -7   38.14    1.96
  -5  -5   7   39.34    2.08
   5  -5  -7   38.53    2.00
   5  -5  -7   37.28    2.40
   5   5   7   36.00    2.45
   5   5  -8   26.31    1.40
   5   5  -8   25.51    1.92
   5   5  -8   26.56    1.45
  -5   5   8   27.93    1.76
  -5   5   8   25.31    1.49
  -5  -5   8   26.60    1.48
   5  -5  -8   24.52    1.36
   5  -5  -8   28.36    1.93
   5   5   8   24.88    1.89
   5  -5  -8   25.68    1.40
  -5   5   9   32.58    2.01
   5   5  -9   30.57    1.66
   5   5  -9   29.71    1.60
  -5   5   9   29.99    1.70
   5  -5  -9   29.99    1.57
   5  -5  -9   30.61    1.62
  -5  -5   9   31.45    1.68
   5  -5  -9   27.81    2.14
   5   5   9   28.51    2.14
  -5   5  10    1.79    0.51
   5   5 -10    1.01    0.21
   5  -5  10    0.45    0.33
   5   5 -10    0.73    0.22
   5  -5 -10    0.77    0.20
   5  -5 -10    0.77    0.18
  -5  -5  10    1.40    0.24
  -5  -5  10    1.76    0.51
   5   5  10    1.47    0.57
   5  -5  11   -0.18    0.41
   5   5 -11    0.32    0.15
   5   5 -11    0.13    0.16
  -5   5  11    0.37    0.34
   5  -5 -11    0.16    0.13
   5   5  11    0.92    0.45
  -5  -5  11    0.57    0.38
   5  -5 -11    0.21    0.15
  -5   5  12    6.40    0.98
   5   5 -12    6.77    0.44
   5   5 -12    6.41    0.48
   5  -5 -12    6.40    0.46
   5  -5 -12    5.91    0.42
  -5  -5  12    6.16    0.74
   5   5 -13    9.11    0.56
  -5   5  13   10.01    0.84
   5   5 -13    8.82    0.59
  -5  -5  13   10.45    0.77
   5  -5 -13    9.62    0.54
   5  -5 -13    9.43    0.58
  -6  -5   0   19.60    1.04
   6  -5   0   20.10    1.22
   6   5   0   19.37    1.24
  -6   5   0   19.60    1.03
  -6  -5  -1    2.00    0.22
   6  -5   1    1.91    0.33
   6   5  -1    1.91    0.39
  -6   5  -1    2.30    0.21
   6   5   1    2.13    0.36
   6  -5  -1    1.89    0.35
   6   5  -2    1.62    0.38
   6  -5   2    1.77    0.31
  -6   5   2    2.08    0.22
   6  -5  -2    2.02    0.22
   6   5   2    2.18    0.33
   6  -5  -2    3.14    0.46
  -6  -5   2    2.23    0.26
  -6   5   3   65.67    3.38
   6   5  -3   66.49    3.68
   6   5  -3   71.05    3.38
   6  -5  -3   72.04    3.35
  -6  -5   3   66.96    3.36
   6   5   3   67.57    3.35
   6  -5  -3   70.32    3.64
   6   5  -4  101.82    5.44
   6   5  -4  108.70    5.08
   6  -5  -4  103.95    5.37
   6  -5  -4  102.36    5.04
   6   5  -5   13.04    1.10
  -6   5   5   13.83    0.84
   6   5  -5   12.55    0.77
   6   5  -5   13.66    0.79
   6  -5  -5   12.56    0.75
  -6  -5   5   13.29    0.84
   6   5   5   13.89    1.15
   6  -5  -5   11.83    1.01
  -6   5   6   23.38    1.37
   6   5  -6   24.32    1.28
   6   5  -6   24.66    1.74
   6   5  -6   25.92    1.34
   6  -5  -6   24.73    1.67
   6  -5  -6   25.05    1.26
   6   5   6   21.48    1.68
  -6  -5   6   21.94    1.36
   6  -5  -6   25.64    1.30
  -6   5   7    3.96    0.47
   6   5  -7    3.50    0.69
   6   5  -7    3.01    0.32
   6   5  -7    3.09    0.36
   6  -5  -7    3.31    0.64
   6  -5  -7    3.49    0.31
   6   5   7    3.65    0.82
   6  -5  -7    3.39    0.33
  -6   5   8   48.17    2.53
   6   5  -8   44.60    3.01
  -6   5   8   50.40    2.79
   6   5  -8   48.24    2.42
   6   5  -8   46.37    2.47
  -6  -5   8   45.98    2.51
   6   5   8   47.95    3.01
   6  -5  -8   47.77    2.43
   6  -5  -8   48.51    2.98
   6  -5  -8   46.83    2.38
   6   5  -9   29.43    1.51
  -6   5   9   28.04    1.61
   6   5  -9   27.86    1.56
  -6   5   9   27.73    1.87
   6   5  -9   26.52    2.70
   6   5   9   27.59    2.07
   6  -5  -9   29.38    1.48
   6  -5  -9   24.73    2.24
   6  -5  -9   29.42    1.53
  -6  -5   9   26.86    1.58
  -6   5  10    6.65    0.59
  -6   5  10    6.96    0.81
   6   5 -10    6.87    0.57
   6   5 -10    6.84    0.51
   6  -5 -10    7.28    0.49
  -6  -5  10    7.30    0.87
  -6  -5  10    6.98    0.56
   6  -5 -10    6.71    0.52
   6   5  10    7.90    1.02
  -6   5  11    0.44    0.34
   6   5 -11    0.23    0.14
  -6   5  11    0.40    0.19
   6   5 -11    0.18    0.16
   6   5  11    0.41    0.40
   6  -5 -11    0.04    0.13
   6  -5 -11    0.16    0.13
  -6  -5  11    0.13    0.31
   6   5 -12    9.73    0.64
   6   5 -12    8.73    0.58
  -6   5  12   10.46    0.93
   6  -5 -12    9.19    0.56
   6   5  12   11.43    1.00
  -6  -5  12   10.69    0.92
   6  -5 -12    8.65    0.60
  -7  -5   0   10.80    0.65
   7   5   0   11.57    0.87
   7  -5   0   10.92    0.82
  -7   5   0   11.06    0.63
  -7   5   1    0.37    0.13
   7   5  -1    0.22    0.23
  -7  -5  -1    0.19    0.12
   7  -5   1    0.34    0.19
   7  -5  -1    0.18    0.20
  -7  -5   1    0.48    0.15
  -7   5  -1    0.22    0.11
   7   5   1    0.42    0.22
  -7   5   2   47.49    2.22
   7   5  -2   42.74    2.22
   7   5  -2   42.52    2.53
   7  -5   2   44.78    2.38
   7  -5  -2   40.30    2.45
  -7  -5   2   47.76    2.24
   7  -5  -2   41.04    2.19
   7   5   2   47.40    2.37
   7   5  -3   41.94    2.01
  -7   5   3   40.48    1.99
   7   5  -3   38.98    2.35
  -7  -5  -3   35.88    1.99
  -7  -5   3   42.29    2.00
  -7   5  -3   37.08    1.95
   7  -5  -3   40.65    1.98
   7  -5  -3   39.41    2.29
   7   5   3   37.61    1.92
  -7   5   4   14.54    0.78
   7   5  -4   11.64    1.06
   7   5  -4   13.02    0.82
  -7   5   4   14.51    0.86
  -7   5  -4   11.20    0.71
   7  -5  -4   12.16    1.03
  -7  -5   4   14.56    0.87
  -7   5   5   24.94    1.40
   7   5  -5   24.85    1.29
  -7  -5  -5   21.51    1.28
   7   5  -5   25.21    1.33
   7   5  -5   24.40    1.73
   7  -5  -5   24.99    1.29
   7  -5  -5   24.07    1.65
   7   5   5   24.97    1.73
  -7  -5   5   24.30    1.40
   7  -5  -5   24.35    1.26
  -7   5   6   56.92    3.03
   7   5  -6   57.77    3.46
   7   5  -6   63.26    2.98
   7   5  -6   60.02    2.92
   7  -5  -6   57.71    2.89
  -7  -5   6   55.19    3.02
   7  -5  -6   55.93    3.36
   7   5   6   59.53    3.45
   7  -5  -6   60.77    2.93
  -7   5   7   12.75    0.86
   7   5  -7   12.13    1.21
   7   5  -7   12.61    0.75
   7   5  -7   12.13    0.79
  -7  -5   7   11.71    0.84
   7  -5  -7   11.88    0.75
   7  -5  -7   12.01    1.15
   7   5   7   12.89    1.24
   7  -5  -7   11.75    0.71
   7   5  -8   18.92    1.14
   7   5  -8   16.72    1.60
   7   5  -8   19.55    1.09
  -7   5   8   18.52    1.19
  -7   5   8   20.48    1.42
   7  -5  -8   19.37    1.06
   7  -5  -8   19.66    1.10
   7   5   8   19.82    1.64
  -7  -5   8   19.20    1.19
   7  -5  -8   18.45    1.58
  -7   5   9   19.42    1.50
  -7   5   9   19.54    1.30
   7   5  -9   17.80    1.10
   7   5  -9   15.88    1.67
   7   5  -9   19.55    1.15
   7  -5  -9   17.55    1.64
   7   5   9   22.58    2.11
   7  -5  -9   17.01    1.09
   7  -5  -9   19.70    1.11
  -7  -5   9   22.70    1.43
   7   5 -10   14.78    0.83
  -7   5  10   13.16    0.90
  -7   5  10   13.79    1.15
   7   5 -10   13.46    0.87
  -7  -5  10   13.52    0.87
   7  -5 -10   12.79    0.78
   7  -5 -10   13.19    0.83
   7   5  10   13.68    1.32
  -7  -5  10   13.41    1.21
   7   5 -11    0.11    0.13
  -7   5  11    0.11    0.22
   7   5 -11    0.46    0.19
  -7   5  11    0.19    0.28
   7  -5 -11    0.12    0.12
   7  -5 -11    0.22    0.14
  -7  -5  11    0.03    0.27
  -7  -5  11    0.01    0.12
   7   5  11    0.25    0.36
   7   5 -12    8.64    0.53
  -7   5  12    8.07    0.79
   7   5 -12    8.19    0.61
  -7  -5  12    9.04    0.82
   7  -5 -12    8.61    0.51
   7   5  12    8.60    0.86
   7  -5 -12    7.81    0.56
   8  -5   0   53.72    2.97
  -8  -5   0   56.69    2.76
  -8   5   0   54.76    2.73
   8   5   0   55.87    3.03
   8   5  -1  127.69    6.77
  -8  -5  -1  126.18    6.45
   8  -5   1  136.42    6.67
  -8  -5   1  138.20    6.47
   8  -5  -1  135.02    6.74
   8   5   1  138.99    6.71
   8  -5   2    9.40    0.74
  -8  -5  -2    9.28    0.61
   8   5  -2   10.53    0.62
  -8   5   2    9.87    0.61
   8   5  -2   10.71    0.92
  -8   5   2    9.78    0.59
  -8   5  -2   10.19    0.59
   8  -5  -2   10.71    0.87
  -8  -5   2   10.17    0.63
   8   5   2   10.13    0.74
   8   5   2   11.21    1.02
   8  -5  -2   10.43    0.60
   8   5  -3    1.25    0.39
  -8   5   3    0.98    0.18
  -8   5   3    0.97    0.24
  -8  -5  -3    1.01    0.19
   8   5  -3    1.33    0.23
  -8  -5   3    1.28    0.28
   8  -5  -3    1.25    0.36
  -8   5  -3    1.13    0.17
  -8  -5   3    1.07    0.19
   8  -5  -3    1.53    0.20
   8  -5  -3    0.76    0.22
  -8  -5   3    1.27    0.21
   8   5  -4   10.54    0.63
   8   5  -4   11.27    0.67
  -8   5   4   10.26    0.65
  -8  -5  -4    9.25    0.62
  -8   5   4   10.25    0.72
  -8   5   4   10.83    0.62
   8   5  -4   10.23    1.00
  -8  -5   4    9.68    0.63
  -8   5  -4    9.91    0.60
   8  -5  -4   10.84    0.60
   8  -5  -4   10.35    0.94
   8  -5  -4   10.40    0.63
   8   5   4   11.18    1.05
  -8  -5   4   10.92    0.75
  -8  -5  -5    1.40    0.24
   8   5  -5    1.44    0.22
   8   5  -5    1.63    0.49
   8   5  -5    1.82    0.28
  -8   5   5    1.56    0.30
   8  -5  -5    1.45    0.23
  -8  -5   5    1.78    0.33
   8  -5  -5    1.42    0.42
   8   5   5    2.12    0.58
   8  -5  -5    1.61    0.21
  -8   5  -5    1.61    0.21
  -8   5   6    0.95    0.26
   8   5  -6    0.69    0.39
   8   5  -6    0.65    0.19
  -8  -5  -6    0.75    0.20
   8   5  -6    0.41    0.19
   8  -5  -6    0.58    0.35
  -8  -5   6    0.98    0.27
   8  -5  -6    0.60    0.17
   8  -5  -6    0.63    0.16
   8   5   6    1.00    0.50
   8   5  -7   12.82    0.75
   8   5  -7   10.30    1.18
   8   5  -7   11.03    0.78
  -8   5   7   12.35    0.85
   8  -5  -7   11.60    0.74
  -8  -5   7   11.64    0.85
   8   5   7   12.47    1.26
   8  -5  -7   12.03    0.71
   8  -5  -7   11.08    1.15
   8   5  -8    7.44    0.53
   8   5  -8    6.97    1.59
  -8   5   8    6.95    0.78
  -8   5   8    6.85    0.62
   8   5  -8    7.62    0.58
  -8  -5   8    6.30    0.59
   8  -5  -8    6.19    1.04
   8  -5  -8    6.63    0.52
   8   5   8    7.21    1.03
   8  -5  -8    6.57    0.48
  -8   5   9    0.37    0.31
   8   5  -9    1.17    0.62
  -8   5   9    0.60    0.25
   8   5  -9    1.18    0.24
   8   5  -9    0.91    0.25
   8  -5  -9    1.14    0.23
   8  -5  -9    1.06    0.20
   8  -5  -9    1.25    0.55
   8   5   9    0.49    0.48
  -8  -5   9    0.59    0.24
  -8   5  10    9.87    0.73
   8   5 -10    9.87    0.65
   8   5 -10   10.37    0.71
  -8   5  10    9.92    0.94
   8  -5 -10   10.57    0.63
  -8  -5  10    9.70    1.01
   8   5  10   10.08    1.09
   8  -5 -10   10.41    0.67
  -8  -5  10    9.69    0.71
  -8   5  11   20.77    1.55
   8   5 -11   20.92    1.16
   8   5 -11   21.94    1.12
  -8   5  11   18.01    1.14
   8   5  11   20.27    1.85
   8  -5 -11   20.25    1.12
  -8  -5  11   19.33    1.10
   8  -5 -11   21.02    1.08
   8   5 -12    0.68    0.17
  -8   5  12    0.66    0.30
   8   5 -12    0.64    0.14
   8  -5 -12    0.68    0.13
  -8  -5  12    0.65    0.30
   8   5  12    0.63    0.31
   8  -5 -12    0.90    0.18
   9  -5   0    2.94    0.47
   9   5   0    2.82    0.49
  -9   5   0    2.57    0.26
  -9   5   0    2.53    0.25
  -9  -5   0    2.18    0.27
  -9   5   1   37.03    1.82
   9   5  -1   33.59    2.15
   9  -5   1   36.24    2.05
  -9  -5  -1   34.15    1.83
   9  -5  -1   34.26    2.10
   9   5   1   34.26    2.23
  -9  -5   1   36.23    1.84
   9   5   1   37.13    2.08
  -9  -5  -2   29.30    1.46
   9   5  -2   29.73    1.84
   9   5  -2   28.85    1.38
   9   5  -2   28.93    1.41
  -9   5   2   23.45    1.52
  -9   5   2   25.91    1.38
  -9   5   2   24.31    1.40
   9  -5   2   24.88    1.54
   9   5   2   25.37    1.83
   9  -5  -2   27.86    1.36
   9  -5  -2   26.58    1.39
  -9  -5   2   25.64    1.43
   9   5   2   26.40    1.55
   9  -5  -2   29.80    1.78
   9   5  -3   22.87    1.07
  -9   5   3   17.23    1.16
  -9  -5  -3   22.20    1.11
  -9   5   3   18.43    1.05
  -9   5   3   18.00    1.07
   9  -5  -3   21.92    1.04
  -9  -5   3   19.15    1.06
  -9  -5   3   17.92    1.18
   9   5   3   20.61    1.53
  -9  -5   3   18.90    1.09
   9   5  -4   19.65    1.05
  -9   5   4   16.88    0.98
   9   5  -4   18.36    1.47
   9   5  -4   19.31    1.01
  -9  -5  -4   17.57    1.02
  -9   5   4   18.23    1.13
  -9   5   4   17.38    1.02
  -9  -5   4   17.63    1.14
  -9  -5   4   18.50    0.99
  -9   5  -4   17.95    0.99
   9   5   4   17.06    1.45
   9  -5  -4   18.46    1.01
   9  -5  -4   19.38    1.42
   9  -5  -4   18.32    0.97
   9   5  -5   15.02    0.89
   9   5  -5   14.95    0.90
  -9  -5  -5   14.52    0.87
   9   5  -5   14.78    1.33
  -9   5  -5   14.51    0.83
   9  -5  -5   13.70    0.84
   9  -5  -5   14.80    0.86
   9  -5  -5   14.01    1.25
   9   5   5   18.28    1.60
   9   5  -6   29.48    2.24
  -9  -5  -6   29.64    1.69
  -9   5   6   32.49    1.83
   9   5  -6   34.56    1.70
  -9   5  -6   33.08    1.66
   9  -5  -6   33.33    2.23
   9   5   6   31.79    2.23
   9  -5  -6   33.62    1.66
  -9  -5   6   30.72    1.82
   9   5  -7   70.40    4.18
  -9   5   7   71.27    3.61
   9   5  -7   71.21    3.46
   9   5  -7   70.81    3.52
   9  -5  -7   66.79    4.05
   9   5   7   67.95    4.04
   9  -5  -7   68.08    3.46
   9  -5  -7   69.88    3.42
  -9  -5   7   67.79    3.60
  -9  -5  -8    7.58    0.63
   9   5  -8    9.90    0.68
  -9   5   8    9.08    0.76
   9   5  -8    8.20    0.62
  -9   5   8    9.44    1.09
   9   5  -8    8.77    1.13
   9  -5  -8    9.15    0.62
   9  -5  -8    8.65    0.65
   9   5   8    9.92    1.22
   9  -5  -8    6.62    1.04
  -9  -5   8    9.15    0.85
  -9   5   9    1.30    0.41
   9   5  -9   -0.38    0.48
   9   5  -9    0.43    0.20
  -9   5   9    0.97    0.27
   9   5  -9    0.28    0.16
   9  -5  -9    0.63    0.17
   9  -5  -9    0.21    0.51
   9   5   9    1.11    0.55
   9  -5  -9    0.15    0.16
  -9   5  10    0.28    0.19
  -9   5  10    0.20    0.27
   9   5 -10    0.16    0.15
   9   5 -10    0.20    0.18
  -9  -5  10    0.33    0.17
  -9  -5  10    0.36    0.34
   9  -5 -10    0.36    0.14
   9   5  10    0.68    0.45
   9  -5 -10    0.34    0.16
  -9   5  11    0.26    0.16
  -9   5  11    0.39    0.26
   9   5 -11    0.49    0.14
   9   5 -11    0.64    0.19
  -9  -5  11    0.29    0.29
   9  -5 -11    0.55    0.17
  -9  -5  11    0.32    0.15
   9  -5 -11    0.47    0.13
   9   5  11    0.50    0.38
 -10   5   0   13.89    0.77
  10  -5   0   12.75    1.03
  10   5   0   13.23    1.08
 -10   5   0   13.33    0.80
 -10  -5   0   14.17    0.83
  10  -5   1   24.39    1.54
 -10   5   1   25.03    1.31
  10   5  -1   22.74    1.64
 -10  -5  -1   24.97    1.33
 -10   5   1   24.53    1.82
 -10   5   1   23.50    1.26
 -10   5  -1   25.45    1.27
  10   5   1   24.22    1.55
 -10   5  -1   24.88    1.30
 -10  -5   1   21.42    1.41
  10  -5  -1   24.04    1.60
 -10  -5   1   23.69    1.32
 -10   5   2   16.12    1.03
 -10   5   2   15.93    0.87
  10   5  -2   15.48    1.28
  10   5  -2   13.88    0.84
 -10   5   2   16.95    0.91
 -10  -5  -2   15.03    0.91
 -10  -5   2   17.47    0.94
 -10   5  -2   14.59    0.86
 -10  -5   2   14.79    1.02
  10  -5  -2   15.22    1.21
  10   5   2   18.31    1.43
  10   5   2   15.84    1.02
 -10   5  -2   15.13    0.88
  10   5  -3   49.80    2.45
 -10   5   3   46.75    2.41
 -10   5   3   46.00    2.57
 -10   5   3   46.98    2.45
  10   5  -3   49.95    2.41
  10   5  -3   49.48    2.97
 -10  -5  -3   51.52    2.48
 -10   5  -3   42.21    2.55
  10   5   3   47.72    2.95
 -10  -5   3   48.52    2.42
 -10   5  -3   51.35    2.44
  10  -5  -3   49.38    2.38
  10  -5  -3   51.91    2.91
 -10  -5   3   45.31    2.58
 -10  -5   3   48.41    2.46
  10   5  -4   21.25    1.69
 -10   5   4   21.21    1.20
 -10   5   4   21.76    1.18
 -10   5   4   21.96    1.37
  10   5  -4   21.68    1.22
 -10  -5  -4   21.52    1.21
 -10  -5   4   22.85    1.42
 -10   5  -4   21.83    1.18
 -10  -5   4   21.24    1.16
  10  -5  -4   21.99    1.19
  10   5   4   22.88    1.74
  10  -5  -4   22.48    1.64
  10   5  -5    5.59    0.95
  10   5  -5    5.07    0.41
  10   5  -5    5.22    0.45
 -10  -5  -5    5.22    0.42
  10  -5  -5    5.17    0.42
 -10   5  -5    5.17    0.39
 -10  -5   5    3.88    0.51
  10   5   5    4.68    0.89
  10  -5  -5    5.12    0.38
  10  -5  -5    5.39    0.86
  10   5  -6    3.44    0.35
  10   5  -6    2.45    0.69
  10   5  -6    2.95    0.37
  10  -5  -6    3.33    0.73
  10  -5  -6    3.21    0.34
  10  -5  -6    3.01    0.31
  10   5  -7    1.45    0.24
  10   5  -7    1.44    0.28
 -10  -5  -7    1.97    0.29
  10   5  -7    1.15    0.53
 -10  -5   7    2.57    0.40
  10   5   7    3.18    0.78
  10  -5  -7    1.55    0.25
  10  -5  -7    1.79    0.58
 -10   5  -7    1.84    0.26
  10  -5  -7    1.70    0.23
 -10  -5  -8    4.64    0.44
  10   5  -8    5.16    1.01
 -10   5   8    6.23    0.70
 -10   5   8    6.06    0.56
  10   5  -8    5.01    0.48
  10   5  -8    5.28    0.44
  10   5   8    7.26    0.97
  10  -5  -8    4.94    0.40
  10  -5  -8    5.60    0.97
  10  -5  -8    4.32    0.43
 -10  -5   8    5.87    0.55
 -10   5   9   20.94    1.24
  10   5  -9   19.94    1.11
 -10   5   9   19.36    1.38
  10   5  -9   20.57    1.17
  10   5   9   20.74    1.63
  10  -5  -9   19.70    1.07
  10  -5  -9   18.47    1.12
 -10  -5   9   20.60    1.23
 -10   5  10    1.14    0.24
 -10   5  10    1.07    0.36
  10   5 -10    1.07    0.20
  10   5 -10    1.22    0.24
  10  -5 -10    1.30    0.23
  10   5  10    2.14    0.59
 -10  -5  10    1.78    0.29
 -10  -5  10    1.22    0.40
  10  -5 -10    1.26    0.19
 -10   5  11    6.46    0.64
  10   5 -11    7.45    0.46
  10   5 -11    7.10    0.50
 -10   5  11    6.24    0.49
  10  -5 -11    7.33    0.43
 -10  -5  11    7.37    0.73
 -10  -5  11    6.69    0.46
  10  -5 -11    7.36    0.49
  10   5  11    6.95    0.78
 -11  -5   0    1.79    0.27
  11   5   0    1.74    0.43
 -11   5   0    1.85    0.23
 -11   5   0    1.86    0.26
  11  -5   0    1.93    0.44
 -11  -5  -1   26.12    1.48
  11   5  -1   26.16    1.84
  11  -5   1   28.07    1.73
 -11   5   1   28.29    1.44
 -11   5   1   28.30    1.47
 -11   5   1   27.37    1.62
 -11  -5   1   25.83    1.59
  11   5   1   27.01    1.72
  11  -5  -1   26.10    1.78
 -11   5  -1   26.62    1.42
 -11  -5   1   29.10    1.50
 -11   5  -1   26.25    1.45
 -11   5   2   43.54    2.43
  11   5  -2   46.13    2.80
 -11   5   2   45.35    2.26
 -11   5   2   44.84    2.29
 -11  -5  -2   46.11    2.32
 -11  -5   2   45.02    2.27
  11  -5  -2   47.55    2.73
 -11   5  -2   44.15    2.28
 -11  -5   2   44.41    2.31
 -11   5  -2   44.49    2.25
 -11  -5   2   41.84    2.43
  11   5  -3    9.46    0.60
  11   5  -3    9.31    1.04
 -11   5   3    9.53    0.62
 -11   5   3   10.60    0.67
 -11  -5  -3   10.46    0.68
 -11  -5   3   10.43    0.68
 -11   5  -3   10.39    0.65
 -11   5  -3    9.60    0.62
 -11  -5   3   10.06    0.64
  11   5   3   12.28    1.24
  11  -5  -3    8.20    0.94
 -11  -5  -4    2.35    0.32
 -11   5   4    2.00    0.25
  11   5  -4    2.36    0.64
 -11   5   4    3.03    0.47
  11   5  -4    2.78    0.30
  11  -5  -4    2.49    0.59
 -11   5  -4    2.52    0.30
  11  -5  -4    2.18    0.26
  11   5   4    3.47    0.78
 -11  -5   4    2.89    0.31
 -11  -5   4    3.09    0.48
 -11   5  -4    2.47    0.29
  11   5  -5    9.76    0.62
 -11  -5  -5    9.49    0.66
  11   5  -5    9.66    0.67
  11   5  -5    9.52    1.12
 -11   5   5   10.69    0.80
  11  -5  -5    9.27    0.59
  11   5   5   10.86    1.19
  11  -5  -5    9.12    1.03
  11  -5  -5    9.25    0.63
 -11   5  -5    9.27    0.62
 -11  -5   5    9.73    0.80
 -11  -5  -6    1.10    0.23
  11   5  -6    0.78    0.24
 -11   5   6    0.85    0.29
  11   5  -6    1.06    0.21
  11   5  -6    1.36    0.54
  11  -5  -6    1.10    0.47
  11  -5  -6    1.19    0.24
 -11   5  -6    1.33    0.23
  11  -5  -6    0.85    0.17
 -11  -5   6    0.60    0.27
  11   5   6    0.82    0.57
  11   5  -7    7.33    0.55
  11   5  -7    5.30    0.98
  11   5  -7    6.77    0.49
 -11  -5  -7    6.64    0.51
  11  -5  -7    6.22    0.45
  11  -5  -7    5.87    0.49
  11   5   7    5.64    0.98
 -11   5  -7    6.97    0.48
  11  -5  -7    5.50    0.94
  11   5  -8    4.12    0.92
 -11  -5  -8    4.58    0.39
 -11   5   8    2.96    0.44
 -11   5   8    2.81    0.51
  11   5  -8    4.68    0.39
  11  -5  -8    3.22    0.77
  11  -5  -8    4.49    0.41
  11  -5  -8    4.28    0.34
  11   5   8    3.61    0.78
 -11   5  -8    4.29    0.38
 -11  -5   8    3.44    0.46
 -11   5   9    6.77    0.72
  11   5  -9    9.12    0.56
  11   5  -9    8.71    0.60
 -11   5   9    7.26    0.64
  11   5   9    7.90    0.97
  11  -5  -9    8.87    0.58
  11  -5  -9    9.50    0.53
 -11  -5   9    7.26    0.63
 -11   5  10    8.25    0.74
  11   5 -10    8.73    0.54
 -11   5  10    8.31    0.63
  11  -5 -10    8.60    0.52
 -11  -5  10    9.05    0.63
  11  -5 -10    8.58    0.61
  11   5  10    9.20    0.91
 -11  -5  10    8.70    0.83
 -12   5   0   10.97    0.67
 -12  -5   0   10.86    0.73
  12   5   0   10.43    0.99
 -12   5   0   10.71    0.71
  12  -5   0   10.74    0.97
 -12   5   1   40.54    2.26
 -12   5   1   43.97    2.18
  12   5  -1   48.16    2.74
 -12  -5  -1   44.69    2.30
 -12   5   1   40.10    2.37
 -12   5  -1   45.25    2.19
 -12  -5   1   39.31    2.37
  12   5   1   44.01    2.49
  12  -5  -1   44.17    2.62
 -12   5  -1   45.69    2.24
 -12  -5   1   42.59    2.19
 -12  -5   1   39.02    2.28
 -12   5   2   24.58    1.24
 -12  -5  -2   21.54    1.54
  12   5  -2   21.75    1.72
 -12   5   2   22.33    1.42
 -12   5   2   23.63    1.51
 -12  -5   2   22.26    1.42
 -12  -5   2   24.12    1.26
  12  -5  -2   24.06    1.69
 -12   5  -2   22.25    1.23
 -12  -5   2   22.34    1.55
 -12   5   3    8.00    0.72
 -12   5   3    8.03    0.61
 -12   5   3    8.75    0.58
  12   5  -3    8.73    1.02
 -12   5  -3   10.32    0.63
 -12  -5   3    7.72    0.62
  12  -5  -3   10.26    1.01
 -12  -5   3    8.78    0.74
 -12  -5   3    8.59    0.59
 -12   5  -3   10.42    0.59
 -12  -5  -4    2.67    0.36
 -12   5   4    2.43    0.44
  12   5  -4    2.65    0.29
  12   5  -4    2.55    0.71
  12   5   4    2.73    0.73
 -12  -5   4    2.18    0.28
 -12  -5   4    2.24    0.42
  12  -5  -4    2.59    0.72
 -12   5  -4    2.74    0.31
 -12   5  -4    2.98    0.31
  12   5  -5    5.86    0.98
 -12  -5  -5    6.43    0.52
 -12   5   5    6.85    0.64
  12   5  -5    6.53    0.47
 -12  -5   5    6.11    0.64
  12  -5  -5    7.40    1.04
  12   5   5    6.85    1.06
 -12   5  -5    6.62    0.49
  12  -5  -5    6.18    0.44
 -12   5  -5    6.83    0.49
 -12  -5  -6    7.99    0.57
  12   5  -6    7.57    1.17
 -12   5   6    6.29    0.65
  12   5  -6    7.86    0.53
 -12  -5   6    6.96    0.67
  12   5   6    7.53    1.06
  12  -5  -6    7.93    1.01
 -12   5  -6    8.72    0.56
  12  -5  -6    7.22    0.49
 -12   5   7   26.87    1.67
  12   5  -7   29.46    1.51
 -12  -5  -7   30.92    1.57
  12   5  -7   28.90    1.63
  12   5  -7   27.62    2.22
  12  -5  -7   28.04    1.47
 -12   5  -7   30.38    1.53
 -12  -5   7   27.62    1.68
  12   5   7   28.74    2.07
  12  -5  -7   27.43    2.13
 -12   5   8    1.78    0.40
 -12  -5  -8    3.07    0.33
  12   5  -8    2.84    0.34
  12   5  -8    2.65    0.30
  12  -5  -8    2.75    0.33
 -12   5  -8    2.73    0.31
  12  -5  -8    2.78    0.27
  12   5   8    2.65    0.66
  12   5  -9    3.63    0.32
  12   5  -9    3.91    0.49
 -12   5   9    3.27    0.56
 -12   5   9    2.91    0.46
  12   5   9    3.61    0.68
 -12  -5   9    3.46    0.61
  12  -5  -9    3.45    0.36
  12  -5  -9    3.94    0.29
  12   5 -10    0.93    0.15
 -12   5  10    0.90    0.21
 -12   5  10    1.29    0.29
 -12  -5  10    0.81    0.19
 -12  -5  10    1.27    0.36
 -13  -5   0   12.33    0.76
  13   5   0   11.73    1.08
 -13   5   0   12.22    0.78
 -13  -5   0   11.92    0.81
  13  -5   0   11.80    1.06
 -13   5   0   12.10    0.74
 -13  -5  -1   20.15    1.22
  13   5  -1   19.65    1.59
 -13   5   1   20.22    1.19
 -13   5   1   19.52    1.35
 -13   5   1   21.30    1.15
 -13   5  -1   20.51    1.15
 -13  -5   1   22.75    1.18
 -13  -5   1   23.68    1.25
 -13  -5   1   19.48    1.34
  13  -5  -1   20.27    1.54
 -13   5  -1   21.37    1.20
 -13   5   2   11.11    0.88
 -13   5   2   11.08    0.73
 -13  -5  -2   12.80    0.79
 -13   5   2   10.39    0.68
 -13   5  -2   12.01    0.75
 -13  -5   2   10.52    0.87
 -13  -5   2   10.50    0.70
 -13  -5   2   11.62    0.77
 -13   5  -2   11.07    0.69
 -13   5   3    8.69    0.60
 -13   5   3    9.26    0.56
 -13  -5  -3    7.02    0.60
 -13   5   3    9.01    0.75
  13  -5  -3    7.13    0.90
 -13   5  -3    6.69    0.54
 -13  -5   3    9.68    0.58
 -13   5  -3    6.80    0.57
 -13  -5   3    8.56    0.74
 -13  -5   3    9.43    0.63
  13   5  -4    5.61    0.93
 -13  -5  -4    6.36    0.53
 -13   5   4    6.06    0.59
 -13   5   4    6.14    0.64
 -13   5  -4    6.64    0.48
 -13   5  -4    7.53    0.51
 -13  -5   4    5.48    0.62
  13  -5  -4    5.75    0.91
 -13   5   5    4.44    0.52
 -13  -5  -5    3.62    0.39
  13   5  -5    3.32    0.77
 -13  -5   5    3.91    0.50
  13  -5  -5    2.58    0.62
 -13   5  -5    3.86    0.36
 -13   5  -5    3.38    0.34
  13   5  -6   18.80    1.13
  13   5  -6   20.42    1.82
 -13   5   6   23.87    1.39
 -13  -5   6   23.29    1.39
  13  -5  -6   21.18    1.74
 -13   5  -6   22.70    1.31
 -13   5  -6   21.80    1.18
  13   5  -7   19.83    1.07
 -13   5   7   19.74    1.26
 -13  -5  -7   21.24    1.15
 -13   5  -7   20.56    1.12
 -13  -5   7   20.14    1.28
  13   5  -8    0.06    0.11
 -13   5   8    0.07    0.18
 -13   5   8    0.03    0.17
 -13  -5  -8    0.07    0.14
 -13   5  -8    0.25    0.14
 -13  -5   8   -0.01    0.16
 -13   5   9    2.84    0.39
  13   5  -9    2.26    0.21
 -13   5   9    2.60    0.34
 -13  -5   9    2.79    0.35
 -14  -5   0    0.19    0.18
  14   5   0   -0.29    0.30
 -14   5   0    0.10    0.16
 -14  -5   0    0.42    0.18
  14  -5   0   -0.14    0.36
 -14   5   0    0.13    0.15
 -14  -5  -1    1.19    0.27
 -14  -5  -1    1.18    0.24
 -14   5   1    1.48    0.28
  14   5  -1    1.03    0.44
 -14   5   1    1.41    0.23
  14  -5  -1    1.01    0.42
 -14  -5   1    1.28    0.23
 -14  -5   1    1.57    0.37
 -14   5  -1    1.53    0.25
 -14  -5   1    1.25    0.26
 -14   5  -1    1.30    0.26
 -14   5   2    0.71    0.20
 -14  -5  -2    0.54    0.21
  14   5  -2    0.49    0.36
 -14   5  -2    0.61    0.20
  14  -5  -2    0.66    0.39
 -14  -5   2    0.42    0.20
 -14   5   3    1.52    0.27
 -14   5   3    1.05    0.19
 -14  -5  -3    1.17    0.26
  14   5  -3    0.77    0.44
 -14   5   3    1.58    0.37
 -14  -5   3    1.36    0.34
 -14   5  -3    1.54    0.23
 -14  -5   3    1.19    0.22
 -14  -5   3    1.39    0.26
 -14   5  -3    1.33    0.25
  14  -5  -3    0.92    0.44
  14   5  -4    3.39    0.79
 -14   5   4    5.51    0.57
 -14   5   4    4.99    0.40
 -14  -5  -4    4.67    0.45
  14  -5  -4    4.97    0.86
 -14   5  -4    4.33    0.41
 -14  -5   4    5.44    0.58
 -14  -5   4    4.57    0.38
 -14   5  -4    4.85    0.39
 -14  -5  -5    6.57    0.51
 -14   5   5    4.81    0.56
  14   5  -5    4.99    0.95
 -14  -5   5    5.44    0.59
  14  -5  -5    4.60    0.79
 -14   5  -5    5.69    0.44
 -14   5  -5    5.76    0.43
 -14  -5  -6    1.37    0.24
 -14   5   6    1.17    0.31
 -14   5  -6    1.13    0.21
 -14   5  -6    1.31    0.25
 -14  -5   6    1.19    0.31
 -14  -5  -7    5.47    0.41
 -14  -5  -7    5.52    0.43
 -14   5   7    5.49    0.55
 -14   5   7    4.97    0.52
 -14  -5   7    5.70    0.54
 -14   5  -7    5.50    0.42
 -14   5  -7    4.96    0.41
 -14   5   8    9.71    0.73
 -14  -5  -8    8.86    0.59
 -14  -5  -8    9.76    0.60
 -14   5   8   10.68    0.72
 -14   5  -8    9.54    0.72
 -14  -5   8   10.50    0.72
 -15  -5   0   55.69    2.74
 -15  -5   0   54.08    2.80
 -15   5   0   54.26    2.72
 -15   5   0   52.51    2.76
 -15   5   1   18.50    0.97
  15   5  -1   13.87    1.39
 -15   5   1   17.42    1.01
 -15  -5  -1   16.76    0.99
 -15  -5  -1   16.82    1.05
 -15  -5   1   18.33    1.05
 -15   5  -1   15.57    0.96
 -15  -5   1   18.90    1.00
 -15   5  -1   15.20    1.00
 -15   5   2   11.02    0.87
  15   5  -2    9.65    1.15
 -15  -5  -2   11.52    0.71
 -15   5   2   10.35    0.66
 -15   5   2   10.97    0.72
 -15  -5  -2   11.03    0.76
 -15  -5   2   10.41    0.87
 -15   5  -2   10.83    0.72
  15  -5  -2   10.83    1.13
 -15   5  -2   11.47    0.69
 -15  -5   2   11.43    0.70
 -15  -5   2   10.19    0.78
 -15   5   3    6.44    0.64
 -15  -5  -3    6.55    0.50
 -15   5   3    6.87    0.48
 -15  -5   3    6.58    0.47
 -15   5  -3    6.49    0.48
  15  -5  -3    7.23    1.30
 -15  -5   3    7.40    0.69
 -15   5   4    1.62    0.35
 -15  -5  -4    2.07    0.30
 -15  -5  -4    2.64    0.30
 -15  -5   4    1.59    0.38
 -15   5  -4    2.59    0.30
 -15   5  -4    2.09    0.26
 -15  -5  -5   10.26    0.66
 -15   5   5    8.57    0.72
 -15  -5  -5   10.23    0.69
 -15  -5   5    8.73    0.74
 -15   5  -5    9.33    0.61
 -15  -5  -6    2.03    0.25
 -15   5   6    1.29    0.30
 -15  -5  -6    2.17    0.29
 -15   5  -6    2.09    0.27
 -15   5  -6    2.03    0.24
 -15   5   7    1.53    0.30
 -15  -5  -7    1.35    0.22
 -15   5   7    1.21    0.29
 -15  -5  -7    1.45    0.24
 -15   5  -7    1.45    0.22
 -15   5  -7    1.71    0.22
 -15  -5   7    1.47    0.28
 -16   5   0    0.24    0.15
 -16   5   0    0.03    0.14
 -16  -5   0    0.20    0.18
 -16  -5   0    0.08    0.14
 -16   5   1    2.65    0.28
 -16   5   1    2.10    0.29
 -16  -5  -1    1.75    0.25
 -16  -5  -1    2.47    0.36
 -16  -5   1    2.71    0.35
 -16  -5   1    2.76    0.31
 -16   5  -1    2.11    0.26
 -16   5  -1    1.94    0.28
 -16   5   2    2.42    0.45
 -16   5   2    2.70    0.29
 -16  -5  -2    2.94    0.31
 -16   5   2    2.00    0.29
 -16  -5  -2    2.24    0.32
 -16   5  -2    1.88    0.27
 -16  -5   2    2.72    0.30
 -16  -5   2    1.98    0.29
 -16   5  -2    3.00    0.29
 -16  -5   2    2.34    0.42
 -16   5   3    0.59    0.16
 -16  -5  -3    0.47    0.19
 -16  -5  -3    0.25    0.15
 -16   5   3    0.57    0.25
 -16   5  -3    0.43    0.14
 -16   5  -3    0.58    0.18
 -16  -5   3    0.66    0.29
 -16  -5  -4   19.31    1.03
 -16   5   4   16.06    1.09
 -16   5  -4   17.68    0.96
 -16  -5   4   15.79    1.10
 -16   5  -4   16.79    0.98
 -16   5   5    1.84    0.34
 -16  -5  -5    1.77    0.27
 -16  -5  -5    1.95    0.24
 -16   5  -5    1.70    0.21
 -16  -5   5    1.82    0.33
 -16   5  -5    1.69    0.24
 -16   5   6    0.81    0.22
 -16  -5  -6    0.55    0.14
 -16  -5  -6    0.65    0.17
 -16   5   6    0.83    0.22
 -16   5  -6    0.50    0.20
 -16   5  -6    0.59    0.15
 -16  -5   6    0.64    0.23
 -17   5   0    0.20    0.13
 -17   5   0    0.01    0.14
 -17  -5   0    0.14    0.14
 -17  -5   0    0.11    0.15
 -17   5   1    6.44    0.49
 -17  -5  -1    5.31    0.46
 -17  -5  -1    5.09    0.42
 -17   5   1    5.37    0.44
 -17  -5   1    6.47    0.55
 -17   5  -1    5.01    0.43
 -17  -5   1    5.03    0.44
 -17   5  -1    5.47    0.40
 -17   5   2    0.29    0.13
 -17  -5  -2    0.40    0.18
 -17   5   2    0.62    0.20
 -17   5  -2    0.51    0.16
 -17   5  -2    0.70    0.23
 -17  -5   2   -0.10    0.16
 -17  -5   2    0.20    0.12
 -17  -5  -3    9.27    0.59
 -17  -5  -3    9.06    0.63
 -17  -5   3   10.51    0.89
 -17   5  -3    9.02    0.60
 -17   5  -3    8.93    0.56
 -17   5   4    0.55    0.37
 -17  -5  -4    0.21    0.13
 -17  -5   4    0.42    0.23
 -17   5  -4    0.31    0.12
 -17  -5  -5   19.54    1.00
 -17  -5  -5   18.31    1.04
 -17   5   5   19.23    1.17
 -17   5  -5   18.51    0.98
 -17   5  -5   17.70    1.01
 -18   5   0    1.23    0.21
 -18  -5   0    1.42    0.22
 -18  -5   0    1.30    0.19
 -18   5   0    1.44    0.18
 -18   5   1    0.40    0.13
 -18   5   1    0.38    0.19
 -18  -5  -1    0.49    0.14
 -18  -5  -1    0.32    0.15
 -18   5  -1    0.48    0.17
 -18   5  -1    0.49    0.13
 -18  -5  -2    0.82    0.16
 -18  -5  -2    0.80    0.19
 -18   5   2    1.30    0.20
 -18   5  -2    0.90    0.18
 -18   5  -2    0.88    0.15
 -18  -5  -3    5.54    0.39
 -18  -5  -3    5.17    0.42
 -18   5  -3    5.25    0.40
 -18   5  -3    5.67    0.37
   0  -6   0    4.88    0.46
   0  -6   1    0.04    0.13
   0  -6  -1    0.17    0.15
   0  -6  -2  101.70    5.09
   0  -6  -3    0.12    0.14
   0  -6  -4   10.57    0.79
   0  -6  -5    0.09    0.09
   0  -6  -5    0.27    0.18
   0   6  -5   -0.08    0.15
   0   6  -6   42.45    2.47
   0   6   6   48.16    2.52
   0  -6  -6   40.99    2.16
   0  -6  -6   44.06    2.48
   0  -6  -7    0.14    0.10
   0  -6   7   -0.03    0.11
   0   6  -7    0.19    0.24
   0   6  -7   -0.05    0.12
   0  -6  -7    0.02    0.22
   0   6   7    0.04    0.24
   0   6   7    0.20    0.18
   0  -6   8   14.68    1.19
   0  -6  -8   16.32    0.85
   0   6  -8   15.08    0.90
   0   6   8   14.18    0.90
   0   6   9    0.17    0.33
   0  -6   9   -0.38    0.30
   0   6  -9   -0.06    0.13
   0  -6  -9   -0.07    0.11
   0  -6  10   28.44    1.92
   0   6  10   26.47    1.96
   0  -6 -10   26.30    1.50
   0   6 -10   29.52    1.55
   0  -6 -10   31.19    1.52
   0  -6 -11    0.13    0.14
   0   6  11    0.03    0.34
   0  -6  11    0.18    0.28
   0  -6 -12   16.54    0.88
   0   6  12   14.22    1.27
   0   6 -12   16.32    0.90
   0   6 -12   16.37    0.92
   0  -6 -12   15.09    0.89
   0  -6 -13   -0.07    0.13
   0   6 -13   -0.03    0.13
   0   6  13   -0.04    0.26
   1  -6   0   69.21    3.50
  -1  -6   0   67.39    3.50
   1  -6   1   12.83    0.86
  -1  -6  -1   14.28    0.91
  -1  -6   1   13.93    0.90
   1  -6  -1   12.71    0.87
  -1  -6  -2  114.01    5.80
   1  -6  -2  118.93    5.78
  -1  -6  -3  164.59    8.10
   1   6  -4    1.02    0.29
  -1  -6  -4    0.73    0.25
   1  -6  -4    0.76    0.24
   1   6  -5   12.43    0.92
   1   6  -5   10.73    0.68
  -1  -6  -5   10.60    0.86
   1  -6  -5   11.46    0.87
  -1   6  -5   12.94    0.91
   1   6   5   11.77    0.58
   1   6  -6    5.04    0.56
  -1   6   6    4.86    0.55
   1   6  -6    4.08    0.36
  -1  -6  -6    4.41    0.54
   1   6   6    4.07    0.57
  -1   6  -6    4.42    0.40
  -1   6  -6    4.21    0.51
   1  -6  -6    3.98    0.30
   1  -6  -6    4.98    0.54
  -1  -6  -7    5.08    0.35
   1   6  -7    5.49    0.42
   1   6  -7    5.76    0.73
  -1   6   7    5.10    0.63
  -1   6   7    4.64    0.45
  -1  -6  -7    5.69    0.82
  -1  -6   7    5.03    0.41
  -1   6  -7    5.09    0.41
  -1  -6   7    5.14    0.68
   1  -6  -7    5.20    0.63
   1   6   7    5.37    0.69
   1   6   7    5.18    0.45
  -1   6   8    3.58    0.41
   1   6  -8    4.11    0.38
   1  -6   8    4.45    0.70
  -1  -6  -8    3.75    0.31
  -1  -6   8    4.24    0.35
  -1  -6   8    4.49    0.66
  -1   6  -8    3.40    0.37
   1  -6  -8    3.73    0.32
  -1   6   9   14.87    1.30
  -1  -6  -9   17.41    0.92
   1   6  -9   17.32    1.00
  -1  -6   9   15.87    1.29
   1   6   9   15.05    1.34
  -1   6  -9   15.21    0.95
   1  -6  -9   17.02    0.93
  -1   6  10   58.85    3.50
   1   6 -10   60.16    3.01
  -1  -6 -10   60.06    2.99
   1  -6 -10   58.38    2.97
   1   6  10   56.27    3.51
  -1  -6  10   63.05    3.45
  -1   6 -10   63.00    3.04
   1  -6 -10   60.01    3.00
   1   6 -11   41.57    2.15
  -1   6  11   43.90    2.67
  -1  -6 -11   43.14    2.26
   1  -6 -11   39.31    2.11
   1  -6 -11   39.19    2.25
  -1   6 -11   45.17    2.19
  -1  -6  11   44.53    2.56
   1   6  11   40.43    2.65
   1  -6  12   -0.03    0.26
  -1  -6 -12    0.28    0.19
  -1   6  12    0.21    0.32
   1   6 -12    0.31    0.15
  -1  -6 -12    0.36    0.15
   1   6 -12    0.17    0.15
   1  -6 -12    0.27    0.14
  -1   6 -12    0.29    0.16
  -1  -6  12   -0.01    0.25
   1  -6 -12    0.28    0.13
   1   6  12    0.33    0.35
   1   6 -13    5.74    0.37
  -1   6  13    4.66    0.64
   1   6 -13    4.83    0.38
   1  -6 -13    5.43    0.39
   1   6  13    4.35    0.64
  -2  -6   0   21.39    1.28
   2  -6   0   20.86    1.25
   2  -6   1   22.25    1.28
  -2  -6  -1   20.77    1.30
   2  -6  -1   22.01    1.28
   2  -6   2  446.65   22.14
  -2  -6   2  409.12   22.57
  -2  -6  -3   28.14    1.65
   2   6  -3   28.28    1.69
   2  -6  -3   28.96    1.63
   2   6   3   27.72    1.57
   2   6  -4   24.50    1.43
   2   6  -4   20.99    1.16
  -2  -6  -4   22.46    1.38
   2   6   4   19.14    1.17
   2  -6  -4   22.87    1.12
  -2  -6  -5   44.16    2.51
   2   6  -5   41.99    2.25
   2   6  -5   47.47    2.56
   2  -6  -5   45.93    2.21
  -2  -6  -6   22.74    1.57
  -2  -6  -6   24.65    1.25
  -2   6   6   24.25    1.36
   2   6  -6   25.56    1.62
   2   6  -6   24.56    1.31
  -2   6   6   25.19    1.54
  -2   6  -6   23.95    1.52
   2   6   6   22.10    1.57
   2  -6  -6   26.93    1.60
  -2  -6   6   24.05    1.33
   2  -6  -6   24.55    1.26
   2   6  -7   12.04    1.02
  -2  -6  -7   11.82    0.67
   2   6  -7   11.83    0.73
  -2   6   7   11.55    0.77
  -2   6   7   12.38    0.98
   2   6   7   11.48    1.03
  -2  -6   7   11.87    0.74
   2   6   7   10.99    0.70
   2  -6  -7   11.96    0.99
   2  -6  -7   12.05    0.68
   2  -6  -7   11.23    0.73
  -2  -6  -8    3.18    0.28
  -2   6   8    2.97    0.38
  -2   6   8    3.79    0.66
   2   6  -8    2.88    0.33
   2   6  -8    3.38    0.38
   2   6   8    2.87    0.63
  -2  -6   8    3.81    0.62
   2  -6  -8    3.18    0.65
   2  -6  -8    2.28    0.28
  -2  -6   8    3.28    0.33
   2  -6  -8    2.92    0.29
   2   6  -9    6.46    0.52
   2   6  -9    6.28    0.48
  -2  -6  -9    5.86    0.41
  -2   6   9    5.29    0.76
  -2   6   9    5.33    0.49
  -2  -6   9    5.68    0.77
   2  -6  -9    5.84    0.41
   2  -6  -9    5.48    0.43
  -2   6  -9    4.79    0.46
  -2  -6   9    4.81    0.41
   2   6   9    5.36    0.82
   2   6 -10   26.00    1.41
  -2  -6 -10   25.99    1.38
  -2   6  10   25.02    1.84
   2   6 -10   28.17    1.47
  -2  -6  10   28.43    1.91
   2  -6 -10   26.39    1.38
  -2   6 -10   25.31    1.42
   2  -6 -10   26.85    1.41
   2   6  10   22.63    1.87
   2   6 -11    5.20    0.44
  -2  -6 -11    5.44    0.42
  -2   6  11    5.35    0.81
   2   6  11    5.72    0.84
   2  -6 -11    5.57    0.40
  -2  -6  11    5.57    0.76
   2  -6 -11    5.91    0.58
  -2   6  12    7.90    0.92
   2   6 -12    9.30    0.57
   2   6 -12    8.62    0.59
   2  -6 -12    9.17    0.58
   2  -6 -12    9.44    0.55
   2   6  12    8.31    0.93
  -2  -6  12    8.53    0.82
  -2   6 -12    8.69    0.57
  -2   6  13    0.60    0.32
   2   6 -13    1.11    0.20
   2  -6 -13    0.76    0.17
  -2  -6  13    0.34    0.30
   2   6  13    0.43    0.28
  -3  -6   0  136.75    8.72
   3   6  -1    8.37    0.66
   3  -6   1    7.05    0.60
  -3  -6  -1    7.56    0.65
   3  -6  -1    8.56    0.62
   3   6   1    7.21    0.61
   3  -6   2  287.23   15.46
  -3   6   2  289.02   15.66
  -3  -6   2  280.35   15.54
   3   6  -3    4.01    0.33
   3   6  -3    4.17    0.50
  -3  -6  -3    4.01    0.47
   3  -6  -3    3.92    0.29
   3  -6  -3    4.69    0.49
  -3  -6  -4   36.62    2.02
   3   6  -4   36.12    1.78
   3   6   4   30.64    1.70
   3  -6  -4   36.83    1.73
   3  -6  -4   39.15    2.02
   3   6   4   30.85    1.69
   3   6  -5  168.34    8.34
   3   6  -5  175.67    8.69
  -3  -6  -5  175.17    8.63
   3  -6  -5  170.81    8.30
   3  -6  -5  178.59    8.63
  -3  -6  -6   17.54    0.94
   3   6  -6   19.46    1.02
  -3   6   6   15.81    1.17
  -3  -6  -6   17.92    1.27
   3   6  -6   18.96    1.33
   3  -6  -6   19.12    1.29
   3  -6  -6   17.12    0.99
   3   6  -7   14.42    1.22
   3   6  -7   17.00    0.93
  -3   6   7   15.43    1.14
  -3  -6  -7   15.70    0.84
  -3   6   7   13.79    0.94
  -3  -6   7   14.36    0.92
   3  -6  -7   16.31    0.86
   3  -6  -7   16.55    1.25
   3   6   7   14.07    1.22
   3  -6  -7   15.91    0.86
  -3   6   8   10.27    0.78
  -3   6   8   10.78    0.97
   3   6  -8   11.28    0.69
  -3  -6  -8   10.89    0.64
   3   6  -8   11.92    0.73
   3   6  -8   10.82    1.10
   3  -6  -8   10.71    0.64
   3  -6  -8   11.35    0.68
   3  -6  -8   11.54    1.10
   3   6   8    8.75    1.02
   3   6  -9   13.93    0.88
  -3   6   9   15.38    0.97
  -3  -6  -9   13.14    0.83
  -3   6   9   17.07    1.29
  -3  -6   9   17.29    1.30
   3  -6  -9   13.67    0.83
  -3  -6   9   16.19    0.91
   3   6   9   14.48    1.33
   3  -6  -9   14.08    0.87
  -3  -6 -10   62.88    3.17
   3   6 -10   63.16    3.25
   3  -6 -10   65.87    3.21
  -3  -6 -11   17.02    0.96
   3   6 -11   17.95    1.18
   3   6 -11   18.03    0.98
  -3   6  11   15.84    1.35
  -3  -6  11   17.55    1.33
   3  -6 -11   16.25    0.93
   3   6  11   15.36    1.40
   3   6 -12    8.98    0.60
  -3  -6 -12    6.94    0.56
  -3   6  12    8.70    0.91
   3   6 -12    8.98    0.56
   3   6  12    9.30    0.96
  -3  -6  12    9.18    0.83
   3  -6 -12    8.26    0.52
   3  -6 -12    8.39    0.56
  -3   6  13    4.77    0.62
   3   6 -13    5.05    0.43
   3   6 -13    4.64    0.37
   3  -6 -13    4.65    0.35
  -3  -6  13    4.25    0.51
   3   6  13    5.46    0.63
   3  -6 -13    4.66    0.36
   4  -6   0    2.02    0.33
   4   6   0    2.39    0.38
   4  -6   1   15.38    1.05
   4   6   1   18.13    1.08
   4   6  -2   35.83    2.06
   4   6  -2   34.81    1.81
  -4  -6  -2   36.73    2.06
   4  -6   2   36.28    1.94
   4  -6  -2   33.02    1.77
   4  -6  -2   37.48    2.01
   4   6   2   36.96    1.95
  -4  -6  -3  192.31    9.66
   4  -6  -3  200.35    9.38
  -4  -6  -4   12.26    0.95
   4   6  -4   12.65    1.01
   4   6  -4   12.91    0.76
   4  -6  -4   13.11    0.71
   4  -6  -4   12.62    0.95
  -4  -6  -5    4.52    0.56
   4   6  -5    5.10    0.63
   4   6  -5    5.06    0.40
  -4   6   5    5.56    0.45
  -4  -6   5    5.74    0.45
   4   6   5    5.26    0.66
   4  -6  -5    4.85    0.36
   4  -6  -5    4.52    0.56
  -4   6   6   28.74    1.51
   4   6  -6   25.58    1.79
   4   6  -6   26.62    1.42
   4   6  -6   29.03    1.46
  -4  -6   6   27.75    1.49
   4  -6  -6   26.12    1.40
   4   6   6   23.83    1.76
   4  -6  -6   28.01    1.76
   4  -6  -6   26.07    1.37
  -4   6   7    7.50    0.74
   4   6  -7    7.02    0.53
   4   6  -7    7.14    0.50
  -4   6   7    8.42    0.60
   4   6  -7    6.56    0.82
   4  -6  -7    6.90    0.48
   4  -6  -7    6.25    0.75
   4   6   7    6.20    0.83
  -4  -6   7    6.85    0.54
   4  -6  -7    6.56    0.45
   4   6  -8    2.93    0.68
  -4   6   8    2.43    0.37
  -4   6   8    3.21    0.58
  -4  -6  -8    2.48    0.28
  -4  -6   8    2.15    0.33
   4  -6  -8    2.12    0.30
   4  -6  -8    2.02    0.54
   4   6   8    3.17    0.70
   4  -6  -8    3.02    0.30
  -4   6   9   11.93    0.83
   4   6  -9   11.58    0.74
  -4   6   9   11.90    1.07
   4   6  -9   10.72    0.77
   4   6   9   13.05    1.25
   4  -6  -9   10.21    0.72
  -4  -6   9   13.52    1.13
  -4  -6   9   12.85    0.79
   4  -6  -9   10.57    0.69
  -4   6  10   10.98    1.03
  -4   6  10   10.04    0.69
   4   6 -10    9.16    0.62
  -4  -6 -10    7.98    0.59
   4   6 -10    8.95    0.66
   4  -6 -10    9.12    0.61
   4   6  10    9.88    1.10
  -4  -6  10    7.73    0.58
  -4  -6  10   10.89    1.01
   4  -6 -10    9.04    0.58
   4   6 -11    1.38    0.27
   4   6 -11    1.90    0.27
  -4  -6 -11    1.86    0.28
  -4   6  11    1.81    0.50
  -4  -6  11    2.24    0.51
   4   6  11    2.11    0.57
   4  -6 -11    1.44    0.23
   4  -6 -11    2.03    0.24
  -4   6  12    2.05    0.51
   4   6 -12    2.45    0.27
   4   6 -12    2.18    0.30
   4  -6 -12    2.43    0.25
   4  -6 -12    2.68    0.29
  -4  -6  12    2.28    0.47
   4   6  12    2.24    0.53
  -4   6  13    0.96    0.34
   4   6 -13    1.27    0.21
   4   6  13    1.29    0.36
   4  -6 -13    1.28    0.16
   4  -6 -13    1.28    0.19
  -4  -6  13    1.08    0.29
  -5   6   0   55.57    2.70
   5   6   0   57.44    2.96
  -5  -6   0   52.14    2.72
   5  -6   0   56.26    2.91
  -5   6   1   11.27    0.62
   5   6  -1   11.09    0.85
   5  -6   1   10.44    0.79
  -5  -6  -1    9.72    0.63
   5  -6  -1   12.56    0.84
   5   6   1   11.41    0.80
  -5  -6   1   10.31    0.63
   5  -6   2   12.28    0.85
   5   6  -2   12.55    0.97
  -5   6   2   12.41    0.72
   5   6   2   13.03    0.86
   5  -6  -2   14.81    0.96
  -5  -6   2   12.00    0.72
   5  -6  -2   13.18    0.71
   5   6  -3   35.57    1.77
   5   6  -3   34.97    2.07
   5  -6  -3   36.00    1.73
   5   6   3   29.23    1.78
   5  -6  -3   36.70    2.01
   5   6  -4   77.07    4.28
   5   6  -4   82.54    3.95
   5  -6  -4   77.44    4.20
   5  -6  -4   82.72    3.90
   5   6  -5   13.87    1.15
  -5  -6  -5   12.87    0.78
   5   6  -5   13.92    0.80
   5  -6  -5   14.09    0.86
   5  -6  -5   14.74    1.09
  -5  -6   5   15.33    0.94
   5  -6  -5   13.88    0.77
   5   6   5   15.15    1.24
   5   6  -6   82.62    4.53
  -5   6   6   86.61    4.14
   5   6  -6   83.32    4.03
  -5  -6   6   79.45    4.11
   5  -6  -6   79.91    3.99
   5  -6  -6   83.81    4.44
   5  -6  -6   85.46    4.03
   5   6   6   76.23    4.44
   5   6  -7    0.36    0.18
   5   6  -7    0.32    0.28
  -5   6   7    0.69    0.31
  -5   6   7    0.80    0.23
   5   6  -7    0.24    0.15
   5   6   7    1.01    0.46
   5  -6  -7    0.27    0.15
  -5  -6   7    0.89    0.25
   5  -6  -7    0.37    0.13
  -5   6   8   24.90    1.42
   5   6  -8   23.76    1.31
  -5   6   8   25.09    1.65
   5   6  -8   21.85    1.81
   5  -6  -8   22.95    1.79
   5  -6  -8   23.91    1.27
   5   6   8   23.75    1.81
  -5  -6   8   24.80    1.40
  -5   6   9    7.26    0.82
  -5   6   9    6.32    0.59
   5   6  -9    6.82    0.52
   5   6  -9    7.46    0.58
   5  -6  -9    6.43    0.48
  -5  -6   9    6.67    0.56
   5  -6  -9    5.13    0.94
   5   6   9    7.65    0.99
   5  -6  -9    7.02    0.52
   5   6 -10   23.79    1.31
  -5   6  10   24.02    1.70
   5   6 -10   23.56    1.37
   5  -6 -10   24.63    1.28
   5  -6 -10   22.80    1.31
  -5  -6  10   25.38    1.71
  -5  -6  10   23.77    1.33
   5   6  10   23.51    1.82
   5   6 -11    6.25    0.46
   5   6 -11    5.45    0.50
  -5   6  11    5.25    0.74
   5  -6 -11    6.60    0.43
  -5  -6  11    5.93    0.75
   5  -6 -11    6.04    0.46
   5   6  11    5.91    0.84
   5   6 -12    7.24    0.49
  -5   6  12    7.54    0.79
   5   6 -12    7.03    0.53
   5   6  12    7.51    0.84
   5  -6 -12    7.01    0.50
   5  -6 -12    6.81    0.46
  -5  -6  12    8.68    0.78
   6  -6   0   53.37    2.80
   6   6   0   52.92    2.84
  -6  -6   0   49.76    2.59
  -6   6   0   53.11    2.57
  -6   6   1   99.99    4.80
   6   6  -1  103.31    5.12
   6  -6   1   98.39    5.02
   6   6   1  103.63    5.05
   6  -6  -1  106.09    5.07
  -6   6  -1   86.56    4.84
  -6  -6   1   98.59    4.82
   6   6  -2   60.53    2.95
   6  -6   2   60.76    3.11
   6   6  -2   58.35    3.26
  -6   6   2   59.72    2.94
  -6  -6   2   60.44    2.95
   6   6   2   61.16    3.11
   6  -6  -2   59.69    3.20
  -6   6  -2   57.77    2.91
   6  -6  -2   58.72    2.92
   6   6  -3   19.01    0.96
  -6  -6  -3   15.76    0.97
  -6   6   3   15.61    0.92
   6   6  -3   16.59    1.24
  -6  -6   3   16.31    0.92
   6  -6  -3   16.13    1.17
  -6   6  -3   16.67    0.89
   6  -6  -3   18.10    0.92
  -6   6   4   64.52    3.45
   6   6  -4   71.12    3.36
   6   6  -4   67.29    3.78
   6   6  -4   73.09    3.41
  -6   6  -4   63.61    3.34
  -6  -6   4   66.44    3.46
   6   6   4   68.40    3.76
   6  -6  -4   67.35    3.33
   6  -6  -4   73.15    3.36
   6  -6  -4   69.50    3.70
  -6  -6  -5    8.52    0.55
   6   6  -5    9.63    0.57
   6   6  -5    9.45    0.61
   6   6  -5    8.85    0.90
  -6   6   5    8.18    0.63
  -6  -6   5    8.39    0.63
   6  -6  -5    9.20    0.56
   6   6   5    8.19    0.88
   6  -6  -5    8.71    0.84
   6  -6  -5    8.99    0.53
   6   6  -6    2.63    0.30
  -6  -6  -6    2.53    0.29
   6   6  -6    2.63    0.60
  -6   6   6    2.46    0.37
   6   6  -6    2.25    0.32
  -6  -6   6    2.45    0.34
   6  -6  -6    2.54    0.53
   6   6   6    2.44    0.61
   6  -6  -6    2.33    0.27
   6  -6  -6    2.19    0.25
   6   6  -7    1.64    0.50
   6   6  -7    1.73    0.34
  -6   6   7    1.14    0.39
  -6   6   7    1.25    0.29
   6   6  -7    1.80    0.31
  -6  -6  -7    1.83    0.33
   6  -6  -7    1.46    0.23
  -6  -6   7    0.98    0.26
   6  -6  -7    1.51    0.24
   6  -6  -7    1.14    0.40
   6   6   7    1.18    0.49
   6   6  -8   34.83    1.77
  -6   6   8   33.32    1.87
   6   6  -8   34.93    1.83
   6   6  -8   34.17    2.41
  -6   6   8   33.28    2.09
  -6  -6   8   31.27    1.84
   6  -6  -8   33.71    1.72
   6   6   8   31.63    2.26
   6  -6  -8   33.73    1.77
   6  -6  -8   33.94    2.32
  -6   6   9    1.36    0.45
   6   6  -9    1.59    0.26
  -6   6   9    1.88    0.36
   6   6  -9    1.96    0.70
   6   6  -9    1.39    0.28
   6  -6  -9    1.55    0.23
   6   6   9    2.12    0.63
   6  -6  -9    1.61    0.27
  -6  -6   9    1.72    0.30
   6  -6  -9    1.43    0.58
   6   6 -10   12.23    0.74
  -6   6  10   10.81    0.81
   6   6 -10   12.50    0.80
  -6   6  10   11.30    1.05
   6   6  10   11.73    1.20
  -6  -6  10   11.90    1.09
   6  -6 -10   10.76    0.69
  -6  -6  10   11.42    0.77
   6  -6 -10   11.37    0.74
   6   6 -11    5.18    0.47
   6   6 -11    5.73    0.43
  -6   6  11    4.91    0.67
   6  -6 -11    5.40    0.39
   6   6  11    4.74    0.76
  -6  -6  11    5.07    0.69
   6  -6 -11    5.58    0.44
  -6   6  12    0.92    0.34
   6   6 -12    1.16    0.18
   6   6 -12    1.42    0.24
   6  -6 -12    1.21    0.18
  -6  -6  12    1.02    0.34
   6   6  12    1.40    0.41
   6  -6 -12    0.85    0.19
  -7   6   0   81.18    3.99
   7  -6   0   85.70    4.25
   7   6   0   81.40    4.29
  -7  -6   0   79.97    4.01
  -7   6   1   49.36    2.48
   7  -6   1   48.52    2.70
  -7  -6  -1   49.63    2.50
   7   6  -1   51.01    2.49
   7   6  -1   51.71    2.82
  -7  -6   1   46.00    2.49
  -7   6  -1   53.50    2.48
   7   6   1   47.25    2.71
   7  -6  -1   52.66    2.77
  -7  -6  -2   11.14    0.72
   7   6  -2   12.03    1.02
   7   6  -2   13.53    0.75
  -7   6   2   13.14    0.74
   7  -6   2   13.15    0.89
  -7   6  -2   12.84    0.71
   7   6   2   12.96    0.89
   7  -6  -2   13.11    0.99
   7  -6  -2   12.71    0.72
  -7  -6   2   12.39    0.74
  -7  -6  -3   51.48    2.87
   7   6  -3   63.08    2.88
   7   6  -3   62.05    3.33
  -7   6   3   52.84    2.85
  -7   6   3   57.69    2.88
   7   6  -3   64.59    2.92
   7  -6  -3   54.61    3.18
  -7  -6   3   55.99    2.88
   7  -6  -3   60.31    2.84
   7   6   3   57.25    3.27
  -7   6  -3   58.20    2.85
   7  -6  -3   60.34    2.87
  -7  -6  -4    5.36    0.39
   7   6  -4    5.45    0.40
   7   6  -4    5.63    0.43
   7   6  -4    5.79    0.72
   7  -6  -4    5.17    0.36
   7   6   4    3.58    0.71
  -7   6  -4    4.93    0.35
   7  -6  -4    6.14    0.67
   7  -6  -4    5.54    0.39
  -7   6   5    8.64    0.64
   7   6  -5    8.54    0.56
   7   6  -5    8.01    0.58
  -7  -6  -5    7.45    0.53
   7   6  -5    9.04    0.94
   7   6   5    9.17    0.94
   7  -6  -5    8.54    0.51
   7  -6  -5    8.16    0.54
  -7  -6   5    7.95    0.63
   7  -6  -5    8.65    0.86
  -7   6  -5    8.06    0.51
   7   6  -6   47.50    2.28
   7   6  -6   45.37    2.84
  -7   6   6   44.97    2.39
   7   6  -6   47.77    2.33
   7  -6  -6   42.05    2.69
   7  -6  -6   44.47    2.27
  -7  -6   6   39.98    2.37
   7   6   6   43.28    2.82
   7  -6  -6   45.04    2.23
   7   6  -7   22.85    1.26
   7   6  -7   19.67    1.73
  -7  -6  -7   21.71    1.24
  -7   6   7   25.46    1.40
  -7  -6   7   22.79    1.37
   7  -6  -7   22.46    1.21
   7  -6  -7   21.64    1.70
   7   6   7   24.35    1.78
  -7   6   8    9.67    0.76
  -7   6   8    9.83    0.92
   7   6  -8    9.72    0.67
   7   6  -8   10.77    0.74
   7   6  -8    9.92    1.20
   7  -6  -8   10.39    0.64
  -7  -6   8    9.87    0.76
   7   6   8    9.70    1.10
   7  -6  -8   10.33    0.67
   7  -6  -8    9.96    1.14
  -7   6   9   32.48    2.12
   7   6  -9   33.44    1.82
  -7   6   9   33.51    1.87
   7   6  -9   34.93    1.79
   7   6  -9   32.30    2.51
   7  -6  -9   28.23    2.32
   7  -6  -9   32.38    1.76
  -7  -6   9   32.89    1.84
   7   6   9   30.93    2.36
   7  -6  -9   35.67    1.74
  -7   6  10   17.80    1.14
   7   6 -10   17.22    1.04
  -7   6  10   18.47    1.38
   7   6 -10   16.90    1.25
   7   6  10   20.90    1.59
   7  -6 -10   17.28    1.01
  -7  -6  10   21.22    1.47
  -7  -6  10   20.13    1.12
   7  -6 -10   16.53    1.16
   7   6 -11   11.86    0.70
  -7   6  11   10.77    0.71
   7   6 -11   11.89    0.76
  -7   6  11   11.00    0.98
  -7  -6  11   10.48    1.01
   7   6  11   11.90    1.11
   7  -6 -11   11.32    0.67
   7  -6 -11   11.70    0.72
  -7   6  12    1.70    0.37
   7   6 -12    1.64    0.26
   7   6 -12    1.58    0.20
   7  -6 -12    2.19    0.22
   7  -6 -12    1.80    0.25
  -7  -6  12    1.89    0.38
   7   6  12    2.20    0.46
   8  -6   0   19.34    1.25
   8   6   0   18.09    1.28
  -8   6   0   18.33    0.99
  -8  -6   0   17.10    1.01
   8  -6   1    6.99    0.64
  -8   6   1    6.39    0.41
  -8   6   1    7.14    0.45
   8   6  -1    5.71    0.67
  -8  -6  -1    5.03    0.43
   8   6   1    6.98    0.83
   8   6   1    6.47    0.64
  -8  -6   1    6.78    0.46
   8  -6  -1    5.21    0.61
  -8   6  -1    5.49    0.41
  -8  -6  -2   12.23    0.78
  -8   6   2   13.01    0.82
   8   6  -2   13.67    0.79
   8  -6   2   14.37    0.94
   8   6  -2   14.24    1.13
   8   6  -2   14.29    0.76
   8   6   2   15.01    1.28
   8  -6  -2   14.04    1.06
  -8   6  -2   13.25    0.75
   8  -6  -2   13.28    0.75
   8  -6  -2   12.26    0.76
  -8   6   3   10.79    0.58
  -8   6   3   10.27    0.74
   8   6  -3    9.32    0.93
   8   6  -3    8.79    0.57
   8  -6  -3    8.88    0.58
  -8  -6   3   10.62    0.59
   8  -6  -3    8.33    0.54
   8   6   3   10.36    0.99
   8  -6  -3    8.75    0.85
  -8   6  -3    8.54    0.55
  -8   6   4   44.81    2.34
   8   6  -4   46.94    2.27
   8   6  -4   45.90    2.22
  -8   6   4   40.22    2.22
  -8   6   4   41.77    2.19
   8  -6  -4   45.61    2.22
   8   6   4   47.17    2.70
   8  -6  -4   41.52    3.15
  -8   6  -4   42.28    2.19
   8  -6  -4   45.74    2.18
  -8  -6   4   42.82    2.35
  -8  -6   4   41.65    2.18
   8   6  -5    7.46    0.55
  -8  -6  -5    6.10    0.48
   8   6  -5    7.42    0.51
  -8   6   5    7.64    0.61
   8   6  -5    7.23    0.88
   8  -6  -5    7.22    0.50
   8  -6  -5    7.54    0.47
   8   6   5    7.38    0.88
  -8  -6   5    6.87    0.60
   8  -6  -5    7.33    0.82
   8   6  -6   25.75    1.42
   8   6  -6   26.32    1.37
  -8   6   6   26.73    1.50
   8   6  -6   25.16    1.92
  -8  -6  -6   22.60    1.34
  -8   6  -6   24.56    1.32
   8  -6  -6   24.30    1.36
   8  -6  -6   25.71    1.84
   8  -6  -6   25.16    1.32
   8   6   6   26.06    1.86
  -8  -6   6   25.99    1.50
  -8  -6  -7    1.21    0.24
   8   6  -7    0.92    0.21
  -8   6   7    0.77    0.26
   8   6  -7    1.11    0.51
   8   6  -7    0.79    0.24
   8  -6  -7    1.21    0.23
   8  -6  -7    1.18    0.46
  -8  -6   7    1.00    0.30
   8  -6  -7    0.99    0.20
   8   6   7    1.15    0.53
  -8   6   8    1.94    0.46
  -8   6   8    1.65    0.35
  -8  -6  -8    2.16    0.29
   8   6  -8    2.45    0.31
   8   6  -8    1.63    0.63
   8   6  -8    2.91    0.39
  -8  -6   8    1.71    0.34
   8  -6  -8    2.50    0.29
   8  -6  -8    2.03    0.30
   8  -6  -8    1.01    0.48
   8   6   8    2.30    0.67
   8   6  -9    4.46    0.41
  -8   6   9    3.45    0.46
   8   6  -9    4.65    0.47
  -8   6   9    3.77    0.59
  -8  -6   9    4.16    0.47
   8  -6  -9    2.34    1.00
   8  -6  -9    4.74    0.38
   8  -6  -9    4.90    0.42
   8   6   9    4.24    0.81
  -8   6  10   12.63    0.93
   8   6 -10   15.56    0.87
   8   6 -10   15.41    0.93
  -8   6  10   14.32    1.14
  -8  -6  10   13.95    1.18
  -8  -6  10   14.63    0.93
   8  -6 -10   14.38    0.87
   8  -6 -10   14.91    0.83
   8   6  10   15.49    1.32
  -8   6  11    1.29    0.36
  -8   6  11    1.54    0.25
   8   6 -11    1.25    0.25
  -8  -6  11    1.29    0.38
   8  -6 -11    1.67    0.25
  -8  -6  11    1.62    0.21
   8   6  11    1.99    0.78
   8   6 -12    3.02    0.27
  -8   6  12    2.76    0.45
   8   6 -12    2.45    0.29
   8  -6 -12    2.55    0.27
   8  -6 -12    2.84    0.25
  -8  -6  12    3.56    0.61
   8   6  12    3.29    0.54
  -9  -6   0    2.05    0.28
  -9   6   0    2.17    0.27
   9   6   0    1.55    0.40
   9  -6   0    2.43    0.45
  -9   6   1   25.79    1.32
  -9  -6  -1   24.27    1.34
  -9   6   1   25.25    1.28
   9  -6   1   25.99    1.58
   9   6  -1   23.50    1.66
  -9   6  -1   22.77    1.29
  -9  -6   1   26.68    1.35
   9   6   1   25.44    1.59
  -9   6  -1   23.35    1.28
   9  -6  -1   22.92    1.59
   9   6  -2   19.22    1.58
  -9   6   2   20.43    1.25
   9  -6   2   20.49    1.27
  -9   6   2   20.71    1.14
   9   6  -2   19.70    1.12
   9   6  -2   21.15    1.12
  -9   6   2   20.40    1.10
  -9  -6  -2   21.48    1.16
   9  -6  -2   20.10    1.53
   9   6   2   22.09    1.58
   9   6   2   20.88    1.30
  -9  -6   2   20.16    1.15
  -9  -6   2   20.89    1.32
  -9   6  -2   21.63    1.12
  -9  -6  -3    4.03    0.36
   9   6  -3    4.73    0.35
  -9   6   3    3.49    0.32
   9   6  -3    4.37    0.38
  -9   6   3    3.61    0.34
   9   6  -3    4.85    0.76
  -9   6   3    3.60    0.42
  -9  -6   3    3.41    0.33
   9   6   3    4.04    0.76
   9  -6  -3    3.98    0.31
   9  -6  -3    4.05    0.34
  -9  -6   3    2.99    0.35
  -9   6  -3    4.36    0.33
   9  -6  -3    3.67    0.61
  -9  -6   3    2.94    0.41
   9   6  -4   64.67    2.95
   9   6  -4   61.58    3.00
  -9   6   4   59.53    3.09
  -9   6   4   57.34    2.92
   9   6  -4   60.18    3.54
  -9  -6  -4   54.83    2.96
  -9  -6   4   57.90    3.10
   9   6   4   60.49    3.46
  -9   6  -4   59.17    2.93
  -9  -6   4   57.74    2.92
   9  -6  -4   58.70    3.41
   9  -6  -4   58.50    2.95
   9  -6  -4   59.51    2.91
   9   6  -5   10.77    1.14
  -9   6   5   10.41    0.79
   9   6  -5   11.30    0.74
   9   6  -5   12.26    0.70
  -9  -6  -5    9.95    0.69
   9  -6  -5   10.85    1.06
  -9   6  -5   11.59    0.66
   9  -6  -5   10.89    0.68
   9  -6  -5   11.16    0.65
  -9  -6   5    9.29    0.78
   9   6   5   10.79    1.14
   9   6  -6    2.07    0.62
  -9  -6  -6    1.85    0.28
   9   6  -6    1.77    0.30
  -9   6   6    2.45    0.41
   9   6  -6    1.60    0.25
   9  -6  -6    1.74    0.23
   9   6   6    3.09    0.70
   9  -6  -6    1.51    0.50
  -9  -6   6    2.85    0.44
  -9   6  -6    2.38    0.26
   9  -6  -6    1.63    0.27
   9   6  -7   22.15    1.25
  -9   6   7   25.21    1.43
   9   6  -7   22.53    1.32
   9  -6  -7   21.67    1.21
   9   6   7   25.24    1.83
  -9  -6   7   24.05    1.41
   9  -6  -7   21.00    1.25
  -9   6  -7   20.67    1.21
  -9   6   8    9.60    0.80
  -9   6   8    9.91    0.96
  -9  -6  -8    9.74    0.70
   9   6  -8   11.54    0.73
   9   6  -8   10.21    1.26
   9   6  -8   12.51    0.79
   9  -6  -8   10.43    1.18
   9  -6  -8   11.90    0.72
   9   6   8   10.02    1.15
   9  -6  -8   11.98    0.69
  -9  -6   8    9.93    0.80
  -9   6   9   21.40    1.33
   9   6  -9   23.85    1.23
   9   6  -9   21.78    1.28
  -9   6   9   20.16    1.48
   9   6   9   23.08    1.74
  -9  -6   9   21.53    1.32
   9  -6  -9   21.94    1.18
   9  -6  -9   22.42    1.24
   9   6 -10    0.62    0.22
  -9   6  10    0.53    0.21
  -9   6  10    0.84    0.34
   9   6 -10    0.83    0.18
   9  -6 -10    0.54    0.14
   9  -6 -10    0.64    0.19
   9   6  10    0.89    0.47
  -9  -6  10    0.93    0.23
  -9  -6  10    1.30    0.43
   9   6 -11   10.15    0.59
  -9   6  11    8.83    0.61
   9   6 -11   10.28    0.64
  -9   6  11    8.11    0.77
  -9  -6  11    9.03    0.57
   9  -6 -11    9.49    0.63
  -9  -6  11    9.99    0.85
   9  -6 -11    9.95    0.56
   9   6  11   10.19    0.95
 -10   6   0   36.04    1.84
 -10   6   0   37.49    1.88
 -10  -6   0   36.11    1.91
  10   6   0   36.44    2.25
  10  -6   0   34.43    2.27
 -10   6   1    5.70    0.59
 -10   6   1    6.32    0.44
  10  -6   1    6.26    0.68
 -10   6   1    6.12    0.46
 -10  -6  -1    6.28    0.50
  10   6  -1    6.07    0.74
  10  -6  -1    6.49    0.71
 -10   6  -1    6.36    0.43
 -10  -6   1    6.29    0.49
 -10   6  -1    7.16    0.48
  10   6   1    6.30    0.68
 -10   6   2    4.22    0.47
  10   6  -2    3.75    0.69
  10   6  -2    3.80    0.32
 -10   6   2    3.68    0.33
 -10  -6  -2    3.79    0.38
 -10   6   2    4.02    0.36
  10   6   2    4.18    0.46
  10   6   2    4.97    0.85
 -10   6  -2    4.01    0.34
 -10  -6   2    4.09    0.39
 -10  -6   2    3.24    0.45
 -10   6  -2    4.15    0.34
  10  -6  -2    4.38    0.68
  10   6  -3    7.21    0.90
  10   6  -3    7.08    0.51
 -10   6   3    8.63    0.53
 -10  -6  -3    7.24    0.56
 -10   6   3    8.86    0.57
  10   6  -3    6.97    0.54
 -10   6   3    8.71    0.67
  10  -6  -3    7.16    0.48
 -10  -6   3    9.18    0.54
 -10   6  -3    7.21    0.52
 -10  -6   3    8.32    0.67
 -10  -6   3    8.11    0.57
  10   6   3    9.79    1.11
 -10   6  -3    7.43    0.52
  10  -6  -3    8.11    0.87
  10   6  -4   27.18    1.42
  10   6  -4   24.04    1.89
 -10   6   4   23.94    1.34
 -10   6   4   23.20    1.49
  10   6  -4   28.02    1.37
 -10  -6  -4   26.34    1.42
  10   6   4   24.74    1.87
 -10   6  -4   27.35    1.37
  10  -6  -4   25.50    1.37
 -10  -6   4   24.45    1.52
 -10   6  -4   24.14    1.49
  10  -6  -4   25.35    1.32
  10  -6  -4   27.75    1.87
 -10   6   5   25.11    1.48
  10   6  -5   25.27    1.31
  10   6  -5   23.04    1.89
 -10  -6  -5   22.13    1.33
 -10   6  -5   25.34    1.31
  10  -6  -5   22.66    1.78
  10   6   5   26.34    1.88
  10  -6  -5   24.50    1.35
  10  -6  -5   23.43    1.27
 -10  -6   5   23.50    1.47
  10   6  -6   13.07    0.79
 -10  -6  -6   12.27    0.80
  10   6  -6   12.59    1.33
  10   6  -6   12.14    0.83
 -10   6   6   12.61    0.93
 -10   6  -6   12.61    0.76
  10  -6  -6   12.52    1.25
 -10  -6   6   12.21    0.92
  10   6   6   12.77    1.28
  10  -6  -6   13.81    0.75
  10  -6  -6   12.85    0.79
  10   6  -7    9.37    0.68
  10   6  -7    9.50    0.62
 -10   6   7    8.38    0.73
 -10  -6  -7    8.73    0.62
  10   6  -7    7.79    1.22
  10  -6  -7    8.97    0.61
 -10  -6   7    7.73    0.71
  10  -6  -7    9.09    0.57
  10  -6  -7    8.08    1.16
  10   6   7    9.29    1.12
 -10   6  -7    9.40    0.59
 -10   6   8    4.00    0.58
  10   6  -8    4.04    0.45
 -10   6   8    4.22    0.51
  10   6  -8    4.79    0.42
  10  -6  -8    4.67    0.37
  10  -6  -8    5.84    1.36
 -10   6  -8    4.49    0.43
  10   6   8    4.72    0.89
 -10  -6   8    4.26    0.49
  10  -6  -8    4.63    0.42
 -10   6   9    4.92    0.59
 -10   6   9    4.18    0.47
  10   6  -9    3.96    0.38
  10   6  -9    3.44    0.41
 -10  -6  -9    3.72    0.39
 -10  -6   9    4.53    0.48
  10   6   9    5.60    0.85
  10  -6  -9    3.91    0.34
  10  -6  -9    3.88    0.39
  10   6 -10    7.45    0.52
 -10   6  10    6.96    0.69
  10   6 -10    7.47    0.55
  10  -6 -10    8.11    0.55
  10  -6 -10    7.34    0.52
 -10  -6  10    6.77    0.72
 -10  -6  10    7.15    1.04
 -10   6  11    6.14    0.60
  10   6 -11    5.98    0.45
 -10   6  11    6.29    0.45
  10   6 -11    6.19    0.42
 -10  -6  11    6.71    0.65
  10  -6 -11    6.63    0.45
  10  -6 -11    6.50    0.40
 -11   6   0   16.22    0.93
  11  -6   0   15.62    1.21
  11   6   0   16.86    1.29
 -11  -6   0   15.68    0.96
 -11   6   0   14.22    1.03
 -11   6   1   22.65    1.18
 -11   6   1   21.29    1.37
  11   6  -1   21.41    1.63
 -11  -6  -1   21.52    1.24
  11  -6   1   20.30    1.46
 -11   6   1   22.87    1.22
 -11   6  -1   21.07    1.20
 -11  -6   1   20.85    1.36
 -11  -6   1   22.45    1.25
  11   6   1   23.69    1.52
  11  -6  -1   21.59    1.55
 -11   6  -1   21.17    1.17
 -11   6   2    0.49    0.18
  11   6  -2    0.77    0.39
 -11   6   2    0.30    0.15
 -11   6   2    0.68    0.27
 -11  -6  -2    0.98    0.24
 -11  -6   2    0.53    0.26
 -11  -6   2    0.43    0.18
  11  -6  -2    0.81    0.37
 -11   6  -2    0.91    0.20
 -11   6  -2    0.77    0.17
 -11  -6   2    0.43    0.20
 -11   6   3   62.29    3.11
  11   6  -3   59.62    3.11
 -11  -6  -3   65.22    3.20
 -11   6   3   63.67    3.32
  11   6  -3   64.00    3.77
 -11   6   3   59.21    3.15
  11  -6  -3   61.71    3.63
 -11  -6   3   63.58    3.12
  11   6   3   68.37    3.75
 -11  -6   3   60.85    3.31
 -11  -6   3   61.51    3.17
 -11   6  -3   65.79    3.16
  11   6  -4   81.12    3.89
  11   6  -4   78.85    4.61
 -11   6   4   81.74    4.11
 -11   6   4   77.50    3.89
  11  -6  -4   79.73    4.49
 -11  -6   4   77.42    4.11
 -11   6  -4   79.66    3.90
  11   6   4   83.88    4.53
  11  -6  -4   76.07    3.86
 -11  -6   4   79.20    3.89
  11   6  -5   24.25    1.95
 -11  -6  -5   23.94    1.34
 -11   6   5   23.62    1.46
  11   6  -5   25.01    1.28
  11   6  -5   22.65    1.32
 -11   6  -5   24.79    1.30
  11  -6  -5   22.51    1.95
 -11  -6   5   23.09    1.46
  11   6   5   25.60    1.90
  11  -6  -5   23.04    1.24
 -11   6  -5   21.29    1.28
  11   6  -6   12.31    0.82
  11   6  -6   12.50    1.37
 -11  -6  -6   13.16    0.81
  11   6  -6   12.30    0.77
 -11   6  -6   12.86    0.77
  11  -6  -6   12.21    0.77
  11  -6  -6   12.65    0.73
  11  -6  -6   12.19    1.25
 -11  -6  -7    0.27    0.18
  11   6  -7    0.32    0.17
  11   6  -7    0.43    0.44
  11   6  -7    0.26    0.20
 -11   6   7    0.43    0.25
  11  -6  -7    0.23    0.38
 -11  -6   7    0.39    0.25
  11   6   7    0.37    0.48
  11  -6  -7    0.31    0.18
  11  -6  -7    0.37    0.15
 -11   6  -7    0.31    0.15
  11   6  -8    7.58    0.58
  11   6  -8    7.45    0.54
 -11   6   8    7.68    0.75
 -11  -6  -8    7.04    0.54
 -11   6   8    7.76    0.66
 -11   6  -8    7.66    0.54
  11  -6  -8    7.39    0.55
  11   6   8    9.19    1.06
  11  -6  -8    7.33    0.50
 -11  -6   8    8.94    0.70
  11   6  -9   22.16    1.27
  11   6  -9   22.61    1.22
 -11  -6  -9   20.74    1.22
 -11   6   9   22.85    1.35
 -11   6   9   22.19    1.47
  11  -6  -9   23.12    1.24
  11  -6  -9   22.75    1.19
 -11  -6   9   23.43    1.35
  11   6   9   26.17    1.75
 -11   6  10    1.25    0.25
 -11   6  10    1.21    0.28
  11   6 -10    1.83    0.21
  11   6 -10    2.15    0.27
 -11  -6  10    1.97    0.45
 -11  -6  10    1.37    0.24
  11   6  10    2.22    0.54
 -12   6   0   34.91    1.87
  12  -6   0   35.12    2.26
 -12   6   0   37.19    1.94
 -12  -6   0   38.44    1.98
 -12   6   1   11.45    0.68
 -12  -6  -1   10.96    0.75
 -12   6   1   11.94    0.73
  12   6  -1   10.09    1.07
 -12   6   1   11.28    0.91
 -12   6  -1   10.40    0.71
  12   6   1   10.65    0.94
  12  -6  -1   10.49    1.02
 -12  -6   1   11.46    0.76
 -12   6  -1   10.00    0.67
 -12  -6  -2    0.90    0.24
 -12   6   2    1.05    0.32
 -12   6   2    1.34    0.21
  12   6  -2    1.00    0.48
 -12   6   2    1.09    0.23
 -12   6  -2    1.13    0.23
 -12  -6   2    0.89    0.24
  12  -6  -2    0.79    0.38
 -12   6  -2    1.29    0.21
 -12  -6   2    1.47    0.25
 -12  -6   2    0.93    0.31
 -12  -6  -3   19.17    1.21
 -12   6   3   22.30    1.15
 -12   6   3   22.94    1.37
  12   6  -3   18.04    1.64
 -12   6   3   22.33    1.20
 -12   6  -3   19.36    1.14
 -12  -6   3   22.98    1.17
 -12   6  -3   18.63    1.17
 -12  -6   3   22.29    1.37
 -12  -6   3   22.01    1.21
  12  -6  -3   18.91    1.59
  12   6  -4    9.40    1.29
 -12  -6  -4    8.78    0.63
 -12   6   4    8.57    0.74
 -12   6   4    8.06    0.56
  12   6  -4    7.03    0.51
 -12   6  -4    8.34    0.56
 -12   6  -4    8.61    0.59
  12   6   4    8.93    1.11
 -12  -6   4    8.85    0.76
 -12  -6   4    8.50    0.55
  12  -6  -4    8.67    0.98
 -12   6   5   37.80    2.13
  12   6  -5   33.09    2.56
 -12  -6  -5   38.56    2.00
  12   6  -5   34.68    1.89
 -12   6  -5   37.54    1.92
 -12  -6   5   36.98    2.14
  12   6   5   38.42    2.54
 -12   6  -5   39.70    1.96
  12  -6  -5   37.91    2.54
 -12   6   6    9.81    0.77
  12   6  -6    8.63    1.29
  12   6  -6    7.81    0.56
 -12  -6  -6    8.79    0.62
 -12   6  -6    8.02    0.57
 -12   6  -6    8.42    0.58
  12  -6  -6    7.44    1.10
 -12  -6   6   10.27    0.79
  12  -6  -6    7.69    0.52
 -12  -6  -7    9.33    0.63
 -12   6   7    7.99    0.72
  12   6  -7    8.92    0.58
  12   6  -7    7.85    0.61
 -12   6   7    8.03    0.76
  12   6  -7   10.96    1.27
 -12   6  -7    9.57    0.60
 -12  -6   7    9.17    0.75
  12   6   7    9.09    1.10
  12  -6  -7    8.69    0.54
  12  -6  -7    8.95    1.13
  12   6  -8    5.29    0.46
 -12  -6  -8    6.26    0.47
  12   6  -8    5.84    0.43
  12  -6  -8    5.82    0.40
 -12   6  -8    5.82    0.45
  12   6  -9    0.79    0.20
 -12   6   9    0.98    0.30
 -12  -6  -9    0.75    0.19
  12   6  -9    0.53    0.15
 -12   6   9    0.99    0.26
  12  -6  -9    0.79    0.21
 -12  -6   9    0.74    0.21
  12   6   9    1.22    0.45
 -12   6  10    0.82    0.28
 -12   6  10    0.99    0.23
  12   6 -10    0.72    0.13
 -12  -6  10    0.76    0.28
 -12  -6  10    0.84    0.19
  13   6   0    0.64    0.36
 -13   6   0    0.61    0.21
  13  -6   0    0.51    0.36
 -13   6   0    0.80    0.19
 -13  -6   0    0.36    0.21
 -13   6   1    5.36    0.62
 -13   6   1    5.44    0.48
 -13   6   1    5.43    0.44
 -13  -6  -1    6.48    0.54
 -13   6  -1    5.68    0.45
 -13  -6   1    4.90    0.49
 -13   6  -1    5.98    0.48
 -13  -6   1    5.78    0.47
 -13  -6   1    5.04    0.65
  13   6  -2   22.90    1.80
 -13  -6  -2   22.81    1.34
 -13   6   2   23.57    1.30
 -13   6   2   23.15    1.46
 -13   6   2   24.10    1.25
 -13   6  -2   23.05    1.30
 -13  -6   2   24.26    1.27
  13  -6  -2   20.68    1.67
 -13   6  -2   22.70    1.25
 -13  -6   2   22.33    1.45
 -13  -6   2   22.43    1.32
 -13   6   3    1.58    0.36
 -13   6   3    1.70    0.29
 -13   6   3    1.23    0.21
  13   6  -3    1.92    0.59
 -13  -6   3    1.39    0.26
 -13  -6   3    1.80    0.40
  13  -6  -3    2.42    0.57
 -13  -6   3    1.22    0.22
 -13  -6  -4    3.95    0.43
 -13   6   4    4.76    0.40
  13   6  -4    3.14    0.76
 -13   6   4    4.65    0.58
 -13   6  -4    3.91    0.39
  13  -6  -4    3.37    0.71
 -13   6  -4    4.71    0.53
 -13  -6   4    5.24    0.66
 -13  -6   4    4.25    0.37
  13   6  -5    6.48    1.08
 -13  -6  -5    7.17    0.57
 -13   6   5    7.54    0.68
 -13  -6   5    7.80    0.70
 -13   6  -5    7.61    0.54
 -13   6  -5    6.99    0.51
  13  -6  -5    7.60    0.95
  13   6  -6    0.72    0.51
 -13  -6  -6    0.71    0.21
  13   6  -6    0.45    0.13
 -13   6   6    0.47    0.24
 -13   6  -6    0.85    0.20
 -13  -6   6    0.60    0.27
  13  -6  -6    0.00    0.36
 -13   6  -6    0.88    0.20
  13   6  -7    7.36    0.63
 -13  -6  -7    9.63    0.62
 -13   6   7    8.93    0.72
 -13   6   7    9.09    0.76
 -13   6  -7    9.25    0.59
 -13   6  -7    8.58    0.58
 -13  -6   7    8.80    0.72
 -13  -6  -8    6.26    0.48
 -13   6   8    7.19    0.62
  13   6  -8    6.20    0.40
 -13   6  -8    6.74    0.48
  13   6  -9    7.02    0.45
 -13   6   9    6.82    0.55
 -13   6   9    6.06    0.61
 -13  -6   9    7.50    0.55
 -14  -6   0    2.86    0.40
 -14   6   0    3.06    0.38
 -14   6   1    1.76    0.28
  14   6  -1    2.18    0.61
 -14  -6  -1    1.86    0.32
 -14  -6   1    2.11    0.53
  14  -6  -1    1.82    0.53
 -14  -6   1    2.08    0.33
 -14   6  -1    1.91    0.30
 -14   6   2   45.08    2.28
 -14  -6  -2   46.10    2.39
 -14   6   2   43.74    2.49
 -14   6   2   43.36    2.32
 -14   6  -2   47.05    2.30
 -14   6  -2   46.92    2.35
 -14  -6   2   45.48    2.30
  14  -6  -2   42.09    2.76
 -14  -6   2   43.53    2.50
 -14   6   3    1.21    0.21
 -14   6   3    1.63    0.38
 -14  -6  -3    1.52    0.28
 -14   6   3    0.98    0.24
  14   6  -3    1.42    0.55
 -14   6  -3    1.95    0.26
  14  -6  -3    1.10    0.45
 -14  -6   3    1.02    0.31
 -14  -6   3    0.83    0.19
 -14   6  -3    1.51    0.27
 -14   6   4   17.51    1.08
 -14  -6  -4   22.62    1.22
 -14   6   4   19.62    1.30
  14   6  -4   20.93    2.35
 -14   6  -4   21.84    1.17
  14  -6  -4   17.04    1.98
 -14   6  -4   20.93    1.12
 -14  -6   4   21.09    1.34
 -14   6   5    0.25    0.21
 -14  -6  -5    0.10    0.15
 -14   6  -5    0.12    0.14
 -14  -6   5    0.06    0.19
 -14   6  -5    0.19    0.14
 -14   6   6    2.26    0.39
 -14  -6  -6    2.98    0.35
 -14   6  -6    2.79    0.30
 -14   6  -6    2.60    0.28
 -14  -6   6    1.98    0.37
 -14  -6  -7    0.56    0.18
 -14   6   7    0.79    0.36
 -14   6   7    0.67    0.25
 -14   6  -7    1.16    0.20
 -14  -6  -8    8.04    0.53
 -14   6   8    8.78    0.65
 -14  -6  -8    7.87    0.51
 -14   6   8    8.10    0.87
 -14  -6   8    8.74    0.63
 -15  -6   0   20.71    1.22
 -15   6   0   20.75    1.19
 -15  -6   0   20.80    1.16
 -15   6   0   19.97    1.13
 -15   6   1    0.89    0.19
 -15  -6  -1    1.11    0.26
 -15  -6  -1    1.27    0.23
 -15   6   1    1.18    0.25
 -15  -6   1    1.52    0.29
 -15   6  -1    1.62    0.23
 -15  -6   1    0.90    0.20
 -15   6  -1    1.67    0.29
 -15   6   2   10.00    0.77
 -15  -6  -2    9.95    0.70
 -15  -6  -2   10.76    0.66
 -15   6   2    9.71    0.83
 -15   6   2    8.15    0.59
 -15  -6   2    9.02    0.61
 -15   6  -2   10.22    0.67
 -15  -6   2    9.05    0.69
 -15  -6   2    8.21    0.79
 -15   6  -2   10.18    0.63
 -15   6   3    7.99    0.58
 -15  -6  -3   10.50    0.70
 -15  -6  -3   10.16    0.64
 -15   6   3    8.50    0.76
 -15  -6   3    8.07    0.57
 -15   6  -3   10.97    0.66
 -15   6  -3    9.90    0.61
 -15  -6   3    8.99    0.79
 -15   6   4    9.27    0.74
 -15  -6  -4    8.54    0.58
 -15  -6  -4    8.01    0.63
 -15   6  -4    8.30    0.55
 -15  -6   4    9.11    0.74
 -15   6  -4    8.47    0.59
 -15   6   5    5.85    0.60
 -15  -6  -5    6.70    0.62
 -15  -6  -5    5.18    0.47
 -15   6  -5    5.09    0.42
 -15   6  -5    5.33    0.41
 -15  -6   5    5.87    0.57
 -15   6   6    1.47    0.29
 -15  -6  -6    2.09    0.28
 -15   6   6    1.91    0.35
 -15  -6  -6    2.03    0.25
 -15   6  -6    1.76    0.24
 -15  -6   6    2.04    0.35
 -15   6  -6    2.44    0.27
 -15   6   7    1.58    0.28
 -15  -6  -7    2.51    0.27
 -15  -6  -7    2.46    0.25
 -15   6   7    2.01    0.31
 -15   6  -7    2.29    0.26
 -15   6  -7    2.37    0.25
 -15  -6   7    2.24    0.36
 -16  -6   0   19.29    1.15
 -16   6   0   19.88    1.08
 -16  -6   0   20.32    1.10
 -16   6   0   18.92    1.12
 -16   6   1    2.96    0.32
 -16  -6  -1    4.48    0.38
 -16   6   1    3.01    0.36
 -16  -6   1    2.85    0.34
 -16   6  -1    4.26    0.38
 -16  -6   1    3.17    0.37
 -16   6  -1    4.08    0.35
 -16  -6  -2    3.19    0.34
 -16  -6  -2    3.28    0.39
 -16   6   2    3.68    0.37
 -16   6   2    3.39    0.32
 -16   6   2    4.35    0.58
 -16  -6   2    4.13    0.56
 -16  -6   2    2.83    0.34
 -16   6  -2    2.89    0.34
 -16   6  -2    2.93    0.31
 -16  -6   2    3.41    0.32
 -16  -6  -3    4.90    0.43
 -16  -6  -3    4.70    0.38
 -16   6   3    3.22    0.49
 -16  -6   3    3.32    0.29
 -16   6  -3    4.68    0.39
 -16  -6   3    3.23    0.47
 -16   6  -3    4.54    0.36
 -16  -6  -4    3.51    0.34
 -16  -6  -4    3.48    0.38
 -16   6   4    4.04    0.48
 -16   6  -4    3.42    0.31
 -16  -6   4    3.51    0.47
 -16   6  -4    3.25    0.34
 -16  -6  -5    2.45    0.27
 -16   6   5    1.95    0.33
 -16  -6  -5    2.21    0.29
 -16  -6   5    1.80    0.32
 -16   6  -5    2.38    0.28
 -16   6  -5    2.12    0.25
 -16  -6  -6    4.65    0.39
 -16  -6  -6    4.93    0.35
 -16   6   6    4.86    0.47
 -16   6  -6    4.82    0.48
 -16   6  -6    4.85    0.37
 -16  -6   6    4.37    0.46
 -17   6   0    5.02    0.43
 -17  -6   0    5.21    0.43
 -17   6   1    3.06    0.33
 -17   6   1    2.12    0.30
 -17  -6  -1    2.92    0.35
 -17  -6   1    3.15    0.29
 -17   6  -1    2.10    0.29
 -17  -6  -2    5.95    0.44
 -17  -6  -2    5.88    0.48
 -17   6   2    4.72    0.45
 -17   6   2    5.47    0.40
 -17   6  -2    6.38    0.46
 -17  -6   2    5.71    0.38
 -17   6  -2    6.19    0.42
 -17   6   3    0.63    0.28
 -17  -6  -3    0.39    0.15
 -17  -6  -3    0.31    0.17
 -17  -6   3    0.11    0.25
 -17   6  -3    0.22    0.15
 -17   6  -3    0.37    0.13
 -17  -6  -4    0.10    0.12
 -17   6   4    0.12    0.19
 -17  -6  -4    0.12    0.14
 -17   6  -4    0.25    0.13
 -17   6  -4    0.18    0.11
 -17  -6   4    0.10    0.27
 -17   6   5    3.35    0.40
 -17  -6  -5    3.16    0.29
 -17  -6  -5    3.78    0.33
 -17   6  -5    3.04    0.30
 -17  -6   5    3.93    0.40
 -18   6   0    0.58    0.17
 -18   6   0    0.70    0.15
 -18  -6   0    0.59    0.16
 -18  -6   0    0.52    0.13
 -18   6   1    0.38    0.12
 -18  -6  -1    0.26    0.12
 -18  -6  -1    0.17    0.13
 -18   6  -1    0.37    0.12
 -18   6  -1    0.28    0.15
 -18  -6   1    0.36    0.11
 -18  -6  -2    3.81    0.35
 -18  -6  -2    3.77    0.32
 -18   6  -2    3.95    0.31
 -18   6  -2    3.82    0.34
   0  -7   0    0.07    0.14
   0  -7  -1   42.74    2.30
   0  -7   1   41.07    2.27
   0  -7  -2    0.09    0.16
   0  -7   2    0.06    0.15
   0  -7  -3  106.79    5.41
   0  -7  -4   -0.13    0.08
   0  -7  -4    0.06    0.17
   0   7  -5  156.02    7.44
   0  -7  -5  145.01    7.20
   0  -7  -5  149.82    7.54
   0   7  -5  151.43    7.59
   0  -7  -6   -0.10    0.07
   0   7   6   -0.04    0.14
   0  -7   6    0.10    0.13
   0   7  -6   -0.12    0.16
   0   7   6    0.13    0.25
   0   7  -6    0.11    0.12
   0  -7  -7   79.12    3.80
   0  -7  -7   76.68    4.25
   0  -7   7   82.15    4.16
   0   7   7   76.95    4.18
   0  -7   7   79.52    3.84
   0   7   7   76.11    3.90
   0   7  -7   73.15    4.20
   0   7   8   -0.09    0.27
   0  -7  -8   -0.01    0.10
   0  -7   8    0.19    0.32
   0  -7   8   -0.06    0.12
   0   7  -8    0.23    0.16
   0   7   8    0.16    0.16
   0   7 -10    0.13    0.16
   0  -7 -10    0.23    0.14
   0   7  10    0.05    0.36
   0   7  11    2.50    0.61
   0   7 -11    2.50    0.34
   0  -7 -11    3.13    0.31
   0  -7 -11    2.26    0.29
   0   7 -11    2.68    0.32
   0  -7 -12    0.10    0.13
   0   7 -12    0.08    0.14
   0   7 -12   -0.08    0.15
   0   7  12   -0.05    0.28
   0  -7 -12   -0.03    0.12
   0  -7 -13   19.18    1.08
   0   7  13   21.28    1.39
   1  -7   0  163.22   10.08
  -1  -7   0  167.34   10.27
  -1  -7  -1   49.97    2.46
   1  -7   1   47.59    2.42
  -1  -7   1   41.43    2.41
   1  -7  -1   40.15    2.40
  -1  -7  -2   42.58    2.29
   1  -7   2   40.37    2.24
   1  -7  -2   41.12    2.27
  -1  -7  -3   16.78    1.20
   1  -7  -3   18.89    1.07
   1  -7  -3   20.10    1.22
  -1  -7  -4   48.32    2.37
   1   7  -4   45.07    2.35
  -1  -7  -4   43.15    2.60
   1   7  -4   48.49    2.68
   1  -7  -4   50.96    2.62
   1   7  -5  120.83    5.85
   1   7  -5  107.26    5.46
  -1  -7  -5  104.28    5.75
   1  -7  -5  116.19    5.42
  -1   7  -5  111.97    5.80
   1   7   5  123.33    5.52
  -1   7  -5  104.91    5.44
   1   7  -6    5.90    0.42
  -1  -7  -6    5.76    0.66
  -1   7   6    4.48    0.45
   1   7   6    5.15    0.89
  -1   7  -6    6.76    0.67
  -1  -7   6    4.71    0.42
   1   7   6    4.33    0.44
   1  -7  -6    7.13    0.69
  -1   7  -6    6.46    0.42
  -1   7   7    9.91    0.88
   1   7  -7    8.87    0.90
  -1   7   7    8.09    0.65
  -1  -7  -7    9.19    0.93
   1   7  -7    8.33    0.60
   1  -7  -7    9.54    0.56
   1   7   7    9.38    0.64
  -1   7  -7    8.89    0.59
   1   7   7    9.52    0.91
   1  -7  -7    8.58    0.56
  -1  -7   7   10.09    0.62
   1  -7  -7    9.25    0.89
  -1  -7  -8   31.29    1.64
  -1   7   8   32.07    1.77
   1   7  -8   30.28    1.71
  -1   7   8   33.22    2.07
   1   7   8   31.17    2.08
   1  -7  -8   31.66    1.63
  -1   7  -8   28.42    1.68
  -1  -7   8   35.76    2.05
  -1  -7   8   34.03    1.69
   1  -7  -8   31.55    1.65
  -1   7   9   43.90    2.62
  -1  -7  -9   43.21    2.16
   1   7  -9   38.15    2.16
   1   7  -9   39.65    2.20
  -1   7   9   43.90    2.18
  -1  -7   9   44.59    2.54
   1   7   9   41.50    2.64
   1  -7  -9   41.38    2.15
   1  -7  -9   42.34    2.12
  -1  -7 -10   18.11    1.15
  -1   7 -10   17.26    1.05
   1  -7 -10   17.60    1.01
   1   7 -11   18.55    1.07
  -1  -7 -11   18.19    1.00
   1   7 -11   18.99    1.04
  -1   7  11   15.69    1.40
  -1  -7 -11   18.38    1.02
   1   7  11   16.29    1.42
   1  -7 -11   18.83    1.00
   1  -7 -11   18.52    1.03
  -1   7  12    5.36    0.76
   1   7 -12    7.12    0.50
  -1  -7 -12    7.00    0.49
   1   7 -12    6.40    0.47
   1  -7 -12    7.09    0.45
   1  -7 -12    6.79    0.48
   1   7  12    6.23    0.79
  -1  -7 -13    0.21    0.24
   1   7 -13    0.25    0.12
   1   7 -13    0.33    0.14
  -1   7  13    0.31    0.27
   1  -7 -13    0.52    0.15
   1   7  13    0.56    0.30
  -2  -7   0    7.17    0.64
   2  -7   0    7.98    0.64
  -2  -7  -1    7.87    0.67
   2  -7   1    7.76    0.63
   2  -7  -1    8.00    0.65
  -2  -7  -2   37.97    2.10
   2   7  -2   38.06    2.16
   2  -7   2   34.39    2.01
   2  -7  -2   38.28    2.08
   2   7  -3    8.10    0.56
   2   7  -3    9.37    0.82
  -2  -7  -3    9.77    0.77
   2  -7  -3    9.69    0.53
   2  -7  -3    9.32    0.75
   2   7  -4    3.10    0.54
   2   7  -4    3.01    0.29
  -2  -7  -4    2.89    0.47
   2  -7  -4    3.41    0.50
   2  -7  -4    2.86    0.25
   2   7  -5    2.60    0.28
  -2  -7  -5    2.66    0.47
  -2  -7  -5    3.16    0.30
   2   7  -5    3.45    0.56
   2  -7  -5    2.54    0.45
   2  -7  -5    2.45    0.23
   2   7  -6   38.63    2.30
   2   7  -6   32.44    1.91
  -2  -7  -6   36.63    2.24
  -2  -7  -6   37.86    1.86
  -2   7   6   38.67    2.03
  -2   7   6   38.04    2.18
   2   7   6   36.24    2.23
  -2   7  -6   36.81    2.23
   2   7   6   38.91    2.02
   2  -7  -6   37.64    2.24
   2   7  -7   22.04    1.60
  -2   7   7   22.14    1.30
   2   7  -7   22.24    1.25
  -2   7   7   24.12    1.52
   2   7  -7   21.77    1.25
   2  -7  -7   23.65    1.61
   2   7   7   21.69    1.57
   2   7   7   20.37    1.22
  -2  -7   7   23.66    1.26
  -2   7  -7   22.36    1.21
   2  -7  -7   21.85    1.18
   2  -7  -7   22.09    1.18
  -2   7   8    2.13    0.37
  -2   7   8    2.57    0.57
   2   7  -8    2.84    0.37
  -2  -7  -8    2.90    0.27
   2   7  -8    2.99    0.35
   2  -7  -8    2.72    0.28
  -2   7  -8    2.98    0.35
   2   7   8    1.75    0.54
  -2  -7   8    2.71    0.56
   2  -7  -8    3.12    0.65
   2  -7  -8    2.62    0.28
  -2   7   9   19.45    1.18
   2   7  -9   19.44    1.13
  -2   7   9   19.77    1.52
  -2  -7  -9   19.83    1.09
   2   7  -9   19.91    1.17
   2  -7  -9   20.08    1.08
  -2  -7   9   21.13    1.49
   2   7   9   18.72    1.56
   2  -7  -9   20.24    1.11
  -2  -7   9   20.09    1.11
   2   7 -10    2.50    0.36
   2   7 -10    2.46    0.49
  -2  -7 -10    2.48    0.29
  -2  -7  10    3.29    0.59
   2   7  10    2.73    0.91
  -2   7 -10    2.38    0.35
   2  -7 -10    2.53    0.30
   2   7 -11    2.60    0.35
  -2  -7 -11    2.97    0.32
   2   7 -11    2.82    0.34
  -2   7  11    4.41    0.70
   2  -7 -11    3.06    0.32
   2  -7 -11    2.74    0.30
   2   7  11    3.99    0.73
  -2   7  12    6.46    0.77
   2   7 -12    5.69    0.47
   2   7 -12    6.63    0.46
  -2   7 -12    5.63    0.46
   2   7  12    7.36    0.84
   2  -7 -12    6.19    0.46
   2  -7 -12    6.22    0.42
   2   7 -13    5.31    0.40
   2   7 -13    5.47    0.37
  -2   7  13    5.32    0.64
   2  -7 -13    5.48    0.40
  -3  -7   0    8.04    0.70
   3  -7   0    7.23    0.70
   3   7   0    8.08    0.78
  -3  -7  -1  146.82    7.32
   3   7  -2    2.45    0.58
   3   7  -2    1.73    0.24
   3  -7   2    2.35    0.35
  -3  -7  -2    1.87    0.38
   3  -7  -2    2.15    0.38
   3   7   2    2.74    0.48
   3  -7  -2    1.61    0.19
   3   7  -3   71.66    3.83
   3   7  -3   66.98    3.54
  -3  -7  -3   73.38    3.78
   3  -7  -3   70.18    3.47
   3  -7  -3   75.95    3.76
   3   7  -4   14.27    0.87
  -3  -7  -4   16.50    1.12
  -3  -7  -4   14.26    0.87
   3   7  -4   16.35    1.19
   3  -7  -4   16.57    1.12
   3  -7  -4   15.56    0.83
   3   7  -5   23.55    1.37
   3   7  -5   27.25    1.73
  -3   7   5   24.80    1.43
  -3  -7  -5   26.01    1.65
  -3  -7   5   24.73    1.41
   3  -7  -5   26.23    1.33
   3  -7  -5   29.49    1.69
   3   7  -6   73.63    3.59
   3   7  -6   66.05    3.73
  -3  -7  -6   74.11    3.51
   3   7  -6   77.32    4.03
  -3   7   6   68.30    3.63
  -3  -7  -6   74.13    3.92
   3  -7  -6   75.08    3.53
   3  -7  -6   70.52    3.50
  -3  -7   6   64.89    3.59
   3  -7  -6   77.79    3.96
   3   7  -7   20.79    1.22
   3   7  -7   21.19    1.19
  -3   7   7   23.17    1.48
   3   7  -7   22.70    1.65
  -3   7   7   22.57    1.28
   3  -7  -7   22.09    1.16
   3   7   7   19.54    1.54
  -3   7  -7   19.07    1.17
   3  -7  -7   23.81    1.61
  -3  -7   7   21.47    1.23
   3  -7  -7   21.51    1.13
  -3  -7  -8   43.01    2.23
  -3   7   8   45.99    2.64
   3   7  -8   45.68    2.33
  -3   7   8   43.56    2.37
   3   7  -8   45.56    2.38
   3   7  -8   41.60    2.93
  -3  -7   8   48.85    2.34
  -3   7  -8   40.89    2.26
   3   7   8   41.85    2.71
   3  -7  -8   43.91    2.25
   3  -7  -8   46.70    2.83
  -3   7   9   16.92    1.18
  -3   7   9   19.94    1.50
   3   7  -9   21.08    1.14
  -3  -7  -9   21.07    1.10
   3  -7  -9   21.19    1.08
  -3  -7   9   21.03    1.48
  -3  -7   9   19.34    1.14
  -3   7  -9   18.38    1.33
   3  -7  -9   20.34    1.12
   3   7   9   17.40    1.53
  -3   7  10   27.52    1.97
   3   7 -10   29.64    1.63
  -3  -7 -10   29.92    1.56
   3   7 -10   30.59    1.58
  -3   7 -10   26.93    1.58
   3  -7 -10   30.40    1.53
   3   7  10   28.05    2.05
  -3  -7  10   30.29    1.93
   3  -7 -10   30.35    1.58
  -3  -7 -11   14.78    0.92
   3   7 -11   15.54    0.97
   3   7 -11   16.81    0.94
  -3   7  11   16.03    1.32
   3  -7 -11   16.78    0.94
  -3   7 -11   15.35    0.94
   3   7  11   16.19    1.37
   3  -7 -11   16.60    0.90
  -3  -7  11   15.95    1.21
   3   7 -12    5.18    0.45
   3   7 -12    6.20    0.43
  -3   7  12    5.39    0.76
  -3  -7 -12    5.12    0.42
   3  -7 -12    5.68    0.39
   3  -7 -12    5.94    0.43
  -3  -7  12    4.83    0.58
   3   7  12    5.57    0.74
  -3   7  13    5.99    0.65
   3   7 -13    5.60    0.42
   3   7 -13    5.42    0.37
   3  -7 -13    5.30    0.40
   3   7  13    5.93    0.63
  -4  -7   0    3.04    0.29
  -4   7   0    3.95    0.29
   4  -7   0    4.34    0.47
   4   7   0    4.50    0.52
  -4  -7  -1    7.94    0.49
   4  -7   1    8.02    0.68
   4   7  -1    9.48    0.78
  -4   7   1    7.84    0.50
   4  -7  -1    9.36    0.71
  -4  -7   1    7.06    0.49
   4   7   1    8.64    0.72
   4   7  -2   51.23    2.80
   4   7  -2   48.52    2.51
  -4  -7  -2   48.05    2.76
  -4   7   2   46.28    2.46
   4  -7   2   51.56    2.64
  -4  -7  -2   50.82    2.48
   4  -7  -2   49.05    2.45
   4  -7  -2   53.34    2.73
  -4  -7  -3   13.53    1.04
   4   7  -3   15.65    1.12
   4   7  -3   13.66    0.80
  -4  -7  -3   12.23    0.75
   4  -7  -3   13.91    0.76
   4   7   3   14.28    0.90
   4  -7  -3   13.92    1.01
   4   7  -4  121.64    5.86
  -4  -7  -4   98.20    5.38
  -4  -7  -4  106.29    5.73
   4   7  -4  114.93    5.45
   4  -7  -4  114.97    5.40
   4   7   4  114.37    5.38
   4  -7  -4  114.14    5.73
   4   7  -5   18.94    1.35
  -4  -7  -5   16.10    0.90
  -4   7   5   19.00    1.04
   4   7  -5   15.79    0.99
  -4  -7  -5   16.61    1.23
  -4   7  -5   15.72    0.91
   4   7   5   15.73    1.23
   4  -7  -5   15.71    0.90
   4  -7  -5   16.93    1.22
  -4  -7   5   17.73    1.01
  -4  -7  -6   19.35    1.06
   4   7  -6   19.65    1.13
  -4   7   6   21.69    1.35
   4   7  -6   19.83    1.19
  -4   7   6   21.11    1.20
   4   7  -6   19.25    1.49
   4  -7  -6   19.20    1.07
   4  -7  -6   19.18    1.05
   4   7   6   22.51    1.10
   4  -7  -6   17.87    1.39
   4   7   6   17.42    1.41
  -4  -7   6   19.93    1.16
  -4  -7  -7    2.35    0.25
  -4   7   7    2.64    0.40
   4   7  -7    2.33    0.30
  -4   7   7    2.39    0.49
   4   7  -7    2.38    0.34
   4   7  -7    1.71    0.52
  -4  -7   7    2.18    0.34
   4   7   7    1.77    0.51
   4  -7  -7    2.22    0.53
   4  -7  -7    2.29    0.27
   4  -7  -7    2.30    0.24
  -4   7   8   51.66    2.79
  -4   7   8   52.61    3.02
  -4  -7  -8   51.45    2.64
   4   7  -8   54.71    3.34
   4   7  -8   56.44    2.70
   4   7   8   50.14    3.15
  -4  -7   8   53.14    2.75
   4  -7  -8   53.50    2.63
   4  -7  -8   53.18    3.23
  -4   7   9    0.46    0.34
   4   7  -9    0.63    0.21
  -4  -7  -9    0.61    0.17
   4   7  -9    0.48    0.21
  -4   7   9    0.43    0.23
  -4  -7   9    0.51    0.20
   4  -7  -9    0.55    0.16
   4  -7  -9    0.58    0.18
   4   7   9    0.48    0.43
  -4  -7   9    0.47    0.36
   4   7 -10    3.12    0.37
  -4  -7 -10    2.80    0.35
  -4   7  10    4.28    0.68
  -4   7  10    4.24    0.43
   4   7 -10    2.71    0.40
   4   7  10    4.14    0.76
  -4  -7  10    4.50    0.66
   4  -7 -10    3.80    0.34
   4  -7 -10    3.52    0.36
  -4  -7 -11    3.35    0.37
  -4   7  11    3.09    0.62
   4   7 -11    3.85    0.40
   4   7 -11    3.67    0.35
  -4  -7  11    3.01    0.54
   4  -7 -11    4.15    0.33
   4  -7 -11    4.07    0.37
   4   7  11    3.11    0.67
   4   7 -12    7.83    0.57
  -4   7  12    7.50    0.81
   4   7 -12    7.97    0.53
  -4  -7 -12    8.15    0.53
   4   7  12    9.93    1.09
   4  -7 -12    8.14    0.50
  -4  -7  12    7.70    0.73
   4  -7 -12    7.98    0.55
  -5  -7   0    0.10    0.12
   5  -7   0    0.07    0.18
   5   7   0    0.14    0.21
  -5   7   1   41.34    2.18
   5   7  -1   47.04    2.53
   5   7   1   43.62    2.44
  -5   7  -1   44.56    2.18
  -5  -7   1   39.80    2.19
   5  -7  -1   49.77    2.48
   5   7  -2   72.16    3.80
   5  -7   2   74.03    3.63
  -5   7   2   67.21    3.44
   5  -7  -2   68.93    3.42
   5  -7  -2   69.72    3.70
  -5   7  -2   66.61    3.41
   5   7   2   74.54    3.66
   5   7  -3   17.21    1.27
   5   7  -3   16.87    0.95
   5  -7  -3   16.83    1.18
   5  -7  -3   16.84    0.91
  -5   7  -3   16.52    0.89
  -5  -7  -4   44.70    2.55
   5   7  -4   43.94    2.60
  -5  -7  -4   40.45    2.16
  -5   7   4   41.53    2.28
   5   7  -4   46.04    2.23
  -5   7  -4   43.85    2.15
   5  -7  -4   45.39    2.51
   5  -7  -4   45.33    2.17
  -5  -7   4   40.12    2.26
   5   7  -5  111.11    5.74
  -5   7   5  112.16    5.34
  -5  -7  -5  103.58    5.62
   5   7  -5  107.32    5.28
   5  -7  -5  108.65    5.22
   5  -7  -5  113.94    5.63
   5   7   5   99.42    5.59
  -5  -7   5  107.65    5.33
   5  -7  -5  106.02    5.31
   5   7  -6   16.31    0.89
  -5   7   6   14.34    0.96
  -5  -7  -6   13.87    0.85
  -5   7   6   14.56    1.08
   5   7  -6   17.75    1.37
   5  -7  -6   16.18    0.84
   5  -7  -6   16.72    0.88
   5  -7  -6   16.82    1.26
   5   7   6   13.68    1.22
  -5  -7   6   13.75    0.95
   5   7  -7    6.65    1.01
  -5  -7  -7    5.67    0.46
  -5   7   7    7.28    0.60
  -5   7   7    7.92    0.77
   5   7  -7    6.47    0.50
   5   7  -7    5.72    0.52
   5  -7  -7    6.20    0.48
   5  -7  -7    6.72    0.51
   5  -7  -7    6.97    0.83
  -5  -7   7    6.98    0.57
   5   7   7    7.41    0.87
   5   7  -8    4.11    0.44
  -5  -7  -8    2.97    0.35
  -5   7   8    3.97    0.59
  -5   7   8    3.31    0.45
   5   7  -8    4.15    0.40
   5   7  -8    3.26    0.77
  -5  -7   8    3.99    0.43
   5  -7  -8    3.56    0.36
   5  -7  -8    3.33    0.71
   5  -7  -8    4.09    0.34
   5   7   8    4.20    0.80
  -5   7   9    2.34    0.53
  -5  -7  -9    1.54    0.26
   5   7  -9    1.38    0.30
   5   7  -9    1.54    0.27
  -5   7   9    1.47    0.33
   5  -7  -9    1.94    0.68
   5  -7  -9    1.82    0.27
  -5  -7   9    2.44    0.55
   5   7   9    1.77    0.56
   5  -7  -9    1.39    0.23
  -5  -7   9    2.29    0.35
   5   7 -10   27.17    1.38
  -5   7  10   23.44    1.71
  -5   7  10   21.70    1.42
   5   7 -10   26.47    1.45
   5  -7 -10   26.71    1.39
   5  -7 -10   26.86    1.34
  -5  -7  10   24.48    1.38
  -5  -7  10   23.92    1.69
   5   7  10   23.94    1.84
  -5   7  11    1.22    0.40
   5   7 -11    0.91    0.24
  -5  -7 -11    1.04    0.21
   5   7 -11    0.84    0.20
   5  -7 -11    0.68    0.17
   5   7  11    1.35    0.45
   5  -7 -11    0.51    0.18
  -5  -7  11    1.43    0.40
   5   7 -12    6.47    0.50
  -5   7  12    6.39    0.70
   5   7 -12    6.42    0.45
   5  -7 -12    6.41    0.43
  -5  -7  12    6.94    0.65
   5  -7 -12    6.37    0.47
   5   7  12    6.32    0.75
  -6   7   0    0.50    0.14
   6  -7   0    0.32    0.22
  -6  -7   0    0.14    0.13
   6   7   0    0.47    0.26
  -6  -7  -1   10.98    0.70
   6   7  -1   11.89    0.70
  -6   7   1   12.00    0.69
   6  -7   1   10.56    0.88
   6   7  -1   12.91    1.01
   6   7   1   12.05    0.92
  -6   7  -1   12.91    0.69
  -6  -7   1   12.31    0.72
   6  -7  -1   13.09    0.94
   6  -7   2   23.90    1.33
  -6  -7  -2   19.23    1.12
   6   7  -2   20.86    1.47
  -6   7   2   22.50    1.14
   6   7  -2   20.90    1.15
  -6  -7   2   22.14    1.15
   6  -7  -2   21.24    1.40
   6  -7  -2   20.07    1.12
  -6   7  -2   19.87    1.10
   6   7   2   23.24    1.35
  -6  -7  -3   23.38    1.22
  -6   7   3   20.97    1.23
   6   7  -3   24.42    1.27
   6   7  -3   25.59    1.65
   6  -7  -3   23.91    1.53
   6   7   3   22.97    1.33
  -6   7  -3   23.38    1.21
  -6  -7   3   21.64    1.23
   6  -7  -3   24.52    1.23
   6   7  -4   24.21    1.67
   6   7  -4   24.26    1.28
  -6   7   4   21.35    1.23
  -6   7   4   22.05    1.37
  -6  -7  -4   22.97    1.22
  -6   7  -4   23.47    1.21
   6  -7  -4   23.02    1.54
   6  -7  -4   24.51    1.23
   6   7  -5   25.90    1.40
  -6   7   5   26.66    1.50
  -6  -7  -5   25.22    1.38
   6   7  -5   26.22    1.86
   6   7  -5   27.15    1.45
   6  -7  -5   26.68    1.76
  -6  -7   5   26.80    1.51
   6  -7  -5   26.19    1.36
  -6   7  -5   26.55    1.37
   6  -7  -5   26.86    1.39
   6   7   5   26.44    1.79
  -6  -7  -6   17.75    1.24
   6   7  -6   17.53    1.54
   6   7  -6   19.18    1.12
  -6   7   6   22.76    1.39
  -6   7   6   23.26    1.26
   6   7  -6   21.01    1.19
  -6   7  -6   19.08    1.09
   6  -7  -6   19.87    1.50
   6  -7  -6   20.00    1.08
   6   7   6   21.46    1.55
   6  -7  -6   20.65    1.12
  -6  -7   6   20.66    1.24
  -6   7   7   17.94    1.23
  -6  -7  -7   14.34    0.92
  -6   7   7   18.43    1.09
   6   7  -7   16.07    1.01
   6   7  -7   15.77    0.95
   6   7  -7   15.19    1.44
   6  -7  -7   14.93    0.90
   6  -7  -7   15.61    0.94
   6   7   7   16.41    1.38
   6  -7  -7   15.75    1.35
  -6  -7   7   18.32    1.07
   6   7  -8    0.41    0.20
   6   7  -8    0.32    0.21
  -6   7   8    0.50    0.31
   6   7  -8    0.44    0.41
  -6   7   8    0.19    0.23
   6   7   8    0.16    0.36
   6  -7  -8    0.65    0.41
   6  -7  -8    0.39    0.17
  -6  -7   8    0.19    0.20
   6  -7  -8    0.43    0.16
   6   7  -9    4.69    0.49
  -6  -7  -9    5.03    0.43
   6   7  -9    5.12    1.11
   6  -7  -9    6.07    1.07
   6  -7  -9    5.03    0.44
   6   7 -10   10.28    0.68
  -6   7  10   10.14    0.98
  -6  -7 -10   10.30    0.66
  -6   7  10    9.49    0.75
   6   7 -10   10.33    0.74
  -6  -7  10   10.82    0.99
   6  -7 -10   10.33    0.64
   6   7  10   11.14    1.12
  -6  -7  10   10.68    0.72
   6  -7 -10   10.13    0.68
  -6   7  11    3.12    0.29
   6   7 -11    3.39    0.34
  -6   7  11    3.60    0.57
   6   7 -11    2.52    0.35
   6   7  11    2.97    0.61
   6  -7 -11    3.18    0.29
   6  -7 -11    2.99    0.34
   6   7 -12    4.00    0.47
  -6   7  12    3.95    0.56
   6   7 -12    4.39    0.35
  -6  -7  12    4.06    0.53
   6  -7 -12    4.90    0.49
   6  -7 -12    4.31    0.32
   6   7  12    5.00    0.65
   7  -7   0  137.15    6.67
  -7  -7   0  125.62    6.39
   7   7   0  134.40    6.73
   7   7  -1    3.25    0.29
   7  -7   1    2.81    0.48
  -7  -7  -1    2.51    0.28
  -7   7   1    2.42    0.26
   7   7  -1    2.98    0.54
   7   7   1    2.95    0.49
  -7  -7   1    2.65    0.32
   7  -7  -1    3.39    0.51
  -7   7  -1    2.76    0.26
  -7   7   2  113.70    5.53
  -7   7   2  118.50    5.57
   7  -7   2  126.72    5.79
   7   7  -2  111.83    5.98
   7   7  -2  117.63    5.57
   7   7  -2  111.97    5.57
   7  -7  -2  101.33    5.53
   7   7   2  117.43    5.95
   7   7   2  126.52    5.83
  -7   7  -2  106.17    5.53
  -7  -7   2  119.47    5.59
   7  -7  -2  108.27    5.87
  -7   7   3   74.75    3.75
  -7   7   3   72.72    3.84
  -7  -7  -3   74.87    3.74
   7   7  -3   84.73    3.80
   7   7  -3   77.05    4.22
  -7   7   3   73.33    3.71
  -7   7  -3   73.22    3.71
  -7  -7   3   76.54    3.87
   7   7   3   77.10    3.82
   7  -7  -3   77.20    4.10
  -7  -7   3   73.83    3.74
   7  -7  -3   79.21    3.73
   7   7  -4   23.28    1.73
  -7  -7  -4   23.20    1.28
  -7   7   4   22.91    1.29
   7   7  -4   24.66    1.34
  -7   7   4   25.27    1.40
   7   7  -4   24.30    1.29
  -7   7  -4   23.23    1.25
   7  -7  -4   24.01    1.25
   7  -7  -4   24.05    1.28
   7  -7  -4   25.70    1.66
  -7  -7   4   22.92    1.24
  -7  -7   4   24.85    1.42
   7   7   4   26.06    1.70
   7   7  -5   20.30    1.16
   7  -7   5   19.66    1.10
  -7  -7  -5   19.03    1.12
   7   7  -5   19.75    1.11
   7   7  -5   20.97    1.61
  -7   7   5   20.93    1.22
   7  -7  -5   19.84    1.47
   7  -7  -5   20.22    1.10
  -7   7  -5   18.45    1.06
   7  -7  -5   20.33    1.07
  -7  -7   5   21.06    1.24
   7   7   5   20.80    1.52
   7   7  -6    3.30    0.37
  -7  -7  -6    3.29    0.32
  -7   7   6    3.37    0.43
   7   7  -6    4.14    0.80
   7   7  -6    3.57    0.40
   7   7   6    3.65    0.70
   7  -7  -6    3.42    0.66
  -7   7  -6    3.43    0.31
  -7  -7   6    3.33    0.42
   7  -7  -6    3.39    0.31
   7  -7  -6    3.27    0.34
  -7  -7  -7    1.06    0.22
  -7   7   7    1.71    0.43
   7   7  -7    0.76    0.24
   7   7  -7    1.10    0.24
  -7   7   7    1.22    0.30
   7   7  -7    0.99    0.49
  -7  -7   7    1.04    0.29
   7  -7  -7    1.01    0.21
   7   7   7    0.46    0.41
   7  -7  -7    1.15    0.45
   7  -7  -7    0.83    0.18
  -7   7  -7    1.08    0.21
   7   7  -8    2.03    0.30
  -7  -7  -8    2.51    0.31
  -7   7   8    1.92    0.36
  -7   7   8    2.23    0.50
   7   7  -8    1.93    0.34
   7   7   8    2.72    0.69
  -7  -7   8    2.84    0.43
   7  -7  -8    2.31    0.31
   7  -7  -8    2.70    0.30
   7   7  -9   10.78    1.55
   7   7  -9   11.70    0.83
  -7  -7  -9   11.26    0.74
  -7   7   9   13.18    0.90
  -7   7   9   12.63    1.06
   7   7  -9   11.29    0.77
   7  -7  -9   11.77    0.72
   7   7   9   13.66    1.25
   7  -7  -9   10.50    1.30
   7  -7  -9   11.65    0.77
  -7  -7   9   13.41    0.87
  -7  -7 -10   14.86    0.87
   7   7 -10   14.28    0.95
  -7   7  10   12.77    0.95
   7   7 -10   15.58    0.90
  -7   7  10   13.73    1.15
   7  -7 -10   15.20    0.85
   7  -7 -10   15.61    0.91
  -7  -7  10   15.88    1.21
  -7  -7  10   15.61    0.95
   7   7  10   15.38    1.33
  -7   7  11    4.95    0.41
   7   7 -11    6.19    0.49
   7   7 -11    5.50    0.46
  -7  -7  11    5.04    0.64
   7  -7 -11    5.11    0.39
   7  -7 -11    6.00    0.45
   7   7  11    5.53    0.76
  -7   7  12    8.56    0.78
   7   7 -12    8.99    0.62
   7   7 -12    9.66    0.58
   7  -7 -12   10.32    0.56
   7   7  12   10.72    0.88
   7  -7 -12   10.07    0.60
  -7  -7  12    8.64    0.95
   8  -7   0   19.01    1.28
  -8   7   0   17.17    0.97
  -8  -7   0   18.19    1.06
   8   7   0   18.44    1.33
  -8   7   0   19.00    1.05
  -8  -7  -1   77.35    4.23
   8  -7   1   77.32    4.29
   8   7  -1   87.88    4.48
  -8   7   1   82.30    4.02
  -8  -7   1   79.38    4.04
   8  -7  -1   84.00    4.36
   8   7   1   86.99    4.37
   8  -7   2   31.99    1.83
  -8   7   2   30.90    1.77
  -8   7   2   32.41    1.63
   8   7  -2   33.93    2.11
  -8   7   2   32.08    1.66
   8   7  -2   33.64    1.67
   8   7  -2   34.32    1.66
  -8  -7   2   31.13    1.68
   8  -7  -2   34.39    2.02
   8   7   2   32.94    2.07
  -8  -7   2   28.36    1.77
   8  -7  -2   29.15    1.63
  -8   7   3   26.60    1.40
   8   7  -3   28.79    1.47
   8   7  -3   28.42    1.42
  -8  -7  -3   24.38    1.43
   8   7  -3   28.27    1.91
  -8   7   3   26.15    1.53
  -8   7   3   27.51    1.44
   8  -7  -3   27.04    1.38
  -8  -7   3   26.16    1.48
  -8  -7   3   26.10    1.55
   8   7   3   27.89    1.84
   8  -7  -3   27.09    1.42
   8  -7  -3   27.30    1.79
  -8  -7  -4    8.51    0.58
  -8   7   4    8.33    0.57
   8   7  -4    9.32    0.59
   8   7  -4    9.66    0.64
  -8   7   4    8.36    0.67
   8   7  -4    8.61    0.97
   8  -7  -4    9.58    0.58
  -8   7  -4    8.78    0.55
  -8  -7   4    9.29    0.71
   8  -7  -4    9.01    0.90
   8   7   4    9.53    0.97
   8  -7  -4    9.91    0.55
  -8  -7   4    7.97    0.54
  -8  -7  -5   17.29    1.02
   8   7  -5   18.69    1.55
   8   7  -5   18.99    1.09
  -8   7   5   19.07    1.16
  -8   7  -5   18.45    1.00
   8  -7  -5   16.86    1.39
   8  -7  -5   18.58    1.02
  -8  -7   5   15.78    1.43
  -8   7   6    0.02    0.18
   8   7  -6    0.01    0.16
   8   7  -6    0.16    0.20
   8   7  -6    0.31    0.32
  -8  -7  -6    0.00    0.12
   8  -7  -6    0.12    0.29
   8   7   6    0.00    0.35
   8  -7  -6    0.04    0.13
  -8  -7   6    0.20    0.21
  -8   7  -6    0.12    0.13
   8  -7  -6    0.08    0.15
   8   7  -7   32.13    1.71
   8   7  -7   32.05    1.77
   8   7  -7   32.13    2.38
  -8  -7  -7   30.47    1.88
  -8   7   7   32.20    1.84
  -8   7   7   34.38    2.00
   8  -7  -7   30.15    2.21
   8   7   7   33.78    2.23
  -8  -7   7   32.14    1.84
  -8   7  -7   30.01    1.82
   8  -7  -7   32.72    1.66
   8  -7  -7   30.68    1.70
  -8   7   8    3.37    0.45
   8   7  -8    2.42    0.32
   8   7  -8    2.04    0.35
   8   7  -8    2.18    0.72
  -8   7   8    3.57    0.57
  -8  -7  -8    2.63    0.33
  -8  -7   8    3.13    0.44
   8  -7  -8    1.57    0.55
   8   7   8    3.08    0.72
   8  -7  -8    3.10    0.32
   8  -7  -8    2.86    0.34
   8   7  -9    9.56    0.66
  -8   7   9   10.28    0.93
  -8   7   9   10.30    0.78
   8   7  -9    8.46    1.59
   8   7  -9    8.96    0.71
  -8  -7  -9    8.55    0.63
   8  -7  -9   10.07    1.29
   8   7   9   11.51    1.13
   8  -7  -9    9.39    0.66
   8  -7  -9    9.40    0.62
  -8  -7   9   11.77    0.78
   8   7 -10    9.82    0.74
  -8   7  10   10.40    0.78
  -8   7  10   11.08    0.96
   8   7 -10   10.56    0.69
   8  -7 -10   11.22    0.66
   8  -7 -10   10.34    0.70
   8   7  10   12.23    1.12
  -8  -7  10   11.05    0.76
  -8  -7  10   12.02    1.01
  -8   7  11    0.06    0.23
   8   7 -11   -0.05    0.12
  -8   7  11   -0.05    0.12
   8   7 -11   -0.23    0.13
   8  -7 -11   -0.12    0.13
   8   7  11    0.24    0.31
  -8  -7  11   -0.10    0.10
   8  -7 -11   -0.12    0.10
  -8  -7  11    0.01    0.24
   9   7   0   36.74    2.24
  -9  -7   0   35.91    1.88
  -9   7   0   35.90    1.84
   9  -7   0   36.04    2.16
  -9   7   0   34.51    1.81
   9  -7   1    4.68    0.65
  -9  -7  -1    4.00    0.39
  -9   7   1    5.23    0.39
  -9   7   1    4.90    0.36
  -9  -7   1    4.86    0.52
   9  -7  -1    3.57    0.66
   9   7   1    4.73    0.67
  -9   7  -1    4.37    0.36
  -9  -7   1    4.65    0.41
  -9   7  -1    4.12    0.34
   9   7  -2   14.53    0.93
  -9  -7  -2   17.45    0.98
   9   7  -2   17.27    1.38
  -9   7   2   16.72    0.92
   9   7  -2   17.59    0.92
  -9   7   2   15.92    0.95
  -9   7   2   16.34    1.08
   9  -7   2   16.42    1.08
   9   7   2   16.41    1.36
  -9  -7   2   16.67    0.98
  -9   7  -2   17.70    0.94
   9   7   2   17.00    1.15
   9  -7  -2   18.49    1.32
  -9  -7   2   16.14    1.08
  -9   7   3   30.79    1.62
   9   7  -3   28.99    1.61
  -9   7   3   30.87    1.57
  -9  -7  -3   28.24    1.62
  -9   7   3   31.16    1.73
   9   7  -3   30.85    2.12
   9   7  -3   30.42    1.58
   9  -7  -3   31.28    2.01
   9   7   3   33.21    2.08
  -9  -7   3   31.08    1.62
  -9  -7   3   30.48    1.58
   9  -7  -3   28.90    1.54
  -9   7  -3   30.65    1.58
   9  -7  -3   28.31    1.58
  -9  -7   3   32.22    1.76
  -9   7   4   20.97    1.15
  -9  -7  -4   19.12    1.18
  -9   7   4   21.91    1.31
   9   7  -4   22.13    1.23
   9   7  -4   20.47    1.22
   9   7  -4   22.26    1.73
  -9   7  -4   21.45    1.15
  -9  -7   4   20.54    1.13
   9  -7  -4   22.69    1.62
   9  -7  -4   21.88    1.17
  -9  -7   4   21.76    1.33
   9  -7  -4   21.27    1.13
  -9   7   5    3.06    0.42
   9   7  -5    2.07    0.29
  -9  -7  -5    2.67    0.33
   9   7  -5    1.31    0.51
   9   7  -5    2.39    0.35
  -9  -7   5    3.22    0.47
   9  -7  -5    2.32    0.57
   9   7   5    4.00    0.77
   9  -7  -5    2.45    0.28
  -9   7  -5    2.34    0.27
   9  -7  -5    2.47    0.31
   9   7  -6    2.04    0.66
  -9   7   6    2.40    0.42
   9   7  -6    1.62    0.33
   9   7  -6    2.01    0.30
   9  -7  -6    1.44    0.51
   9  -7  -6    1.40    0.25
   9  -7  -6    1.37    0.21
  -9  -7   6    2.21    0.40
   9   7   6    2.42    0.64
  -9   7  -6    1.78    0.25
  -9  -7  -7   19.18    1.19
  -9   7   7   22.27    1.47
   9   7  -7   20.18    1.83
   9   7  -7   21.70    1.27
  -9   7   7   21.78    1.35
   9   7  -7   21.26    1.21
  -9   7  -7   20.75    1.17
  -9  -7   7   21.50    1.35
   9   7   7   23.56    1.74
   9  -7  -7   21.92    1.16
   9  -7  -7   21.44    1.74
   9  -7  -7   21.21    1.20
  -9  -7  -8    2.94    0.37
  -9   7   8    4.35    0.49
  -9   7   8    3.52    0.56
   9   7  -8    3.13    0.37
   9   7  -8    3.18    0.42
   9   7  -8    2.30    0.76
   9  -7  -8    3.35    0.37
   9  -7  -8    2.23    0.64
  -9  -7   8    3.98    0.47
  -9   7  -8    3.14    0.37
   9   7   8    3.65    0.75
   9  -7  -8    3.17    0.32
  -9   7   9    5.43    0.64
  -9   7   9    5.07    0.53
   9   7  -9    3.63    0.57
   9   7  -9    4.16    0.42
  -9  -7  -9    3.83    0.41
   9  -7  -9    4.56    0.38
  -9  -7   9    5.29    0.51
   9  -7  -9    4.50    0.44
   9   7   9    6.34    0.88
   9   7 -10    2.24    0.28
  -9   7  10    1.70    0.30
   9   7 -10    2.10    0.33
  -9   7  10    2.59    0.49
   9  -7 -10    2.60    0.27
   9  -7 -10    2.68    0.32
  -9  -7  10    3.02    0.37
   9   7  10    3.16    0.64
  -9  -7  10    3.38    0.57
   9   7 -11    0.90    0.23
  -9   7  11    1.52    0.35
  -9   7  11    1.52    0.21
   9  -7 -11    1.37    0.22
   9   7  11    1.97    0.47
  -9  -7  11    1.78    0.28
  -9  -7  11    2.06    0.40
   9  -7 -11    1.26    0.17
 -10  -7   0   38.97    2.06
 -10   7   0   40.10    2.02
  10   7   0   41.22    2.46
  10  -7   0   39.85    2.37
 -10   7   0   36.36    1.97
 -10   7   1    8.53    0.73
 -10   7   1    8.57    0.56
  10  -7   1    8.52    0.93
  10   7  -1    9.13    0.96
 -10   7   1    8.63    0.58
 -10  -7  -1    8.82    0.62
 -10   7  -1    9.20    0.59
  10   7   1    8.85    0.85
  10  -7  -1    9.17    0.88
 -10   7  -1    8.38    0.54
 -10  -7   1    7.74    0.70
 -10  -7   1    8.59    0.62
 -10   7   2   14.39    0.82
 -10   7   2   13.89    0.98
  10   7  -2   14.60    1.29
 -10   7   2   13.94    0.85
 -10  -7  -2   13.57    0.87
  10   7  -2   12.54    0.78
 -10  -7   2   13.43    0.98
 -10   7  -2   14.81    0.81
  10   7   2   16.49    1.36
 -10   7  -2   14.31    0.84
  10   7   2   15.13    1.02
  10  -7  -2   15.73    1.23
 -10  -7   2   13.75    0.87
 -10  -7  -3   20.89    1.25
  10   7  -3   20.65    1.18
 -10   7   3   23.03    1.20
 -10   7   3   22.87    1.24
 -10   7   3   23.34    1.37
  10   7  -3   20.81    1.72
  10  -7  -3   21.46    1.62
 -10   7  -3   20.12    1.18
 -10  -7   3   22.64    1.39
 -10  -7   3   23.91    1.26
 -10   7  -3   21.77    1.21
  10   7   3   24.69    1.75
 -10  -7   3   22.05    1.24
 -10   7   4    7.17    0.64
  10   7  -4    7.19    0.52
 -10   7   4    7.18    0.51
  10   7  -4    5.92    0.98
 -10  -7  -4    7.13    0.55
  10   7  -4    7.15    0.56
 -10   7  -4    6.74    0.50
 -10   7  -4    7.71    0.51
  10  -7  -4    7.03    0.52
  10  -7  -4    7.13    0.48
 -10  -7   4    6.93    0.49
  10  -7  -4    7.23    0.87
  10   7   4    9.05    1.05
 -10  -7   4    7.61    0.68
 -10  -7  -5    1.78    0.42
  10   7  -5    1.83    0.58
  10   7  -5    1.48    0.25
 -10   7   5    1.91    0.38
  10   7  -5    1.50    0.29
  10   7   5    2.83    0.70
  10  -7  -5    1.53    0.49
  10  -7  -5    1.63    0.27
 -10  -7   5    1.79    0.37
  10  -7  -5    1.03    0.19
  10   7  -6   27.74    1.60
  10   7  -6   29.47    1.55
 -10  -7  -6   26.31    1.57
 -10   7   6   30.76    1.73
  10   7  -6   28.21    2.24
 -10   7  -6   29.35    1.54
 -10  -7   6   30.89    1.75
  10  -7  -6   29.91    2.13
  10  -7  -6   28.61    1.50
  10  -7  -6   28.51    1.55
  10   7  -7   27.19    2.23
  10   7  -7   29.10    1.62
 -10  -7  -7   28.20    1.54
 -10   7   7   32.35    1.92
  10   7  -7   26.26    1.56
 -10   7   7   27.33    1.71
  10  -7  -7   27.69    1.51
  10   7   7   28.01    2.15
  10  -7  -7   27.16    2.09
 -10  -7   7   27.39    1.72
 -10   7  -7   29.47    1.51
  10  -7  -7   25.52    1.49
 -10   7   8    1.74    0.35
 -10  -7  -8    1.25    0.25
  10   7  -8    0.47    0.56
 -10   7   8    1.50    0.40
  10   7  -8    0.93    0.21
  10   7  -8    1.15    0.27
 -10  -7   8    1.41    0.34
 -10   7  -8    1.34    0.26
  10  -7  -8    1.15    0.19
  10  -7  -8    1.49    0.27
  10   7   8    2.46    0.65
  10  -7  -8    1.45    0.57
  10   7  -9    1.06    0.26
 -10   7   9    1.10    0.33
 -10  -7  -9    1.56    0.26
  10   7  -9    0.98    0.20
 -10   7   9    0.99    0.26
 -10  -7   9    1.02    0.26
  10   7   9    1.16    0.48
  10  -7  -9    1.35    0.23
  10  -7  -9    1.48    0.21
 -10   7  10    0.21    0.19
  10   7 -10    0.34    0.14
  10   7 -10    0.43    0.17
 -10   7  10    0.46    0.23
 -10  -7  10    0.31    0.18
  10   7  10    0.62    0.38
  10  -7 -10    0.25    0.12
 -10  -7  10    0.32    0.28
  10  -7 -10    0.41    0.17
 -10   7  11    6.34    0.67
  10   7 -11    6.22    0.46
  10   7 -11    6.45    0.42
 -10   7  11    5.89    0.49
 -10  -7  11    7.14    0.61
  10   7  11    8.20    0.75
  10  -7 -11    6.26    0.45
 -11   7   0   12.58    0.74
  11  -7   0   11.82    1.07
  11   7   0   13.18    1.16
 -11   7   0   12.07    0.77
 -11  -7   0   12.36    0.82
 -11   7   1   17.33    0.99
  11   7  -1   17.73    1.44
 -11   7   1   15.27    1.13
 -11  -7  -1   16.63    1.02
 -11   7   1   16.85    0.95
  11  -7   1   15.91    1.22
 -11  -7   1   15.44    1.12
 -11   7  -1   17.38    0.95
  11   7   1   18.02    1.30
  11  -7  -1   16.02    1.31
 -11   7  -1   16.79    0.98
 -11  -7   1   17.07    1.02
 -11   7   2   36.44    2.20
  11   7  -2   39.38    2.58
 -11   7   2   38.46    2.01
 -11   7   2   39.10    1.96
 -11  -7  -2   39.19    2.05
 -11   7  -2   39.43    2.00
 -11  -7   2   36.50    2.02
 -11   7  -2   38.38    1.96
  11  -7  -2   37.98    2.44
 -11  -7   2   38.70    1.98
 -11   7   3   34.07    1.79
 -11   7   3   33.63    1.92
 -11   7   3   33.72    1.73
  11   7  -3   32.11    2.34
 -11   7  -3   32.08    1.72
 -11  -7   3   30.99    1.77
  11   7   3   36.40    2.33
 -11  -7   3   34.97    1.74
  11  -7  -3   34.64    2.25
 -11   7  -3   30.83    1.94
 -11  -7   3   33.02    1.94
 -11  -7  -4   21.68    1.21
  11   7  -4   21.37    1.77
  11   7  -4   19.25    1.10
 -11   7   4   18.88    1.11
 -11   7   4   18.43    1.28
 -11   7  -4   21.54    1.12
 -11   7  -4   22.40    1.16
  11  -7  -4   20.90    1.64
 -11  -7   4   18.16    1.30
  11   7   4   22.22    1.71
 -11  -7  -5   25.09    1.39
  11   7  -5   24.76    2.01
  11   7  -5   22.83    1.35
  11   7  -5   24.32    1.31
 -11   7   5   22.49    1.48
 -11   7  -5   25.83    1.32
  11   7   5   23.09    1.83
  11  -7  -5   24.13    1.86
  11  -7  -5   24.58    1.27
 -11  -7   5   23.12    1.51
 -11   7  -5   26.16    1.34
  11   7  -6   13.32    1.43
 -11  -7  -6   13.05    0.84
  11   7  -6   13.26    0.85
  11  -7  -6   12.04    1.26
  11  -7  -6   12.34    0.80
 -11   7  -6   13.82    0.81
  11   7  -7    0.27    0.16
 -11   7   7    0.19    0.23
  11   7  -7    0.12    0.49
 -11   7   7    0.00    0.22
  11   7  -7    0.46    0.22
 -11  -7  -7    0.28    0.19
 -11   7  -7    0.40    0.20
  11  -7  -7    0.27    0.18
  11  -7  -7    0.30    0.14
 -11  -7   7    0.09    0.21
  11   7   7    1.00    0.50
  11  -7  -7    0.58    0.44
 -11   7   8    7.73    0.66
 -11   7   8    7.58    0.70
  11   7  -8    6.51    0.50
  11   7  -8    5.72    0.53
 -11  -7  -8    7.31    0.54
  11   7   8    8.62    0.98
 -11   7  -8    6.69    0.52
  11  -7  -8    7.06    0.52
 -11  -7   8    8.03    0.66
  11  -7  -8    7.00    0.47
 -11   7   9    0.35    0.24
  11   7  -9    0.21    0.14
  11   7  -9    0.06    0.15
 -11   7   9    0.10    0.17
 -11  -7  -9    0.24    0.16
 -11  -7   9    0.28    0.18
  11  -7  -9    0.54    0.18
  11   7   9    0.66    0.43
  11  -7  -9    0.30    0.13
  11   7 -10    8.72    0.55
  11   7 -10    8.51    0.58
 -11   7  10    8.98    0.65
 -11   7  10    9.41    0.73
 -11  -7  10    9.97    0.64
 -11  -7  10   11.07    0.83
  11  -7 -10    8.48    0.58
  12  -7   0    0.64    0.36
 -12   7   0    0.76    0.21
 -12   7   0    0.85    0.19
  12   7   0    0.85    0.40
 -12  -7   0    0.93    0.25
 -12   7   1    1.16    0.36
 -12   7   1    0.94    0.20
 -12   7   1    0.83    0.21
 -12  -7  -1    0.81    0.25
  12   7  -1    0.86    0.45
 -12  -7   1    0.66    0.23
 -12  -7   1    0.81    0.34
  12   7   1    1.01    0.37
 -12   7  -1    0.73    0.21
  12  -7  -1    0.73    0.37
 -12   7  -1    0.80    0.19
 -12   7   2    3.05    0.32
 -12   7   2    3.36    0.46
 -12   7   2    2.55    0.33
  12   7  -2    2.43    0.66
 -12  -7  -2    2.42    0.37
 -12  -7   2    3.09    0.34
 -12   7  -2    2.45    0.30
  12  -7  -2    1.85    0.55
 -12  -7   2    3.40    0.52
 -12  -7   2    2.92    0.37
 -12   7  -2    2.10    0.31
 -12   7   3    6.38    0.64
 -12   7   3    5.43    0.49
 -12   7   3    6.02    0.47
 -12  -7  -3    6.68    0.55
 -12   7  -3    6.40    0.46
 -12  -7   3    6.15    0.47
 -12  -7   3    6.21    0.64
 -12  -7   3    5.54    0.50
 -12   7  -3    6.29    0.49
 -12   7   4   21.29    1.28
 -12   7   4   23.61    1.50
 -12  -7  -4   26.15    1.41
  12   7  -4   24.57    1.99
 -12  -7   4   25.18    1.54
 -12   7  -4   26.25    1.31
 -12  -7   4   21.39    1.26
  12  -7  -4   23.55    1.82
 -12   7  -4   26.73    1.36
 -12   7   5   11.49    1.17
 -12  -7  -5   11.40    0.78
  12   7  -5    9.72    0.69
  12   7  -5   10.34    1.28
  12  -7  -5   10.46    1.17
  12   7   5   14.00    1.79
 -12   7  -5   11.28    0.72
 -12  -7   5   12.40    1.05
 -12   7  -5   12.82    0.91
 -12  -7  -6    7.74    0.59
  12   7  -6    7.42    0.52
 -12   7   6    7.41    0.69
  12   7  -6    7.74    1.23
  12   7   6    8.14    1.03
 -12   7  -6    7.93    0.55
 -12   7  -6    7.79    0.54
  12  -7  -6    7.12    1.06
 -12  -7   6    6.58    0.69
 -12   7   7    2.39    0.41
 -12  -7  -7    3.18    0.35
  12   7  -7    2.94    0.31
 -12   7   7    2.64    0.48
 -12   7  -7    3.07    0.32
 -12  -7   7    1.89    0.37
  12   7   7    2.53    0.66
 -12   7   8    9.30    0.70
 -12  -7  -8    7.56    0.55
 -12   7   8    9.26    0.76
  12   7  -8    6.87    0.50
  12   7  -8    6.53    0.53
 -12   7  -8    7.07    0.70
 -12  -7   8    8.70    0.68
  12   7   8    9.92    1.00
 -12  -7  -9    1.07    0.21
 -12   7   9    1.17    0.25
 -12   7   9    1.30    0.30
  12   7  -9    1.22    0.22
  12   7  -9    0.83    0.15
 -12  -7   9    1.24    0.24
  12   7   9    1.66    0.48
 -13   7   0   25.92    1.37
  13  -7   0   24.02    2.21
 -13   7   0   25.18    1.41
 -13  -7   0   25.06    1.45
 -13   7   1   19.42    1.09
 -13   7   1   18.86    1.28
 -13   7   1   20.09    1.04
  13   7  -1   15.93    1.48
 -13  -7  -1   18.04    1.12
 -13   7  -1   17.57    1.03
 -13  -7   1   17.85    1.11
  13  -7  -1   15.56    1.40
 -13   7  -1   17.29    1.07
 -13  -7   1   18.88    1.06
 -13  -7   1   18.36    1.27
 -13   7   2    5.33    0.43
 -13  -7  -2    5.72    0.52
  13   7  -2    4.56    0.83
 -13   7   2    4.42    0.57
 -13   7   2    4.69    0.45
 -13  -7   2    4.82    0.47
 -13   7  -2    5.93    0.47
 -13   7  -2    5.93    0.45
 -13  -7   2    4.52    0.43
  13  -7  -2    3.80    0.71
 -13  -7   2    4.95    0.59
 -13   7   3    8.83    0.87
 -13  -7  -3   11.13    0.74
  13   7  -3   10.47    1.19
 -13   7   3    9.00    0.81
 -13   7   3    8.70    0.67
 -13  -7   3    8.71    0.65
  13  -7  -3   10.17    1.08
 -13  -7   3   10.87    0.93
 -13  -7   3    9.17    0.81
 -13   7  -3   11.44    0.83
 -13   7  -3   10.63    0.68
 -13  -7  -4    1.04    0.26
 -13   7   4    1.79    0.25
  13   7  -4    1.05    0.53
 -13   7   4    1.59    0.35
 -13  -7   4    1.98    0.42
 -13   7  -4    1.44    0.26
 -13  -7   4    1.28    0.20
  13  -7  -4    1.20    0.48
 -13   7  -4    1.45    0.23
 -13  -7  -5    0.78    0.22
  13   7  -5    1.29    0.80
 -13   7   5    0.48    0.25
  13  -7  -5    0.73    0.60
 -13  -7   5    0.36    0.27
 -13   7  -5    0.72    0.19
 -13   7  -5    0.55    0.17
 -13   7   6   10.70    0.81
 -13  -7  -6    9.19    0.68
 -13   7   6   11.17    0.85
 -13  -7   6    9.88    0.80
 -13   7  -6    9.43    0.63
 -13   7  -6    9.38    0.64
 -13   7   7    6.02    0.62
 -13   7   7    6.18    0.61
  13   7  -7    7.17    0.45
 -13  -7  -7    6.92    0.52
 -13  -7   7    6.29    0.61
 -13   7  -7    7.25    0.51
 -13   7  -7    7.24    0.50
 -13   7   8    4.13    0.46
 -13   7   8    4.22    0.45
 -13  -7  -8    3.45    0.35
  13   7  -8    3.45    0.26
 -13  -7   8    4.10    0.44
 -13   7  -8    3.31    0.35
 -13   7   9    0.95    0.21
 -13   7   9    0.69    0.23
 -13  -7   9    1.10    0.24
 -14   7   0    3.09    0.33
 -14  -7   0    2.56    0.37
 -14  -7   0    1.89    0.29
 -14   7   0    2.05    0.31
 -14  -7  -1   15.88    1.06
 -14   7   1   18.56    0.99
 -14   7   1   17.83    1.04
 -14   7  -1   16.05    0.97
 -14  -7   1   17.61    1.06
 -14  -7   1   16.56    1.21
 -14  -7   1   18.06    1.00
 -14   7  -1   15.66    1.01
  14   7  -2    8.75    1.09
 -14  -7  -2    8.87    0.68
 -14   7   2    8.57    0.79
 -14   7   2    8.79    0.59
 -14   7   2    8.61    0.63
  14  -7  -2    7.74    0.98
 -14  -7   2    8.52    0.59
 -14  -7   2    7.39    0.62
 -14   7  -2    9.86    0.65
 -14  -7   2    8.35    0.77
 -14   7  -2    9.79    0.61
 -14   7   3    5.43    0.62
 -14   7   3    4.70    0.43
  14   7  -3    5.97    1.04
 -14  -7  -3    6.31    0.54
 -14   7   3    5.89    0.62
 -14   7  -3    6.47    0.49
 -14  -7   3    4.67    0.42
 -14  -7   3    5.29    0.63
 -14   7  -3    6.81    0.47
 -14  -7  -4   10.24    0.81
 -14   7   4    7.90    0.73
  14   7  -4    8.83    1.29
 -14   7  -4    8.57    0.57
 -14  -7   4    8.90    0.77
 -14  -7  -5   11.39    0.79
 -14   7   5   12.42    0.91
 -14   7  -5   12.07    0.73
 -14  -7   5   13.04    0.94
 -14   7  -5   11.66    0.75
 -14  -7  -6    6.20    0.51
 -14   7   6    6.69    0.60
 -14   7   6    7.05    0.63
 -14  -7   6    7.15    0.64
 -14   7  -6    5.83    0.47
 -14   7  -6    6.82    0.47
 -14   7   7    1.42    0.40
 -14   7   7    1.28    0.30
 -14   7  -7    1.42    0.23
 -14   7  -7    1.55    0.24
 -14  -7   7    0.90    0.25
 -14   7   8    0.89    0.29
 -14  -7  -8    1.90    0.26
 -14   7   8    1.16    0.24
 -14  -7   8    1.33    0.24
 -15   7   0   11.22    0.69
 -15   7   0   11.00    0.74
 -15  -7   0   10.84    0.79
 -15  -7   0   10.42    0.70
 -15  -7  -1   28.87    1.57
 -15   7   1   31.04    1.55
 -15   7  -1   26.96    1.54
 -15  -7   1   29.97    1.56
 -15   7  -1   30.01    1.64
 -15   7   2    8.18    0.55
 -15  -7  -2    9.18    0.83
 -15   7   2    7.31    0.58
 -15   7   2    7.82    0.77
 -15  -7  -2    8.59    0.59
 -15   7  -2    8.76    0.57
 -15  -7   2    7.60    0.55
 -15  -7   2    7.39    0.58
 -15   7  -2    9.38    0.82
 -15  -7   2    8.72    0.77
 -15   7   3    5.86    0.44
 -15  -7  -3    6.64    0.55
 -15   7   3    6.31    0.63
 -15  -7   3    5.61    0.42
 -15   7  -3    6.65    0.47
 -15   7  -3    6.63    0.50
 -15  -7   3    6.38    0.66
 -15  -7  -4    4.89    0.46
 -15   7   4    5.25    0.57
 -15   7  -4    4.65    0.41
 -15  -7   4    5.67    0.58
 -15   7  -4    4.58    0.39
 -15  -7  -5    3.23    0.36
 -15   7   5    2.56    0.42
 -15   7  -5    2.76    0.30
 -15  -7   5    2.85    0.53
 -15   7  -5    2.91    0.31
 -15   7   6    1.00    0.28
 -15  -7  -6    1.60    0.26
 -15  -7  -6    1.10    0.19
 -15  -7   6    1.03    0.26
 -15   7  -6    1.80    0.23
 -15   7   7    4.67    0.48
 -15  -7  -7    5.01    0.39
 -15  -7  -7    5.04    0.36
 -15   7  -7    5.28    0.39
 -15  -7   7    4.79    0.48
 -15   7  -7    5.02    0.39
 -16   7   0   12.52    0.82
 -16   7   0   13.84    0.78
 -16  -7   0   13.57    0.85
 -16  -7   0   13.06    0.79
 -16   7   1    2.52    0.29
 -16  -7  -1    3.04    0.33
 -16   7   1    1.83    0.29
 -16  -7  -1    3.02    0.38
 -16  -7   1    2.30    0.31
 -16  -7   1    2.21    0.28
 -16   7  -1    2.68    0.30
 -16   7  -1    2.88    0.32
 -16  -7  -2   11.96    0.79
 -16   7   2   10.97    0.73
 -16   7   2   12.16    0.95
 -16  -7  -2   12.01    0.74
 -16   7   2   11.61    0.70
 -16  -7   2   11.81    0.69
 -16   7  -2   12.62    0.72
 -16   7  -2   12.66    0.76
 -16  -7   2    9.95    0.74
 -16  -7   2   12.88    0.93
 -16   7   3    1.47    0.19
 -16  -7  -3    0.95    0.24
 -16  -7  -3    1.02    0.20
 -16   7   3    1.74    0.39
 -16   7  -3    1.32    0.31
 -16  -7   3    2.25    0.41
 -16   7  -3    1.58    0.25
 -16   7   4   11.52    0.88
 -16  -7  -4   13.20    0.82
 -16  -7  -4   14.31    0.77
 -16   7  -4   12.86    0.78
 -16  -7   4   12.02    0.90
 -16   7  -4   13.10    0.74
 -16  -7  -5    3.77    0.33
 -16   7   5    3.36    0.44
 -16  -7   5    4.05    0.46
 -16   7  -5    3.95    0.32
 -16   7  -5    3.47    0.42
 -16  -7  -6    1.08    0.20
 -16   7   6    0.96    0.22
 -16  -7   6    0.63    0.21
 -16   7  -6    1.17    0.17
 -16   7  -6    1.26    0.19
 -17   7   0    0.14    0.15
 -17  -7   0    0.26    0.14
 -17  -7   0    0.23    0.16
 -17   7   0    0.11    0.12
 -17   7   1    3.11    0.29
 -17  -7  -1    2.14    0.30
 -17   7   1    2.64    0.32
 -17  -7  -1    2.79    0.30
 -17  -7   1    2.99    0.31
 -17  -7   1    3.48    0.29
 -17   7  -1    3.56    0.30
 -17   7  -1    2.17    0.29
 -17  -7  -2    1.92    0.28
 -17  -7  -2    1.51    0.21
 -17   7   2    1.42    0.19
 -17   7  -2    1.55    0.20
 -17  -7   2    1.07    0.16
 -17   7  -2    1.64    0.25
 -17  -7  -3    4.17    0.35
 -17   7   3    3.81    0.52
 -17  -7  -3    4.31    0.52
 -17  -7   3    3.81    0.51
 -17   7  -3    4.78    0.50
 -17   7  -3    4.39    0.34
 -17   7   4    0.72    0.23
 -17  -7  -4    0.64    0.15
 -17  -7  -4    0.75    0.18
 -17   7  -4    0.77    0.18
 -17   7  -4    0.75    0.15
 -17  -7   4    0.44    0.22
 -18  -7   0   20.61    1.03
 -18  -7   0   18.31    1.13
 -18   7   0   19.95    1.04
 -18  -7  -1    5.60    0.38
 -18   7   1    6.00    0.42
 -18  -7  -1    5.11    0.40
 -18   7  -1    5.73    0.38
 -18   7  -1    5.17    0.41
 -18  -7   1    5.78    0.42
   0  -8   0    4.36    0.48
   0  -8  -1    0.00    0.16
   0  -8   1    0.26    0.20
   0  -8  -2  216.42   10.33
   0  -8  -3   -0.04    0.18
   0  -8  -3    0.14    0.11
   0   8  -3    0.01    0.11
   0   8  -4   41.68    2.22
   0  -8  -4   45.78    2.18
   0  -8  -5    0.01    0.09
   0  -8  -5    0.08    0.21
   0   8  -5    0.01    0.20
   0   8  -5    0.17    0.12
   0  -8  -6  132.58    7.18
   0   8   6  144.94    7.11
   0   8  -6  141.29    6.78
   0   8   6  142.78    6.87
   0  -8  -6  135.06    6.76
   0   8  -6  144.24    7.25
   0  -8  -7    0.06    0.10
   0  -8  -7    0.13    0.28
   0   8   7   -0.03    0.24
   0   8   7    0.02    0.14
   0   8  -7   -0.04    0.12
   0   8  -7    0.49    0.33
   0  -8   7    0.06    0.13
   0  -8  -8  103.57    4.88
   0  -8   8   99.92    4.87
   0  -8  -8   96.94    4.85
   0   8   8  108.05    4.96
   0   8   8  100.32    5.33
   0   8  -8   90.80    4.92
   0  -8  -9   -0.04    0.12
   0   8  -9    0.08    0.16
   0   8   9   -0.03    0.11
   0  -8   9    0.05    0.33
   0   8   9   -0.07    0.29
   0   8  -9    0.03    0.23
   0  -8  -9   -0.11    0.14
   0   8 -10   14.33    0.91
   0  -8 -10   15.01    0.85
   0   8  10   15.08    1.31
   0  -8 -10   15.22    0.89
   0   8 -10   14.79    0.94
   0   8 -11   -0.12    0.14
   0   8 -11    0.09    0.18
   0  -8 -11   -0.04    0.12
   0   8  11    0.18    0.32
   0  -8 -11    0.01    0.13
   0   8 -12    2.03    0.35
   0   8  12    2.09    0.55
   0  -8 -12    2.00    0.27
   0   8 -12    2.22    0.27
   0   8 -13    0.01    0.12
   0   8 -13   -0.05    0.13
   0   8  13    0.11    0.24
  -1  -8   0    0.26    0.19
  -1  -8  -1  122.89    5.82
   1  -8   1  122.48    5.79
  -1  -8   1  107.65    5.79
   1  -8  -1  107.10    5.89
  -1  -8  -2   10.86    0.70
  -1  -8  -2   15.46    1.00
   1   8  -2   13.77    0.74
   1  -8   2   12.40    0.92
   1  -8  -2   12.94    0.71
  -1  -8  -3    7.25    0.69
  -1  -8  -3    7.07    0.44
   1   8  -3    6.97    0.47
  -1   8  -3    6.33    0.45
   1  -8  -3    6.20    0.53
   1  -8  -3    7.19    0.69
   1   8  -4   61.23    2.96
  -1  -8  -4   57.16    3.25
  -1  -8  -4   60.60    2.92
   1  -8  -4   61.33    3.27
  -1   8  -4   56.75    2.95
   1  -8  -4   60.31    2.92
  -1  -8  -5   10.97    0.63
  -1  -8  -5   10.32    1.32
   1   8  -5   11.30    0.68
   1   8  -5   11.31    1.00
  -1   8  -5   11.53    0.67
   1  -8  -5   10.98    0.63
   1   8   5    9.64    0.75
   1  -8  -5   11.61    0.96
   1   8  -6   57.99    3.34
   1   8  -6   54.27    3.08
   1  -8   6   61.76    2.92
  -1  -8  -6   53.55    3.26
  -1  -8  -6   58.61    2.86
  -1   8   6   61.03    3.20
  -1   8   6   51.39    2.97
  -1   8  -6   57.97    2.89
  -1   8  -6   57.89    3.32
   1   8   6   55.38    3.20
  -1  -8   6   64.12    2.96
   1  -8  -6   58.98    3.30
   1  -8  -6   58.85    2.86
   1   8  -7   24.25    1.39
   1  -8   7   25.82    1.36
  -1   8   7   25.88    1.69
   1   8  -7   28.12    1.86
  -1  -8  -7   24.58    1.77
  -1  -8  -7   27.11    1.34
  -1   8   7   22.41    1.43
   1  -8  -7   26.38    1.93
   1   8   7   23.19    1.69
  -1   8  -7   25.55    1.37
   1  -8  -7   24.90    1.32
  -1  -8   7   26.18    1.40
   1   8   7   26.62    1.42
   1  -8  -7   25.80    1.34
  -1   8   8    4.16    0.66
  -1  -8  -8    4.01    0.35
   1   8  -8    3.51    0.39
   1   8  -8    3.96    0.43
  -1   8   8    4.55    0.44
   1  -8  -8    4.08    0.35
   1   8   8    4.61    0.77
  -1   8  -8    3.78    0.39
  -1  -8   8    4.40    0.39
   1  -8  -8    3.47    0.33
   1   8  -9    1.13    0.27
   1   8  -9    0.61    0.22
  -1  -8  -9    0.86    0.20
   1  -8   9    0.06    0.58
  -1   8   9    1.97    0.54
  -1  -8  -9    0.89    0.20
   1   8   9    1.58    0.53
  -1   8  -9    0.41    0.20
   1  -8  -9    0.67    0.17
   1  -8  -9    0.76    0.19
   1   8 -10    0.44    0.20
  -1   8  10    0.81    0.43
  -1  -8 -10    0.35    0.17
  -1  -8 -10    0.60    0.18
   1   8 -10    0.60    0.20
  -1  -8  10    0.15    0.32
   1   8  10    0.65    0.42
   1  -8 -10    0.51    0.18
   1  -8 -10    0.65    0.18
  -1   8 -10    0.67    0.23
  -1   8  11    8.11    0.90
  -1  -8 -11    6.99    0.50
  -1  -8 -11    6.08    0.47
   1   8 -11    6.60    0.53
   1   8 -11    6.77    0.51
   1  -8 -11    6.57    0.47
   1   8  11    7.12    0.89
   1  -8 -11    6.64    0.50
  -1  -8 -12    0.78    0.21
  -1   8  12    0.93    0.62
   1   8 -12    0.70    0.19
   1   8 -12    1.01    0.20
   1  -8 -12    0.75    0.19
   1   8  12    0.99    0.43
   1  -8 -12    0.77    0.16
  -1   8 -12    0.51    0.18
   1   8 -13    0.57    0.14
  -1  -8 -13    0.59    0.15
  -1   8  13    0.46    0.25
   1   8  13    0.59    0.28
   1  -8 -13    0.48    0.15
   2  -8   0   76.69    3.98
  -2  -8  -1   33.34    1.94
  -2  -8  -1   33.99    1.69
   2   8  -1   32.36    1.85
  -2  -8   1   33.51    1.97
   2   8  -2   55.32    3.10
  -2  -8  -2   62.51    3.04
  -2  -8  -2   51.95    2.72
   2   8  -2   54.79    2.75
   2  -8   2   50.96    2.92
   2  -8  -2   59.01    3.03
   2  -8  -2   55.39    2.72
   2   8  -3   67.30    3.24
  -2  -8  -3   68.63    3.51
   2   8  -3   67.11    3.62
  -2  -8  -3   59.59    3.20
   2  -8  -3   67.04    3.20
  -2   8  -3   60.83    3.21
   2  -8  -3   70.01    3.53
   2   8  -4   27.43    1.50
  -2  -8  -4   27.43    1.46
  -2  -8  -4   29.20    1.78
   2   8  -4   30.30    1.89
   2  -8  -4   29.74    1.47
   2   8   4   31.08    1.69
   2  -8  -4   32.31    1.83
  -2   8  -4   24.87    1.47
  -2   8   5   63.22    3.18
  -2  -8  -5   63.90    3.04
   2   8  -5   64.76    3.53
  -2  -8  -5   64.81    3.43
   2   8  -5   58.74    3.08
   2   8   5   55.22    3.08
   2  -8  -5   62.70    3.04
  -2  -8   5   65.90    3.15
   2  -8  -5   70.00    3.47
  -2   8  -5   55.15    3.05
   2   8   5   59.78    3.46
  -2  -8  -6   24.54    1.23
  -2   8   6   21.27    1.34
   2   8  -6   21.65    1.28
   2   8  -6   24.65    1.70
   2  -8   6   23.85    1.27
  -2   8   6   23.78    1.52
  -2   8  -6   23.43    1.65
   2  -8  -6   26.29    1.67
  -2  -8   6   23.53    1.32
   2   8   6   21.55    1.56
  -2   8  -6   23.74    1.26
   2  -8  -6   22.41    1.21
   2  -8  -6   23.99    1.23
   2  -8   7    7.99    0.49
  -2   8   7    6.78    0.60
  -2  -8  -7    7.34    0.48
   2   8  -7    6.31    0.53
   2   8  -7    6.76    0.53
   2   8  -7    7.92    0.92
  -2   8   7    8.29    0.78
   2   8   7    6.98    0.83
   2  -8  -7    6.93    0.48
  -2  -8   7    8.37    0.58
   2  -8  -7    7.70    0.88
   2   8   7    7.23    0.54
   2  -8  -7    6.94    0.47
  -2   8  -7    6.82    0.51
  -2  -8  -8   17.97    0.98
  -2   8   8   17.55    1.10
   2   8  -8   16.13    1.05
  -2   8   8   17.32    1.34
  -2  -8   8   17.91    1.04
   2  -8  -8   18.46    1.55
   2  -8  -8   18.03    1.04
  -2   8  -8   16.72    1.01
   2  -8  -8   18.27    0.99
   2   8   8   15.80    1.37
   2   8  -9   11.76    0.75
  -2   8   9   10.43    0.76
  -2   8   9   10.69    1.07
  -2  -8  -9   12.32    0.72
   2   8  -9   11.51    0.79
   2   8   9    9.46    1.08
  -2  -8   9   11.30    0.72
   2  -8  -9   12.15    0.72
  -2   8  -9   10.58    0.74
   2  -8  -9   12.33    0.69
  -2   8  10    5.66    0.77
   2   8 -10    4.71    0.43
  -2  -8 -10    4.39    0.40
   2  -8 -10    4.75    0.41
   2   8  10    5.18    0.80
  -2   8 -10    4.04    0.44
   2  -8 -10    4.67    0.38
   2   8 -11    1.53    0.30
  -2   8  11    1.68    0.49
  -2  -8 -11    1.57    0.25
   2   8 -11    1.46    0.27
   2   8  11    1.11    0.45
   2  -8 -11    1.60    0.22
   2  -8 -11    1.32    0.23
  -2   8 -11    1.36    0.26
  -2  -8 -12   10.24    0.65
   2   8 -12    9.57    0.67
   2   8 -12   10.85    0.65
   2  -8 -12   11.01    0.62
   2   8  12   10.02    1.24
  -2   8 -12    9.35    0.64
   2  -8 -12   10.94    0.66
   2   8 -13    0.66    0.16
  -2   8  13    0.29    0.22
   2   8 -13    0.56    0.14
   2  -8 -13    0.51    0.14
   2   8  13    0.71    0.30
   3   8   0   75.26    3.82
  -3  -8   0   72.31    3.46
  -3  -8   0   72.83    3.79
   3  -8   0   64.46    3.69
  -3   8   0   69.76    3.46
   3  -8   1   95.97    4.45
  -3  -8  -1   89.20    4.18
   3   8  -1   88.15    4.56
  -3   8   1   82.39    4.20
  -3  -8  -1   89.81    4.53
   3   8  -1   76.68    4.19
  -3  -8   1   77.55    4.18
   3  -8  -1   84.80    4.20
  -3   8  -1   85.91    4.19
   3  -8  -1   88.50    4.47
   3   8   1   94.78    4.55
  -3  -8  -2   64.19    3.23
   3  -8   2   71.93    3.47
   3   8  -2   58.21    3.25
  -3  -8  -2   69.00    3.56
   3   8  -2   64.89    3.62
  -3   8   2   61.52    3.24
  -3   8  -2   65.12    3.24
   3   8   2   70.76    3.56
   3  -8  -2   71.58    3.55
   3  -8  -2   67.72    3.26
  -3  -8  -3    7.10    0.68
   3   8  -3    7.95    0.79
   3   8  -3    5.81    0.46
   3   8   3    6.77    0.63
   3  -8  -3    6.61    0.43
  -3   8  -3    6.06    0.42
   3  -8  -3    6.56    0.67
   3   8  -4   92.00    4.69
  -3  -8  -4   92.08    4.57
   3   8  -4   76.82    4.23
  -3  -8  -4   77.35    4.19
   3  -8  -4   87.94    4.20
  -3   8  -4   81.96    4.21
   3   8   4   96.58    4.38
   3  -8  -4   90.43    4.56
   3   8  -5   15.82    1.06
  -3  -8  -5   20.63    1.36
  -3  -8  -5   19.13    1.00
   3   8  -5   19.98    1.45
   3  -8  -5   18.73    1.11
   3   8   5   17.05    1.31
   3  -8  -5   19.17    1.34
   3   8   5   18.95    1.14
  -3  -8   5   19.07    1.13
  -3   8  -5   17.92    1.01
   3   8  -6   18.55    1.13
  -3  -8  -6   20.59    1.07
   3  -8   6   21.81    1.10
   3   8  -6   22.17    1.58
  -3   8   6   21.31    1.21
  -3   8   6   20.91    1.36
  -3  -8  -6   20.37    1.45
   3   8   6   17.97    1.14
   3   8   6   17.92    1.40
   3  -8  -6   19.79    1.07
   3  -8  -6   20.35    1.46
  -3  -8   6   21.02    1.18
  -3   8  -6   17.62    1.08
   3  -8  -6   18.75    1.04
   3   8  -7   14.89    0.90
  -3  -8  -7   14.29    0.81
   3   8  -7   12.89    0.83
  -3   8   7   13.53    1.09
   3   8  -7   15.61    1.35
  -3   8   7   13.46    0.93
  -3  -8   7   14.44    0.90
  -3   8  -7   13.61    0.83
   3   8   7   12.77    1.16
   3  -8  -7   14.69    0.82
   3   8   7   13.33    0.82
   3  -8  -7   14.64    0.79
   3  -8  -7   14.59    1.25
   3   8  -8   17.74    1.27
  -3   8   8   20.55    1.45
   3   8  -8   19.10    1.12
  -3   8   8   18.30    1.21
   3   8  -8   18.17    1.64
  -3  -8  -8   18.74    1.08
  -3   8  -8   18.99    1.10
  -3  -8   8   22.80    1.45
   3  -8  -8   19.21    1.62
  -3  -8   8   21.37    1.18
   3   8   8   18.93    1.52
   3  -8  -8   20.03    1.06
  -3   8   9    0.26    0.33
   3   8  -9   -0.13    0.17
  -3  -8  -9   -0.10    0.12
  -3   8   9    0.23    0.21
   3  -8  -9    0.05    0.14
   3   8   9    0.10    0.37
  -3  -8   9   -0.06    0.28
   3  -8  -9    0.09    0.14
  -3   8  -9   -0.11    0.15
  -3  -8   9    0.25    0.18
  -3   8  10    8.39    0.59
  -3  -8 -10    8.95    0.61
  -3   8  10    8.90    0.96
   3   8 -10    9.55    0.63
   3   8 -10    8.82    0.67
  -3   8 -10    7.25    0.62
   3  -8 -10    9.93    0.62
   3  -8 -10    9.55    0.58
   3   8  10    8.16    0.98
   3   8 -11    0.99    0.21
   3   8 -11    1.14    0.25
  -3  -8 -11    1.31    0.24
   3  -8 -11    0.96    0.18
   3   8  11    1.89    0.52
   3  -8 -11    1.40    0.24
  -3   8 -11    1.00    0.23
   3   8 -12    7.49    0.49
   3   8 -12    7.60    0.54
  -3   8  12    6.13    0.75
  -3  -8 -12    7.20    0.48
   3   8  12    6.90    0.81
   3  -8 -12    7.18    0.50
   3  -8 -12    7.72    0.47
  -3   8 -12    6.06    0.49
   4  -8   0   75.50    4.23
  -4   8   0   85.64    4.03
  -4  -8   0   79.73    4.00
   4   8   0   86.48    4.35
  -4  -8  -1   76.89    4.16
  -4   8   1   75.59    3.81
  -4  -8  -1   76.07    3.79
   4   8  -1   74.37    3.82
   4  -8   1   81.36    4.06
   4   8  -1   81.94    4.20
   4   8   1   85.60    4.16
   4  -8  -1   84.15    4.11
   4  -8  -1   70.21    3.79
   4   8  -2   30.39    1.87
  -4  -8  -2   27.58    1.97
   4   8  -2   25.86    1.49
   4  -8   2   32.13    1.69
  -4  -8  -2   27.78    1.46
   4  -8  -2   30.82    1.77
  -4   8  -2   27.40    1.61
  -4  -8   2   28.67    1.48
   4  -8  -2   28.40    1.47
  -4  -8  -3  234.58   11.05
   4  -8   3  213.24   11.19
  -4   8   3  231.03   11.06
  -4  -8  -3  230.92   11.44
   4  -8  -3  247.13   11.06
  -4  -8  -4   12.47    1.05
   4   8  -4   12.17    0.80
   4   8  -4   14.03    1.16
  -4  -8  -4   11.64    0.75
  -4   8   4   14.38    0.88
   4  -8  -4   13.46    0.76
  -4  -8   4   14.03    0.88
  -4   8  -4   13.52    0.76
   4  -8  -4   13.25    1.04
   4   8   4   15.41    0.85
   4   8  -5   57.33    2.92
   4   8  -5   54.03    2.87
  -4   8   5   61.83    2.99
  -4  -8  -5   58.44    3.27
  -4  -8  -5   52.35    2.85
   4   8  -5   61.04    3.40
   4   8   5   57.64    2.93
   4  -8  -5   63.30    3.29
   4   8   5   51.32    3.18
  -4   8  -5   57.23    2.85
  -4  -8   5   60.23    2.98
   4  -8  -5   59.07    2.86
   4   8  -6   19.70    1.18
  -4   8   6   23.80    1.45
   4   8  -6   19.77    1.22
  -4   8   6   24.71    1.32
   4   8  -6   19.73    1.62
   4  -8   6   23.43    1.16
  -4  -8  -6   18.99    1.53
   4  -8  -6   19.62    1.12
   4   8   6   23.44    1.21
   4   8   6   21.82    1.55
   4  -8  -6   20.48    1.53
  -4   8  -6   19.09    1.16
  -4  -8   6   23.17    1.28
   4  -8  -6   21.25    1.16
   4   8  -7   17.65    1.06
  -4   8   7   18.70    1.28
  -4   8   7   17.71    1.12
   4   8  -7   17.06    2.55
  -4  -8  -7   17.10    0.98
   4   8  -7   16.20    1.00
   4   8   7   16.31    1.37
  -4   8  -7   16.29    1.00
  -4  -8   7   18.84    1.13
   4  -8  -7   18.81    1.45
   4  -8  -7   17.26    0.95
   4  -8  -7   17.73    0.99
  -4   8   8    2.70    0.43
  -4  -8  -8    2.99    0.32
   4   8  -8    3.07    0.75
   4   8  -8    3.53    0.37
  -4   8   8    2.25    0.51
   4  -8  -8    3.13    0.31
   4   8   8    2.56    0.65
  -4  -8   8    3.16    0.40
   4  -8  -8    3.44    0.34
   4  -8  -8    3.81    0.79
  -4   8  -8    3.27    0.36
   4   8  -9   15.75    0.93
  -4   8   9   13.86    1.21
  -4   8   9   13.60    0.99
  -4  -8  -9   13.28    0.87
   4   8  -9   15.35    0.98
  -4  -8   9   16.24    1.22
   4   8   9   13.47    1.31
  -4   8  -9   15.45    0.92
   4  -8  -9   15.88    0.91
  -4  -8   9   15.46    0.96
   4  -8  -9   16.03    0.86
  -4   8  10    5.24    0.76
  -4   8  10    6.08    0.52
   4   8 -10    6.72    0.51
   4   8 -10    6.52    0.55
  -4  -8 -10    6.40    0.52
   4   8  10    5.45    0.82
   4  -8 -10    6.31    0.45
   4  -8 -10    5.97    0.48
  -4  -8  10    6.54    0.74
  -4   8  11    5.92    0.77
   4   8 -11    6.63    0.49
  -4  -8 -11    6.23    0.46
   4   8 -11    6.45    0.53
   4  -8 -11    6.53    0.49
  -4   8 -11    5.17    0.49
   4   8  11    6.85    0.83
   4  -8 -11    6.63    0.45
  -4   8  12    5.71    0.70
   4   8 -12    6.52    0.46
   4   8 -12    6.29    0.50
  -4  -8 -12    6.38    0.44
   4  -8 -12    6.61    0.43
   4   8  12    6.80    0.76
   4  -8 -12    7.27    0.48
  -5   8   0   78.30    3.71
  -5  -8   0   68.31    3.70
   5  -8   0   78.16    4.01
   5   8   0   80.14    4.09
  -5  -8  -1    4.92    0.36
   5  -8   1    4.69    0.55
   5   8  -1    5.83    0.67
  -5   8   1    4.58    0.37
  -5   8  -1    5.47    0.36
  -5  -8   1    3.97    0.37
   5   8   1    5.24    0.61
   5  -8  -1    5.23    0.37
   5  -8  -1    5.57    0.59
  -5  -8  -2   29.84    1.48
   5  -8   2   29.94    1.68
   5   8  -2   27.79    1.51
  -5   8   2   25.53    1.48
   5   8  -2   32.16    1.92
   5  -8  -2   28.84    1.48
  -5  -8   2   24.82    1.48
   5   8   2   30.74    1.76
   5  -8  -2   29.76    1.78
  -5   8  -2   29.84    1.47
   5   8  -3   17.11    0.96
   5   8  -3   18.64    1.35
  -5   8   3   13.31    0.90
  -5  -8  -3   16.78    0.90
  -5   8  -3   17.28    0.90
   5  -8  -3   17.66    1.22
   5  -8  -3   17.48    0.91
   5   8   3   14.88    1.05
  -5  -8  -4   10.35    0.59
   5   8  -4   11.87    1.04
   5   8  -4    9.68    0.66
  -5   8   4    9.59    0.69
  -5  -8  -4    9.18    1.51
   5   8  -4    9.70    0.61
  -5  -8   4    8.23    0.70
   5   8   4    8.36    0.64
   5   8   4    8.56    0.86
  -5   8  -4   10.22    0.59
   5  -8  -4   10.25    0.57
   5  -8  -4    9.78    0.87
   5  -8  -4   10.56    0.63
  -5   8   5   17.50    1.01
  -5  -8  -5   14.46    0.86
  -5  -8  -5   13.91    1.23
   5   8  -5   14.39    0.92
   5  -8   5   13.50    0.87
   5   8  -5   16.75    1.36
   5   8  -5   14.08    0.88
  -5   8   5   16.91    1.10
   5  -8  -5   16.00    1.22
   5  -8  -5   15.65    0.87
  -5  -8   5   16.64    0.99
  -5   8  -5   15.55    0.86
   5   8   5   15.88    1.22
   5  -8  -5   14.67    0.83
  -5  -8  -6    0.73    0.17
   5   8  -6    0.47    0.38
   5   8  -6    0.44    0.21
   5   8  -6    0.62    0.18
   5  -8  -6    0.64    0.15
   5   8   6    1.06    0.42
   5  -8  -6    0.42    0.15
  -5   8  -6    1.10    0.21
   5   8  -7   22.98    1.31
  -5  -8  -7   20.20    1.27
  -5   8   7   26.19    1.45
   5   8  -7   25.67    1.95
  -5   8   7   26.50    1.61
   5   8   7   23.16    1.71
   5  -8  -7   22.62    1.74
  -5  -8   7   25.60    1.41
   5  -8  -7   22.27    1.28
   5  -8  -7   23.11    1.25
  -5   8   8   22.38    1.56
   5   8  -8   21.17    1.26
   5   8  -8   22.36    1.92
  -5   8   8   22.04    1.38
   5   8  -8   22.97    1.34
   5  -8  -8   23.50    1.83
   5   8   8   23.46    1.73
   5  -8  -8   22.74    1.21
  -5   8  -8   21.67    1.25
   5  -8  -8   23.19    1.26
  -5  -8   8   22.96    1.35
   5   8  -9   19.45    1.16
   5   8  -9   19.11    1.11
  -5  -8  -9   17.06    1.05
  -5   8   9   19.03    1.45
  -5   8   9   16.98    1.20
  -5   8  -9   18.29    1.07
  -5  -8   9   20.68    1.30
  -5  -8   9   20.18    1.81
   5  -8  -9   18.83    1.72
   5  -8  -9   18.13    1.03
   5   8   9   18.40    1.53
   5  -8  -9   19.80    1.09
   5   8 -10   28.22    1.51
   5   8 -10   26.70    1.57
  -5   8  10   27.89    1.57
  -5  -8 -10   27.85    1.49
  -5   8  10   27.73    1.87
   5  -8 -10   28.90    1.46
   5  -8 -10   29.34    1.52
   5   8  10   28.32    1.97
  -5  -8  10   28.02    1.52
  -5   8 -10   23.94    1.49
  -5  -8  10   29.19    1.81
   5   8 -11    5.55    0.42
   5   8 -11    5.10    0.47
  -5  -8 -11    4.56    0.48
  -5   8  11    4.57    0.66
   5   8  11    3.99    0.67
   5  -8 -11    4.87    0.38
  -5  -8  11    4.78    0.61
   5  -8 -11    5.19    0.43
   5   8 -12    4.92    0.38
  -5   8  12    5.31    0.62
   5   8 -12    5.19    0.57
   5  -8 -12    5.16    0.37
   5   8  12    5.98    0.69
  -5  -8  12    5.02    0.54
   5  -8 -12    5.62    0.45
  -6  -8   0   51.15    2.86
   6   8   0   62.77    3.26
  -6   8   0   60.23    2.86
   6  -8   0   58.48    3.17
   6   8  -1   46.99    2.67
  -6  -8  -1   44.24    2.26
   6   8  -1   45.54    2.27
   6  -8   1   42.13    2.51
  -6   8   1   45.06    2.26
  -6   8  -1   47.43    2.25
   6  -8  -1   44.89    2.24
   6   8   1   45.55    2.58
  -6  -8   1   41.06    2.27
   6  -8  -1   47.90    2.59
   6  -8   2   82.09    3.98
  -6  -8  -2   75.38    3.76
  -6   8   2   76.79    3.77
   6   8  -2   81.67    4.24
   6   8  -2   74.47    3.78
   6   8   2   81.23    4.05
  -6   8  -2   77.66    3.74
   6  -8  -2   76.71    4.09
  -6  -8   2   72.71    3.77
   6  -8  -2   71.16    3.74
   6   8  -3   92.44    4.45
   6   8  -3   91.64    4.49
  -6   8   3   88.37    4.56
   6   8  -3   95.03    4.97
  -6   8   3   81.81    4.45
  -6   8   3   84.38    4.42
  -6  -8  -3   92.34    4.44
   6  -8  -3   92.06    4.41
   6  -8  -3   96.68    4.84
  -6   8  -3   92.53    4.43
   6  -8  -3   94.40    4.44
  -6  -8   3   80.76    4.43
  -6  -8   3   93.18    4.59
   6   8   3   94.54    4.82
   6   8   3  101.08    4.65
   6   8  -4    1.29    0.25
  -6  -8  -4    1.27    0.19
   6   8  -4    1.68    0.25
  -6   8   4    1.02    0.18
   6   8  -4    1.05    0.41
  -6   8   4    1.31    0.29
  -6  -8   4    1.38    0.31
   6  -8  -4    1.56    0.20
  -6   8  -4    1.47    0.20
   6  -8  -4    0.69    0.30
   6   8   4    1.32    0.43
   6  -8  -4    1.49    0.22
   6   8  -5    8.18    0.61
  -6   8   5    8.16    0.64
  -6  -8  -5    8.56    0.54
   6   8  -5    7.56    0.56
  -6   8   5    7.86    0.72
   6   8  -5    9.91    1.02
   6   8   5    7.86    0.86
  -6  -8   5    8.18    0.65
   6  -8  -5    8.72    0.55
   6  -8  -5    8.50    0.52
  -6   8  -5    8.22    0.53
   6   8  -6   18.42    1.57
  -6   8   6   17.75    1.45
   6   8  -6   18.11    1.07
   6   8  -6   18.58    1.11
  -6  -8  -6   18.31    1.02
  -6   8   6   16.76    1.23
  -6   8  -6   18.62    1.02
  -6  -8   6   17.56    1.45
   6  -8  -6   19.59    1.04
   6  -8  -6   19.45    1.47
  -6  -8  -7   10.64    0.69
   6   8  -7   10.19    0.78
   6   8  -7   11.59    0.74
  -6   8   7   12.24    0.86
   6   8  -7   10.59    1.21
  -6   8   7   12.56    0.99
   6  -8  -7   10.62    0.67
   6  -8  -7   10.43    1.10
  -6  -8   7   12.09    0.84
   6   8   7   11.68    1.12
  -6   8  -7   10.07    0.70
   6  -8  -7   11.19    0.73
   6   8  -8    0.43    0.46
   6   8  -8    0.18    0.19
  -6   8   8    0.28    0.22
  -6   8   8    0.11    0.29
  -6  -8  -8   -0.05    0.15
   6   8  -8    0.17    0.20
   6   8   8    0.11    0.36
  -6   8  -8    0.26    0.18
   6  -8  -8    0.07    0.16
  -6  -8   8    0.35    0.21
   6  -8  -8    0.02    0.13
   6  -8  -8    0.25    0.37
  -6   8   9    0.94    0.29
  -6  -8  -9    2.07    0.28
   6   8  -9    1.35    0.26
   6   8  -9    1.36    0.31
  -6   8   9    1.25    0.40
   6  -8  -9    1.38    0.64
   6  -8  -9    1.31    0.24
  -6  -8   9    1.76    0.34
   6  -8  -9    1.73    0.25
  -6   8  -9    1.65    0.27
   6   8   9    1.03    0.48
  -6   8  10    7.79    0.65
  -6  -8 -10    9.14    0.57
   6   8 -10    9.47    0.89
   6   8 -10    9.20    0.62
  -6   8  10    7.43    0.84
  -6  -8  10    7.87    0.61
   6   8  10    8.19    0.93
  -6  -8  10    8.93    0.85
   6  -8 -10    8.76    0.56
  -6  -8 -11   11.15    0.69
   6   8 -11   10.75    0.77
   6   8 -11   11.62    0.73
  -6   8  11   11.60    1.02
   6   8  11   13.10    1.10
  -6  -8  11   12.50    0.95
   6  -8 -11   12.09    0.69
   6  -8 -11   11.93    0.74
  -6   8  12    1.91    0.38
   6   8 -12    2.70    0.27
   6   8 -12    2.59    0.31
  -6  -8  12    3.10    0.43
   6   8  12    2.91    0.50
   6  -8 -12    2.98    0.30
   6  -8 -12    2.82    0.25
   7  -8   0   31.21    1.85
  -7   8   0   29.37    1.52
   7   8   0   31.84    1.93
  -7  -8   0   26.44    1.53
  -7  -8  -1   10.21    0.69
   7   8  -1   11.26    1.02
  -7   8   1   12.24    0.69
  -7   8   1   11.58    0.66
   7  -8   1   10.32    0.90
   7   8  -1   10.24    0.69
   7   8   1   12.81    1.06
  -7  -8   1   10.90    0.70
   7  -8  -1   12.16    0.96
   7   8   1   12.38    0.98
  -7   8  -1   11.80    0.67
   7   8  -2   50.00    2.93
  -7   8   2   48.37    2.50
   7   8  -2   48.96    2.43
  -7  -8  -2   48.34    2.46
   7  -8   2   53.66    2.68
   7   8  -2   48.47    2.47
   7   8   2   51.75    2.84
   7  -8  -2   43.92    2.43
  -7  -8   2   47.19    2.47
   7  -8  -2   51.42    2.82
  -7  -8   2   47.24    2.62
  -7   8  -2   48.72    2.43
   7   8  -3   22.40    1.20
   7   8  -3   22.15    1.16
  -7   8   3   19.44    1.16
   7   8  -3   22.45    1.63
  -7   8   3   20.06    1.13
   7   8   3   21.24    1.50
   7   8   3   21.59    1.28
   7  -8  -3   21.63    1.11
  -7  -8   3   18.67    1.15
   7  -8  -3   21.49    1.15
  -7   8  -3   22.17    1.14
  -7  -8   3   22.11    1.30
   7  -8  -3   22.35    1.51
   7   8  -4   25.38    1.35
   7   8  -4   25.36    1.40
  -7   8   4   23.29    1.30
  -7  -8  -4   25.21    1.33
  -7   8   4   23.72    1.44
   7   8   4   24.91    1.71
   7  -8  -4   26.89    1.76
   7  -8  -4   25.73    1.34
   7  -8  -4   24.53    1.30
  -7  -8   4   26.76    1.50
   7   8  -5   14.35    1.34
   7   8  -5   14.06    0.90
   7  -8   5   12.20    0.81
  -7   8   5   13.68    0.94
   7   8  -5   14.11    0.85
  -7  -8  -5   14.28    0.82
   7   8   5   12.93    1.17
   7  -8  -5   14.03    0.79
   7  -8  -5   15.23    0.84
   7  -8  -5   14.63    1.22
  -7   8  -5   15.39    0.82
  -7  -8   5   14.05    0.96
  -7   8   6    0.20    0.20
  -7  -8  -6    0.42    0.15
   7   8  -6    0.73    0.42
   7   8  -6    0.28    0.18
   7   8  -6    0.60    0.24
  -7   8   6    0.16    0.29
   7  -8  -6    0.40    0.15
   7   8   6    0.31    0.36
   7  -8  -6    0.37    0.17
  -7   8  -6    0.44    0.15
   7  -8  -6    0.18    0.29
  -7  -8   6   -0.05    0.17
   7   8  -7    2.89    0.40
   7   8  -7    3.11    0.77
   7   8  -7    2.69    0.35
   7  -8  -7    3.35    0.35
   7  -8  -7    3.00    0.32
   7  -8  -7    2.80    0.66
  -7  -8   7    4.10    0.47
  -7   8  -7    3.14    0.34
   7   8  -8   15.15    0.93
  -7  -8  -8   14.27    0.87
  -7   8   8   15.12    1.18
  -7   8   8   14.36    1.03
   7   8  -8   14.28    0.97
   7   8  -8   14.22    1.56
   7   8   8   14.74    1.34
  -7  -8   8   15.17    1.02
   7  -8  -8   15.61    1.47
   7  -8  -8   15.79    0.87
   7  -8  -8   14.79    0.91
  -7   8   9    1.61    0.34
   7   8  -9    2.12    0.35
  -7   8   9    2.20    0.49
   7   8  -9    1.55    1.19
  -7  -8  -9    2.57    0.29
   7   8  -9    1.93    0.28
   7   8   9    2.04    0.58
  -7  -8   9    2.42    0.39
   7  -8  -9    2.07    0.30
   7  -8  -9    1.97    0.25
  -7   8  10    1.69    0.46
   7   8 -10    1.52    0.30
   7   8 -10    1.67    0.26
  -7  -8 -10    1.78    0.25
  -7   8  10    1.39    0.30
   7  -8 -10    2.01    0.30
   7  -8 -10    1.92    0.24
  -7  -8  10    1.43    0.41
  -7  -8  10    1.25    0.26
   7   8  10    1.70    0.51
   7   8 -11    0.04    0.16
  -7   8  11    0.05    0.22
   7   8 -11    0.10    0.13
  -7   8  11    0.07    0.12
   7  -8 -11    0.31    0.16
  -7  -8  11    0.33    0.24
   7  -8 -11    0.17    0.13
  -7   8  12    5.13    0.55
   7   8 -12    5.73    0.43
   7   8 -12    5.33    0.39
   7  -8 -12    5.50    0.42
  -7  -8  12    6.32    0.57
   7   8  12    6.95    0.67
  -8   8   0    7.19    0.47
  -8  -8   0    6.11    0.49
   8   8   0    6.62    0.76
  -8   8   0    6.56    0.47
   8  -8   0    6.84    0.72
  -8   8   1   27.71    1.42
   8  -8   1   25.70    1.72
  -8   8   1   29.09    1.46
   8   8  -1   26.43    1.86
   8  -8  -1   26.97    1.77
  -8   8  -1   26.86    1.43
  -8  -8   1   28.00    1.48
   8   8   1   29.97    1.87
  -8   8  -1   25.11    1.41
  -8   8   2   43.98    2.36
  -8   8   2   45.87    2.14
  -8   8   2   47.09    2.19
   8  -8   2   45.31    2.37
   8   8  -2   39.10    2.13
   8   8  -2   37.99    2.69
   8  -8  -2   38.05    2.59
  -8   8  -2   40.76    2.14
  -8  -8   2   41.45    2.19
  -8   8   3    1.76    0.28
  -8  -8  -3    2.49    0.29
  -8   8   3    1.96    0.27
  -8   8   3    2.16    0.38
   8   8  -3    2.52    0.30
   8   8  -3    2.79    0.34
   8   8  -3    2.40    0.58
   8  -8  -3    2.63    0.29
   8  -8  -3    2.06    0.24
   8   8   3    2.28    0.58
  -8  -8   3    1.54    0.26
  -8   8  -3    2.65    0.28
   8  -8  -3    2.90    0.55
  -8   8  -3    2.44    0.25
  -8  -8   3    2.24    0.40
  -8  -8  -4   42.70    2.18
   8   8  -4   42.23    2.23
  -8   8   4   44.81    2.32
  -8   8   4   41.36    2.14
   8   8  -4   42.15    2.77
   8   8  -4   43.04    2.17
  -8   8  -4   42.62    2.15
  -8  -8   4   44.34    2.34
   8   8   4   45.79    2.63
   8  -8  -4   41.80    2.13
   8  -8  -4   42.49    2.17
  -8  -8   4   38.29    2.11
   8  -8  -4   42.23    2.61
   8   8  -5    6.20    0.49
   8  -8   5    6.32    0.45
   8   8  -5    5.68    0.53
  -8   8   5    7.04    0.60
   8   8  -5    7.17    1.09
  -8  -8  -5    6.00    0.46
  -8   8  -5    5.98    0.45
   8   8   5    7.32    0.88
   8  -8  -5    4.94    0.79
   8  -8  -5    5.71    0.46
  -8  -8   5    6.66    0.62
   8  -8  -5    5.86    0.43
  -8  -8  -6   58.47    2.89
  -8   8   6   58.61    3.05
  -8   8   6   57.57    3.13
   8   8  -6   56.97    2.96
   8   8  -6   57.13    2.90
   8   8  -6   57.13    3.63
   8  -8  -6   55.63    3.43
   8  -8  -6   56.52    2.89
  -8   8  -6   56.12    2.87
  -8  -8   6   55.93    3.04
   8  -8  -6   56.54    2.84
   8   8   6   60.32    3.40
  -8   8   7   22.34    1.55
  -8   8   7   23.94    1.47
   8   8  -7   23.38    1.39
  -8  -8  -7   24.15    1.31
   8   8  -7   24.45    1.34
  -8   8  -7   24.58    1.31
  -8  -8   7   22.24    1.45
   8  -8  -7   24.81    1.28
   8   8   7   23.08    1.77
   8  -8  -7   24.72    1.33
   8   8  -8   11.68    0.79
  -8   8   8   12.51    1.04
   8   8  -8   10.95    0.81
  -8   8   8   12.68    0.92
  -8  -8  -8   11.87    0.75
   8   8  -8   11.52    1.46
  -8  -8   8   13.67    0.91
  -8   8  -8   10.25    0.75
   8  -8  -8   11.37    0.73
   8  -8  -8   11.53    0.76
   8  -8  -8   12.39    1.31
   8   8   8   11.14    1.25
  -8  -8  -9   18.38    1.03
  -8   8   9   18.29    1.31
   8   8  -9   16.47    1.10
  -8   8   9   18.50    1.18
   8   8  -9   17.28    1.04
   8  -8  -9   18.76    1.06
  -8   8  -9   15.65    1.06
   8  -8  -9   18.23    1.00
   8   8   9   19.18    1.50
  -8  -8   9   18.45    1.15
   8   8 -10    1.44    0.25
  -8   8  10    1.43    0.39
  -8   8  10    1.07    0.27
   8   8 -10    1.36    0.28
   8   8  10    1.61    0.49
   8  -8 -10    1.86    0.23
  -8  -8  10    1.91    0.31
   8  -8 -10    1.35    0.24
  -8  -8  10    1.52    0.41
   8   8 -11    1.28    0.20
  -8   8  11    1.68    0.23
   8   8 -11    1.59    0.26
  -8   8  11    1.88    0.40
  -8  -8  11    1.84    0.35
   8   8  11    1.66    0.46
   8  -8 -11    1.36    0.18
   8  -8 -11    1.92    0.26
  -9  -8   0   89.92    4.64
   9   8   0  100.89    5.13
  -9   8   0   90.48    4.57
   9  -8   0   92.71    5.12
  -9   8   0   97.81    4.62
   9  -8   1    4.97    0.62
  -9  -8  -1    4.77    0.43
   9   8  -1    4.95    0.82
  -9   8   1    4.72    0.55
  -9   8   1    5.16    0.41
  -9   8   1    4.47    0.38
  -9   8  -1    5.26    0.38
  -9   8  -1    5.64    0.41
   9  -8  -1    5.02    0.65
   9   8   1    5.17    1.04
  -9  -8   1    4.69    0.43
  -9  -8   1    5.70    1.00
  -9   8   2   13.78    0.79
  -9  -8  -2   10.18    0.76
  -9   8   2   14.43    0.75
   9   8  -2   11.65    1.16
   9  -8   2   13.28    0.90
  -9   8   2   13.29    0.90
  -9  -8   2   13.11    0.92
  -9   8  -2   11.06    0.71
  -9   8  -2   11.43    0.73
   9  -8  -2   11.21    1.06
  -9  -8   2   12.65    0.79
   9   8   2   13.74    1.01
  -9   8   3   19.92    1.18
  -9  -8  -3   16.70    1.04
   9   8  -3   17.65    1.00
[truncated: 490,538 more chars]
