# Supplementary material for: Mesitylated trityl radicals, a platform for doublet emission: symmetry breaking, charge-transfer states and conjugated polymers
Source: Nat Commun. 2023 Jul 12;14:4147. doi: 10.1038/s41467-023-39834-2 (PMC10338495; doi:10.1038/s41467-023-39834-2)
Supplement: Supplementary file 3 — Source Data [file 41467_2023_39834_MOESM3_ESM.zip › CIFs/M3_TTM.cif]

#-------------------------------------------------------------------------------
# This CIF originates from:
#-------------------------------------------------------------------------------
# University of Cambridge, Department of Chemistry,
# Lensfield Road, Cambridge, CB2 1EW, United Kingdom
#-------------------------------------------------------------------------------

#===============================================================================
data_M3_TTM
#===============================================================================
_audit_creation_method                SHELXL-2019/1

#-------------------------------------------------------------------------------
# Inserted by local software: cifUpdate ver. 3.1  (Andrew D. Bond, March 2019)
#-------------------------------------------------------------------------------
_cambridge_user_name                  'Petri Murto'
_cambridge_user_crsid                 pm707
_cambridge_supervisor_name            'Hugo Bronstein'
_cambridge_supervisor_crsid           hab60
_cambridge_crystallographer_name      'Andrew Bond'
_cambridge_crystallographer_crsid     adb29
_cambridge_sample_id                  PM-C74
_cambridge_data_id                    HB_B2_0035
#-------------------------------------------------------------------------------

_chemical_name_systematic             ?
_chemical_name_common                 ?
_chemical_melting_point               ?
_chemical_formula_moiety              'C46 H39 Cl6 [+ solvent]'
_chemical_formula_sum                 'C46 H39 Cl6 [+ solvent]'
_chemical_formula_weight              804.47

loop_
_atom_type_symbol
_atom_type_description
_atom_type_scat_dispersion_real
_atom_type_scat_dispersion_imag
_atom_type_scat_source
C C 0.0181 0.0091 'International Tables Vol C Tables 4.2.6.8 and 6.1.1.4'
H H 0.0000 0.0000 'International Tables Vol C Tables 4.2.6.8 and 6.1.1.4'
Cl Cl 0.3639 0.7018 'International Tables Vol C Tables 4.2.6.8 and 6.1.1.4'

_space_group_crystal_system           trigonal
_space_group_IT_number                167
_space_group_name_H-M_alt             'R -3 c :H'
_space_group_name_Hall                '-R 3 2"c'

_shelx_space_group_comment
;
The symmetry employed for this shelxl refinement is uniquely defined
by the following loop, which should always be used as a source of
symmetry information in preference to the above space-group names.
They are only intended as comments.
;

loop_
_space_group_symop_operation_xyz
'x, y, z'
'-y, x-y, z'
'-x+y, -x, z'
'y, x, -z+1/2'
'x-y, -y, -z+1/2'
'-x, -x+y, -z+1/2'
'x+2/3, y+1/3, z+1/3'
'-y+2/3, x-y+1/3, z+1/3'
'-x+y+2/3, -x+1/3, z+1/3'
'y+2/3, x+1/3, -z+5/6'
'x-y+2/3, -y+1/3, -z+5/6'
'-x+2/3, -x+y+1/3, -z+5/6'
'x+1/3, y+2/3, z+2/3'
'-y+1/3, x-y+2/3, z+2/3'
'-x+y+1/3, -x+2/3, z+2/3'
'y+1/3, x+2/3, -z+7/6'
'x-y+1/3, -y+2/3, -z+7/6'
'-x+1/3, -x+y+2/3, -z+7/6'
'-x, -y, -z'
'y, -x+y, -z'
'x-y, x, -z'
'-y, -x, z-1/2'
'-x+y, y, z-1/2'
'x, x-y, z-1/2'
'-x+2/3, -y+1/3, -z+1/3'
'y+2/3, -x+y+1/3, -z+1/3'
'x-y+2/3, x+1/3, -z+1/3'
'-y+2/3, -x+1/3, z-1/6'
'-x+y+2/3, y+1/3, z-1/6'
'x+2/3, x-y+1/3, z-1/6'
'-x+1/3, -y+2/3, -z+2/3'
'y+1/3, -x+y+2/3, -z+2/3'
'x-y+1/3, x+2/3, -z+2/3'
'-y+1/3, -x+2/3, z+1/6'
'-x+y+1/3, y+2/3, z+1/6'
'x+1/3, x-y+2/3, z+1/6'

_cell_length_a                        47.638(3)
_cell_length_b                        47.638(3)
_cell_length_c                        12.9562(12)
_cell_angle_alpha                     90
_cell_angle_beta                      90
_cell_angle_gamma                     120
_cell_volume                          25463(4)
_cell_formula_units_Z                 18
_cell_measurement_temperature         180(2)
_cell_measurement_reflns_used         9856
_cell_measurement_theta_min           3.21
_cell_measurement_theta_max           66.01

_exptl_crystal_description            block
_exptl_crystal_colour                 red
_exptl_crystal_density_meas           ?
_exptl_crystal_density_method         ?
_exptl_crystal_density_diffrn         0.944
_exptl_crystal_F_000                  7506
_exptl_transmission_factor_min        ?
_exptl_transmission_factor_max        ?
_exptl_crystal_size_max               0.180
_exptl_crystal_size_mid               0.100
_exptl_crystal_size_min               0.080
_exptl_absorpt_coefficient_mu         2.941
_shelx_estimated_absorpt_T_min        0.620
_shelx_estimated_absorpt_T_max        0.799
_exptl_absorpt_correction_type        multi-scan
_exptl_absorpt_correction_T_min       0.5473
_exptl_absorpt_correction_T_max       0.7528
_exptl_absorpt_process_details        'SADABS (Bruker, 2014)'

_diffrn_ambient_temperature           180(2)
_diffrn_radiation_wavelength          1.54178
_diffrn_radiation_type                CuK\a
_diffrn_source                        'Incoatec I\mS Cu microsource'
_diffrn_measurement_device_type       'Bruker D8-QUEST PHOTON-III'
_diffrn_measurement_method            '\w and \f-scans'
_diffrn_detector_area_resol_mean      ?
_diffrn_reflns_number                 105631
_diffrn_reflns_av_unetI/netI          0.0250
_diffrn_reflns_av_R_equivalents       0.0963
_diffrn_reflns_limit_h_min            -56
_diffrn_reflns_limit_h_max            56
_diffrn_reflns_limit_k_min            -56
_diffrn_reflns_limit_k_max            56
_diffrn_reflns_limit_l_min            -13
_diffrn_reflns_limit_l_max            15
_diffrn_reflns_theta_min              3.214
_diffrn_reflns_theta_max              66.655
_diffrn_reflns_theta_full             66.655
_diffrn_measured_fraction_theta_max   0.999
_diffrn_measured_fraction_theta_full  0.999
_diffrn_reflns_Laue_measured_fraction_max 0.999
_diffrn_reflns_Laue_measured_fraction_full 0.999
_diffrn_reflns_point_group_measured_fraction_max 0.999
_diffrn_reflns_point_group_measured_fraction_full 0.999
_reflns_number_total                  5020
_reflns_number_gt                     3674
_reflns_threshold_expression          'I > 2\s(I)'
_reflns_Friedel_coverage              0.000
_reflns_Friedel_fraction_max          .
_reflns_Friedel_fraction_full         .

_reflns_special_details
;
Reflections were merged by SHELXL according to the crystal
class for the calculation of statistics and refinement.

Structure factors included contributions from the .fab file.

_reflns_Friedel_fraction is defined as the number of unique
Friedel pairs measured divided by the number that would be
possible theoretically, ignoring centric projections and
systematic absences.

===============================================================================
INTENSITY STATISTICS FOR DATASET # 1  HB_B2_0035_0m.hkl
===============================================================================
 Resolution   #Data #Theory %Complete Redundancy Mean I Mean I/s Rmerge  Rsigma
-------------------------------------------------------------------------------
  Inf - 3.59      80     80    100.0    11.59    128.92   49.84  0.0270  0.0138
 3.59 - 2.34     181    181    100.0    12.83     82.76   45.72  0.0275  0.0141
 2.34 - 1.83     264    264    100.0    16.72     36.37   39.19  0.0474  0.0195
 1.83 - 1.59     275    275    100.0    22.63     23.61   37.23  0.0621  0.0183
 1.59 - 1.45     245    245    100.0    29.81     12.27   33.84  0.0820  0.0193
 1.45 - 1.34     275    275    100.0    30.76     13.34   34.81  0.0856  0.0192
 1.34 - 1.26     255    255    100.0    29.08     11.07   28.06  0.0978  0.0225
 1.26 - 1.19     292    292    100.0    28.47      7.82   23.27  0.1354  0.0296
 1.19 - 1.14     255    255    100.0    27.22      6.39   19.08  0.1555  0.0344
 1.14 - 1.10     227    227    100.0    26.70      5.24   17.40  0.1848  0.0399
 1.10 - 1.06     274    274    100.0    24.50      4.36   13.60  0.2349  0.0508
 1.06 - 1.02     314    314    100.0    23.99      3.49   12.33  0.2406  0.0531
 1.02 - 0.99     271    271    100.0    21.38      2.53    9.62  0.3203  0.0710
 0.99 - 0.97     202    202    100.0    18.51      2.60   10.19  0.2250  0.0671
 0.97 - 0.94     333    333    100.0    16.87      1.79    8.09  0.2966  0.0892
 0.94 - 0.92     236    236    100.0    16.32      1.23    6.21  0.3441  0.1175
 0.92 - 0.90     267    267    100.0    14.93      1.64    7.40  0.2838  0.0943
 0.90 - 0.88     297    297    100.0    13.86      1.46    6.46  0.2866  0.1003
 0.88 - 0.87     148    148    100.0    13.47      1.17    5.91  0.3122  0.1161
 0.87 - 0.85     335    335    100.0    12.58      0.93    5.24  0.3432  0.1385
 0.85 - 0.84     196    202     97.0     9.18      0.89    4.50  0.3385  0.1710
-------------------------------------------------------------------------------
 0.94 - 0.84    1479   1485     99.6    13.48      1.23    6.00  0.3121  0.1164
  Inf - 0.84    5222   5228     99.9    20.62     11.85   18.63  0.0876  0.0241
===============================================================================
;

_computing_data_collection            'APEX3 (Bruker, 2016)'
_computing_cell_refinement            'SAINT (Bruker, 2016)'
_computing_data_reduction             SAINT
_computing_structure_solution         'SHELXT (Sheldrick, 2015)'
_computing_structure_refinement       'SHELXL (Sheldrick, 2015)'
_computing_molecular_graphics         'Mercury (Macrae et al., 2008)'
_computing_publication_material       SHELXL

_refine_special_details
;
The structure contains very large channels running along the c axis, summing
to ca 1/3 of the unit-cell volume. These voids contain chloroform (CDCl3),
but it is difficult to resolve any individual molecules. The SQUEEZE algorithm
has therefore been applied. There are three unique channels per unit cell.
In each channel, 1018 electrons are corrected for, which corresponds to ca 18
CDCl3 molecules. This gives 3 x CDCl3 per formula unit.
;

_refine_ls_structure_factor_coef      Fsqd
_refine_ls_matrix_type                full
_refine_ls_weighting_scheme           calc
_refine_ls_weighting_details
 'w=1/[\s^2^(Fo^2^)+(0.0681P)^2^+27.4741P] where P=(Fo^2^+2Fc^2^)/3'
_atom_sites_solution_primary          dual
_atom_sites_solution_secondary        difmap
_atom_sites_solution_hydrogens        geom
_refine_ls_hydrogen_treatment         constr
_refine_ls_extinction_method          none
_refine_ls_extinction_coef            .
_refine_ls_number_reflns              5020
_refine_ls_number_parameters          242
_refine_ls_number_restraints          0
_refine_ls_R_factor_all               0.0628
_refine_ls_R_factor_gt                0.0442
_refine_ls_wR_factor_ref              0.1352
_refine_ls_wR_factor_gt               0.1177
_refine_ls_goodness_of_fit_ref        1.037
_refine_ls_restrained_S_all           1.037
_refine_ls_shift/su_max               0.001
_refine_ls_shift/su_mean              0.000
_refine_diff_density_max              0.286
_refine_diff_density_min              -0.251
_refine_diff_density_rms              0.040

loop_
_atom_site_label
_atom_site_type_symbol
_atom_site_fract_x
_atom_site_fract_y
_atom_site_fract_z
_atom_site_U_iso_or_equiv
_atom_site_adp_type
_atom_site_occupancy
_atom_site_site_symmetry_order
_atom_site_calc_flag
_atom_site_refinement_flags_posn
_atom_site_refinement_flags_adp
_atom_site_refinement_flags_occupancy
_atom_site_disorder_assembly
_atom_site_disorder_group
Cl1 Cl 0.29893(2) 0.13374(2) 0.59724(4) 0.0672(2) Uani 1 1 d . . . . .
Cl2 Cl 0.33298(2) 0.07506(2) 0.25014(5) 0.0737(2) Uani 1 1 d . . . . .
Cl3 Cl 0.39297(2) 0.16743(2) 0.54714(5) 0.0645(2) Uani 1 1 d . . . . .
C1 C 0.333333 0.12089(7) 0.416667 0.0502(8) Uani 1 2 d S T P . .
C2 C 0.333333 0.15174(6) 0.416667 0.0486(7) Uani 1 2 d S T P . .
C3 C 0.31776(6) 0.15991(6) 0.49376(15) 0.0525(6) Uani 1 1 d . . . . .
C4 C 0.31811(6) 0.18911(6) 0.49529(16) 0.0516(6) Uani 1 1 d . . . . .
H4A H 0.307931 0.193863 0.550198 0.062 Uiso 1 1 calc R U . . .
C5 C 0.333333 0.21148(7) 0.416667 0.0505(8) Uani 1 2 d S T P . .
C6 C 0.333333 0.24292(7) 0.416667 0.0509(8) Uani 1 2 d S T P . .
C7 C 0.30876(6) 0.24512(6) 0.36365(19) 0.0588(6) Uani 1 1 d . . . . .
C8 C 0.30962(7) 0.27476(7) 0.3643(3) 0.0794(9) Uani 1 1 d . . . . .
H8A H 0.293420 0.276716 0.327566 0.095 Uiso 1 1 calc R U . . .
C9 C 0.333333 0.30154(8) 0.416667 0.0994(18) Uani 1 2 d S T P . .
C10 C 0.333333 0.33346(11) 0.416667 0.202(6) Uani 1 2 d S T P . .
H10A H 0.314934 0.331117 0.376008 0.303 Uiso 0.5 1 calc R U P . .
H10B H 0.331475 0.339388 0.487734 0.303 Uiso 0.5 1 calc R U P . .
H10C H 0.353591 0.350446 0.386258 0.303 Uiso 0.5 1 calc R U P . .
C11 C 0.28202(7) 0.21659(7) 0.3071(2) 0.0715(7) Uani 1 1 d . . . . .
H11A H 0.265201 0.221641 0.287041 0.107 Uiso 1 1 calc R U . . .
H11B H 0.272585 0.197556 0.352414 0.107 Uiso 1 1 calc R U . . .
H11C H 0.290891 0.212023 0.245283 0.107 Uiso 1 1 calc R U . . .
C12 C 0.36373(6) 0.12096(6) 0.39899(15) 0.0510(6) Uani 1 1 d . . . . .
C13 C 0.36620(7) 0.10001(6) 0.32684(17) 0.0570(6) Uani 1 1 d . . . . .
C14 C 0.39488(7) 0.10038(6) 0.30757(18) 0.0594(6) Uani 1 1 d . . . . .
H14A H 0.395239 0.085745 0.258502 0.071 Uiso 1 1 calc R U . . .
C15 C 0.42321(7) 0.12182(6) 0.35877(18) 0.0589(6) Uani 1 1 d . . . . .
C16 C 0.42187(7) 0.14282(6) 0.43114(18) 0.0583(6) Uani 1 1 d . . . . .
H16A H 0.440874 0.157641 0.467669 0.070 Uiso 1 1 calc R U . . .
C17 C 0.39296(7) 0.14210(6) 0.44974(17) 0.0544(6) Uani 1 1 d . . . . .
C18 C 0.45468(7) 0.12266(7) 0.3376(2) 0.0633(7) Uani 1 1 d . . . . .
C19 C 0.46109(8) 0.09993(7) 0.3851(2) 0.0691(7) Uani 1 1 d . . . . .
C20 C 0.49093(9) 0.10191(9) 0.3661(3) 0.0866(10) Uani 1 1 d . . . . .
H20A H 0.495655 0.087006 0.399541 0.104 Uiso 1 1 calc R U . . .
C21 C 0.51374(9) 0.12468(11) 0.3006(3) 0.0963(11) Uani 1 1 d . . . . .
C22 C 0.50652(9) 0.14644(10) 0.2530(3) 0.0992(11) Uani 1 1 d . . . . .
H22A H 0.521896 0.162110 0.207007 0.119 Uiso 1 1 calc R U . . .
C23 C 0.47727(8) 0.14605(8) 0.2708(2) 0.0807(9) Uani 1 1 d . . . . .
C24 C 0.43679(9) 0.07386(8) 0.4548(2) 0.0832(9) Uani 1 1 d . . . . .
H24A H 0.448119 0.067419 0.504174 0.125 Uiso 1 1 calc R U . . .
H24B H 0.421848 0.055050 0.413339 0.125 Uiso 1 1 calc R U . . .
H24C H 0.424552 0.082123 0.492323 0.125 Uiso 1 1 calc R U . . .
C25 C 0.54598(11) 0.12575(14) 0.2791(5) 0.149(2) Uani 1 1 d . . . . .
H25A H 0.547916 0.110350 0.324515 0.224 Uiso 1 1 calc R U . . .
H25B H 0.564016 0.147673 0.292204 0.224 Uiso 1 1 calc R U . . .
H25C H 0.546567 0.119909 0.206945 0.224 Uiso 1 1 calc R U . . .
C26 C 0.47088(11) 0.17076(10) 0.2186(3) 0.1119(13) Uani 1 1 d . . . . .
H26A H 0.467602 0.183640 0.271146 0.168 Uiso 1 1 calc R U . . .
H26B H 0.451415 0.159538 0.175566 0.168 Uiso 1 1 calc R U . . .
H26C H 0.489471 0.185072 0.175297 0.168 Uiso 1 1 calc R U . . .

loop_
_atom_site_aniso_label
_atom_site_aniso_U_11
_atom_site_aniso_U_22
_atom_site_aniso_U_33
_atom_site_aniso_U_23
_atom_site_aniso_U_13
_atom_site_aniso_U_12
Cl1 0.1085(5) 0.0585(4) 0.0385(3) 0.0081(2) 0.0205(3) 0.0447(4)
Cl2 0.0896(5) 0.0818(5) 0.0536(4) -0.0260(3) -0.0092(3) 0.0457(4)
Cl3 0.0904(5) 0.0699(4) 0.0454(3) -0.0167(3) -0.0105(3) 0.0493(4)
C1 0.075(2) 0.0543(13) 0.0286(14) 0.0001(7) 0.0001(14) 0.0373(11)
C2 0.073(2) 0.0492(12) 0.0317(14) -0.0008(7) -0.0015(14) 0.0364(11)
C3 0.0750(16) 0.0535(13) 0.0300(10) 0.0034(9) 0.0046(10) 0.0329(12)
C4 0.0724(15) 0.0555(13) 0.0343(11) -0.0014(10) 0.0017(10) 0.0375(12)
C5 0.071(2) 0.0536(13) 0.0325(15) 0.0001(7) 0.0002(14) 0.0356(11)
C6 0.070(2) 0.0525(13) 0.0361(15) 0.0045(7) 0.0090(14) 0.0350(10)
C7 0.0726(17) 0.0636(15) 0.0480(13) 0.0142(11) 0.0160(12) 0.0401(14)
C8 0.0686(18) 0.0690(18) 0.113(3) 0.0357(18) 0.0312(17) 0.0437(16)
C9 0.076(3) 0.0494(15) 0.182(6) 0.0209(17) 0.042(3) 0.0378(15)
C10 0.093(4) 0.059(2) 0.467(18) 0.001(3) 0.003(7) 0.047(2)
C11 0.0781(19) 0.085(2) 0.0531(15) 0.0065(14) -0.0038(13) 0.0420(16)
C12 0.0777(16) 0.0534(13) 0.0290(10) 0.0015(9) 0.0004(10) 0.0382(12)
C13 0.0807(17) 0.0601(14) 0.0379(11) -0.0045(10) -0.0024(11) 0.0411(13)
C14 0.0892(19) 0.0630(15) 0.0396(12) -0.0055(11) -0.0005(12) 0.0483(15)
C15 0.0844(18) 0.0670(15) 0.0374(11) 0.0054(11) 0.0035(12) 0.0470(14)
C16 0.0756(17) 0.0631(15) 0.0418(12) -0.0027(11) -0.0034(11) 0.0389(13)
C17 0.0819(17) 0.0540(13) 0.0353(11) -0.0027(10) -0.0018(11) 0.0400(13)
C18 0.0796(18) 0.0740(17) 0.0471(13) -0.0044(12) 0.0017(12) 0.0465(15)
C19 0.093(2) 0.0838(19) 0.0526(14) -0.0075(13) -0.0035(14) 0.0603(17)
C20 0.100(2) 0.103(2) 0.083(2) -0.0204(19) -0.0103(19) 0.071(2)
C21 0.089(2) 0.115(3) 0.098(3) -0.023(2) 0.003(2) 0.061(2)
C22 0.088(2) 0.104(3) 0.093(3) -0.002(2) 0.024(2) 0.039(2)
C23 0.090(2) 0.085(2) 0.0698(18) 0.0046(16) 0.0119(16) 0.0452(18)
C24 0.117(3) 0.098(2) 0.0627(17) 0.0124(16) 0.0057(17) 0.074(2)
C25 0.104(3) 0.176(5) 0.193(5) -0.032(4) 0.013(3) 0.089(3)
C26 0.126(3) 0.106(3) 0.103(3) 0.042(2) 0.029(2) 0.057(3)

_geom_special_details
;
All esds (except the esd in the dihedral angle between two l.s. planes)
are estimated using the full covariance matrix.  The cell esds are taken
into account individually in the estimation of esds in distances, angles
and torsion angles; correlations between esds in cell parameters are only
used when they are defined by crystal symmetry.  An approximate (isotropic)
treatment of cell esds is used for estimating esds involving l.s. planes.
;

loop_
_geom_bond_atom_site_label_1
_geom_bond_atom_site_label_2
_geom_bond_distance
_geom_bond_site_symmetry_2
_geom_bond_publ_flag
Cl1 C3 1.743(2) . ?
Cl2 C13 1.739(3) . ?
Cl3 C17 1.746(2) . ?
C1 C12 1.464(3) . ?
C1 C12 1.465(3) 12 ?
C1 C2 1.470(4) . ?
C2 C3 1.410(3) . ?
C2 C3 1.410(3) 12 ?
C3 C4 1.383(3) . ?
C4 C5 1.388(3) . ?
C4 H4A 0.9500 . ?
C5 C6 1.498(4) . ?
C6 C7 1.406(3) . ?
C6 C7 1.406(3) 12 ?
C7 C8 1.392(4) . ?
C7 C11 1.508(4) . ?
C8 C9 1.387(4) . ?
C8 H8A 0.9500 . ?
C9 C10 1.520(6) . ?
C10 H10A 0.9800 . ?
C10 H10B 0.9800 . ?
C10 H10C 0.9800 . ?
C10 H10A 0.9800 12 ?
C10 H10B 0.9799 12 ?
C10 H10C 0.9802 12 ?
C11 H11A 0.9800 . ?
C11 H11B 0.9800 . ?
C11 H11C 0.9800 . ?
C12 C17 1.408(3) . ?
C12 C13 1.415(3) . ?
C13 C14 1.381(4) . ?
C14 C15 1.388(4) . ?
C14 H14A 0.9500 . ?
C15 C16 1.396(3) . ?
C15 C18 1.504(4) . ?
C16 C17 1.382(4) . ?
C16 H16A 0.9500 . ?
C18 C23 1.396(4) . ?
C18 C19 1.406(4) . ?
C19 C20 1.399(4) . ?
C19 C24 1.503(4) . ?
C20 C21 1.378(5) . ?
C20 H20A 0.9500 . ?
C21 C22 1.389(5) . ?
C21 C25 1.536(5) . ?
C22 C23 1.403(5) . ?
C22 H22A 0.9500 . ?
C23 C26 1.515(5) . ?
C24 H24A 0.9800 . ?
C24 H24B 0.9800 . ?
C24 H24C 0.9800 . ?
C25 H25A 0.9800 . ?
C25 H25B 0.9800 . ?
C25 H25C 0.9800 . ?
C26 H26A 0.9800 . ?
C26 H26B 0.9800 . ?
C26 H26C 0.9800 . ?

loop_
_geom_angle_atom_site_label_1
_geom_angle_atom_site_label_2
_geom_angle_atom_site_label_3
_geom_angle
_geom_angle_site_symmetry_1
_geom_angle_site_symmetry_3
_geom_angle_publ_flag
C12 C1 C12 121.0(3) . 12 ?
C12 C1 C2 119.49(14) . . ?
C12 C1 C2 119.48(14) 12 . ?
C3 C2 C3 114.7(3) . 12 ?
C3 C2 C1 122.62(14) . . ?
C3 C2 C1 122.63(14) 12 . ?
C4 C3 C2 123.0(2) . . ?
C4 C3 Cl1 116.86(17) . . ?
C2 C3 Cl1 120.06(18) . . ?
C3 C4 C5 120.1(2) . . ?
C3 C4 H4A 120.0 . . ?
C5 C4 H4A 120.0 . . ?
C4 C5 C4 119.1(3) 12 . ?
C4 C5 C6 120.44(15) 12 . ?
C4 C5 C6 120.45(15) . . ?
C7 C6 C7 121.2(3) . 12 ?
C7 C6 C5 119.41(16) . . ?
C7 C6 C5 119.40(16) 12 . ?
C8 C7 C6 118.0(3) . . ?
C8 C7 C11 120.0(3) . . ?
C6 C7 C11 122.0(2) . . ?
C9 C8 C7 122.2(3) . . ?
C9 C8 H8A 118.9 . . ?
C7 C8 H8A 118.9 . . ?
C8 C9 C8 118.3(4) 12 . ?
C8 C9 C10 120.84(19) 12 . ?
C8 C9 C10 120.84(19) . . ?
C9 C10 H10A 109.5 . . ?
C9 C10 H10B 109.5 . . ?
H10A C10 H10B 109.5 . . ?
C9 C10 H10C 109.5 . . ?
H10A C10 H10C 109.5 . . ?
H10B C10 H10C 109.5 . . ?
C9 C10 H10A 109.494(1) . 12 ?
H10A C10 H10A 141.0 . 12 ?
H10B C10 H10A 56.2 . 12 ?
H10C C10 H10A 56.3 . 12 ?
C9 C10 H10B 109.475(2) . 12 ?
H10A C10 H10B 56.2 . 12 ?
H10B C10 H10B 141.1 . 12 ?
H10C C10 H10B 56.3 . 12 ?
H10A C10 H10B 109.5 12 12 ?
C9 C10 H10C 109.478(1) . 12 ?
H10A C10 H10C 56.2 . 12 ?
H10B C10 H10C 56.3 . 12 ?
H10C C10 H10C 141.1 . 12 ?
H10A C10 H10C 109.5 12 12 ?
H10B C10 H10C 109.5 12 12 ?
C7 C11 H11A 109.5 . . ?
C7 C11 H11B 109.5 . . ?
H11A C11 H11B 109.5 . . ?
C7 C11 H11C 109.5 . . ?
H11A C11 H11C 109.5 . . ?
H11B C11 H11C 109.5 . . ?
C17 C12 C13 114.3(2) . . ?
C17 C12 C1 123.48(19) . . ?
C13 C12 C1 122.2(2) . . ?
C14 C13 C12 122.8(2) . . ?
C14 C13 Cl2 117.52(18) . . ?
C12 C13 Cl2 119.5(2) . . ?
C13 C14 C15 121.0(2) . . ?
C13 C14 H14A 119.5 . . ?
C15 C14 H14A 119.5 . . ?
C14 C15 C16 118.2(2) . . ?
C14 C15 C18 121.5(2) . . ?
C16 C15 C18 120.3(2) . . ?
C17 C16 C15 120.1(2) . . ?
C17 C16 H16A 120.0 . . ?
C15 C16 H16A 120.0 . . ?
C16 C17 C12 123.6(2) . . ?
C16 C17 Cl3 116.94(19) . . ?
C12 C17 Cl3 119.35(19) . . ?
C23 C18 C19 120.5(3) . . ?
C23 C18 C15 119.6(3) . . ?
C19 C18 C15 119.8(2) . . ?
C20 C19 C18 118.4(3) . . ?
C20 C19 C24 119.9(3) . . ?
C18 C19 C24 121.7(3) . . ?
C21 C20 C19 122.4(3) . . ?
C21 C20 H20A 118.8 . . ?
C19 C20 H20A 118.8 . . ?
C20 C21 C22 118.0(3) . . ?
C20 C21 C25 121.3(4) . . ?
C22 C21 C25 120.8(4) . . ?
C21 C22 C23 122.1(4) . . ?
C21 C22 H22A 118.9 . . ?
C23 C22 H22A 118.9 . . ?
C18 C23 C22 118.5(3) . . ?
C18 C23 C26 121.5(3) . . ?
C22 C23 C26 120.0(3) . . ?
C19 C24 H24A 109.5 . . ?
C19 C24 H24B 109.5 . . ?
H24A C24 H24B 109.5 . . ?
C19 C24 H24C 109.5 . . ?
H24A C24 H24C 109.5 . . ?
H24B C24 H24C 109.5 . . ?
C21 C25 H25A 109.5 . . ?
C21 C25 H25B 109.5 . . ?
H25A C25 H25B 109.5 . . ?
C21 C25 H25C 109.5 . . ?
H25A C25 H25C 109.5 . . ?
H25B C25 H25C 109.5 . . ?
C23 C26 H26A 109.5 . . ?
C23 C26 H26B 109.5 . . ?
H26A C26 H26B 109.5 . . ?
C23 C26 H26C 109.5 . . ?
H26A C26 H26C 109.5 . . ?
H26B C26 H26C 109.5 . . ?

loop_
_geom_torsion_atom_site_label_1
_geom_torsion_atom_site_label_2
_geom_torsion_atom_site_label_3
_geom_torsion_atom_site_label_4
_geom_torsion
_geom_torsion_site_symmetry_1
_geom_torsion_site_symmetry_2
_geom_torsion_site_symmetry_3
_geom_torsion_site_symmetry_4
_geom_torsion_publ_flag
C12 C1 C2 C3 -133.11(15) . . . . ?
C12 C1 C2 C3 46.90(15) 12 . . . ?
C12 C1 C2 C3 46.90(15) . . . 12 ?
C12 C1 C2 C3 -133.10(15) 12 . . 12 ?
C3 C2 C3 C4 -1.15(17) 12 . . . ?
C1 C2 C3 C4 178.86(17) . . . . ?
C3 C2 C3 Cl1 -177.3(2) 12 . . . ?
C1 C2 C3 Cl1 2.7(2) . . . . ?
C2 C3 C4 C5 2.3(3) . . . . ?
Cl1 C3 C4 C5 178.50(15) . . . . ?
C3 C4 C5 C4 -1.09(17) . . . 12 ?
C3 C4 C5 C6 178.90(17) . . . . ?
C4 C5 C6 C7 87.53(16) 12 . . . ?
C4 C5 C6 C7 -92.46(16) . . . . ?
C4 C5 C6 C7 -92.47(16) 12 . . 12 ?
C4 C5 C6 C7 87.53(16) . . . 12 ?
C7 C6 C7 C8 0.62(18) 12 . . . ?
C5 C6 C7 C8 -179.38(18) . . . . ?
C7 C6 C7 C11 -179.4(3) 12 . . . ?
C5 C6 C7 C11 0.6(3) . . . . ?
C6 C7 C8 C9 -1.3(4) . . . . ?
C11 C7 C8 C9 178.8(2) . . . . ?
C7 C8 C9 C8 0.66(19) . . . 12 ?
C7 C8 C9 C10 -179.33(19) . . . . ?
C12 C1 C12 C17 -132.7(2) 12 . . . ?
C2 C1 C12 C17 47.3(2) . . . . ?
C12 C1 C12 C13 48.84(18) 12 . . . ?
C2 C1 C12 C13 -131.16(18) . . . . ?
C17 C12 C13 C14 -0.3(3) . . . . ?
C1 C12 C13 C14 178.3(2) . . . . ?
C17 C12 C13 Cl2 -174.37(17) . . . . ?
C1 C12 C13 Cl2 4.2(3) . . . . ?
C12 C13 C14 C15 -0.2(4) . . . . ?
Cl2 C13 C14 C15 173.97(19) . . . . ?
C13 C14 C15 C16 0.6(4) . . . . ?
C13 C14 C15 C18 -179.4(2) . . . . ?
C14 C15 C16 C17 -0.4(4) . . . . ?
C18 C15 C16 C17 179.5(2) . . . . ?
C15 C16 C17 C12 -0.1(4) . . . . ?
C15 C16 C17 Cl3 176.14(18) . . . . ?
C13 C12 C17 C16 0.4(3) . . . . ?
C1 C12 C17 C16 -178.1(2) . . . . ?
C13 C12 C17 Cl3 -175.71(17) . . . . ?
C1 C12 C17 Cl3 5.7(3) . . . . ?
C14 C15 C18 C23 98.6(3) . . . . ?
C16 C15 C18 C23 -81.4(3) . . . . ?
C14 C15 C18 C19 -81.4(3) . . . . ?
C16 C15 C18 C19 98.6(3) . . . . ?
C23 C18 C19 C20 1.8(4) . . . . ?
C15 C18 C19 C20 -178.3(3) . . . . ?
C23 C18 C19 C24 -178.1(3) . . . . ?
C15 C18 C19 C24 1.8(4) . . . . ?
C18 C19 C20 C21 -1.8(5) . . . . ?
C24 C19 C20 C21 178.1(3) . . . . ?
C19 C20 C21 C22 0.5(5) . . . . ?
C19 C20 C21 C25 -178.5(4) . . . . ?
C20 C21 C22 C23 0.8(6) . . . . ?
C25 C21 C22 C23 179.8(4) . . . . ?
C19 C18 C23 C22 -0.5(5) . . . . ?
C15 C18 C23 C22 179.5(3) . . . . ?
C19 C18 C23 C26 179.9(3) . . . . ?
C15 C18 C23 C26 0.0(5) . . . . ?
C21 C22 C23 C18 -0.8(5) . . . . ?
C21 C22 C23 C26 178.8(4) . . . . ?

_shelx_res_file
;
TITL HB_B2_0035 in R-3c
    HB_B2_0035_sq.res
    created by SHELXL-2019/1 at 14:17:21 on 02-Mar-2022
CELL  1.54178  47.6377  47.6377  12.9562   90.000   90.000  120.000
ZERR   18.000   0.0033   0.0033   0.0012    0.000    0.000    0.000
LATT  3
SYMM -Y, X-Y, Z
SYMM -X+Y, -X, Z
SYMM Y, X, 1/2-Z
SYMM X-Y, -Y, 1/2-Z
SYMM -X, -X+Y, 1/2-Z
SFAC C H CL
UNIT 828 702 108
SIZE 0.18 0.10 0.08
TEMP -93
L.S. 20  0  95
REM ================== significant outliers ===================
OMIT   -1   2   0
OMIT    0  10   2
REM ===========================================================
ACTA
BOND $H
CONF
LIST 4
FMAP 2
PLAN -5
ABIN
WGHT    0.068100   27.474098
FVAR       0.03443
CL1   3    0.298933    0.133741    0.597242    11.00000    0.10849    0.05846 =
         0.03849    0.00811    0.02047    0.04470
CL2   3    0.332981    0.075060    0.250136    11.00000    0.08956    0.08182 =
         0.05355   -0.02599   -0.00920    0.04569
CL3   3    0.392965    0.167431    0.547136    11.00000    0.09040    0.06992 =
         0.04538   -0.01674   -0.01047    0.04931
C1    1    0.333333    0.120892    0.416667    10.50000    0.07466    0.05427 =
         0.02855    0.00005    0.00011    0.03733
C2    1    0.333333    0.151741    0.416667    10.50000    0.07276    0.04922 =
         0.03172   -0.00077   -0.00155    0.03638
C3    1    0.317756    0.159912    0.493763    11.00000    0.07505    0.05352 =
         0.02999    0.00337    0.00457    0.03294
C4    1    0.318113    0.189110    0.495286    11.00000    0.07236    0.05547 =
         0.03427   -0.00143    0.00173    0.03751
AFIX  43
H4A   2    0.307931    0.193863    0.550198    11.00000   -1.20000
AFIX   0
C5    1    0.333333    0.211484    0.416667    10.50000    0.07124    0.05357 =
         0.03250    0.00012    0.00025    0.03562
C6    1    0.333333    0.242921    0.416667    10.50000    0.07001    0.05254 =
         0.03610    0.00452    0.00905    0.03500
C7    1    0.308757    0.245124    0.363650    11.00000    0.07262    0.06363 =
         0.04802    0.01423    0.01602    0.04006
C8    1    0.309623    0.274764    0.364278    11.00000    0.06857    0.06901 =
         0.11312    0.03565    0.03122    0.04371
AFIX  43
H8A   2    0.293420    0.276716    0.327566    11.00000   -1.20000
AFIX   0
C9    1    0.333333    0.301544    0.416667    10.50000    0.07562    0.04945 =
         0.18194    0.02091    0.04182    0.03781
C10   1    0.333333    0.333459    0.416667    10.50000    0.09321    0.05863 =
         0.46664    0.00129    0.00259    0.04660
AFIX  33
H10A  2    0.314934    0.331117    0.376008    10.50000   -1.50000
H10B  2    0.331475    0.339388    0.487734    10.50000   -1.50000
H10C  2    0.353591    0.350446    0.386258    10.50000   -1.50000
AFIX   0
C11   1    0.282017    0.216587    0.307150    11.00000    0.07810    0.08492 =
         0.05307    0.00652   -0.00384    0.04202
AFIX 137
H11A  2    0.265201    0.221641    0.287041    11.00000   -1.50000
H11B  2    0.272585    0.197556    0.352414    11.00000   -1.50000
H11C  2    0.290891    0.212023    0.245283    11.00000   -1.50000
AFIX   0
C12   1    0.363729    0.120956    0.398992    11.00000    0.07772    0.05344 =
         0.02896    0.00149    0.00037    0.03817
C13   1    0.366195    0.100007    0.326840    11.00000    0.08073    0.06015 =
         0.03792   -0.00451   -0.00240    0.04107
C14   1    0.394885    0.100384    0.307567    11.00000    0.08919    0.06300 =
         0.03964   -0.00551   -0.00046    0.04832
AFIX  43
H14A  2    0.395239    0.085745    0.258502    11.00000   -1.20000
AFIX   0
C15   1    0.423212    0.121819    0.358772    11.00000    0.08441    0.06698 =
         0.03744    0.00536    0.00353    0.04699
C16   1    0.421874    0.142823    0.431143    11.00000    0.07557    0.06312 =
         0.04185   -0.00273   -0.00342    0.03894
AFIX  43
H16A  2    0.440874    0.157641    0.467669    11.00000   -1.20000
AFIX   0
C17   1    0.392958    0.142096    0.449735    11.00000    0.08191    0.05398 =
         0.03533   -0.00271   -0.00184    0.04004
C18   1    0.454678    0.122664    0.337613    11.00000    0.07959    0.07404 =
         0.04710   -0.00442    0.00170    0.04654
C19   1    0.461094    0.099927    0.385111    11.00000    0.09252    0.08380 =
         0.05262   -0.00748   -0.00351    0.06029
C20   1    0.490934    0.101912    0.366071    11.00000    0.10014    0.10339 =
         0.08288   -0.02043   -0.01027    0.07079
AFIX  43
H20A  2    0.495655    0.087006    0.399541    11.00000   -1.20000
AFIX   0
C21   1    0.513737    0.124681    0.300575    11.00000    0.08916    0.11468 =
         0.09840   -0.02342    0.00277    0.06088
C22   1    0.506524    0.146443    0.253045    11.00000    0.08805    0.10374 =
         0.09318   -0.00192    0.02389    0.03853
AFIX  43
H22A  2    0.521896    0.162110    0.207007    11.00000   -1.20000
AFIX   0
C23   1    0.477273    0.146048    0.270794    11.00000    0.08957    0.08486 =
         0.06980    0.00459    0.01189    0.04516
C24   1    0.436788    0.073861    0.454802    11.00000    0.11672    0.09792 =
         0.06266    0.01239    0.00573    0.07443
AFIX 137
H24A  2    0.448119    0.067419    0.504174    11.00000   -1.50000
H24B  2    0.421848    0.055050    0.413339    11.00000   -1.50000
H24C  2    0.424552    0.082123    0.492323    11.00000   -1.50000
AFIX   0
C25   1    0.545978    0.125750    0.279117    11.00000    0.10370    0.17642 =
         0.19286   -0.03238    0.01319    0.08886
AFIX 137
H25A  2    0.547916    0.110350    0.324515    11.00000   -1.50000
H25B  2    0.564016    0.147673    0.292204    11.00000   -1.50000
H25C  2    0.546567    0.119909    0.206945    11.00000   -1.50000
AFIX   0
C26   1    0.470876    0.170755    0.218594    11.00000    0.12560    0.10559 =
         0.10307    0.04211    0.02931    0.05676
AFIX 137
H26A  2    0.467602    0.183640    0.271146    11.00000   -1.50000
H26B  2    0.451415    0.159538    0.175566    11.00000   -1.50000
H26C  2    0.489471    0.185072    0.175297    11.00000   -1.50000
AFIX   0
HKLF 4


REM  HB_B2_0035 in R-3c
REM wR2 = 0.1352, GooF = S = 1.037, Restrained GooF = 1.037 for all data
REM R1 = 0.0442 for 3674 Fo > 4sig(Fo) and 0.0628 for all 5020 data
REM 242 parameters refined using 0 restraints

END

WGHT      0.0683     27.3148

REM Highest difference peak  0.286,  deepest hole -0.251,  1-sigma level  0.040
Q1    1   0.3307  0.0620  0.3059  11.00000  0.05    0.28
Q2    1   0.5571  0.1481  0.2158  11.00000  0.05    0.18
Q3    1   0.3324  0.3070  0.3705  11.00000  0.05    0.17
Q4    1   0.4076  0.0659  0.4516  11.00000  0.05    0.16
Q5    1   0.3053  0.3291  0.3063  11.00000  0.05    0.16
;
_shelx_res_checksum   85913

_shelx_hkl_file
;
  -2   1   0    0.06    0.09
   1   1   0    0.04    0.08
   2  -1   0   -0.05    0.07
  -1   2   0    0.03    0.08
   3   0   0    5.75    0.45
  -3   3   0    5.69    0.45
   0   3   0    5.62    0.45
   3  -3   0    5.48    0.45
  -3   0   0    6.24    0.47
  -4   2   0  382.65   16.24
   2   2   0  420.35   16.39
  -4   2   0  409.19   16.38
  -2   4   0  404.44   16.38
   4  -2   0  419.20   16.40
   4  -2   0  412.61   16.24
   1   4   0    0.88    0.27
  -5   1   0   -0.03    0.23
   1   4   0    0.68    0.28
  -5   1   0    0.58    0.19
   5  -1   0    0.58    0.27
  -4   5   0    0.41    0.23
   5  -1   0    0.65    0.16
  -4   5   0    0.25    0.16
   4   1   0    0.60    0.23
  -5   4   0    0.38    0.24
   4   1   0    0.66    0.28
  -1   5   0    0.57    0.29
  -1   5   0    0.77    0.26
  -4  -1   0    0.63    0.28
   5  -4   0    0.32    0.26
   3   3   0  994.14   39.05
  -6   3   0  973.81   39.02
   3   3   0  983.66   39.03
   6  -3   0  982.40   39.04
  -3   6   0  939.15   39.02
  -3   6   0 1000.00   39.04
  -3  -3   0  990.56   39.03
   6  -3   0  968.65   38.80
   6   0   0  295.47   12.34
   6   0   0  294.47   12.12
  -6   6   0  300.39   12.34
   0   6   0  303.04   12.35
   0   6   0  298.78   12.38
   6  -6   0  318.04   12.38
  -6   0   0  288.16   12.32
   2   5   0   57.00    2.78
   2   5   0   55.11    2.73
  -7   2   0   57.13    2.76
  -5   7   0   55.01    2.71
  -5   7   0   56.66    2.74
   7  -2   0   54.64    2.47
   7  -2   0   54.96    2.75
   5   2   0   53.83    2.69
   5   2   0   56.26    2.73
  -7   5   0   56.95    2.73
   7  -5   0   55.38    2.73
  -2   7   0   56.75    2.77
  -2   7   0   51.61    2.70
  -5  -2   0   56.76    2.75
   1   7   0   51.33    2.56
  -8   1   0   44.75    2.51
   1   7   0   48.15    2.54
   8  -1   0   47.01    2.21
   8  -1   0   45.29    2.49
  -7   8   0   47.62    2.51
  -7   8   0   45.74    2.42
   4   4   0   95.00    4.35
   4   4   0   95.84    4.47
   8  -4   0   92.37    4.04
  -4   8   0   93.77    4.34
   8  -4   0   97.14    4.51
  -8   7   0   48.48    2.52
   7   1   0   44.40    2.48
  -1   8   0   51.16    2.56
   8  -7   0   46.04    2.50
  -1   8   0   46.71    2.53
  -7  -1   0   46.01    2.51
   3   6   0    0.81    0.39
  -9   3   0    1.46    0.57
   3   6   0    1.06    0.50
  -6   9   0    0.92    0.46
   9  -3   0    1.17    0.47
  -6   9   0    1.04    0.46
   9  -3   0    1.40    0.33
  -9   6   0    0.34    0.44
   6   3   0    1.20    0.45
   6   3   0    2.45    0.60
   9  -6   0    1.04    0.48
  -3   9   0    1.06    0.44
  -6  -3   0    1.17    0.54
  -3   9   0    0.71    0.52
   9   0   0    8.47    0.75
  -9   9   0    9.37    1.03
   9   0   0   10.37    1.09
   0   9   0    8.31    0.99
   0   9   0    9.32    1.04
  -9   0   0    8.48    1.10
   9  -9   0    7.35    1.03
 -10   2   0  123.52    5.50
   2   8   0  119.70    5.46
   2   8   0  119.87    5.51
  -8  10   0  110.81    5.35
  10  -2   0  114.64    5.04
  10  -2   0  117.76    5.47
  -8  10   0  119.98    5.45
 -10   5   0  284.54   12.13
   5   5   0  296.18   12.18
   5   5   0  294.60   12.15
  -5  10   0  290.24   12.15
  -5  10   0  283.98   12.14
  -5  -5   0  285.52   12.15
  10  -5   0  278.23   11.73
  10  -5   0  294.61   12.17
 -10   8   0  122.26    5.57
   8   2   0  122.24    5.52
   8   2   0  118.01    5.55
  10  -8   0  115.66    5.54
  -2  10   0  120.57    5.61
  -2  10   0  123.40    5.59
  -8  -2   0  121.60    5.57
 -11   1   0    5.21    0.94
   1  10   0    4.78    0.91
   1  10   0    6.00    0.99
 -10  11   0    5.20    0.86
  11  -1   0    4.49    0.66
  11  -1   0    4.53    0.88
 -10  11   0    4.46    0.89
 -11   4   0  214.99    9.43
   4   7   0  213.11    9.45
   4   7   0  228.99    9.48
  -7  11   0  213.48    9.41
  11  -4   0  218.00    8.99
  11  -4   0  217.45    9.46
  -7  11   0  219.18    9.45
   7   4   0  207.54    9.40
   7   4   0  215.01    9.44
 -11   7   0  223.45    9.47
  -4  11   0  217.84    9.46
  -4  11   0  226.05    9.53
  11  -7   0  221.88    9.49
  -7  -4   0  215.76    9.48
  10   1   0    4.78    0.88
 -11  10   0    3.80    0.82
  10   1   0    4.92    0.70
  -1  11   0    6.68    0.98
 -10  -1   0    5.08    0.92
  11 -10   0    4.44    0.91
  -1  11   0    3.68    0.82
 -12   3   0   99.85    4.97
   3   9   0  105.54    5.00
   3   9   0  106.51    5.07
  12  -3   0   99.48    4.97
  -9  12   0  101.33    4.92
  12  -3   0  102.52    4.51
  -9  12   0  102.63    4.98
   6   6   0   61.65    3.31
 -12   6   0   64.01    3.32
   6   6   0   58.20    3.24
  -6  -6   0   63.59    3.33
  12  -6   0   59.74    3.28
  -6  12   0   62.52    3.30
  -6  12   0   57.38    3.25
 -12   9   0  103.44    4.92
   9   3   0  102.40    4.92
   9   3   0   98.52    4.86
  -9  -3   0  101.69    4.94
  -3  12   0  104.36    4.96
  -3  12   0  101.00    4.96
  12  -9   0   94.91    4.88
  12   0   0  137.92    6.26
 -12  12   0  149.66    6.59
 -12  12   0  142.61    6.70
  12   0   0  141.64    6.70
   0  12   0  139.76    6.69
  12 -12   0  147.23    6.74
 -12   0   0  145.88    6.77
 -13   2   0   90.28    4.57
   2  11   0   86.45    4.50
  13  -2   0   89.58    4.58
 -11  13   0   92.76    4.48
  13  -2   0   84.39    4.02
 -11  13   0   89.88    4.53
   5   8   0    4.47    0.87
 -13   5   0    3.00    0.79
   5   8   0    4.33    0.86
  13  -5   0    4.07    0.58
  -8  13   0    5.56    0.95
  -8  13   0    3.73    0.82
  13  -5   0    3.37    0.82
   8   5   0    3.44    0.82
 -13   8   0    4.02    0.84
   8   5   0    3.96    0.82
  -8  -5   0    3.64    0.85
  -5  13   0    3.84    0.86
  -5  13   0    5.03    0.93
  13  -8   0    3.43    0.83
  11   2   0   91.05    4.57
 -13  11   0   83.40    4.50
  11   2   0   86.57    4.41
 -11  -2   0   88.55    4.56
  13 -11   0   89.81    4.57
  -2  13   0   93.33    4.64
  -2  13   0   93.67    4.60
 -14   1   0   54.42    3.24
   1  13   0   54.23    3.24
   1  13   0   50.97    3.16
  14  -1   0   53.75    2.72
 -13  14   0   46.15    3.62
 -13  14   0   56.78    3.24
  14  -1   0   51.66    3.18
   4  10   0   99.38    4.87
 -14   4   0   92.79    4.85
 -10  14   0   96.04    4.81
  14  -4   0   95.97    4.29
 -10  14   0   95.56    4.87
  14  -4   0   96.96    4.89
   7   7   0   11.61    1.30
   7   7   0   12.08    1.33
 -14   7   0   11.89    1.33
  14  -7   0   10.66    1.42
  -7  14   0   12.74    1.37
  -7  -7   0   14.83    1.45
  10   4   0   94.31    4.78
  10   4   0   95.47    4.81
 -14  10   0   94.08    4.77
 -10  -4   0   90.26    4.77
  14 -10   0   95.23    4.84
  -4  14   0   94.38    4.81
  -4  14   0  100.51    4.91
  13   1   0   55.77    3.28
 -14  13   0   54.39    3.24
  13   1   0   52.16    3.01
 -14  13   0   52.02    3.03
  -1  14   0   53.74    3.28
  -1  14   0   59.39    3.33
  14 -13   0   54.59    3.27
 -13  -1   0   54.62    3.32
 -15   3   0   60.13    3.49
   3  12   0   60.34    3.51
   3  12   0   54.77    3.37
  15  -3   0   58.59    3.45
 -12  15   0   56.89    3.30
 -12  15   0   55.80    3.38
  15  -3   0   61.01    2.90
 -15   6   0    4.62    0.93
   6   9   0    5.19    0.98
   6   9   0    3.88    0.88
  15  -6   0    5.27    1.07
  15  -6   0    4.49    0.59
  -9  15   0    4.22    0.89
  -9  15   0    4.24    0.98
  -6  -9   0    5.20    0.98
   9   6   0    4.15    0.95
   9   6   0    4.28    0.93
 -15   9   0    4.25    0.91
  -6  15   0    6.04    1.10
  -6  15   0    4.81    1.02
  -9  -6   0    5.16    0.96
  15  -9   0    4.56    1.00
  12   3   0   59.03    3.12
  12   3   0   56.09    3.39
 -15  12   0   57.11    3.39
  -3  15   0   60.36    3.50
 -12  -3   0   55.77    3.42
  15 -12   0   60.97    3.48
  -3  15   0   59.03    3.44
  15   0   0    1.96    0.76
 -15  15   0    2.73    0.77
 -15  15   0    3.01    0.92
 -15   0   0    2.94    0.93
   0  15   0    2.70    0.83
   0  15   0    3.04    0.88
   2  14   0    6.20    1.16
   2  14   0    7.43    1.34
 -16   2   0    6.10    1.19
  16  -2   0    4.07    1.01
 -14  16   0    6.15    1.08
  16  -2   0    7.77    0.87
 -14  16   0    6.10    1.20
 -16   5   0   26.43    2.12
   5  11   0   29.21    2.21
   5  11   0   29.98    2.20
  16  -5   0   27.87    1.61
  16  -5   0   23.63    2.06
 -11  16   0   31.21    2.18
 -11  16   0   26.77    2.12
 -16   8   0  224.10   10.04
   8   8   0  222.24   10.03
   8   8   0  233.08   10.11
  16  -8   0  217.24   10.04
  -8  16   0  223.39   10.04
  -8  16   0  212.51   10.00
  -8  -8   0  229.08   10.12
  11   5   0   27.23    2.33
 -16  11   0   27.61    2.17
  11   5   0   31.86    2.26
  -5  16   0   31.77    2.32
  16 -11   0   26.01    2.15
  -5  16   0   27.95    2.18
 -11  -5   0   30.25    2.28
 -16  14   0    6.61    1.20
  14   2   0    6.86    0.98
  14   2   0    5.04    1.05
 -16  14   0    6.71    1.09
  -2  16   0    6.85    1.23
 -14  -2   0    6.74    1.27
  16 -14   0    5.58    1.16
  -2  16   0    6.17    1.18
 -17   1   0   14.49    2.05
   1  16   0   17.77    1.86
   1  16   0   21.50    2.02
 -16  17   0   18.19    1.74
 -16  17   0   20.20    1.94
  17  -1   0   18.66    1.90
 -17   4   0    1.82    0.80
   4  13   0    2.86    0.94
   4  13   0    2.33    0.76
  17  -4   0    1.61    0.70
 -13  17   0    2.73    0.81
 -13  17   0    1.81    0.85
  17  -4   0    2.83    0.55
   7  10   0  205.67    9.64
 -17   7   0  214.12    9.65
   7  10   0  206.78    9.59
 -10  17   0  214.80    9.68
 -10  17   0  210.28    9.58
  17  -7   0  213.77    9.66
  -7 -10   0  206.30    9.64
 -17  10   0  219.61    9.69
  10   7   0  208.89    9.60
  10   7   0  208.99    9.61
  -7  17   0  205.10    9.63
  -7  17   0  209.07    9.61
 -10  -7   0  216.39    9.70
  17 -10   0  201.38    9.58
  13   4   0    2.81    0.67
 -17  13   0    2.40    0.82
  13   4   0    1.86    0.78
  17 -13   0    1.22    0.70
  -4  17   0    2.46    0.83
  -4  17   0    1.74    0.78
 -13  -4   0    2.41    0.83
  16   1   0   19.28    1.55
 -17  16   0   22.34    2.02
 -17  16   0   19.40    1.75
  16   1   0   17.49    1.85
 -16  -1   0   15.05    2.12
  -1  17   0   18.98    1.92
  -1  17   0   19.65    1.95
   3  15   0    0.62    0.61
   3  15   0    0.05    0.59
 -15  18   0    0.45    0.61
  18  -3   0    0.28    0.43
  18  -3   0   -0.33    0.62
   6  12   0   10.33    1.55
   6  12   0   11.00    1.57
 -18   6   0   10.19    1.57
  18  -6   0    9.25    0.83
  18  -6   0    9.00    1.45
  -6 -12   0   10.46    1.58
 -12  18   0   10.89    1.57
 -12  18   0    9.36    1.39
   9   9   0    7.80    1.30
   9   9   0   10.37    1.47
 -18   9   0    9.41    1.45
  -9  18   0    9.56    1.51
  18  -9   0    7.11    1.29
  -9  18   0    8.12    1.32
  -9  -9   0    8.95    1.46
 -18  12   0   11.53    1.60
  12   6   0    8.61    1.40
  12   6   0   10.05    1.50
  -6  18   0    9.00    1.44
 -12  -6   0    9.46    1.49
  -6  18   0    9.68    1.49
  18 -12   0   11.10    1.62
  15   3   0   -0.59    0.49
  15   3   0    0.30    0.68
 -18  15   0   -0.34    0.39
  -3  18   0   -0.05    0.52
  -3  18   0    0.52    0.69
  18 -15   0   -0.20    0.53
 -18  18   0  139.75    6.88
  18   0   0  134.90    5.70
 -18  18   0  132.44    6.59
   0 -18   0  127.93    5.71
  18   0   0  139.48    6.92
 -18  18   0  124.96    5.69
   0  18   0  135.07    6.94
   0  18   0  121.38    5.64
 -18   0   0  147.21    7.04
   0  18   0  137.30    6.86
  18 -18   0  122.43    5.68
   2  17   0    2.71    1.03
  17 -19   0    2.20    0.55
   2  17   0    2.88    0.57
   2  17   0    2.37    1.00
 -19   2   0    2.40    0.94
 -17  19   0    1.97    0.79
  -2 -17   0    2.44    0.56
  19  -2   0    1.78    0.85
 -17  19   0    2.65    1.04
  19  -2   0    2.98    0.54
 -17  19   0    1.93    0.49
  19  -2   0    2.31    0.67
   5  14   0   10.14    1.58
 -19   5   0    9.31    1.53
 -14  19   0   10.13    1.48
 -14  19   0    8.71    1.47
  19  -5   0    8.70    0.90
 -19   8   0    2.15    0.94
   8  11   0    2.93    0.78
   8  11   0    2.71    0.92
 -11  19   0    2.30    0.92
 -11  19   0    2.45    0.90
  -8 -11   0    2.33    0.98
  19  -8   0    2.61    0.90
  11   8   0    3.45    0.87
  11   8   0    2.59    0.84
 -19  11   0    1.60    0.87
  -8  19   0    2.78    1.00
  -8  19   0    3.17    0.96
  19 -11   0    2.68    0.81
 -11  -8   0    1.59    1.00
  14   5   0    8.65    1.23
 -19  14   0    8.14    1.44
  -5  19   0    7.65    1.50
  -5  19   0    7.42    1.37
 -14  -5   0    6.78    1.33
   2 -19   0    2.37    0.55
  17   2   0    2.40    0.48
 -19  17   0    1.95    0.52
 -19  17   0    2.13    0.83
  17   2   0    2.68    0.75
  17   2   0    2.91    0.97
 -19  17   0    2.84    1.08
  -2  19   0    2.21    0.89
 -17  -2   0    2.48    1.00
  19 -17   0    2.30    0.58
  -2  19   0    2.45    0.50
  -2  19   0    1.89    0.89
   1  19   0    0.44    0.78
 -20   1   0    0.55    0.46
   1  19   0   -0.61    0.54
 -20   1   0   -0.27    0.76
 -19  20   0    0.20    0.69
 -19  20   0    0.48    0.39
  20  -1   0    0.17    0.85
 -19  20   0    1.36    0.94
  -1 -19   0    0.14    0.43
  20  -1   0   -0.12    0.54
  20  -1   0    0.85    0.47
 -20   4   0   26.60    1.62
   4  16   0   27.94    2.54
   4  16   0   28.50    2.45
 -20   4   0   29.36    2.62
  16 -20   0   30.12    1.67
   4  16   0   28.75    1.60
 -16  20   0   26.31    2.36
 -16  20   0   28.96    1.65
  20  -4   0   28.06    1.61
 -16  20   0   29.60    2.56
  20  -4   0   31.11    2.62
  20  -4   0   31.29    1.74
  -4 -16   0   27.22    1.65
   7  13   0    2.68    0.97
 -20   7   0    2.34    0.91
   7  13   0    3.49    1.00
  13 -20   0    3.05    0.60
   7  13   0    3.34    0.53
  20  -7   0    2.59    0.53
  20  -7   0    3.30    1.01
 -13  20   0    2.15    0.99
  -7 -13   0    3.67    1.14
 -13  20   0    3.23    0.99
  10  10   0    2.56    0.48
  10  10   0    2.39    0.93
  10  10   0    2.59    0.99
 -20  10   0    1.30    0.83
 -10  20   0    2.34    0.97
 -10  20   0    1.72    0.88
  20 -10   0    2.43    0.95
 -10 -10   0    2.66    0.98
  20 -10   0    2.19    0.50
 -20  13   0    1.88    0.93
  13   7   0    2.70    0.50
  13   7   0    3.05    0.99
  20 -13   0    3.50    0.59
 -13  -7   0    2.26    0.95
  -7  20   0    3.12    1.07
  -7  20   0    2.57    0.90
  20 -13   0    2.65    0.94
  -7  20   0    3.46    0.62
 -20  16   0   27.12    1.62
 -20  16   0   30.68    2.35
  16   4   0   31.29    2.64
  16   4   0   30.94    2.22
 -20  16   0   32.52    2.61
   4 -20   0   26.20    1.63
  16   4   0   27.91    1.61
  20 -16   0   25.65    2.40
  20 -16   0   31.19    1.69
 -16  -4   0   27.40    1.67
  -4  20   0   29.59    2.59
  -4  20   0   30.01    2.57
 -16  -4   0   30.20    2.67
  -4  20   0   27.30    1.58
  19   1   0   -0.05    0.39
  19   1   0    0.20    0.87
 -20  19   0   -0.18    0.78
 -20  19   0    0.44    0.42
   1 -20   0    0.80    0.46
 -20  19   0    0.12    0.71
  19   1   0   -0.29    0.53
 -19  -1   0    0.18    0.82
  -1  20   0    0.01    0.72
  -1  20   0   -0.31    0.61
 -19  -1   0    0.46    0.43
 -21   3   0   50.13    2.65
   3  18   0   52.51    2.61
 -21   3   0   54.41    3.84
   3  18   0   52.98    3.69
   3  18   0   61.00    3.92
  21  -3   0   53.74    2.64
 -18  21   0   51.64    2.64
  -3 -18   0   53.42    2.68
 -18  21   0   54.74    3.76
 -18  21   0   56.03    3.64
  21  -3   0   49.89    2.74
  21  -3   0   56.21    3.84
 -21   6   0    9.78    0.90
 -21   6   0    9.92    1.71
   6  15   0   10.10    0.85
   6  15   0    8.25    1.48
  15 -21   0    8.21    0.87
   6  15   0    9.98    1.63
 -15  21   0    9.89    0.87
 -15  21   0    8.53    1.57
  -6 -15   0   11.02    1.79
  21  -6   0    6.57    1.48
 -15  21   0   10.39    1.65
  -6 -15   0    9.74    0.96
  21  -6   0    8.14    0.82
 -21   9   0    7.47    1.51
 -21   9   0    8.06    0.80
   9  12   0    6.72    0.74
   9  12   0    6.58    1.38
  12 -21   0    7.98    0.81
   9  12   0    8.57    1.51
  21  -9   0    7.18    0.76
 -12  21   0    6.44    1.37
 -12  21   0    8.37    1.52
  -9 -12   0    7.31    1.50
  21  -9   0    9.17    1.61
 -12  21   0    7.13    0.75
  -9 -12   0    7.15    0.85
  12   9   0    6.39    1.37
  12   9   0    7.92    1.48
 -21  12   0    7.85    0.81
  12   9   0    6.77    0.74
 -21  12   0    5.74    1.31
   9 -21   0    7.59    0.81
  -9  21   0    9.35    1.48
  -9  21   0    6.02    1.32
 -12  -9   0    7.84    0.91
  21 -12   0    4.71    1.28
  21 -12   0    9.92    0.85
  -9  21   0    7.56    0.77
 -12  -9   0    6.07    1.46
   6 -21   0    9.64    0.89
  15   6   0    8.95    0.83
 -21  15   0    6.85    1.43
 -21  15   0    9.46    0.90
  15   6   0    7.98    1.21
  15   6   0   10.57    1.68
  -6  21   0    8.63    1.56
 -15  -6   0    9.44    0.93
  -6  21   0    8.90    0.82
  -6  21   0    8.76    1.52
  21 -15   0    7.66    0.85
  21 -15   0    6.80    1.44
 -15  -6   0   10.10    1.71
   3 -21   0   53.27    2.70
  18   3   0   53.26    2.66
 -21  18   0   51.08    3.40
  18   3   0   60.59    3.95
 -21  18   0   51.43    3.69
 -21  18   0   53.26    2.67
  18   3   0   52.95    3.22
  21 -18   0   57.85    2.89
  -3  21   0   55.29    2.78
 -18  -3   0   53.66    3.87
  -3  21   0   57.78    3.89
  -3  21   0   49.53    3.66
 -18  -3   0   52.14    2.69
 -21  21   0   92.55    5.77
 -21  21   0  102.66    5.69
  21   0   0   96.34    4.59
  21   0   0  109.17    6.11
 -21  21   0  101.33    4.61
  21   0   0   99.46    4.99
   0 -21   0  102.60    4.64
   0  21   0  109.91    6.16
 -21   0   0  102.58    4.64
  21 -21   0  106.42    4.65
 -21   0   0  101.47    5.98
   0  21   0  100.55    4.57
   0  21   0  108.54    5.99
   2  20   0   81.33    3.97
  20 -22   0   86.55    4.05
   2  20   0   95.35    5.44
 -22   2   0   88.99    4.07
   2  20   0   87.86    5.38
 -22   2   0   85.31    5.34
 -20  22   0   91.30    5.39
 -20  22   0   93.06    5.16
 -20  22   0   86.15    4.03
  -2 -20   0   84.66    4.05
  22  -2   0   88.11    4.52
  22  -2   0   88.80    4.04
  22  -2   0   88.28    5.40
   5  17   0  120.77    6.43
   5  17   0  112.77    5.14
 -22   5   0  119.07    6.52
 -22   5   0  113.13    5.18
  17 -22   0  115.33    5.20
   5  17   0  113.80    6.46
  -5 -17   0  129.36    5.44
  22  -5   0  118.52    6.48
 -17  22   0  113.87    6.38
 -17  22   0  118.03    6.32
  22  -5   0  118.96    5.19
   8  14   0   26.04    2.48
 -22   8   0   24.59    2.48
 -22   8   0   24.53    1.52
   8  14   0   25.69    2.42
   8  14   0   23.52    1.93
 -14  22   0   23.43    2.39
 -14  22   0   24.77    1.50
  22  -8   0   27.38    2.52
  -8 -14   0   24.18    2.47
  -8 -14   0   23.92    1.56
 -14  22   0   25.07    2.33
 -22  11   0   25.45    1.54
  11  11   0   24.64    2.37
  11  11   0   24.56    1.52
 -22  11   0   29.66    2.57
  11 -22   0   26.39    1.57
  11  11   0   26.27    2.41
 -11  22   0   29.11    2.56
 -11  22   0   32.05    2.60
 -11 -11   0   28.87    2.60
  22 -11   0   27.41    2.51
  22 -11   0   25.52    1.56
 -11  22   0   25.67    1.57
 -11 -11   0   27.22    1.62
   8 -22   0   23.13    1.50
  14   8   0   25.47    2.20
 -22  14   0   22.44    2.33
  14   8   0   24.25    2.37
 -22  14   0   26.32    1.52
 -14  -8   0   22.64    1.52
  -8  22   0   24.83    2.36
 -14  -8   0   22.19    2.40
  -8  22   0   25.27    2.44
  22 -14   0   25.43    2.45
  22 -14   0   25.61    1.62
  -8  22   0   23.83    1.46
  17   5   0  111.83    5.85
 -22  17   0  112.86    5.99
  17   5   0  119.49    6.47
 -22  17   0  121.74    6.48
 -22  17   0  120.18    5.34
  17   5   0  117.67    5.16
  -5  22   0  116.07    6.39
 -17  -5   0  115.58    5.20
  22 -17   0  119.98    5.20
 -17  -5   0  117.06    6.53
  22 -17   0  114.36    6.40
  -5  22   0  123.12    6.58
  -5  22   0  112.83    5.13
 -22  20   0   88.63    5.28
   2 -22   0   87.93    4.02
 -22  20   0   86.92    4.96
 -22  20   0   84.89    3.98
  20   2   0   94.05    5.45
  20   2   0   84.54    4.51
  20   2   0   81.44    3.95
  22 -20   0   90.46    4.03
 -20  -2   0   82.95    5.27
  -2  22   0   85.27    5.24
  -2  22   0   83.76    3.93
  -2  22   0   87.89    5.39
 -20  -2   0   85.73    4.01
  22 -23   0    8.37    0.99
 -23   1   0    8.09    0.98
 -23   1   0    8.17    1.84
   1  22   0    7.05    1.53
   1  22   0    7.60    0.81
   1  22   0    3.55    1.22
 -22  23   0    7.11    0.85
 -22  23   0    7.18    1.44
  -1 -22   0    8.30    0.98
  23  -1   0    7.39    0.81
  23  -1   0    8.76    1.78
 -22  23   0    6.14    1.51
  19 -23   0   48.98    2.49
   4  19   0   50.68    3.69
   4  19   0   48.83    2.42
 -23   4   0   49.58    3.66
   4  19   0   48.68    3.59
 -23   4   0   45.56    2.45
 -19  23   0   45.37    2.43
 -19  23   0   49.11    3.59
  23  -4   0   45.70    3.60
 -19  23   0   46.55    3.42
  23  -4   0   44.99    2.25
  23  -4   0   49.56    2.46
  -4 -19   0   46.32    2.49
   7  16   0   55.69    3.98
   7  16   0   57.45    3.88
   7  16   0   54.06    2.71
  16 -23   0   56.06    2.75
 -23   7   0   52.21    3.85
  23  -7   0   58.24    3.96
  -7 -16   0   51.56    2.95
 -16  23   0   58.69    4.01
  23  -7   0   55.13    2.73
 -16  23   0   55.00    2.75
  -7 -16   0   58.85    4.06
 -16  23   0   56.28    3.79
  13 -23   0    6.94    0.85
  10  13   0    4.78    1.15
 -23  10   0    4.37    0.70
  10  13   0    5.23    0.69
 -23  10   0    4.76    1.32
  10  13   0    2.99    1.02
  23 -10   0    5.29    0.71
 -10 -13   0    6.86    0.85
 -13  23   0    5.83    0.79
 -13  23   0    4.03    1.17
 -10 -13   0    6.54    1.45
 -13  23   0    4.68    1.25
  23 -10   0    5.85    1.37
 -23  13   0    5.41    1.31
 -23  13   0    5.12    0.71
  13  10   0    3.81    1.17
  13  10   0    6.74    0.78
  10 -23   0    5.11    0.83
  13  10   0    7.61    1.47
 -10  23   0    5.46    0.76
 -10  23   0    6.16    1.37
  23 -13   0    5.17    0.71
 -13 -10   0    6.26    0.85
 -13 -10   0    5.52    1.44
  23 -13   0    4.97    1.24
 -10  23   0    4.79    1.30
  16   7   0   50.87    3.41
   7 -23   0   53.93    2.74
  16   7   0   53.63    2.70
 -23  16   0   59.18    3.94
  16   7   0   55.60    3.87
 -23  16   0   53.90    2.73
  23 -16   0   56.88    3.89
  23 -16   0   56.87    2.76
  -7  23   0   55.46    3.89
  -7  23   0   55.04    2.69
  -7  23   0   51.06    3.79
 -16  -7   0   58.82    4.00
   4 -23   0   48.80    2.50
  19   4   0   48.57    3.11
 -23  19   0   44.87    2.44
 -23  19   0   51.12    3.69
 -23  19   0   52.61    3.40
  19   4   0   46.16    2.44
  19   4   0   46.58    3.66
  -4  23   0   50.27    4.11
  23 -19   0   47.88    2.48
 -19  -4   0   48.65    2.51
 -19  -4   0   48.76    3.75
  -4  23   0   44.09    3.52
  -4  23   0   45.53    2.40
  22   1   0    7.98    1.73
 -23  22   0    6.10    1.30
  22   1   0    8.27    0.83
 -23  22   0    6.15    0.80
   1 -23   0    6.38    0.86
 -23  22   0    5.34    1.44
  22   1   0    8.00    1.20
  -1  23   0    8.24    0.84
 -22  -1   0    4.14    1.42
  -1  23   0    7.05    1.61
 -22  -1   0    7.18    0.90
  23 -22   0    7.37    0.91
  -1  23   0    7.34    1.67
  21 -24   0    1.40    0.53
   3  21   0    1.25    0.89
 -24   3   0    0.22    1.03
 -24   3   0    0.79    0.47
   3  21   0    0.99    0.46
   3  21   0    0.29    0.80
  -3 -21   0    0.67    0.53
  24  -3   0    0.96    0.43
  24  -3   0    0.55    0.85
 -21  24   0    0.76    0.75
  24  -3   0   -0.13    0.48
 -21  24   0   -0.15    0.65
 -21  24   0    1.35    0.49
 -24   6   0    0.80    0.98
   6  18   0   -0.75    0.64
   6  18   0   -0.17    0.67
 -24   6   0   -0.94    0.34
   6  18   0   -0.29    0.29
  -6 -18   0   -0.06    0.40
 -18  24   0   -0.06    0.33
  -6 -18   0   -1.47    0.77
 -18  24   0   -0.02    0.59
  24  -6   0   -0.21    0.72
 -18  24   0    0.92    0.92
  24  -6   0    0.00    0.28
   9  15   0  193.01    9.46
  15 -24   0  187.78    8.03
 -24   9   0  196.13    9.50
   9  15   0  184.43    7.99
 -24   9   0  192.56    8.03
   9  15   0  196.65    9.58
  -9 -15   0  190.34    9.55
 -15  24   0  194.68    9.51
  -9 -15   0  183.85    8.05
 -15  24   0  185.26    9.35
  24  -9   0  198.78    9.61
 -15  24   0  183.37    8.01
  24  -9   0  177.65    7.99
  12  12   0   37.19    2.05
 -24  12   0   39.50    2.10
  12 -24   0   38.51    2.10
  12  12   0   40.75    3.24
 -24  12   0   40.65    3.25
  12  12   0   39.19    3.19
  24 -12   0   37.99    2.07
 -12  24   0   37.07    2.06
 -12 -12   0   36.99    2.13
 -12  24   0   39.73    3.15
 -12 -12   0   35.49    3.17
 -12  24   0   33.01    3.01
  24 -12   0   39.10    3.27
  15   9   0  198.41    9.45
  15   9   0  187.71    8.98
 -24  15   0  188.22    9.38
  15   9   0  174.13    7.89
 -24  15   0  185.75    7.94
   9 -24   0  187.21    7.95
 -15  -9   0  183.27    7.97
  24 -15   0  189.88    7.97
  -9  24   0  193.42    9.41
  24 -15   0  186.16    9.39
  -9  24   0  179.73    9.34
  -9  24   0  186.56    7.93
 -15  -9   0  193.12    9.49
 -24  18   0    0.06    0.61
   6 -24   0    0.26    0.42
  18   6   0    0.22    0.72
 -24  18   0    0.81    0.44
  18   6   0    0.15    0.73
 -24  18   0    0.15    0.84
  18   6   0   -0.26    0.28
 -18  -6   0    2.08    1.20
  -6  24   0    0.79    0.82
  24 -18   0   -0.54    0.71
  -6  24   0    0.24    0.90
  24 -18   0   -0.20    0.34
 -18  -6   0   -0.40    0.42
  -6  24   0    0.22    0.34
  21   3   0    0.08    0.80
 -24  21   0    0.50    0.89
  21   3   0    1.12    0.43
 -24  21   0    1.27    0.48
   3 -24   0    0.19    0.42
 -24  21   0    1.10    0.74
  21   3   0    0.23    0.83
 -21  -3   0    1.40    0.51
  -3  24   0    0.58    0.79
  -3  24   0   -0.09    0.69
  -3  24   0    1.02    0.41
 -21  -3   0    0.10    0.94
  24 -21   0    0.42    0.45
 -24  24   0   89.80    5.50
   0 -24   0   92.67    4.27
  24   0   0   89.64    4.25
  24   0   0   94.74    5.86
  24   0   0   91.54    4.24
 -24  24   0   97.98    4.29
 -24  24   0   93.54    5.82
  24   0   0   87.44    5.57
   0 -24   0   86.39    4.25
  24 -24   0   90.10    4.27
   0  24   0   90.10    4.20
 -24   0   0   94.76    4.30
  24 -24   0   94.64    4.30
 -24   0   0   89.02    5.77
   0  24   0   83.07    5.56
   0  24   0   87.92    5.75
   2  23   0   35.36    3.29
   2  23   0   35.13    3.09
  23 -25   0   35.37    2.03
 -25   2   0   36.09    2.04
  23 -25   0   35.63    2.02
 -25   2   0   36.66    3.31
   2  23   0   33.12    1.94
  25  -2   0   38.80    3.39
 -23  25   0   34.37    3.14
  -2 -23   0   31.15    1.99
 -23  25   0   35.82    2.02
 -23  25   0   36.34    3.06
  -2 -23   0   35.28    2.05
  25  -2   0   35.02    2.01
  25  -2   0   34.03    1.98
 -25   5   0   22.27    1.54
   5  20   0   24.18    2.59
  20 -25   0   24.61    1.57
 -25   5   0   24.51    2.67
   5  20   0   22.24    2.49
   5  20   0   24.05    1.51
  -5 -20   0   25.13    1.62
  -5 -20   0   26.47    2.82
 -20  25   0   24.78    2.66
 -20  25   0   25.37    2.79
  25  -5   0   22.09    2.52
  25  -5   0   24.72    1.55
 -20  25   0   24.64    1.55
   8  17   0    6.92    0.77
   8  17   0    8.13    1.70
 -25   8   0    5.16    1.50
 -25   8   0    8.24    0.89
   8  17   0    8.72    1.73
  -8 -17   0    7.58    1.75
 -17  25   0    5.74    1.51
  -8 -17   0    9.03    0.94
  25  -8   0    7.22    1.66
 -17  25   0    7.89    1.66
  25  -8   0    6.39    0.75
 -17  25   0    7.54    0.82
  14 -25   0    0.38    0.42
 -25  11   0    0.34    0.41
  11  14   0    0.34    0.34
  11  14   0    1.19    0.69
  11  14   0    0.74    0.78
 -25  11   0   -0.02    0.96
 -14  25   0    1.07    0.83
 -14  25   0    0.12    0.76
  25 -11   0    0.14    0.37
 -11 -14   0    0.79    0.46
 -11 -14   0   -0.26    0.94
  25 -11   0    0.34    0.80
 -14  25   0    0.50    0.41
 -25  14   0    0.32    0.36
 -25  14   0    0.22    0.96
  14  11   0    0.24    0.81
  11 -25   0    0.37    0.42
  14  11   0   -0.26    0.66
  14  11   0    0.51    0.33
  25 -14   0    1.32    0.82
  25 -14   0    0.26    0.37
 -11  25   0    0.19    0.34
 -11  25   0    0.66    0.90
 -14 -11   0    0.24    1.04
 -14 -11   0    0.07    0.45
 -25  17   0    6.80    0.83
  17   8   0    6.53    1.46
   8 -25   0    6.75    0.86
 -25  17   0    7.39    1.64
 -25  17   0    7.62    1.34
  17   8   0    7.96    0.81
  17   8   0    7.89    1.71
  -8  25   0    6.52    1.56
 -17  -8   0    7.17    1.65
  25 -17   0    7.73    0.85
  -8  25   0    6.95    1.56
  -8  25   0    6.63    0.78
  25 -17   0    5.89    1.55
 -17  -8   0    7.46    0.94
   5 -25   0   23.69    1.56
 -25  20   0   22.22    2.55
  20   5   0   25.44    1.57
  20   5   0   21.45    2.12
 -25  20   0   25.80    2.35
 -25  20   0   24.48    1.55
  20   5   0   21.39    2.49
  -5  25   0   22.86    1.51
  25 -20   0   26.18    1.64
 -20  -5   0   25.03    1.62
 -20  -5   0   23.54    2.68
  -5  25   0   25.52    2.66
  -5  25   0   23.01    2.57
   2 -25   0   34.10    2.03
 -25  23   0   33.41    1.99
  23   2   0   42.80    3.50
   2 -25   0   36.09    2.06
 -25  23   0   34.53    3.21
 -25  23   0   34.19    2.91
  23   2   0   36.62    2.60
  23   2   0   34.41    2.01
  25 -23   0   35.96    2.06
  -2  25   0   36.35    3.18
  -2  25   0   35.55    3.33
 -23  -2   0   36.23    2.09
 -23  -2   0   37.22    3.31
  -2  25   0   34.41    1.97
  25 -23   0   34.69    2.04
 -26   1   0    1.73    0.63
 -26   1   0    1.94    0.59
  25 -26   0    1.33    0.54
  25 -26   0    1.81    0.52
   1  25   0    2.52    1.23
 -26   1   0    1.42    0.93
   1  25   0    1.07    0.48
   1  25   0    1.79    0.54
   1  25   0   -0.74    0.79
 -25  26   0    1.65    0.53
 -25  26   0    1.11    0.54
  -1 -25   0    0.90    0.54
  26  -1   0    1.34    0.49
  -1 -25   0    1.15    0.56
  26  -1   0    1.05    0.44
  26  -1   0    0.55    0.94
 -25  26   0    1.03    0.95
 -25  26   0    1.17    0.81
 -26   4   0    0.30    0.84
   4  22   0    0.13    0.78
   4  22   0   -1.13    0.71
  22 -26   0   -0.53    0.33
  22 -26   0    0.39    0.39
 -26   4   0   -0.88    0.34
   4  22   0    0.01    0.31
  26  -4   0   -0.59    0.32
  26  -4   0    0.03    0.34
  -4 -22   0    0.20    0.42
 -22  26   0   -0.08    0.65
  -4 -22   0   -0.44    0.42
 -22  26   0    0.10    0.33
  26  -4   0   -0.35    0.83
  -4 -22   0    1.18    0.99
 -22  26   0   -0.89    0.78
 -26   7   0    3.85    0.68
   7  19   0    2.83    0.60
 -26   7   0    1.76    1.19
   7  19   0    2.38    1.04
   7  19   0    4.27    1.37
  26  -7   0    2.48    0.54
  -7 -19   0    1.69    1.02
  26  -7   0    4.07    1.40
 -19  26   0    2.24    1.02
  -7 -19   0    3.11    0.67
 -19  26   0    2.53    1.17
 -19  26   0    3.06    0.60
 -26  10   0   60.63    4.25
  16 -26   0   56.23    2.81
 -26  10   0   57.08    2.82
  10  16   0   56.69    2.79
  10  16   0   52.89    3.96
 -10 -16   0   54.06    2.85
 -10 -16   0   55.38    4.25
 -16  26   0   55.47    4.07
 -16  26   0   61.41    4.17
  26 -10   0   53.36    2.78
 -16  26   0   51.94    2.75
  26 -10   0   52.63    4.00
  13  13   0  156.38    8.05
  13 -26   0  145.57    6.49
  13  13   0  151.79    6.50
 -26  13   0  153.10    8.05
  13  13   0  155.39    8.10
 -26  13   0  146.50    6.50
 -13  26   0  144.94    7.94
  26 -13   0  149.95    8.07
  26 -13   0  151.47    6.53
 -13 -13   0  151.96    8.14
 -13  26   0  145.80    6.49
 -13  26   0  145.62    8.00
 -13 -13   0  148.99    6.56
  16  10   0   56.89    3.81
 -26  16   0   57.25    4.13
  16  10   0   51.84    3.94
  10 -26   0   54.43    2.76
 -26  16   0   55.89    2.78
  16  10   0   55.61    2.76
 -10  26   0   54.65    4.01
 -16 -10   0   49.92    4.04
  26 -16   0   50.88    3.96
  26 -16   0   52.65    2.76
 -16 -10   0   56.91    2.84
 -10  26   0   55.10    2.74
 -10  26   0   49.65    3.91
 -26  19   0    3.20    0.67
 -26  19   0    2.85    1.02
  19   7   0    2.18    1.05
   7 -26   0    4.48    0.72
 -26  19   0    2.59    1.00
  19   7   0    3.68    1.10
  19   7   0    3.56    0.65
  26 -19   0    3.64    0.68
 -19  -7   0    3.40    1.39
  -7  26   0    3.18    1.20
  -7  26   0    4.08    1.37
  26 -19   0    1.89    1.18
 -19  -7   0    3.35    0.72
  -7  26   0    3.59    0.65
  22   4   0   -0.04    0.34
 -26  22   0   -0.85    0.66
  22   4   0   -1.15    0.76
  22   4   0   -0.72    0.85
 -26  22   0   -0.19    0.37
 -26  22   0    0.17    0.61
   4 -26   0   -0.68    0.29
   4 -26   0    0.54    0.43
 -22  -4   0    1.02    0.92
  26 -22   0   -0.20    0.36
  -4  26   0    0.78    0.64
 -22  -4   0    0.76    0.44
 -22  -4   0   -0.48    0.43
  26 -22   0   -0.33    0.33
  -4  26   0   -0.56    0.80
  -4  26   0   -0.28    0.30
 -26  25   0    0.40    0.46
   1 -26   0    1.26    0.53
  25   1   0    1.17    0.56
 -26  25   0    2.86    1.07
   1 -26   0    1.94    0.57
 -26  25   0    2.21    1.02
 -26  25   0    1.01    0.50
  25   1   0    0.55    0.89
  25   1   0    1.64    0.49
  -1  26   0    1.77    0.48
  -1  26   0    1.20    0.49
  -1  26   0    1.32    1.13
  -1  26   0    0.50    1.03
 -25  -1   0    1.12    0.95
 -25  -1   0    0.85    0.58
 -25  -1   0    0.48    0.47
  26 -25   0    1.14    0.49
  26 -25   0    1.45    0.51
   3  24   0   11.55    2.15
   3  24   0   10.76    0.96
 -27   3   0    9.51    1.99
  24 -27   0   11.83    1.04
  24 -27   0    9.92    1.00
   3  24   0    8.93    1.92
   3  24   0   10.75    1.10
 -27   3   0   11.58    1.39
 -27   3   0   10.29    1.05
  27  -3   0   11.22    2.14
 -24  27   0   10.18    1.92
 -24  27   0    9.55    1.22
  27  -3   0    9.79    0.98
 -24  27   0    9.58    2.04
  27  -3   0   11.24    1.01
 -24  27   0   11.82    1.05
  -3 -24   0    9.76    1.07
  -3 -24   0    8.88    1.07
   6  21   0    2.66    1.12
 -27   6   0    1.98    0.55
  21 -27   0    2.69    0.61
 -27   6   0    1.84    1.28
   6  21   0    2.26    0.53
   6  21   0    1.56    1.04
  -6 -21   0    2.41    0.65
 -21  27   0    1.91    1.15
 -21  27   0    3.27    1.21
 -21  27   0    2.59    0.59
  27  -6   0    2.32    0.59
  27  -6   0    2.13    0.54
  -6 -21   0    1.47    0.59
  27  -6   0    1.32    1.01
  -6 -21   0    0.75    1.15
   9  18   0   -0.14    0.70
 -27   9   0    1.56    0.95
 -27   9   0   -0.60    0.36
  18 -27   0   -0.58    0.33
   9  18   0    0.23    0.88
  18 -27   0    0.18    0.41
   9  18   0    0.04    0.36
  -9 -18   0    0.01    0.44
 -18  27   0   -0.01    0.82
 -18  27   0   -0.39    0.30
  -9 -18   0    0.05    0.47
  27  -9   0   -0.11    0.78
  27  -9   0   -0.24    0.38
  27  -9   0    0.35    0.40
  -9 -18   0    1.22    0.92
 -18  27   0    0.66    0.75
 -27  12   0  143.07    7.89
  12  15   0  140.86    7.77
 -27  12   0  142.06    6.25
  15 -27   0  142.94    6.49
  12  15   0  143.03    6.24
  15 -27   0  139.12    6.24
  12  15   0  147.29    7.92
 -12 -15   0  145.62    7.06
 -15  27   0  140.32    6.23
 -12 -15   0  137.22    7.84
 -15  27   0  141.61    7.77
  27 -12   0  150.13    6.56
 -12 -15   0  138.93    6.30
 -15  27   0  137.69    7.78
  27 -12   0  146.77    7.91
  27 -12   0  142.36    6.27
  12 -27   0  144.16    6.14
 -27  15   0  139.40    6.12
  15  12   0  148.64    7.78
  15  12   0  137.47    7.38
 -27  15   0  139.50    7.69
  12 -27   0  143.44    6.80
  15  12   0  134.76    6.09
  27 -15   0  138.88    6.13
 -12  27   0  130.03    7.56
 -12  27   0  136.67    6.09
 -15 -12   0  138.40    7.75
 -12  27   0  139.63    7.72
  27 -15   0  135.01    6.61
 -15 -12   0  135.96    6.15
  27 -15   0  144.29    7.78
   9 -27   0   -0.56    0.34
  18   9   0   -0.34    0.79
  18   9   0    0.36    0.38
 -27  18   0   -0.02    0.69
 -27  18   0   -0.20    0.66
  18   9   0    0.79    0.85
 -27  18   0   -0.27    0.43
   9 -27   0    0.02    0.42
 -18  -9   0   -0.05    0.40
 -18  -9   0    0.48    0.84
 -18  -9   0    0.39    0.48
  27 -18   0   -0.37    0.37
  27 -18   0    0.11    0.80
  -9  27   0    0.78    0.90
  -9  27   0    0.40    0.90
  -9  27   0   -0.07    0.33
  27 -18   0    0.08    0.43
  21   6   0    1.46    0.99
   6 -27   0    3.05    0.65
   6 -27   0    1.63    0.58
 -27  21   0    1.53    0.53
 -27  21   0    1.97    1.00
  21   6   0    1.71    1.10
 -27  21   0    2.04    1.18
 -27  21   0    1.04    0.53
  21   6   0    2.33    0.58
 -21  -6   0    2.92    0.70
  -6  27   0    1.83    1.15
 -21  -6   0    1.28    1.23
  27 -21   0    2.13    0.57
  -6  27   0    2.30    0.59
 -21  -6   0    1.08    0.50
  -6  27   0    3.49    1.32
  27 -21   0    1.84    0.55
 -27  24   0   10.64    1.06
 -27  24   0   11.07    1.05
 -27  24   0   11.76    1.79
   3 -27   0    9.43    1.02
  24   3   0   10.01    0.98
   3 -27   0    9.87    1.04
 -27  24   0    8.01    1.80
  24   3   0   11.66    2.18
  24   3   0   10.89    1.54
  24   3   0   10.31    1.09
  -3  27   0    9.19    0.97
  -3  27   0    8.21    1.82
  27 -24   0    9.18    1.02
 -24  -3   0   10.58    1.10
 -24  -3   0    9.46    2.00
  -3  27   0    8.22    1.86
  27 -24   0   10.10    1.00
  -3  27   0   10.77    0.97
  27   0   0    0.79    0.40
  27   0   0    0.81    0.43
 -27  27   0    1.79    0.64
  27   0   0   -0.73    0.88
 -27  27   0    0.46    0.44
 -27  27   0    1.25    1.00
   0 -27   0    0.69    0.51
 -27  27   0    1.02    0.97
   0 -27   0    0.80    0.53
   0  27   0    1.31    1.14
  27 -27   0    1.04    0.47
   0  27   0    0.35    0.92
   0  27   0    1.74    0.53
 -27   0   0    1.14    1.16
   0  27   0    0.77    0.41
  27 -27   0    1.33    0.53
 -27   0   0    0.79    0.57
 -27   0   0    1.04    0.55
   2  26   0    0.42    0.95
   2  26   0    1.37    1.03
 -28   2   0    0.24    0.49
 -28   2   0    1.29    1.17
   2  26   0    0.44    0.37
 -28   2   0   -0.54    0.44
  26 -28   0    0.07    0.42
   2  26   0    0.59    0.39
  26 -28   0    0.90    0.40
 -26  28   0   -0.39    0.84
  -2 -26   0    0.11    0.47
  28  -2   0   -0.31    0.91
 -26  28   0   -0.27    0.39
  28  -2   0    0.48    0.38
  -2 -26   0    0.09    0.48
 -26  28   0    0.64    0.91
  28  -2   0    0.70    0.43
   5  23   0   13.73    2.22
 -28   5   0   13.61    1.24
 -28   5   0   12.72    2.29
   5  23   0   12.22    1.17
  23 -28   0   15.24    1.18
 -28   5   0   12.86    1.17
   5  23   0   14.27    1.11
   5  23   0   14.96    2.44
  -5 -23   0   12.17    1.20
  -5 -23   0   14.10    1.24
  28  -5   0   10.59    2.15
 -23  28   0   13.20    2.22
  28  -5   0   13.28    1.16
  28  -5   0   15.47    1.29
 -23  28   0   12.02    2.19
  -5 -23   0   11.19    2.21
 -23  28   0   14.43    1.16
 -23  28   0   11.99    1.18
 -28   8   0    3.11    1.25
  20 -28   0    6.80    0.94
   8  20   0    5.02    1.40
   8  20   0    4.35    0.95
 -28   8   0    5.69    0.81
   8  20   0    5.84    0.80
 -28   8   0    4.97    0.91
  20 -28   0    4.73    0.73
   8  20   0    6.52    1.59
  28  -8   0    4.99    0.75
 -20  28   0    5.14    0.75
 -20  28   0    5.99    1.51
  28  -8   0    7.19    0.96
  -8 -20   0    6.07    0.90
  -8 -20   0    5.65    0.86
 -20  28   0    6.10    0.96
 -20  28   0    2.94    1.09
  28  -8   0    4.10    1.41
  -8 -20   0    2.58    1.06
  11  17   0    7.93    1.69
 -28  11   0    8.94    1.41
  17 -28   0    9.29    0.93
 -28  11   0    9.03    1.97
  11  17   0    8.83    0.92
  17 -28   0    8.91    0.92
  11  17   0    7.78    1.76
 -28  11   0    9.40    0.97
 -17  28   0    9.77    0.92
 -11 -17   0    8.45    1.01
 -17  28   0    7.05    1.50
  28 -11   0    9.09    0.94
  28 -11   0    7.51    0.88
 -17  28   0    8.54    1.79
 -11 -17   0    9.44    1.08
 -11 -17   0    7.25    1.81
  28 -11   0    7.46    1.77
  14  14   0    2.53    0.58
 -28  14   0    3.38    0.62
 -28  14   0    2.78    1.22
  14  14   0    2.39    0.95
  14  14   0    2.82    1.09
  14 -28   0    2.72    0.59
  14 -28   0    3.53    0.68
 -14  28   0    2.58    0.54
 -14  28   0    1.77    0.94
  28 -14   0    1.58    0.91
 -14 -14   0    3.68    0.70
  28 -14   0    1.94    0.55
 -14 -14   0    2.70    0.65
  28 -14   0    3.92    0.74
 -14  28   0    1.82    0.90
 -14 -14   0    2.77    1.34
  17  11   0   10.59    0.97
  17  11   0    7.05    1.70
 -28  17   0    5.81    1.55
 -28  17   0    8.92    1.20
  11 -28   0    9.74    0.95
 -28  17   0    7.60    0.91
  17  11   0    7.68    1.65
  11 -28   0    8.34    0.93
 -28  17   0    8.10    1.42
  28 -17   0    8.37    0.89
 -17 -11   0   10.10    2.06
 -17 -11   0    7.34    0.96
  28 -17   0    8.94    1.82
 -11  28   0    6.09    1.55
  28 -17   0    9.16    0.95
 -17 -11   0    9.61    0.98
 -11  28   0    6.97    1.66
 -11  28   0    8.95    0.88
  20   8   0    4.49    0.73
   8 -28   0    5.58    0.83
   8 -28   0    6.09    0.86
 -28  20   0    5.59    0.80
 -28  20   0    3.04    1.07
  20   8   0    6.72    1.63
 -28  20   0    4.82    0.87
  20   8   0    5.39    1.39
 -28  20   0    3.90    1.19
  -8  28   0    5.99    0.84
  28 -20   0    7.22    0.95
 -20  -8   0    5.49    0.84
 -20  -8   0    4.37    0.74
  28 -20   0    4.31    1.37
  -8  28   0    4.13    1.36
  -8  28   0    3.43    1.18
  -8  28   0    5.04    0.86
  28 -20   0    6.20    0.85
 -20  -8   0    5.79    1.56
  23   5   0   13.27    1.24
 -28  23   0   11.02    2.08
   5 -28   0   13.44    1.16
  23   5   0   11.25    2.21
 -28  23   0   14.31    1.23
 -28  23   0   13.92    2.03
 -28  23   0   14.08    1.19
  23   5   0   13.70    1.25
   5 -28   0   15.94    1.23
 -23  -5   0   14.40    1.21
  28 -23   0   13.86    1.20
  28 -23   0   13.97    1.17
  -5  28   0   11.81    2.18
  -5  28   0   13.97    1.11
 -23  -5   0   13.49    1.23
  -5  28   0   12.78    2.23
  -5  28   0   10.68    1.13
 -23  -5   0    9.70    2.03
 -28  26   0   -0.14    0.39
  26   2   0    0.69    0.95
   2 -28   0    0.22    0.48
  26   2   0    0.27    0.49
  26   2   0    0.45    0.38
 -28  26   0    0.76    0.87
   2 -28   0    0.56    0.48
 -28  26   0   -0.04    0.92
 -28  26   0   -0.64    0.38
  -2  28   0    0.86    1.06
  28 -26   0   -0.34    0.34
 -26  -2   0    1.11    0.57
  -2  28   0   -0.67    0.70
  -2  28   0    0.44    0.37
  28 -26   0    0.67    0.43
  -2  28   0    1.33    0.49
 -26  -2   0    0.22    0.96
 -26  -2   0    0.97    0.57
   1  28   0   16.93    2.72
   1  28   0   16.44    1.26
   1  28   0   18.02    1.41
 -29   1   0   15.69    1.39
  28 -29   0   16.79    1.32
   1  28   0   12.42    2.35
 -29   1   0   13.69    2.63
 -29   1   0   15.03    1.31
  28 -29   0   16.88    1.31
 -28  29   0   15.89    2.71
 -28  29   0   13.42    1.21
  29  -1   0   15.48    1.27
  29  -1   0   16.60    2.89
  29  -1   0   16.15    1.30
  -1 -28   0   14.53    1.34
 -28  29   0   14.93    2.39
  -1 -28   0   16.28    1.37
 -28  29   0   13.18    1.31
 -29   4   0    1.79    0.58
   4  25   0    2.01    0.59
  25 -29   0    2.35    0.62
   4  25   0    1.86    1.11
 -29   4   0    1.87    0.62
   4  25   0    0.41    0.97
 -29   4   0    2.24    1.18
   4  25   0    2.07    0.48
 -25  29   0    1.74    0.86
 -25  29   0    1.01    0.70
 -25  29   0    1.15    0.53
  29  -4   0    2.03    0.53
  29  -4   0    2.19    0.63
  -4 -25   0    1.96    0.66
  -4 -25   0    1.77    1.16
 -25  29   0    2.81    1.33
  29  -4   0    1.87    1.18
  -4 -25   0    1.45    0.62
 -29   7   0   12.42    2.26
 -29   7   0   13.30    1.16
   7  22   0   13.97    2.52
   7  22   0   12.26    1.19
  22 -29   0   13.50    1.17
   7  22   0   11.33    2.14
  22 -29   0   13.35    1.15
  -7 -22   0   11.46    2.21
 -22  29   0   11.83    2.21
 -22  29   0   13.89    1.13
  29  -7   0   15.22    1.32
  -7 -22   0   14.55    1.27
  29  -7   0   12.78    2.27
  -7 -22   0   12.21    1.16
  29  -7   0   14.11    1.16
 -22  29   0   13.17    2.25
  10  19   0   31.59    3.09
  10  19   0   31.01    1.83
  10  19   0   31.40    3.19
 -29  10   0   30.15    1.98
 -29  10   0   29.69    3.09
 -29  10   0   30.29    1.85
  10  19   0   26.81    1.93
  19 -29   0   31.82    1.89
  19 -29   0   31.59    1.87
 -10 -19   0   27.56    3.15
 -19  29   0   32.25    2.00
 -19  29   0   27.93    2.99
  29 -10   0   33.37    3.20
  29 -10   0   30.25    1.85
 -19  29   0   30.42    1.84
 -10 -19   0   31.82    1.97
 -10 -19   0   29.17    1.88
  29 -10   0   28.98    1.83
 -19  29   0   32.12    3.14
  13  16   0    3.08    1.27
  13  16   0    2.29    0.70
  16 -29   0    4.05    0.72
  13  16   0    3.09    0.59
 -29  13   0    2.66    0.59
 -29  13   0    2.23    1.19
 -29  13   0    2.36    0.67
  13  16   0    2.80    1.12
 -13 -16   0    3.39    0.71
 -13 -16   0    1.46    1.23
 -16  29   0    2.64    1.14
 -16  29   0    2.85    0.61
 -13 -16   0    3.23    0.88
 -16  29   0    2.44    1.20
  29 -13   0    2.81    1.19
  29 -13   0    3.85    0.71
 -16  29   0    2.12    0.66
 -29  16   0    3.37    0.68
  13 -29   0    3.28    1.06
  16  13   0    2.33    1.13
  16  13   0    3.62    0.76
 -29  16   0    2.02    1.19
  13 -29   0    2.77    0.62
  16  13   0    3.54    0.66
 -29  16   0    2.10    0.65
  16  13   0    4.14    1.35
 -13  29   0    2.37    0.71
 -13  29   0    2.39    1.23
  29 -16   0    3.11    0.67
 -16 -13   0    2.94    0.69
 -16 -13   0    4.15    0.95
 -13  29   0    2.93    1.27
 -16 -13   0    2.15    1.27
 -13  29   0    4.04    0.67
  29 -16   0    3.15    1.21
  19  10   0   33.22    1.89
  19  10   0   27.93    2.70
  19  10   0   28.25    1.94
  10 -29   0   31.10    1.90
 -29  19   0   27.71    3.01
 -29  19   0   30.66    1.96
  10 -29   0   29.01    1.87
 -29  19   0   32.50    1.90
 -29  19   0   30.40    2.64
  19  10   0   33.96    3.20
 -10  29   0   37.37    3.32
 -19 -10   0   30.23    1.93
 -10  29   0   29.12    1.80
 -19 -10   0   33.52    3.36
 -10  29   0   32.08    3.21
 -10  29   0   28.95    1.93
  29 -19   0   32.58    1.92
  29 -19   0   32.25    1.93
 -19 -10   0   31.68    1.93
  29 -19   0   29.33    3.09
 -29  22   0   11.91    2.34
  22   7   0   17.70    1.38
 -29  22   0   13.07    1.97
  22   7   0   14.16    1.29
   7 -29   0   13.02    1.17
   7 -29   0   14.27    1.21
 -29  22   0   15.13    1.25
  22   7   0   12.72    2.29
 -22  -7   0   12.62    1.22
 -22  -7   0   14.12    1.25
 -22  -7   0   12.82    2.31
  -7  29   0   15.82    2.45
  -7  29   0   14.12    1.25
  -7  29   0   11.92    2.22
  -7  29   0   14.22    1.14
  29 -22   0   14.67    1.21
  25   4   0    2.69    0.72
 -29  25   0    1.81    0.69
 -29  25   0    1.48    1.03
 -29  25   0    1.48    0.55
  25   4   0    1.96    0.59
 -29  25   0    0.79    0.85
  25   4   0    2.35    1.30
  25   4   0    1.28    1.21
  25   4   0    1.23    0.44
   4 -29   0    1.14    0.50
 -25  -4   0    0.83    1.12
 -25  -4   0    1.83    0.63
  -4  29   0    1.50    0.49
  29 -25   0    2.17    0.58
  -4  29   0    2.34    0.64
  29 -25   0    1.99    0.60
  -4  29   0    2.20    1.17
  -4  29   0    0.40    0.99
  28   1   0   17.11    2.96
 -29  28   0   15.64    1.26
  28   1   0   14.50    1.22
 -29  28   0   13.12    2.24
   1 -29   0   15.94    1.33
  28   1   0   15.02    1.27
 -29  28   0   10.38    2.17
   1 -29   0   15.22    1.33
 -29  28   0   16.39    1.38
 -28  -1   0   10.30    2.39
  29 -28   0   14.95    1.25
  -1  29   0   13.88    1.15
 -28  -1   0   16.40    1.37
  29 -28   0   14.93    1.24
  -1  29   0   11.13    2.29
 -28  -1   0   13.29    1.26
  -1  29   0   16.32    1.34
  -1  29   0   15.30    2.68
   3  27   0    5.36    0.77
 -30   3   0    4.75    0.79
   3  27   0    4.71    1.46
 -30   3   0    6.38    1.84
   3  27   0    6.89    1.08
  27 -30   0    7.49    0.99
 -30   3   0    6.92    1.09
  -3 -27   0    5.53    0.95
 -27  30   0    5.93    1.71
 -27  30   0    2.72    1.29
 -27  30   0    5.03    0.79
  30  -3   0    9.42    1.17
  30  -3   0    7.21    0.98
  30  -3   0    4.78    1.76
 -27  30   0    6.17    1.03
  -3 -27   0    4.18    1.75
  -3 -27   0    6.22    0.91
 -30   6   0   -0.25    0.44
   6  24   0    0.29    0.34
 -30   6   0   -0.20    1.12
   6  24   0    0.86    0.89
  24 -30   0    0.60    0.45
   6  24   0    2.09    1.00
 -30   6   0    0.02    0.41
   6  24   0    0.48    0.42
  -6 -24   0   -0.49    0.93
 -24  30   0    0.37    0.41
  30  -6   0   -0.82    0.87
 -24  30   0   -0.38    0.39
  -6 -24   0   -0.25    0.47
  30  -6   0    0.67    0.37
 -24  30   0    0.37    0.93
 -24  30   0   -0.07    0.88
  30  -6   0    0.36    0.38
   9  21   0   19.21    2.89
   9  21   0   18.40    1.32
   9  21   0   14.84    2.48
 -30   9   0   17.32    2.69
 -30   9   0   19.90    1.49
 -30   9   0   17.52    1.35
  21 -30   0   17.92    1.38
  -9 -21   0   15.74    2.74
  30  -9   0   18.38    1.37
 -21  30   0   22.12    2.63
  -9 -21   0   19.69    1.47
 -21  30   0   13.50    2.42
  30  -9   0   19.46    1.39
 -21  30   0   19.25    1.51
  30  -9   0   15.56    2.67
 -21  30   0   18.41    1.36
  -9 -21   0   17.24    1.42
  12  18   0    0.99    0.98
  12  18   0    1.39    0.55
  18 -30   0    1.25    0.50
 -30  12   0    0.44    0.86
  18 -30   0    0.72    0.48
  12  18   0    0.39    0.93
 -30  12   0    0.71    0.48
 -18  30   0    0.48    0.51
 -12 -18   0    0.66    0.50
 -12 -18   0    2.25    0.65
  30 -12   0    1.28    1.00
 -18  30   0    0.31    0.91
 -12 -18   0    1.77    1.14
  30 -12   0    1.89    0.54
 -18  30   0    0.84    0.41
 -18  30   0    0.96    0.94
 -30  15   0    2.81    0.81
  15 -30   0    2.31    0.59
  15 -30   0    1.85    0.54
  15  15   0    2.61    1.26
 -30  15   0    1.23    1.07
  15  15   0    1.77    1.09
  15  15   0    1.61    0.68
 -30  15   0    2.18    0.58
  30 -15   0    2.61    1.23
 -15  30   0    1.72    1.04
  30 -15   0    1.47    0.73
 -15  30   0    2.37    0.54
 -15 -15   0    2.01    0.60
 -15 -15   0    1.37    0.59
 -15  30   0    1.64    0.57
  30 -15   0    1.66    0.51
 -15  30   0    1.90    1.08
 -15 -15   0    1.28    1.16
 -30  18   0    0.21    0.48
  18  12   0    0.29    0.45
  12 -30   0    1.49    0.52
  12 -30   0    1.49    0.53
  18  12   0    1.09    0.91
  18  12   0   -0.52    0.89
 -30  18   0    0.75    0.99
 -30  18   0    0.56    0.92
 -12  30   0    1.32    0.89
 -12  30   0    1.02    0.42
 -12  30   0    0.76    0.98
  30 -18   0    1.10    0.51
  30 -18   0   -0.25    0.80
 -12  30   0    1.17    0.54
 -18 -12   0    1.70    0.57
 -18 -12   0    1.31    0.58
 -18 -12   0   -0.84    0.87
  21   9   0   17.78    2.44
  21   9   0   18.20    1.34
 -30  21   0   17.70    1.37
  21   9   0   16.96    2.68
 -30  21   0   17.34    2.67
   9 -30   0   17.96    1.38
 -30  21   0   18.44    2.48
   9 -30   0   17.28    1.35
 -30  21   0   19.34    1.46
  30 -21   0   19.27    1.39
  -9  30   0   17.04    1.38
  30 -21   0   17.52    1.36
  -9  30   0   17.35    2.64
 -21  -9   0   13.42    2.53
  -9  30   0   16.07    2.75
  -9  30   0   17.46    1.48
 -21  -9   0   18.82    1.44
 -21  -9   0   19.48    1.42
 -30  24   0    1.10    0.45
   6 -30   0   -0.32    0.38
 -30  24   0    0.66    1.03
  24   6   0   -1.03    1.15
  24   6   0    0.39    0.56
 -30  24   0   -0.11    0.80
  24   6   0    0.65    0.92
   6 -30   0    0.00    0.40
  24   6   0   -0.09    0.35
  30 -24   0    0.31    0.41
 -24  -6   0    0.47    0.50
  -6  30   0   -0.31    0.69
  -6  30   0    0.63    0.39
 -24  -6   0    0.13    0.46
  -6  30   0   -0.79    0.87
  30 -24   0   -0.43    0.38
 -24  -6   0    0.71    1.24
  -6  30   0   -0.32    0.40
  27   3   0    4.78    0.77
   3 -30   0    3.83    0.77
   3 -30   0    6.16    0.94
 -30  27   0    5.61    1.53
 -30  27   0    7.69    1.16
  27   3   0    6.54    0.96
  27   3   0    7.36    2.01
 -30  27   0    5.88    1.81
 -30  27   0    5.99    0.90
  -3  30   0    5.54    0.84
  30 -27   0    5.17    0.81
  30 -27   0    5.99    0.92
  -3  30   0    5.76    1.75
 -27  -3   0    3.24    1.67
  -3  30   0    4.59    1.42
  -3  30   0    5.73    0.95
 -27  -3   0    5.93    1.04
 -27  -3   0    5.59    0.87
   0 -30   0  125.42    5.70
 -30  30   0  126.70    5.67
 -30  30   0  122.13    5.89
  30   0   0  125.15    5.74
 -30  30   0  124.88    7.42
   0 -30   0  122.36    5.78
  30   0   0  133.65    8.03
 -30  30   0  131.10    7.99
  30   0   0  121.90    5.66
 -30   0   0  140.01    8.18
  30 -30   0  128.71    5.79
   0  30   0  127.43    8.12
   0  30   0  130.62    7.86
 -30   0   0  120.53    5.87
   0  30   0  123.52    5.62
   0  30   0  119.66    5.86
 -30   0   0  113.06    5.59
 -31   2   0   17.47    1.40
  29 -31   0   19.93    1.51
 -31   2   0   20.39    3.00
 -31   2   0   18.79    1.60
   2  29   0   17.80    2.97
   2  29   0   18.00    1.37
   2  29   0   21.83    3.34
   2  29   0   17.98    1.56
  31  -2   0   17.96    3.04
 -29  31   0   14.34    2.77
 -29  31   0   18.47    1.43
  31  -2   0   20.07    1.45
  -2 -29   0   19.24    1.48
 -29  31   0   17.60    2.73
  -2 -29   0   18.10    3.01
 -29  31   0   18.64    1.56
  -2 -29   0   17.89    1.53
  31  -2   0   20.32    1.52
  26 -31   0   -0.89    0.33
 -31   5   0    0.25    0.48
   5  26   0    0.07    0.42
   5  26   0    0.38    0.41
 -31   5   0    1.35    1.30
 -31   5   0    0.55    0.50
  26 -31   0   -0.07    0.44
   5  26   0   -0.07    0.94
   5  26   0    0.09    0.87
 -26  31   0   -0.04    0.41
 -26  31   0    0.96    1.08
  -5 -26   0    0.29    0.55
  31  -5   0    0.54    0.50
  31  -5   0    0.59    0.44
  -5 -26   0   -0.14    0.50
  31  -5   0    0.32    1.14
  -5 -26   0    0.53    1.26
 -26  31   0   -0.39    0.73
 -26  31   0    0.10    0.45
  23 -31   0    0.91    0.46
  23 -31   0   -0.19    0.43
   8  23   0    0.89    0.46
   8  23   0    0.96    1.07
 -31   8   0    0.62    0.51
 -31   8   0   -1.00    1.24
  31  -8   0    0.77    0.47
  31  -8   0    0.15    0.37
  -8 -23   0    0.99    0.53
 -23  31   0    0.44    0.46
 -23  31   0   -0.38    0.76
 -23  31   0    0.67    0.49
  20 -31   0    1.16    0.50
  11  20   0    1.56    1.05
 -31  11   0    0.05    0.47
  20 -31   0    0.29    0.44
 -31  11   0    1.35    0.57
 -31  11   0    1.86    1.22
  11  20   0    1.53    0.49
  11  20   0    1.45    0.60
  11  20   0    0.62    0.99
 -11 -20   0    1.32    0.56
 -20  31   0    0.33    0.45
 -20  31   0    0.75    0.49
  31 -11   0    1.94    1.29
 -11 -20   0    1.72    1.16
 -20  31   0   -0.21    0.99
 -11 -20   0    1.81    0.59
 -20  31   0    0.97    0.85
  31 -11   0    0.49    0.43
  31 -11   0    0.73    0.40
  17 -31   0    1.60    0.49
  14  17   0    0.82    0.42
  14  17   0    1.45    0.53
 -31  14   0    0.81    0.54
 -31  14   0    0.88    0.50
  14  17   0    0.78    1.01
 -31  14   0    0.75    1.01
  14  17   0    0.81    0.96
  17 -31   0    1.36    0.59
  31 -14   0    2.03    0.55
 -17  31   0    1.68    1.08
 -17  31   0    1.45    0.57
  31 -14   0    1.79    0.51
 -14 -17   0   -1.03    0.91
 -14 -17   0    1.74    0.61
 -17  31   0    0.87    0.49
 -17  31   0    0.26    1.06
 -14 -17   0    0.86    0.54
  31 -14   0    0.73    0.96
 -31  17   0    1.93    1.27
  17  14   0    1.19    0.95
  17  14   0    1.47    0.61
  17  14   0    0.63    1.02
  14 -31   0    0.62    0.44
  17  14   0    1.60    0.50
 -31  17   0   -0.25    0.42
 -31  17   0   -0.29    0.71
 -31  17   0    0.89    0.56
 -14  31   0    1.11    0.44
 -17 -14   0    1.07    0.52
  31 -17   0    1.85    0.55
 -14  31   0    1.94    1.23
  31 -17   0    1.15    0.51
 -17 -14   0    0.63    0.45
 -14  31   0    1.44    1.06
  31 -17   0    0.92    1.04
 -14  31   0    0.49    0.46
 -17 -14   0    0.58    1.16
  11 -31   0    1.77    0.55
  20  11   0    0.88    0.43
 -31  20   0    0.56    0.53
  20  11   0    2.03    1.28
  20  11   0    1.79    1.15
  20  11   0    0.81    0.50
  11 -31   0    0.76    0.45
 -31  20   0    0.84    0.50
 -31  20   0    0.31    1.04
 -31  20   0    0.46    0.89
 -11  31   0   -0.06    0.98
  31 -20   0    2.20    0.60
  31 -20   0    1.23    0.50
 -20 -11   0    1.22    0.52
 -20 -11   0    0.97    0.59
  31 -20   0   -0.59    0.91
 -20 -11   0    3.27    1.30
 -11  31   0   -0.54    0.63
 -11  31   0    1.00    0.45
 -11  31   0    1.50    0.48
  23   8   0   -0.21    1.14
 -31  23   0    1.95    1.55
  23   8   0    0.31    0.52
   8 -31   0    0.82    0.45
  23   8   0   -0.03    0.37
 -31  23   0   -0.57    0.34
   8 -31   0    0.17    0.40
 -31  23   0    0.29    0.45
 -31  23   0    0.22    0.86
 -23  -8   0    0.79    0.50
  -8  31   0    0.03    0.36
 -23  -8   0   -1.07    0.99
  31 -23   0   -0.30    0.40
  31 -23   0    0.22    0.42
  -8  31   0   -0.16    0.68
  -8  31   0    0.32    0.47
 -31  26   0   -1.09    0.98
 -31  26   0    0.29    0.46
   5 -31   0    1.07    0.54
   5 -31   0    0.11    0.50
 -31  26   0   -0.38    0.48
 -31  26   0   -0.16    0.90
  26   5   0    0.40    0.45
  26   5   0    2.14    1.33
  26   5   0    0.06    0.41
  26   5   0    0.33    0.54
  -5  31   0   -1.19    0.79
  31 -26   0   -0.26    0.43
  -5  31   0   -0.15    0.97
 -26  -5   0    0.15    0.50
  31 -26   0    0.08    0.43
  -5  31   0   -0.35    0.31
  -5  31   0   -0.16    0.37
 -26  -5   0    1.48    1.43
  29   2   0   20.91    1.47
  29   2   0   15.21    2.81
 -31  29   0   16.25    2.79
 -31  29   0   15.98    2.40
 -31  29   0   18.71    1.58
 -31  29   0   17.99    1.40
   2 -31   0   17.58    1.47
  29   2   0   18.11    1.44
   2 -31   0   19.38    1.56
  -2  31   0   12.16    2.42
  -2  31   0   18.55    2.95
 -29  -2   0   16.01    2.73
 -29  -2   0   18.85    1.58
  31 -29   0   21.37    1.50
  -2  31   0   18.96    1.57
  -2  31   0   19.92    1.40
  31 -29   0   20.28    1.51
 -32   1   0   14.88    2.79
   1  31   0   16.97    3.06
   1  31   0   15.36    1.27
  31 -32   0   16.74    1.36
   1  31   0   13.19    2.58
   1  31   0   15.04    1.49
  31 -32   0   14.56    1.35
  -1 -31   0   14.52    2.87
 -31  32   0   11.37    2.53
  32  -1   0   15.64    1.37
  32  -1   0   17.07    2.96
 -31  32   0   11.27    2.22
  -1 -31   0   18.46    1.54
  32  -1   0   15.24    1.30
  28 -32   0   15.37    1.35
   4  28   0   16.27    1.48
 -32   4   0   16.75    1.47
 -32   4   0   13.84    2.61
   4  28   0   13.20    2.66
   4  28   0   13.14    2.57
   4  28   0   14.77    1.26
  28 -32   0   15.19    1.32
  -4 -28   0   19.68    1.58
  32  -4   0   13.32    2.58
  32  -4   0   14.95    1.32
 -28  32   0   16.96    1.48
  32  -4   0   15.10    1.29
 -28  32   0   16.19    1.32
  -4 -28   0   14.09    1.37
 -28  32   0   12.85    2.60
  -4 -28   0   13.13    2.72
 -28  32   0   12.03    2.35
 -32   7   0   -1.40    0.47
  25 -32   0    0.10    0.41
  25 -32   0   -0.26    0.34
   7  25   0   -0.07    0.42
   7  25   0   -1.46    0.71
 -32   7   0   -0.07    0.46
   7  25   0   -0.26    0.37
   7  25   0   -0.16    0.92
 -32   7   0    0.55    1.27
  -7 -25   0   -0.82    1.21
  32  -7   0    2.36    1.49
  -7 -25   0   -0.63    0.46
  -7 -25   0   -0.46    0.47
 -25  32   0    0.36    0.42
 -25  32   0   -0.44    0.41
 -25  32   0    2.00    1.22
  32  -7   0   -0.16    0.40
 -25  32   0    0.14    0.83
  32  -7   0    0.71    0.45
 -32  10   0   14.11    2.58
 -32  10   0   11.85    1.21
  10  22   0   11.23    2.38
  22 -32   0   11.14    1.11
  22 -32   0   12.82    1.16
  10  22   0   12.65    2.37
 -32  10   0   10.77    1.16
  10  22   0   12.34    1.21
  10  22   0   13.09    1.11
 -22  32   0   13.56    1.26
 -22  32   0   11.83    2.46
 -22  32   0    9.96    2.06
 -10 -22   0   11.59    1.23
 -22  32   0   11.89    1.10
 -10 -22   0   11.90    1.21
 -10 -22   0   14.37    2.63
  32 -10   0   14.44    2.75
  32 -10   0   11.76    1.13
  32 -10   0   12.38    1.16
  13  19   0    0.34    0.93
  19 -32   0    0.67    0.45
  19 -32   0    1.39    0.50
 -32  13   0   -0.28    0.46
 -32  13   0    0.56    1.10
  13  19   0    1.01    0.52
  13  19   0    0.58    0.41
  32 -13   0    1.42    0.51
 -19  32   0    0.40    0.39
 -13 -19   0    0.80    0.52
 -19  32   0    1.09    0.53
  32 -13   0    0.69    0.48
 -19  32   0    0.65    0.76
 -13 -19   0    1.26    1.20
  16  16   0   15.01    1.21
  16 -32   0   13.91    1.19
 -32  16   0   13.66    1.25
  16  16   0   13.43    1.24
  16  16   0   11.58    2.39
  16  16   0   14.09    2.41
  16 -32   0   13.48    1.19
  32 -16   0   12.95    1.19
 -16 -16   0   14.50    1.27
 -16  32   0   12.30    1.22
  32 -16   0   12.16    1.16
  32 -16   0   11.63    2.60
 -16  32   0   14.33    1.13
 -16  32   0   12.82    2.46
  19  13   0    0.19    0.41
  13 -32   0    0.70    0.46
  19  13   0    1.15    0.50
  13 -32   0    0.22    0.47
  19  13   0    0.88    1.15
 -32  19   0   -1.29    0.80
 -32  19   0    1.47    0.59
 -32  19   0   -0.17    0.45
  32 -19   0    0.70    0.47
 -13  32   0    1.27    0.46
 -13  32   0    1.68    0.55
 -19 -13   0    1.03    0.57
 -13  32   0    0.30    0.79
  32 -19   0    0.01    0.46
  22  10   0   10.93    2.02
  10 -32   0   12.32    1.13
 -32  22   0   12.16    1.19
  22  10   0   13.15    1.13
 -32  22   0   12.01    2.22
 -32  22   0   13.52    1.21
  22  10   0   14.16    1.27
  22  10   0    9.39    2.17
  10 -32   0   11.24    1.13
 -10  32   0   10.26    2.16
 -22 -10   0   11.61    1.21
  32 -22   0   12.24    1.16
 -10  32   0   12.96    1.21
 -22 -10   0   11.01    1.20
  32 -22   0   11.22    1.13
 -10  32   0   12.51    1.07
 -22 -10   0    8.15    2.05
 -10  32   0   10.76    2.22
  25   7   0   -0.14    1.15
  25   7   0    0.37    0.50
 -32  25   0   -2.06    0.98
  25   7   0   -0.24    0.35
 -32  25   0    0.64    0.46
 -32  25   0    1.21    0.52
   7 -32   0    0.45    0.51
   7 -32   0    0.88    0.50
 -32  25   0   -0.21    0.88
  32 -25   0   -0.38    0.36
  32 -25   0    0.00    0.35
 -25  -7   0   -0.73    0.47
  -7  32   0    0.44    1.17
  -7  32   0    0.52    0.49
  -7  32   0    0.40    0.37
 -25  -7   0   -1.14    1.19
  -7  32   0   -0.16    0.69
 -32  28   0   18.67    1.51
  28   4   0   16.62    1.38
 -32  28   0   12.66    2.49
 -32  28   0   16.08    1.35
   4 -32   0   14.49    1.37
 -32  28   0   15.66    2.36
   4 -32   0   16.54    1.43
  28   4   0   16.09    1.30
  28   4   0   15.03    2.77
 -28  -4   0   16.79    1.49
  -4  32   0   14.13    2.65
  32 -28   0   15.59    1.38
  32 -28   0   16.70    1.37
  -4  32   0   16.67    1.30
  -4  32   0   14.89    2.62
  -4  32   0   15.64    1.42
 -28  -4   0   11.44    2.43
  31   1   0   15.20    2.90
   1 -32   0   13.37    2.68
  31   1   0   14.05    1.30
   1 -32   0   16.52    1.45
 -32  31   0   13.65    2.64
  31   1   0   16.59    1.34
  32 -31   0   14.94    1.38
  -1  32   0   14.77    2.81
  -1  32   0   17.82    3.17
  -1  32   0   14.80    1.24
 -31  -1   0   15.58    2.89
  -1  32   0   13.51    1.44
 -33   3   0    4.51    1.81
  30 -33   0    5.92    0.99
 -33   3   0    8.09    1.66
   3  30   0    6.81    2.09
   3  30   0    5.98    1.52
   3  30   0    7.74    0.92
   3  30   0    5.01    1.90
  30 -33   0    5.76    0.93
  33  -3   0    3.68    1.58
 -30  33   0    3.91    1.74
  33  -3   0    6.86    0.95
 -30  33   0    4.16    1.57
  -3 -30   0    5.20    1.94
  33  -3   0    7.46    1.06
  -3 -30   0    4.22    0.91
 -33   6   0    3.37    1.67
  27 -33   0    3.51    0.82
 -33   6   0    2.27    0.85
   6  27   0    4.19    0.75
   6  27   0    2.11    1.40
  27 -33   0    4.00    0.71
   6  27   0    4.07    0.92
   6  27   0    1.47    1.29
  -6 -27   0    2.86    0.74
  33  -6   0    2.59    0.63
  33  -6   0    4.43    1.64
 -27  33   0    4.72    1.45
  -6 -27   0    0.86    1.22
 -27  33   0    2.86    1.37
 -27  33   0    4.25    0.95
  -6 -27   0    3.38    0.87
  33  -6   0    3.09    0.77
 -27  33   0    2.98    0.68
   9  24   0    5.24    0.98
  24 -33   0    5.10    0.85
 -33   9   0    3.79    0.80
   9  24   0    1.63    1.32
   9  24   0    2.35    1.49
 -33   9   0    3.69    0.72
  24 -33   0    4.56    0.79
   9  24   0    4.27    0.74
 -33   9   0    5.51    1.78
 -24  33   0    4.56    0.96
  33  -9   0    4.24    0.79
  33  -9   0    3.93    0.80
  33  -9   0    5.25    1.75
 -24  33   0    2.98    1.27
  -9 -24   0    6.40    1.05
  -9 -24   0    4.26    1.79
 -24  33   0    3.78    0.75
 -24  33   0    4.21    1.73
  -9 -24   0    4.45    0.81
  12  21   0   -0.32    0.93
  12  21   0   -0.11    0.44
 -33  12   0    1.12    1.22
  21 -33   0    0.36    0.47
  12  21   0    0.86    0.38
 -33  12   0    0.66    0.49
  21 -33   0    0.60    0.52
 -33  12   0   -0.20    0.48
  12  21   0    0.45    0.96
  33 -12   0   -0.02    0.39
  33 -12   0    0.47    0.48
 -21  33   0    1.34    1.12
 -21  33   0    0.83    0.72
  33 -12   0   -0.42    1.02
 -12 -21   0   -0.05    1.19
 -12 -21   0   -0.17    0.56
 -21  33   0    0.57    0.45
 -12 -21   0   -0.75    0.47
 -21  33   0    0.87    0.54
 -33  15   0    7.27    1.96
  15  18   0    9.53    1.94
  15  18   0    9.52    0.99
  15  18   0    9.41    1.06
 -33  15   0    9.51    1.06
 -33  15   0    8.92    1.04
  18 -33   0    9.02    0.99
  18 -33   0   10.80    1.08
  15  18   0    7.80    1.98
 -15 -18   0    8.02    1.07
  33 -15   0    8.98    1.03
 -15 -18   0    9.12    1.16
 -18  33   0    9.69    1.00
  33 -15   0    9.03    2.07
 -18  33   0    9.29    1.24
  33 -15   0    8.63    0.99
 -18  33   0    4.55    1.55
 -18  33   0   10.84    2.10
 -15 -18   0    6.41    1.76
  18  15   0    9.93    2.08
  15 -33   0    9.31    0.98
  18  15   0   10.79    1.13
 -33  18   0    8.16    1.97
  18  15   0    7.78    1.76
  15 -33   0    7.54    1.01
 -33  18   0   10.27    1.06
  18  15   0    9.77    1.00
 -33  18   0   10.35    1.07
 -18 -15   0    7.20    1.86
 -18 -15   0   10.42    1.23
 -15  33   0    8.61    2.08
  33 -18   0    8.60    1.00
 -18 -15   0   10.12    1.19
 -15  33   0    6.67    1.87
  33 -18   0    8.80    2.00
 -15  33   0    7.25    1.12
 -15  33   0    8.54    0.95
  33 -18   0    9.35    1.04
  12 -33   0    0.19    0.46
  21  12   0    1.09    1.32
  21  12   0    0.65    0.51
 -33  21   0    0.37    1.01
  21  12   0    0.59    1.01
  21  12   0    0.54    0.42
 -33  21   0    1.00    0.58
  12 -33   0   -0.39    0.44
 -33  21   0    1.12    0.55
 -33  21   0    1.95    1.18
 -12  33   0    0.59    0.46
 -21 -12   0    0.05    0.48
 -21 -12   0    0.28    0.48
 -12  33   0    0.21    0.80
 -21 -12   0    0.28    1.27
  33 -21   0    0.77    0.43
 -12  33   0    0.58    0.42
  33 -21   0    0.34    0.42
  33 -21   0   -0.61    0.83
 -12  33   0    0.63    1.01
  24   9   0    3.46    0.69
  24   9   0    3.88    1.59
 -33  24   0    4.26    0.80
   9 -33   0    4.49    0.81
  24   9   0    6.18    1.92
 -33  24   0    4.84    0.92
 -33  24   0    3.17    1.52
  24   9   0    4.21    0.94
   9 -33   0    4.11    0.83
  33 -24   0    3.11    0.71
  -9  33   0    2.75    1.54
 -24  -9   0    2.40    1.61
  -9  33   0    3.64    1.39
  33 -24   0    5.00    0.84
 -24  -9   0    4.65    0.95
  -9  33   0    4.21    0.73
  -9  33   0    4.88    0.91
 -24  -9   0    4.37    0.79
 -33  27   0    3.15    0.83
   6 -33   0    3.16    0.71
  27   6   0    3.93    0.83
   6 -33   0    4.30    0.84
 -33  27   0    3.17    0.67
 -33  27   0    3.08    1.39
  27   6   0    4.95    0.83
 -33  27   0    1.12    0.97
  27   6   0    4.50    1.63
  27   6   0    4.45    0.94
  -6  33   0    5.24    0.98
  -6  33   0    2.09    1.11
 -27  -6   0    4.00    1.01
  33 -27   0    3.28    0.68
  -6  33   0    4.00    0.72
  33 -27   0    4.19    0.84
 -27  -6   0    2.46    1.53
  30   3   0    5.07    1.75
 -33  30   0    4.40    1.44
  30   3   0    5.62    0.92
 -33  30   0    5.41    1.78
  30   3   0    4.68    0.86
   3 -33   0    5.17    0.93
  -3  33   0    3.32    1.55
  -3  33   0    4.75    0.76
 -30  -3   0    4.76    1.93
  -3  33   0    6.68    1.29
 -30  -3   0    4.83    1.09
  33 -30   0    6.14    1.00
  33 -30   0    4.08    0.77
  -3  33   0    5.02    1.75
 -33  33   0   23.17    1.84
 -33  33   0   15.89    3.00
  33   0   0   23.47    1.71
  33   0   0   23.62    1.64
   0 -33   0   21.71    3.44
   0 -33   0   22.63    1.78
 -33  33   0   16.17    2.71
  33   0   0   17.20    3.18
 -33   0   0   24.00    1.89
   0  33   0   18.92    3.08
   0  33   0   20.63    3.45
   0  33   0   21.04    1.52
   0  33   0   22.80    1.77
  33 -33   0   20.89    1.66
  33 -33   0   20.88    1.56
 -33   0   0   20.13    3.24
   2  32   0   22.49    3.51
   2  32   0   20.97    1.53
  32 -34   0   21.10    1.68
   2  32   0   20.30    3.30
  32 -34   0   19.73    1.52
 -34   2   0   18.41    3.18
 -34   2   0   22.76    1.86
   2  32   0   22.45    1.78
 -32  34   0   21.53    3.42
  34  -2   0   22.76    1.63
 -32  34   0   13.78    2.66
  -2 -32   0   16.48    3.11
  34  -2   0   17.29    3.14
  -2 -32   0   23.14    1.80
 -32  34   0   23.07    1.83
  34  -2   0   22.69    1.67
   5  29   0    2.95    1.63
   5  29   0    4.40    0.76
  29 -34   0    4.50    0.91
 -34   5   0    4.77    1.72
   5  29   0    3.83    1.60
  29 -34   0    5.06    0.91
 -34   5   0    5.97    1.10
  34  -5   0    4.34    0.82
 -29  34   0    5.10    0.94
 -29  34   0    5.12    1.93
 -29  34   0    3.60    1.51
  34  -5   0    4.95    0.91
  34  -5   0    2.53    1.55
  -5 -29   0    7.44    2.19
  -5 -29   0    5.29    1.01
   8  26   0    3.17    0.89
  26 -34   0    2.86    0.64
 -34   8   0    4.26    1.49
   8  26   0    2.57    0.61
 -34   8   0    3.74    0.92
   8  26   0    2.16    1.34
   8  26   0    1.11    1.04
 -26  34   0    4.18    0.93
  34  -8   0    2.50    0.67
  -8 -26   0    1.19    0.57
 -26  34   0    2.69    0.98
  34  -8   0    5.53    1.89
  -8 -26   0    4.03    0.97
 -26  34   0    3.70    0.75
 -26  34   0    3.42    1.63
  -8 -26   0    2.96    1.75
  23 -34   0   18.42    1.48
 -34  11   0   14.79    2.75
 -34  11   0   17.95    1.46
 -34  11   0   20.37    1.63
  11  23   0   20.05    3.21
  23 -34   0   19.47    1.48
  11  23   0   20.80    1.63
  11  23   0   19.38    1.44
  11  23   0   16.47    2.68
  34 -11   0   17.60    1.42
 -23  34   0   19.65    1.62
 -23  34   0   23.41    2.84
  34 -11   0   17.79    2.90
 -11 -23   0   18.45    1.50
 -23  34   0   18.80    3.01
 -11 -23   0   18.64    1.61
 -11 -23   0   19.21    3.15
  34 -11   0   20.59    1.52
 -23  34   0   21.57    1.49
 -34  14   0   10.55    1.09
  14  20   0    9.24    2.28
  20 -34   0   12.57    1.18
  14  20   0    9.72    1.04
 -34  14   0   10.08    1.14
  14  20   0    9.39    2.22
 -34  14   0    5.82    1.87
  20 -34   0   11.56    1.14
  14  20   0   12.56    1.55
 -14 -20   0    8.49    2.27
  34 -14   0   10.91    1.09
 -20  34   0    6.95    1.71
 -20  34   0   10.38    2.45
 -14 -20   0   11.51    1.26
  34 -14   0   11.42    1.15
 -20  34   0   10.84    1.05
 -20  34   0   11.01    1.20
 -14 -20   0    9.33    1.11
  34 -14   0    9.23    2.30
  17 -34   0   12.21    1.18
  17 -34   0   12.87    1.18
  17  17   0   10.12    1.16
  17  17   0   11.77    2.27
 -34  17   0   12.25    1.15
  17  17   0    9.90    2.23
  17  17   0   11.90    1.10
 -34  17   0   11.08    1.20
 -34  17   0   14.58    2.70
 -17  34   0   10.23    1.03
 -17 -17   0   11.17    1.26
  34 -17   0    9.08    2.16
  34 -17   0    9.72    1.08
  34 -17   0   12.63    1.19
 -17  34   0    7.38    2.16
 -17 -17   0    7.33    2.17
 -17  34   0   10.98    2.30
 -17 -17   0   10.78    1.16
 -17  34   0   11.39    1.20
 -34  20   0   10.83    1.13
  14 -34   0   10.87    1.12
  20  14   0    8.12    1.98
  14 -34   0   12.27    1.17
 -34  20   0   10.68    1.16
  20  14   0   10.44    1.19
 -34  20   0   10.02    2.32
  20  14   0   11.10    1.09
  20  14   0   10.72    2.41
 -20 -14   0    7.64    2.19
  34 -20   0   11.78    1.13
  34 -20   0   10.07    1.08
 -20 -14   0   11.70    1.38
  34 -20   0    8.64    2.31
 -14  34   0    9.92    1.32
 -14  34   0    9.85    2.30
 -20 -14   0    9.16    1.08
 -14  34   0    9.70    1.02
 -14  34   0    6.99    2.04
  23  11   0   22.39    2.85
  11 -34   0   19.55    1.55
 -34  23   0   19.27    1.59
  23  11   0   20.46    1.62
  11 -34   0   21.51    1.56
 -34  23   0   21.70    3.22
  23  11   0   22.51    3.26
 -34  23   0   19.64    1.50
  23  11   0   18.46    1.44
 -11  34   0   19.88    1.59
 -11  34   0   19.99    3.12
 -23 -11   0   16.10    2.94
 -11  34   0   21.85    3.29
  34 -23   0   18.69    1.50
 -23 -11   0   18.44    1.52
 -11  34   0   17.41    1.39
 -23 -11   0   20.22    1.58
  34 -23   0   22.20    1.59
  26   8   0    3.05    0.76
 -34  26   0    2.77    0.84
  26   8   0    4.74    1.72
 -34  26   0    1.76    0.57
 -34  26   0    3.95    1.65
   8 -34   0    4.71    1.19
  26   8   0    2.49    0.65
   8 -34   0    2.46    0.68
 -34  26   0    0.01    1.04
  -8  34   0    2.71    1.46
  -8  34   0    3.81    0.65
  34 -26   0    3.43    1.16
 -26  -8   0    2.65    1.33
  -8  34   0    2.88    0.73
  -8  34   0    1.82    1.30
  34 -26   0    2.82    0.73
 -34  29   0    4.44    1.01
  29   5   0    3.50    1.90
   5 -34   0    4.04    0.84
  29   5   0    6.59    0.99
 -34  29   0    4.12    1.82
  29   5   0    6.04    0.93
 -29  -5   0    5.62    1.08
 -29  -5   0    4.27    1.77
  -5  34   0    5.68    0.87
  -5  34   0    5.49    1.91
  34 -29   0    3.93    0.81
  34 -29   0    3.86    0.83
  -5  34   0    2.67    1.53
   2 -34   0   20.47    3.32
 -34  32   0   21.99    1.79
  32   2   0   20.71    1.62
  32   2   0   19.38    1.54
   2 -34   0   20.91    1.71
  32   2   0   16.43    3.09
 -34  32   0   23.92    3.59
  34 -32   0   20.81    1.67
  -2  34   0   22.86    3.92
  -2  34   0   20.71    1.71
 -32  -2   0   17.64    3.16
 -32  -2   0   22.42    1.88
  34 -32   0   22.39    1.60
  -2  34   0   20.54    3.33
  -2  34   0   20.83    1.50
 -35   1   0   10.32    2.73
   1  34   0   11.81    2.67
   1  34   0    9.96    2.53
  34 -35   0   14.57    1.43
   1  34   0   14.39    1.42
 -35   1   0   15.82    1.55
 -34  35   0    9.24    2.08
  35  -1   0   10.95    2.50
  -1 -34   0   10.48    2.60
 -34  35   0   15.63    1.50
  35  -1   0   14.00    1.36
  -1 -34   0   15.74    1.49
 -34  35   0   14.40    2.87
   4  31   0    6.47    0.88
   4  31   0    3.91    1.73
 -35   4   0    9.46    1.43
   4  31   0    8.68    2.21
   4  31   0    9.23    1.33
  31 -35   0    8.37    1.13
 -35   4   0    4.79    2.18
  -4 -31   0    8.29    1.23
 -31  35   0    9.06    1.31
  35  -4   0    9.56    1.10
  -4 -31   0    6.18    2.32
 -31  35   0    6.49    1.98
  35  -4   0    7.55    1.07
  35  -4   0    8.25    2.09
   7  28   0   -0.12    1.30
   7  28   0    0.30    0.58
   7  28   0   -0.49    0.98
 -35   7   0    0.04    0.61
  28 -35   0   -0.03    0.48
 -35   7   0    1.50    1.33
   7  28   0    0.29    0.42
 -35   7   0   -0.41    0.51
  28 -35   0    0.39    0.55
 -28  35   0    0.38    0.48
  -7 -28   0    0.48    0.58
 -28  35   0   -0.02    1.37
  35  -7   0   -0.32    0.45
 -28  35   0    0.94    1.07
  35  -7   0    0.57    0.51
  35  -7   0    1.31    1.35
 -28  35   0   -0.67    0.41
  -7 -28   0    1.34    1.84
  10  25   0    3.15    0.65
 -35  10   0    3.38    1.55
  10  25   0    2.82    1.65
  25 -35   0    3.65    0.80
  25 -35   0    3.78    0.74
 -35  10   0    6.01    1.10
  10  25   0    4.80    0.98
  10  25   0    5.26    1.59
  35 -10   0    3.26    1.55
 -25  35   0    5.85    0.86
 -25  35   0    4.58    1.02
  35 -10   0    4.30    0.83
 -25  35   0    4.49    1.48
 -25  35   0    3.57    1.45
 -10 -25   0    4.10    1.68
  35 -10   0    4.75    0.86
 -10 -25   0    4.51    0.95
 -35  13   0   -0.73    0.46
  22 -35   0    0.52    0.52
  13  22   0    0.26    0.43
  13  22   0    0.26    0.45
 -35  13   0   -0.74    0.43
 -35  13   0    0.64    1.26
  13  22   0    1.66    1.43
  13  22   0    0.71    1.06
  22 -35   0    0.47    0.46
  13  22   0    0.98    1.07
 -22  35   0   -0.20    0.51
 -22  35   0   -1.12    0.96
 -22  35   0    0.01    0.41
 -13 -22   0    1.03    1.41
  35 -13   0    0.02    0.50
 -13 -22   0   -1.01    0.46
 -13 -22   0    0.83    0.60
 -22  35   0   -0.14    0.89
  35 -13   0    0.06    0.39
  35 -13   0    0.93    1.20
 -35  16   0    4.38    1.76
  19 -35   0    8.53    1.12
 -35  16   0    7.92    1.20
  19 -35   0    7.34    0.93
  16  19   0    7.41    1.18
  16  19   0    5.51    1.77
 -35  16   0    3.68    0.74
  16  19   0    4.77    0.79
  35 -16   0    7.25    1.83
 -19  35   0    6.35    1.90
 -16 -19   0    5.40    1.01
 -19  35   0    4.57    0.71
 -16 -19   0    6.96    2.13
 -19  35   0    6.28    1.10
  35 -16   0    6.70    0.94
 -16 -19   0    4.18    0.79
  35 -16   0    6.03    0.90
 -19  35   0    6.26    1.92
  16 -35   0    6.05    0.98
  19  16   0    7.48    1.97
  19  16   0    5.52    0.87
 -35  19   0    5.00    1.01
 -35  19   0    4.46    1.76
 -35  19   0    5.97    0.94
  19  16   0    8.07    1.18
  19  16   0    6.91    1.92
  16 -35   0    6.25    0.91
  35 -19   0    5.18    1.77
 -16  35   0    7.12    1.89
 -19 -16   0    6.70    1.06
 -16  35   0    6.88    0.91
 -16  35   0    4.52    1.27
 -16  35   0    5.65    1.07
  35 -19   0    6.54    0.98
 -19 -16   0    7.43    2.18
  35 -19   0    6.54    0.96
 -19 -16   0    4.89    0.85
  22  13   0   -0.90    1.55
  22  13   0   -0.37    0.37
  13 -35   0    0.01    0.50
  22  13   0   -0.82    0.41
  22  13   0   -0.26    1.07
 -35  22   0    0.95    1.28
 -35  22   0   -1.05    0.42
 -35  22   0   -1.01    1.02
  13 -35   0    0.26    0.51
 -35  22   0    0.02    0.57
  35 -22   0    0.18    0.43
 -22 -13   0    0.02    0.50
 -13  35   0    1.03    1.00
 -13  35   0    0.17    0.42
 -22 -13   0    1.37    1.54
 -22 -13   0   -0.44    0.56
  35 -22   0   -0.21    0.41
 -13  35   0   -0.20    0.45
 -13  35   0    1.10    1.12
  25  10   0    5.20    1.00
  10 -35   0    5.42    0.91
  10 -35   0    4.68    0.87
  25  10   0    2.90    0.70
 -35  25   0    4.47    1.74
 -35  25   0    3.90    0.90
  25  10   0    1.82    1.18
 -25 -10   0    7.04    2.06
  35 -25   0    3.73    0.76
  35 -25   0    3.68    0.83
 -10  35   0    4.67    0.80
 -10  35   0    6.16    1.06
 -10  35   0    3.47    1.49
 -10  35   0    5.13    1.99
 -25 -10   0    3.08    0.80
 -35  28   0    1.08    1.50
 -35  28   0    0.59    1.11
  28   7   0   -0.41    0.50
 -35  28   0   -0.08    0.48
   7 -35   0    0.89    0.64
  28   7   0    0.30    1.18
 -35  28   0    1.10    0.64
   7 -35   0   -0.74    0.49
  28   7   0    0.16    0.51
  -7  35   0    1.02    1.39
  35 -28   0    0.53    0.51
  -7  35   0    1.32    0.57
  35 -28   0    0.98    0.53
 -28  -7   0    0.78    1.43
  -7  35   0    0.30    0.47
 -28  -7   0    0.11    0.56
 -35  31   0    5.23    2.13
  31   4   0    6.09    0.91
  31   4   0    6.72    1.01
   4 -35   0    8.83    1.20
 -35  31   0    9.32    1.30
  31   4   0    7.87    2.11
 -31  -4   0    5.07    2.31
  -4  35   0    7.61    2.17
  35 -31   0    8.32    1.18
  -4  35   0    5.88    2.07
  -4  35   0    8.59    1.27
 -31  -4   0    8.78    1.33
   1 -35   0   15.30    1.48
   1 -35   0   11.40    2.63
 -35  34   0   15.15    1.50
  34   1   0   13.94    1.35
  34   1   0    9.52    2.31
 -35  34   0    9.36    2.36
  -1  35   0   14.04    2.95
 -34  -1   0   10.71    2.82
  -1  35   0   14.36    3.07
  35 -34   0   13.20    1.39
 -34  -1   0   15.10    1.53
  -1  35   0   14.38    1.40
 -36   3   0   -1.89    1.42
 -36   3   0    0.91    0.72
   3  33   0    0.24    0.47
   3  33   0   -0.02    0.37
  33 -36   0   -0.01    0.55
   3  33   0   -0.69    1.27
   3  33   0    0.19    1.25
  36  -3   0    1.33    1.50
  36  -3   0    0.30    0.50
 -33  36   0   -0.44    1.48
  -3 -33   0    0.98    0.70
 -33  36   0    0.40    0.62
 -33  36   0   -0.88    0.89
 -33  36   0    1.37    1.22
  -3 -33   0    0.08    1.66
 -36   6   0    0.70    0.75
   6  30   0    0.08    1.04
   6  30   0    0.26    1.41
 -36   6   0    0.77    1.44
   6  30   0    1.01    0.64
  30 -36   0    1.18    0.65
   6  30   0    0.63    0.43
  36  -6   0    0.40    0.48
 -30  36   0    2.33    1.49
  36  -6   0    0.62    1.26
 -30  36   0    0.53    0.58
  36  -6   0    0.42    0.51
 -30  36   0    0.15    1.08
  -6 -30   0   -0.59    1.90
  -6 -30   0    0.58    0.61
 -30  36   0   -0.95    0.45
   9  27   0    0.14    0.45
  27 -36   0   -0.68    0.39
   9  27   0    1.67    1.33
 -36   9   0   -0.39    0.56
  27 -36   0   -0.38    0.48
   9  27   0   -0.57    0.41
 -36   9   0    0.32    1.31
 -36   9   0   -0.18    0.57
 -27  36   0    0.50    1.30
  36  -9   0   -0.13    1.31
  -9 -27   0   -0.58    0.54
 -27  36   0   -0.46    0.40
  -9 -27   0   -0.06    0.56
  36  -9   0   -0.23    0.42
  36  -9   0   -0.22    0.47
 -27  36   0    0.17    0.51
 -27  36   0    0.44    0.92
  -9 -27   0   -1.27    1.37
  12  24   0    1.59    1.51
  12  24   0   -1.35    1.21
 -36  12   0    2.18    1.36
  12  24   0    0.99    1.17
 -36  12   0    0.35    0.63
  24 -36   0    1.32    0.61
  12  24   0    1.09    0.48
  24 -36   0    1.35    0.59
 -12 -24   0    1.28    0.71
 -24  36   0    1.61    0.79
 -24  36   0    0.44    0.53
 -12 -24   0    3.75    1.77
  36 -12   0    1.01    1.47
 -24  36   0    1.73    1.17
 -12 -24   0   -0.12    0.48
 -24  36   0    1.02    1.34
  36 -12   0    1.13    0.57
  36 -12   0    1.11    0.59
  21 -36   0    2.78    0.70
  15  21   0    3.68    0.89
  15  21   0    2.13    1.31
  15  21   0    2.30    0.61
  21 -36   0    2.15    0.69
 -36  15   0    1.93    1.48
 -36  15   0    4.09    1.29
  15  21   0    3.65    1.55
 -15 -21   0    3.14    0.88
  36 -15   0    1.46    0.58
 -21  36   0    3.77    0.89
 -21  36   0    3.88    1.43
 -15 -21   0    7.10    2.02
  36 -15   0    1.24    1.20
  36 -15   0    3.20    0.76
 -21  36   0    1.02    1.39
 -21  36   0    2.54    0.58
 -36  18   0   -0.87    0.42
  18  18   0    0.11    0.41
  18  18   0    0.09    0.46
  18 -36   0    0.10    0.51
  18  18   0   -1.60    0.97
 -36  18   0   -1.85    1.32
  18  18   0    0.03    1.57
 -36  18   0   -0.68    1.08
  18 -36   0    0.46    0.52
  36 -18   0    0.33    0.46
  36 -18   0   -0.37    0.42
 -18 -18   0    0.55    0.49
 -18 -18   0    2.48    1.72
 -18  36   0    0.76    1.21
 -18  36   0   -0.37    0.44
 -18  36   0   -0.06    0.41
 -18 -18   0    0.11    0.52
 -18  36   0   -0.56    0.92
  36 -18   0   -0.21    1.06
  21  15   0    3.91    0.95
  21  15   0    0.76    1.67
  21  15   0    3.78    0.71
 -36  21   0    2.36    0.85
  21  15   0    1.86    1.26
 -36  21   0    3.13    1.73
  15 -36   0    2.75    0.75
  15 -36   0    3.56    0.73
 -15  36   0    2.11    0.57
  36 -21   0    1.90    0.64
 -15  36   0    1.55    1.10
 -15  36   0    1.39    1.31
 -21 -15   0    1.62    0.63
  36 -21   0    2.58    0.70
 -21 -15   0    3.33    1.77
 -15  36   0    3.33    0.79
  36 -21   0    4.79    1.78
 -36  24   0    1.23    0.66
  24  12   0    1.88    1.23
  12 -36   0    0.79    0.62
 -36  24   0    0.24    0.47
 -36  24   0    2.05    1.48
 -36  24   0    0.07    1.14
  24  12   0   -1.15    1.82
  24  12   0    1.03    1.60
  24  12   0    1.50    0.59
  36 -24   0    1.26    0.56
 -24 -12   0   -0.11    1.37
 -12  36   0    1.45    1.03
 -24 -12   0    1.66    0.68
 -12  36   0    1.22    1.31
 -12  36   0    1.56    0.54
  36 -24   0    1.32    0.55
   9 -36   0   -0.27    0.52
 -36  27   0   -0.73    0.47
 -36  27   0   -0.16    1.19
  27   9   0   -0.14    0.40
  27   9   0    0.06    1.20
  27   9   0   -0.37    0.50
 -36  27   0   -0.87    1.37
  27   9   0    0.01    0.50
 -36  27   0    0.43    0.54
   9 -36   0   -0.29    0.51
  -9  36   0    0.37    0.46
  36 -27   0    0.24    0.43
 -27  -9   0    2.37    1.61
  -9  36   0   -1.54    0.88
  -9  36   0    0.17    1.09
  -9  36   0   -0.04    0.46
 -27  -9   0    0.89    0.62
  36 -27   0    0.06    0.49
 -36  30   0    0.52    1.40
   6 -36   0    0.79    0.62
   6 -36   0   -0.42    0.58
  30   6   0   -0.22    0.45
 -36  30   0    0.89    1.58
 -36  30   0   -1.12    0.58
  30   6   0    0.45    0.49
  30   6   0   -0.08    1.17
 -36  30   0    0.95    0.70
 -30  -6   0    0.83    1.50
  -6  36   0    0.53    0.49
  -6  36   0    1.33    1.36
 -30  -6   0   -0.37    0.64
  -6  36   0    1.98    1.40
  36 -30   0    0.65    0.54
  -6  36   0   -0.10    0.41
  33   3   0    0.28    0.50
  33   3   0    0.87    1.46
   3 -36   0    1.63    1.72
 -36  33   0   -3.00    1.27
 -36  33   0    0.85    0.64
   3 -36   0    1.19    0.67
 -36  33   0   -0.64    1.50
  -3  36   0   -0.19    0.41
  -3  36   0   -0.35    1.48
 -33  -3   0    2.64    1.74
  36 -33   0    0.71    0.60
 -33  -3   0    1.66    0.82
  36 -33   0    0.74    0.40
  -3  36   0   -0.05    0.48
  -3  36   0   -0.16    1.02
   0 -36   0   47.59    2.91
 -36  36   0   50.97    3.07
  36   0   0   50.02    2.90
   0  36   0   46.65    2.94
  36 -36   0   53.11    2.95
 -36   0   0   52.71    3.11
   0  36   0   50.59    4.90
   2  35   0    7.34    1.93
   2  35   0    6.20    1.14
 -37   2   0    9.49    1.48
  35 -37   0    8.32    1.18
  -2 -35   0    2.76    3.09
  -2 -35   0    6.59    1.10
  37  -2   0    9.00    1.27
 -35  37   0    8.08    1.33
   5  32   0    5.88    1.82
  32 -37   0    3.97    0.86
 -37   5   0    3.59    0.97
   5  32   0    4.43    2.03
 -37   5   0    1.59    1.76
   5  32   0    5.08    1.08
 -32  37   0    5.00    1.09
 -32  37   0    3.77    1.64
  -5 -32   0    3.57    2.06
  37  -5   0    2.21    1.78
 -32  37   0    5.13    2.00
  -5 -32   0    4.37    0.99
  37  -5   0    3.85    0.85
 -37   8   0    3.67    1.00
  29 -37   0    2.02    0.67
   8  29   0    3.43    1.68
   8  29   0    1.04    0.52
   8  29   0    2.03    0.76
   8  29   0   -0.14    1.37
 -37   8   0    1.27    1.64
  37  -8   0    2.86    2.03
  37  -8   0    1.18    0.63
 -29  37   0    2.88    1.74
  37  -8   0    2.55    0.71
 -29  37   0    3.25    0.88
  -8 -29   0    4.36    1.87
 -29  37   0    2.23    1.29
  -8 -29   0    1.80    0.81
  11  26   0   -0.49    1.38
  26 -37   0    0.27    0.55
  11  26   0    1.69    1.40
 -37  11   0   -0.06    1.39
  26 -37   0   -0.36    0.42
  11  26   0    0.58    0.60
  11  26   0    0.39    0.47
  11  26   0    0.46    1.19
 -37  11   0   -0.51    0.59
 -11 -26   0   -1.40    0.63
  37 -11   0   -1.36    1.40
 -26  37   0    0.70    0.66
 -26  37   0    0.43    1.07
 -26  37   0   -0.33    0.41
 -11 -26   0   -0.05    1.64
 -26  37   0   -0.91    1.14
  37 -11   0   -0.34    0.45
 -11 -26   0    0.38    0.58
  37 -11   0    0.13    0.48
  14  23   0    0.20    0.43
  23 -37   0   -1.18    0.43
  14  23   0    0.76    1.47
  14  23   0   -0.37    1.29
  23 -37   0   -0.19    0.50
 -37  14   0    0.74    0.69
 -37  14   0   -0.05    1.15
  14  23   0   -0.11    0.52
 -37  14   0    0.23    0.54
  37 -14   0    0.60    0.50
 -14 -23   0   -0.27    0.57
 -14 -23   0    0.54    1.70
 -23  37   0    1.26    1.46
  37 -14   0   -0.17    0.43
 -23  37   0    0.10    1.47
 -14 -23   0    0.54    0.63
  37 -14   0   -0.71    1.05
 -23  37   0   -0.71    0.36
 -23  37   0   -0.41    0.38
 -37  17   0   12.94    2.67
  17  20   0    7.55    2.11
  17  20   0    9.45    2.44
  17  20   0   12.61    1.28
  20 -37   0    9.98    1.16
 -37  17   0   11.28    1.29
  17  20   0   12.15    1.14
  20 -37   0   11.39    1.18
 -17 -20   0   10.21    2.45
 -20  37   0   10.37    2.30
 -20  37   0   10.32    1.07
 -20  37   0   11.69    2.43
 -20  37   0   10.06    1.38
  37 -17   0   11.53    1.17
  37 -17   0   10.84    1.18
 -17 -20   0   11.78    1.42
  37 -17   0   12.31    2.67
  20  17   0    9.79    2.39
 -37  20   0    9.63    2.30
  20  17   0   10.88    1.09
  17 -37   0   10.04    1.17
  20  17   0   10.65    2.29
  20  17   0   13.97    1.79
 -37  20   0    8.93    1.28
  37 -20   0   10.23    2.26
  37 -20   0   11.12    1.15
 -17  37   0    9.85    1.06
 -17  37   0   10.82    2.38
 -17  37   0   10.67    1.21
  37 -20   0   12.15    1.21
 -20 -17   0    9.57    1.29
 -20 -17   0    9.25    2.52
  14 -37   0    0.00    0.49
 -37  23   0    0.57    0.51
 -37  23   0   -1.47    1.42
  23  14   0   -1.30    1.13
 -37  23   0   -0.40    1.26
  14 -37   0   -0.10    0.47
 -37  23   0   -0.04    0.51
  23  14   0   -0.21    0.50
  23  14   0    0.18    0.46
  23  14   0    1.98    1.97
  37 -23   0   -0.43    0.39
  37 -23   0    0.10    0.48
 -23 -14   0   -0.37    1.45
 -14  37   0    0.01    0.45
 -23 -14   0   -0.42    0.61
 -14  37   0   -0.23    0.51
 -14  37   0    0.48    1.30
 -23 -14   0    0.33    0.63
 -14  37   0   -0.24    1.13
 -37  26   0    0.19    1.28
 -37  26   0    2.85    1.61
 -37  26   0    1.54    0.66
  26  11   0    0.84    1.58
  26  11   0    0.41    0.50
  11 -37   0   -0.84    0.49
  26  11   0    0.86    0.56
  11 -37   0    0.33    0.55
  37 -26   0    0.28    0.51
 -11  37   0    1.16    1.52
 -26 -11   0    4.65    1.83
 -26 -11   0   -0.57    0.65
 -11  37   0    0.16    0.54
 -11  37   0   -0.51    1.10
  37 -26   0    0.04    0.45
 -11  37   0   -0.45    0.36
 -37  29   0    2.26    0.84
 -37  29   0    0.69    1.67
  29   8   0    2.25    1.75
 -37  29   0   -1.70    1.31
 -37  29   0   -1.05    0.67
   8 -37   0    1.72    0.71
  29   8   0    0.96    0.62
  29   8   0    1.51    0.64
   8 -37   0    1.18    0.67
 -29  -8   0   -0.35    1.75
  -8  37   0    2.72    0.80
  37 -29   0    1.90    0.68
  -8  37   0   -0.17    1.31
 -29  -8   0    0.70    0.78
  -8  37   0    1.73    1.45
  37 -29   0    0.57    0.53
  32   5   0    4.85    1.91
 -37  32   0    2.18    1.91
   5 -37   0    3.84    0.89
 -37  32   0    2.86    0.89
  32   5   0    4.25    0.87
  -5  37   0    4.22    1.76
 -32  -5   0    3.67    0.97
 -32  -5   0    1.18    1.97
  -5  37   0    3.55    1.90
  37 -32   0    3.00    0.81
  -5  37   0    6.04    1.08
   2 -37   0   10.50    1.33
 -37  35   0    5.17    1.11
  35   2   0    7.63    1.12
  37 -35   0    8.28    1.20
 -35  -2   0    7.18    1.25
  -2  37   0    8.46    1.29
  -2  37   0    5.90    2.12
  37 -38   0    0.72    0.52
   1  37   0   -1.57    1.59
   1  37   0   -1.58    1.35
   1  37   0    0.67    0.48
 -38   1   0   -2.94    1.78
 -38   1   0    0.04    0.55
  38  -1   0    0.48    0.56
 -37  38   0   -0.08    1.60
  -1 -37   0    1.11    1.93
  38  -1   0   -1.05    0.58
  38  -1   0   -3.14    1.67
 -37  38   0    1.55    1.70
 -37  38   0    0.98    0.65
  -1 -37   0   -0.46    0.55
 -38   4   0    1.67    0.83
 -38   4   0    1.97    1.91
   4  34   0    0.12    1.26
  34 -38   0    1.25    0.63
   4  34   0    0.82    1.76
   4  34   0    0.59    0.57
   4  34   0    0.49    0.65
  -4 -34   0   -3.17    1.80
 -34  38   0    2.32    1.43
  38  -4   0    0.05    0.46
  -4 -34   0    0.98    0.68
 -34  38   0    2.53    1.80
 -34  38   0    2.13    0.83
  38  -4   0   -2.04    1.92
  38  -4   0    0.35    0.55
   7  31   0    2.22    1.56
   7  31   0   -0.88    1.17
   7  31   0    2.28    0.78
 -38   7   0    2.34    0.86
 -38   7   0    2.15    2.06
  31 -38   0    1.20    0.64
  38  -7   0    0.91    1.52
 -31  38   0    2.19    0.79
  -7 -31   0    3.16    2.08
  -7 -31   0    1.59    0.78
 -31  38   0    0.75    1.40
  38  -7   0    2.13    0.64
 -31  38   0    2.80    1.67
  10  28   0   11.86    2.40
 -38  10   0   10.76    1.50
 -38  10   0    7.36    2.11
  28 -38   0   11.68    1.28
  10  28   0   11.75    1.29
  10  28   0   13.75    2.92
  10  28   0   10.13    2.64
 -28  38   0   10.26    1.45
 -28  38   0    6.66    2.26
  38 -10   0    9.57    1.17
 -10 -28   0   10.28    1.31
 -10 -28   0    7.70    2.49
  38 -10   0   10.64    2.60
  38 -10   0   10.70    1.22
 -28  38   0   13.54    2.55
  13  25   0    2.72    0.81
 -38  13   0    2.61    1.66
  13  25   0    1.80    0.62
  25 -38   0    1.77    0.71
 -38  13   0    1.84    0.79
  13  25   0    2.84    1.79
  13  25   0    1.51    1.71
  38 -13   0    2.89    1.39
  38 -13   0    1.35    0.62
 -13 -25   0    0.55    1.79
  38 -13   0    2.05    0.66
 -25  38   0    2.02    0.77
 -25  38   0    1.87    1.52
 -13 -25   0    2.38    0.83
 -25  38   0    2.49    1.49
  22 -38   0    2.70    0.73
  16  22   0    1.93    0.78
 -38  16   0    1.17    1.56
 -38  16   0    2.02    0.78
  16  22   0    1.08    1.39
  16  22   0    2.37    0.63
  16  22   0    2.59    1.68
 -22  38   0    2.67    1.69
 -22  38   0    1.11    1.26
 -16 -22   0    1.38    1.65
  38 -16   0    3.19    0.65
  38 -16   0    4.47    1.68
  38 -16   0    3.33    0.79
 -22  38   0    4.04    0.90
 -16 -22   0    3.05    0.84
  19  19   0    3.48    0.75
 -38  19   0    5.18    1.02
 -38  19   0    1.74    1.66
  19  19   0    2.95    1.99
  19  19   0    6.91    1.18
  19  19   0    4.53    1.91
  19 -38   0    4.42    0.86
  38 -19   0    3.73    0.81
 -19  38   0    5.12    1.04
 -19  38   0    6.23    2.04
 -19 -19   0    1.63    1.73
  38 -19   0    3.46    0.77
 -19 -19   0    4.89    1.00
  38 -19   0    1.55    1.75
 -19  38   0    4.31    1.72
  22  16   0    3.78    0.93
  16 -38   0    1.90    0.62
 -38  22   0    3.06    1.57
  22  16   0    2.04    1.41
  22  16   0    2.13    0.62
 -38  22   0    0.29    1.71
 -38  22   0    1.90    0.77
  22  16   0   -3.69    1.87
 -16  38   0    4.09    1.37
 -22 -16   0    1.43    0.75
 -16  38   0    3.29    0.87
  38 -22   0    3.26    0.76
 -16  38   0    2.22    1.65
 -22 -16   0    4.11    1.84
  38 -22   0    2.43    0.68
 -38  25   0   -1.60    1.32
 -38  25   0    1.34    0.73
  25  13   0    1.98    0.66
 -38  25   0   -0.99    1.60
  25  13   0    1.55    1.33
  13 -38   0    2.27    0.75
  25  13   0    2.81    0.85
 -13  38   0    1.00    1.29
 -25 -13   0    2.16    1.62
 -25 -13   0    1.99    0.71
  38 -25   0    1.64    0.62
 -13  38   0    3.50    0.85
  38 -25   0    1.71    0.59
 -13  38   0    3.44    1.47
  28  10   0   13.28    1.33
  28  10   0    9.24    2.40
  28  10   0   10.77    1.20
  10 -38   0   11.27    1.29
 -38  28   0   11.98    1.58
 -38  28   0    9.68    2.55
  28  10   0    9.08    1.12
  38 -28   0    9.15    1.25
 -10  38   0    8.76    2.29
 -10  38   0   12.12    1.55
 -28 -10   0   10.99    2.67
 -10  38   0    7.85    2.25
 -28 -10   0   10.77    1.48
   7 -38   0    1.45    0.73
 -38  31   0    2.83    1.82
  31   7   0    2.41    1.61
 -38  31   0   -0.84    1.57
  31   7   0    1.78    0.61
 -38  31   0    1.54    0.73
 -31  -7   0    3.32    2.12
  -7  38   0    2.92    1.57
  -7  38   0    2.50    0.80
  -7  38   0    1.35    1.29
 -31  -7   0    2.54    0.92
  38 -31   0    2.57    0.78
   4 -38   0   -2.41    1.84
  34   4   0    2.69    2.14
 -38  34   0    0.93    0.74
  34   4   0    0.72    0.61
  34   4   0    0.38    0.46
 -38  34   0    0.09    1.76
   4 -38   0    1.87    0.69
 -38  34   0   -0.65    1.56
 -34  -4   0    4.47    2.18
  -4  38   0    1.60    1.53
  38 -34   0   -0.21    0.58
 -34  -4   0    0.69    0.75
  -4  38   0    1.06    0.63
  38 -34   0    0.85    0.59
  -4  38   0   -1.55    1.66
   1 -38   0   -1.48    1.97
   1 -38   0    0.43    0.67
 -38  37   0    0.40    0.65
  37   1   0    0.01    0.55
 -38  37   0   -0.76    1.81
  37   1   0   -1.01    0.55
 -38  37   0   -0.69    1.69
  37   1   0    1.27    1.90
  -1  38   0   -2.39    1.63
 -37  -1   0    0.11    1.91
  -1  38   0    0.02    0.55
  38 -37   0    1.12    0.58
  -1  38   0   -1.36    1.31
 -37  -1   0    0.32    0.64
 -39   3   0    7.94    2.45
   3  36   0   10.12    2.58
   3  36   0   13.64    1.41
  36 -39   0   12.70    1.26
   3  36   0    9.64    2.77
 -39   3   0    9.18    1.37
  39  -3   0    6.96    2.71
 -36  39   0   10.49    2.64
  39  -3   0   11.13    1.22
  -3 -36   0   11.96    1.37
  -3 -36   0    7.46    2.83
 -36  39   0   14.52    1.48
 -39   6   0   -0.18    0.66
  33 -39   0   -0.18    0.94
   6  33   0    1.87    1.67
   6  33   0    0.26    0.56
 -39   6   0    1.49    1.71
   6  33   0   -0.50    0.48
   6  33   0   -2.23    1.25
  33 -39   0    0.23    0.51
  39  -6   0    1.93    1.93
  -6 -33   0   -0.54    0.58
  39  -6   0   -0.79    0.44
 -33  39   0    1.19    0.70
 -33  39   0   -1.60    1.31
 -33  39   0   -0.95    1.65
  -6 -33   0    1.69    1.93
  39  -6   0   -0.22    0.49
   9  30   0   -0.53    0.50
  30 -39   0    0.25    0.55
   9  30   0   -0.07    0.38
   9  30   0    0.83    1.88
 -39   9   0   -0.42    1.56
   9  30   0   -1.57    1.37
   9  30   0    0.74    1.29
 -39   9   0    0.69    0.77
  -9 -30   0   -0.11    1.72
 -30  39   0    0.61    0.57
  39  -9   0   -0.90    1.58
 -30  39   0    0.85    1.24
  -9 -30   0   -0.10    0.62
  39  -9   0   -0.34    0.41
 -30  39   0   -0.53    1.35
  39  -9   0   -0.90    0.39
 -39  12   0   19.99    3.37
  27 -39   0   19.93    1.59
  12  27   0   19.63    1.69
  12  27   0   22.18    3.54
 -39  12   0   18.21    1.71
  12  27   0   17.25    3.09
  39 -12   0   18.70    1.59
 -27  39   0   21.83    3.41
 -12 -27   0   16.58    3.19
 -27  39   0   20.50    1.78
 -27  39   0   18.30    3.32
  39 -12   0   20.92    3.61
 -12 -27   0   19.41    1.71
  15  24   0   10.18    2.70
  15  24   0   10.48    1.43
  15  24   0    7.04    2.27
  24 -39   0    7.64    1.13
 -39  15   0    7.94    1.26
 -39  15   0    6.24    2.11
 -24  39   0    9.00    2.45
 -24  39   0    9.12    2.41
 -15 -24   0    6.77    2.21
  39 -15   0    7.01    2.10
  39 -15   0    8.27    1.05
 -24  39   0   11.61    1.50
  39 -15   0    8.47    1.15
 -15 -24   0    7.59    1.17
  18  21   0   -1.08    0.39
 -39  18   0    0.39    0.66
  18  21   0   -0.43    1.33
  21 -39   0   -0.29    0.52
 -39  18   0   -1.76    1.58
  18  21   0   -0.08    1.66
  21 -39   0   -0.84    0.42
  18  21   0    1.05    0.63
 -21  39   0   -0.24    0.43
 -21  39   0    0.05    1.20
  39 -18   0    0.43    0.49
  39 -18   0   -0.95    0.47
  39 -18   0   -0.68    1.49
 -18 -21   0   -0.94    1.53
 -18 -21   0    0.04    0.58
 -21  39   0   -0.59    1.41
 -21  39   0   -0.33    0.42
  21  18   0   -0.65    0.47
  21  18   0    1.06    2.03
  18 -39   0   -0.22    0.53
 -39  21   0    0.36    1.34
  21  18   0   -0.69    1.43
 -39  21   0   -0.67    0.54
  18 -39   0   -0.14    0.49
  21  18   0    0.35    0.59
 -18  39   0    0.07    0.51
 -18  39   0    0.01    1.42
 -21 -18   0    0.50    0.59
  39 -21   0    0.11    0.43
 -18  39   0   -0.13    0.42
 -18  39   0   -0.19    1.08
  39 -21   0   -0.25    0.52
 -21 -18   0   -1.42    1.74
  24  15   0    7.65    1.08
 -39  24   0    5.29    2.15
  24  15   0    8.98    1.31
  24  15   0    9.64    2.35
  15 -39   0    7.96    1.11
 -39  24   0   11.04    1.49
 -15  39   0    8.87    2.22
 -15  39   0   10.49    1.42
 -24 -15   0    8.05    2.46
  39 -24   0    9.92    1.26
 -15  39   0   10.95    2.50
 -24 -15   0    7.59    1.19
 -39  27   0   21.25    1.78
  27  12   0   16.60    3.27
 -39  27   0   11.83    2.64
  27  12   0   18.49    1.56
  12 -39   0   21.32    1.68
  27  12   0   19.71    1.69
  39 -27   0   22.57    1.70
 -12  39   0   18.78    1.66
 -12  39   0   20.75    3.49
 -27 -12   0   19.50    3.42
 -12  39   0   13.63    2.78
  30   9   0    1.30    1.67
 -39  30   0    1.69    1.75
  30   9   0   -1.02    0.40
 -39  30   0   -0.24    0.52
   9 -39   0   -0.61    0.50
 -39  30   0   -0.59    1.84
  30   9   0   -0.36    0.44
  -9  39   0    0.27    0.56
 -30  -9   0    0.32    0.71
  39 -30   0   -0.11    0.48
 -30  -9   0    1.40    1.96
  -9  39   0   -0.14    1.35
  -9  39   0   -2.13    1.20
  -9  39   0   -1.81    0.59
  33   6   0    0.50    1.70
 -39  33   0    0.55    2.02
 -39  33   0    0.15    0.63
   6 -39   0   -0.39    1.69
   6 -39   0    0.33    0.64
 -39  33   0    1.14    1.82
  33   6   0   -0.15    0.51
  33   6   0   -0.46    0.41
 -33  -6   0   -0.62    0.71
  -6  39   0    1.20    1.61
  39 -33   0    1.56    0.61
  -6  39   0   -0.28    0.58
 -33  -6   0    0.40    1.96
  39 -33   0    0.58    0.58
  -6  39   0    0.66    1.27
   3 -39   0    8.54    1.24
 -39  36   0    9.23    1.35
  36   3   0    7.91    2.66
 -39  36   0    7.33    2.80
  36   3   0   12.51    1.25
   3 -39   0   10.83    2.81
  39 -36   0   12.34    1.28
 -36  -3   0    3.48    2.28
 -36  -3   0   13.71    1.47
  -3  39   0   11.87    1.58
  -3  39   0    8.06    2.57
  -3  39   0   11.04    3.01
 -39  39   0    0.66    0.57
  39   0   0   -0.30    1.85
 -39  39   0    1.17    1.99
  39   0   0    0.99    0.58
   0 -39   0    0.44    0.59
   0 -39   0   -5.16    2.34
 -39  39   0   -5.13    2.52
   0  39   0   -0.03    0.53
 -39   0   0    0.45    0.70
  39 -39   0    0.89    0.56
 -39   0   0   -0.97    2.07
   0  39   0   -0.62    1.58
   0  39   0    0.81    1.91
   2  38   0   -1.41    1.40
 -40   2   0    0.48    0.68
 -40   2   0    5.60    2.23
  38 -40   0   -0.05    0.47
   2  38   0   -1.05    1.85
   2  38   0   -0.49    0.47
 -38  40   0    1.22    0.60
  40  -2   0    0.39    0.52
 -38  40   0   -3.05    1.99
  -2 -38   0    0.25    0.58
  40  -2   0   -0.76    1.89
 -38  40   0    0.29    2.41
  -2 -38   0   -3.45    2.10
 -40   5   0   27.78    4.17
   5  35   0   31.32    2.21
   5  35   0   37.40    4.77
   5  35   0   23.15    3.83
   5  35   0   21.38    3.99
 -40   5   0   29.77    2.25
  -5 -35   0   32.11    2.17
  -5 -35   0   26.17    4.12
 -35  40   0   32.89    2.28
  40  -5   0   32.17    2.10
 -35  40   0   23.08    3.97
   8  32   0   15.43    3.15
   8  32   0   19.02    3.54
 -40   8   0   15.21    1.64
  32 -40   0   14.12    1.37
 -40   8   0   11.03    2.74
   8  32   0   14.18    1.47
   8  32   0   13.63    2.83
 -32  40   0   16.89    3.10
  40  -8   0   16.05    1.48
 -32  40   0    9.33    2.17
  40  -8   0   16.65    3.37
  -8 -32   0   16.32    1.57
  -8 -32   0   12.32    3.12
 -32  40   0   15.89    1.54
  11  29   0    2.11    1.86
 -40  11   0    0.21    0.69
  29 -40   0   -0.15    0.52
  29 -40   0    0.33    0.72
  11  29   0    0.01    0.51
  11  29   0   -0.31    0.47
 -40  11   0    0.23    2.08
  11  29   0   -0.18    1.96
 -29  40   0   -0.23    0.60
  40 -11   0    0.17    0.42
  40 -11   0    0.34    1.93
  40 -11   0    0.22    0.53
 -29  40   0   -0.87    1.45
 -29  40   0    0.83    2.10
 -11 -29   0    0.44    0.63
 -40  14   0   16.09    3.19
  26 -40   0   19.63    1.61
  14  26   0   18.92    1.64
  14  26   0   11.84    2.76
 -40  14   0   20.18    1.76
  14  26   0   18.05    3.27
 -26  40   0   18.74    1.69
 -26  40   0   13.80    2.91
 -26  40   0   15.10    2.67
  40 -14   0   16.19    3.14
  40 -14   0   20.12    1.62
 -14 -26   0   18.08    1.63
 -14 -26   0   19.99    3.37
  17  23   0    1.43    1.56
 -40  17   0   -0.58    1.66
  17  23   0   -2.14    1.85
  23 -40   0    0.66    0.55
  17  23   0    1.47    0.73
 -40  17   0    1.20    0.69
  23 -40   0   -0.63    0.66
 -17 -23   0   -0.08    0.59
 -23  40   0   -0.56    1.07
 -23  40   0   -0.91    1.30
 -17 -23   0    3.77    1.96
 -23  40   0    0.77    0.66
  40 -17   0   -0.31    1.35
  40 -17   0    1.25    0.60
  20  20   0    1.85    1.57
  20 -40   0    1.19    0.66
  20 -40   0   -1.24    0.65
  20  20   0   -4.94    2.00
  20  20   0   -0.65    0.58
 -40  20   0    2.26    1.65
  20  20   0    0.43    0.57
 -40  20   0    1.46    0.66
 -20 -20   0   -1.95    1.65
 -20  40   0   -0.69    0.55
 -20  40   0    1.39    1.46
  40 -20   0    0.90    0.61
 -20  40   0    0.08    1.19
 -20 -20   0    1.71    0.75
  40 -20   0    1.36    1.52
 -20  40   0    1.07    0.64
  40 -20   0    0.09    0.69
 -40  23   0    1.23    0.69
  17 -40   0    0.55    0.58
  23  17   0    1.08    1.57
 -40  23   0    0.05    1.54
  17 -40   0   -0.14    0.72
  23  17   0    0.36    0.54
 -17  40   0    0.09    0.99
 -23 -17   0    0.95    0.67
 -17  40   0    2.17    1.74
 -23 -17   0   -1.81    1.62
 -17  40   0   -0.38    0.48
 -17  40   0    0.64    0.58
  40 -23   0    1.22    0.58
 -40  26   0   19.79    1.74
  26  14   0   20.42    1.70
  26  14   0   20.13    3.61
 -40  26   0   15.78    2.86
  14 -40   0   18.32    1.58
 -14  40   0   18.46    1.67
  40 -26   0   19.79    1.63
 -14  40   0   16.97    3.05
 -14  40   0   19.81    3.35
 -26 -14   0   20.31    3.63
  29  11   0   -0.59    0.45
  29  11   0   -0.35    0.49
 -40  29   0    0.68    2.09
  29  11   0    1.12    2.13
 -40  29   0   -0.17    0.60
  11 -40   0   -0.23    0.52
 -11  40   0   -0.39    1.13
 -29 -11   0   -2.06    2.48
 -11  40   0    0.17    0.55
 -29 -11   0    0.35    0.73
 -11  40   0   -0.56    1.43
 -11  40   0   -1.42    0.53
  40 -29   0    0.16    0.53
  32   8   0   15.33    3.13
  32   8   0   16.12    1.43
 -40  32   0   13.74    1.48
   8 -40   0   14.81    1.42
 -40  32   0   13.97    3.14
  -8  40   0   16.15    1.51
  40 -32   0   15.28    1.45
  -8  40   0   11.12    2.86
 -32  -8   0   11.76    3.03
  -8  40   0   11.09    2.77
 -32  -8   0   14.54    1.61
   5 -40   0   31.41    4.76
 -40  35   0   29.80    4.23
  35   5   0   29.68    4.56
  35   5   0   32.51    2.13
   5 -40   0   35.65    2.29
 -35  -5   0   32.51    2.34
  -5  40   0   32.41    2.26
  -5  40   0   30.11    4.58
  -5  40   0   30.38    4.33
 -35  -5   0   22.16    3.90
  40 -35   0   31.99    2.17
 -40  38   0   -0.26    1.97
   2 -40   0    3.71    2.68
  38   2   0   -0.44    0.42
 -40  38   0   -0.45    0.46
   2 -40   0    0.12    0.52
  38   2   0    1.71    2.00
  -2  40   0    0.00    0.48
  -2  40   0    2.38    1.53
 -38  -2   0   -0.82    0.61
  -2  40   0   -0.08    1.74
  40 -38   0    0.32    0.54
 -38  -2   0    1.71    2.11
   1  40   0    3.43    1.76
  40 -41   0    1.39    0.60
 -41   1   0    2.29    0.79
   1  40   0    3.34    0.85
 -40  41   0    2.12    0.74
  41  -1   0    1.81    0.60
  -1 -40   0    2.15    0.64
 -41   4   0    1.49    0.81
   4  37   0    0.74    1.91
  37 -41   0    1.46    0.57
 -41   4   0   -2.13    2.03
   4  37   0    1.76    1.53
   4  37   0    0.71    0.65
   4  37   0    1.79    2.45
 -37  41   0    2.42    1.96
  41  -4   0    1.26    0.56
 -37  41   0   -1.09    2.06
 -37  41   0    3.23    0.80
  41  -4   0    0.96    2.05
  -4 -37   0    1.18    0.63
  -4 -37   0    1.45    2.42
 -41   7   0   18.04    3.54
   7  34   0   19.83    1.72
   7  34   0   17.14    3.24
   7  34   0   18.89    3.36
   7  34   0   18.30    3.41
  34 -41   0   18.10    1.57
 -41   7   0   19.82    1.80
 -34  41   0   17.28    3.26
  41  -7   0   19.30    1.60
  -7 -34   0   17.04    1.62
  -7 -34   0   11.34    3.06
 -34  41   0   20.10    1.76
  10  31   0    1.78    1.81
  31 -41   0    4.03    0.84
 -41  10   0    2.61    2.16
  10  31   0    4.02    2.29
 -41  10   0    6.67    1.23
  10  31   0    8.31    1.30
 -10 -31   0    6.87    2.65
 -31  41   0    5.18    1.06
 -31  41   0    6.00    2.22
 -31  41   0    1.38    1.59
 -10 -31   0    5.53    0.98
  41 -10   0    4.95    0.92
  41 -10   0    3.06    2.07
 -41  13   0    3.17    2.05
 -41  13   0    1.87    0.84
  13  28   0    0.21    1.58
  13  28   0    2.49    0.82
  28 -41   0    2.48    0.81
  41 -13   0    2.20    2.02
 -13 -28   0    2.76    0.89
 -28  41   0    1.17    1.63
 -28  41   0    0.79    1.33
 -28  41   0    2.31    0.83
 -13 -28   0    0.39    2.03
  41 -13   0    1.33    0.61
  25 -41   0    0.43    0.58
  25 -41   0   -1.85    1.10
  16  25   0    0.10    0.56
 -41  16   0    0.60    0.69
  16  25   0   -4.57    2.00
  16  25   0   -0.68    2.39
 -41  16   0    1.21    2.73
  16  25   0   -1.04    0.45
  41 -16   0   -0.30    0.45
 -16 -25   0   -0.47    0.58
  41 -16   0    2.11    2.45
 -25  41   0    0.09    1.21
 -25  41   0   -2.07    2.33
  41 -16   0   -0.50    0.37
 -25  41   0    0.15    0.50
 -16 -25   0   -1.85    2.46
 -41  19   0    2.53    0.85
  19  22   0    3.63    1.77
 -41  19   0    3.83    1.91
  19  22   0    2.64    0.79
  19  22   0   -0.27    2.30
  22 -41   0    2.80    0.75
 -22  41   0    2.17    0.71
  41 -19   0    3.44    1.75
 -19 -22   0    0.08    2.15
 -19 -22   0    2.06    0.73
 -22  41   0    3.78    1.49
  41 -19   0    2.11    0.74
 -22  41   0    3.39    1.96
  19 -41   0    2.21    0.66
 -41  22   0    2.48    0.89
  22  19   0   -5.30    2.96
  22  19   0    2.83    0.77
  22  19   0    4.31    1.92
 -41  22   0    0.92    1.86
 -19  41   0    2.80    1.57
 -22 -19   0    0.96    2.19
 -19  41   0    3.39    1.71
 -19  41   0    2.32    0.76
  41 -22   0    2.59    0.80
 -22 -19   0    3.56    0.91
  25  16   0    0.51    0.53
  16 -41   0    0.12    0.49
  25  16   0   -0.16    0.45
 -41  25   0    0.78    0.71
 -16  41   0   -0.64    0.88
 -16  41   0   -0.58    0.50
 -25 -16   0   -0.01    0.54
  41 -25   0   -0.16    0.42
 -16  41   0   -1.35    1.05
  41 -25   0    0.35    0.50
  28  13   0    2.52    0.78
  13 -41   0    1.82    0.71
 -41  28   0    2.41    0.81
  28  13   0    3.84    0.94
 -41  28   0    1.03    2.03
  28  13   0   -0.13    1.76
 -13  41   0    2.14    1.53
 -28 -13   0    1.46    0.85
 -28 -13   0    4.32    2.36
 -13  41   0    1.59    1.46
 -13  41   0    2.95    0.86
  41 -28   0    4.08    0.88
 -41  31   0    5.93    2.16
  31  10   0    6.54    0.98
  10 -41   0    4.32    0.90
  31  10   0    5.55    2.49
 -41  31   0    3.61    0.94
 -31 -10   0    5.94    1.16
 -10  41   0    5.47    1.06
 -10  41   0    4.87    1.80
  41 -31   0    4.94    0.92
 -10  41   0    6.60    1.95
 -31 -10   0    3.23    2.11
   7 -41   0   18.79    1.66
  34   7   0   20.25    1.63
   7 -41   0   14.50    3.09
 -41  34   0   19.88    1.76
 -41  34   0   17.34    3.54
  34   7   0   16.48    3.42
  -7  41   0   20.39    1.73
  41 -34   0   20.44    1.66
 -34  -7   0   17.57    3.68
 -34  -7   0   22.46    1.93
  -7  41   0   12.93    3.29
  -7  41   0   15.46    2.98
 -41  37   0    2.36    0.77
  37   4   0    4.19    2.12
   4 -41   0    1.59    2.46
  37   4   0    2.51    0.71
 -41  37   0    3.81    2.38
   4 -41   0    2.67    0.74
  -4  41   0   -0.28    1.82
  41 -37   0    2.41    0.65
  -4  41   0    1.77    0.74
  -4  41   0    0.50    1.56
 -37  -4   0    3.27    1.00
 -37  -4   0   -0.17    2.20
 -41  40   0    3.14    0.92
  40   1   0    2.10    0.62
   1 -41   0    3.14    0.77
  -1  41   0    1.82    0.72
  -1  41   0    3.24    1.95
 -40  -1   0    2.62    0.91
  41 -40   0    3.14    0.75
   3  39   0   14.12    2.96
  39 -42   0   13.63    1.34
 -42   3   0   16.66    1.61
   3  39   0   13.57    1.41
 -39  42   0   15.31    1.28
  42  -3   0   14.85    1.35
 -39  42   0   14.18    1.50
  -3 -39   0   14.49    1.40
   6  36   0   -0.54    1.94
   6  36   0   -0.52    1.81
  36 -42   0    0.77    0.54
   6  36   0    0.40    0.59
 -42   6   0    0.72    0.67
   6  36   0    6.16    2.63
 -42   6   0    0.92    2.30
  -6 -36   0    0.00    0.56
  42  -6   0    1.01    0.56
 -36  42   0    0.74    1.73
 -36  42   0    1.04    0.65
 -36  42   0   -0.13    2.22
  42  -6   0   -2.42    1.90
  -6 -36   0   -0.17    2.20
  33 -42   0   31.95    2.72
   9  33   0   40.59    3.28
   9  33   0   42.38    4.73
   9  33   0   42.66    4.82
 -42   9   0   25.34    4.18
 -42   9   0   29.18    2.59
 -33  42   0   41.48    4.70
 -33  42   0   37.27    4.31
 -33  42   0   38.61    2.76
  42  -9   0   37.54    2.92
  -9 -33   0   25.27    4.06
  -9 -33   0   35.07    3.09
  12  30   0   -0.59    0.47
  12  30   0   -1.88    1.58
  12  30   0    2.03    2.25
  30 -42   0    1.03    0.63
 -42  12   0    0.24    0.62
 -42  12   0    1.35    1.84
  42 -12   0   -0.34    1.88
  42 -12   0    0.17    0.45
 -30  42   0    0.57    0.65
 -12 -30   0   -0.74    2.03
 -30  42   0   -0.94    1.42
 -12 -30   0    1.16    0.74
 -30  42   0   -1.02    1.81
  15  27   0   17.16    3.46
 -42  15   0   15.41    3.15
  15  27   0   18.58    3.33
  27 -42   0   18.41    1.59
  15  27   0   23.22    1.79
 -42  15   0   18.69    1.77
 -27  42   0   17.57    1.64
 -27  42   0   15.80    3.08
 -15 -27   0   19.47    1.68
 -15 -27   0   16.44    3.29
  42 -15   0   20.00    3.60
 -27  42   0   13.75    2.84
  42 -15   0   20.99    1.68
 -42  18   0    1.57    0.84
  18  24   0    1.47    1.67
 -42  18   0    1.60    1.69
  18  24   0    1.37    0.64
  24 -42   0    0.97    0.57
 -24  42   0    2.21    1.60
 -18 -24   0    0.94    0.65
  42 -18   0   -1.14    1.77
 -24  42   0    0.87    0.65
  42 -18   0    0.82    0.55
 -18 -24   0    5.31    2.48
  21  21   0   -2.41    1.58
 -42  21   0    1.81    1.97
  21  21   0    0.20    0.57
 -42  21   0    0.42    0.72
  21 -42   0   -0.35    0.44
  21  21   0    4.67    2.81
 -21 -21   0    1.23    2.22
  42 -21   0    0.06    0.48
 -21  42   0   -0.45    0.42
 -21  42   0   -0.42    1.53
 -21 -21   0    0.59    0.69
  42 -21   0   -0.25    0.49
 -21  42   0    0.65    1.32
 -42  24   0    4.63    2.34
 -42  24   0    0.71    0.72
  18 -42   0    1.11    0.61
  24  18   0    1.27    0.68
  24  18   0   -1.31    1.81
 -18  42   0    0.31    1.40
 -24 -18   0    3.62    2.27
  42 -24   0    0.74    0.66
 -24 -18   0    0.81    0.71
 -18  42   0    3.80    1.88
 -18  42   0    1.52    0.78
 -42  27   0   16.59    3.24
  27  15   0   16.19    3.17
  15 -42   0   18.06    1.62
 -42  27   0   21.12    1.84
  27  15   0   20.90    1.67
  27  15   0   22.82    1.79
 -15  42   0   22.18    3.59
 -15  42   0   22.17    1.83
  42 -27   0   21.61    1.68
 -15  42   0   13.77    3.02
 -27 -15   0   16.75    3.36
  30  12   0    0.72    1.87
 -42  30   0    0.14    1.92
  12 -42   0   -0.22    0.51
 -42  30   0    0.04    0.64
  30  12   0    0.17    0.46
 -12  42   0    0.86    0.64
  42 -30   0    0.48    0.58
 -12  42   0   -0.92    1.30
 -30 -12   0    0.43    0.66
 -30 -12   0    4.02    2.41
 -12  42   0   -0.97    1.61
   9 -42   0   32.53    4.23
   9 -42   0   30.55    2.64
 -42  33   0   30.27    4.55
 -42  33   0   34.94    3.08
  33   9   0   34.05    4.76
 -33  -9   0   39.50    2.97
  -9  42   0   37.93    4.39
  -9  42   0   43.80    4.66
  42 -33   0   38.48    3.04
   6 -42   0    3.92    2.56
  36   6   0    0.84    2.05
 -42  36   0    3.49    2.34
 -42  36   0    0.47    0.59
  36   6   0    0.30    0.50
   6 -42   0    0.36    0.57
 -36  -6   0   -3.46    2.17
  42 -36   0    1.26    0.59
  -6  42   0   -1.55    1.47
 -36  -6   0    1.21    0.70
  -6  42   0    2.26    0.76
  -6  42   0   -3.83    1.71
 -42  39   0   17.27    1.62
   3 -42   0   16.03    1.43
  39   3   0   14.77    1.33
  -3  42   0   17.38    1.57
 -39  -3   0   14.14    1.52
  -3  42   0   14.92    3.17
  42 -39   0   13.08    1.32
   0 -42   0    0.91    0.53
 -42  42   0    2.94    0.83
  42   0   0    2.25    0.66
 -42  42   0    0.82    0.55
   0  42   0    2.94    0.80
  42 -42   0    1.79    0.67
 -42   0   0    2.01    0.78
   0  42   0    0.99    1.73
  41 -43   0    0.34    0.45
   2  41   0   -1.09    1.65
   2  41   0   -0.10    0.41
 -43   2   0    0.09    0.57
 -41  43   0    0.60    0.51
  43  -2   0    0.32    0.41
 -41  43   0    0.51    0.60
  -2 -41   0    0.62    0.56
 -43   5   0    0.22    0.58
   5  38   0    0.09    0.52
   5  38   0   -0.63    2.51
  38 -43   0    0.28    0.49
 -38  43   0    0.52    0.60
  43  -5   0    0.12    0.41
 -38  43   0   -0.82    2.47
  -5 -38   0    0.30    0.56
   8  35   0   -2.17    2.44
 -43   8   0    0.23    0.68
 -43   8   0    1.87    2.42
   8  35   0   -0.24    1.82
   8  35   0    0.40    0.51
  35 -43   0    0.08    0.48
  43  -8   0    1.02    2.00
  -8 -35   0    0.28    0.57
 -35  43   0   -0.94    1.68
 -35  43   0    0.37    0.64
  -8 -35   0    4.01    2.51
 -35  43   0    2.76    2.11
  43  -8   0   -0.03    0.40
 -43  11   0    8.44    2.85
  11  32   0   13.93    3.12
 -43  11   0   19.44    1.72
  32 -43   0   17.00    1.55
  11  32   0    9.50    3.09
  11  32   0   18.15    1.68
 -11 -32   0    9.88    2.92
 -32  43   0   15.90    2.98
 -11 -32   0   16.44    1.52
 -32  43   0   19.42    1.83
 -32  43   0   14.64    3.03
  43 -11   0   15.10    3.19
  43 -11   0   17.32    1.66
  14  29   0   -1.98    2.33
  14  29   0    1.79    1.77
  14  29   0   -0.24    0.47
  29 -43   0    0.63    0.59
 -43  14   0   -0.74    2.17
 -43  14   0   -0.89    0.54
  43 -14   0   -0.17    0.48
 -29  43   0    1.18    0.67
 -29  43   0   -3.26    1.55
 -29  43   0   -0.09    1.34
  43 -14   0    0.39    1.89
 -14 -29   0   -2.86    2.06
 -14 -29   0    0.89    0.61
 -43  17   0    2.75    0.81
  17  26   0   -0.86    2.45
 -43  17   0   -0.21    1.84
  17  26   0    1.17    1.78
  17  26   0    2.09    0.77
  26 -43   0    1.31    0.67
  43 -17   0    2.26    0.65
  43 -17   0   -0.62    0.62
 -17 -26   0    1.16    0.63
 -26  43   0    1.15    0.71
  43 -17   0    1.25    2.08
 -17 -26   0    1.82    2.43
 -26  43   0    1.68    1.45
 -26  43   0    2.52    1.89
  20  23   0    1.11    0.66
 -43  20   0    2.37    2.00
 -43  20   0    0.91    0.70
  20  23   0    9.13    3.13
  23 -43   0    1.71    0.67
  20  23   0    1.61    2.14
  20  23   0   -1.17    0.83
  43 -20   0    2.00    0.69
 -23  43   0    1.04    0.69
  43 -20   0   -0.43    0.58
 -23  43   0    1.37    1.35
 -20 -23   0    0.49    2.25
 -20 -23   0    0.68    0.60
 -23  43   0    0.76    1.64
 -43  23   0    0.67    0.61
  23  20   0    1.74    2.09
  23  20   0    2.28    0.81
  20 -43   0    0.94    0.63
  23  20   0   -0.56    0.61
 -43  23   0    0.17    2.08
 -23 -20   0    1.16    0.72
 -20  43   0    1.47    0.75
  43 -23   0    1.68    0.67
  43 -23   0   -0.44    0.56
 -23 -20   0    0.24    2.18
 -20  43   0    2.35    1.71
 -20  43   0    0.50    1.58
  26  17   0   -0.54    0.95
 -43  26   0    1.62    0.77
  17 -43   0    0.98    0.55
 -43  26   0    0.14    2.17
  26  17   0    2.94    0.92
  26  17   0    1.74    0.73
  26  17   0    0.64    1.87
 -26 -17   0    6.17    2.68
 -17  43   0    1.30    0.67
 -17  43   0    4.13    1.81
  43 -26   0    1.46    0.65
  43 -26   0   -0.99    0.77
 -17  43   0    1.75    1.68
  29  14   0    0.66    0.61
  29  14   0    1.31    1.79
 -43  29   0    0.51    0.68
  14 -43   0    1.31    0.61
 -43  29   0   -2.19    1.86
  43 -29   0   -0.30    0.50
 -29 -14   0   -3.35    2.08
 -29 -14   0    0.75    0.78
 -14  43   0    0.37    0.62
 -14  43   0   -0.75    1.75
 -14  43   0    0.45    1.36
 -43  32   0   10.45    2.88
 -43  32   0   18.19    1.90
  32  11   0   19.36    3.38
  11 -43   0   16.99    1.57
  32  11   0   15.63    1.49
  43 -32   0   19.43    1.71
 -32 -11   0   16.90    3.42
 -11  43   0   17.88    3.37
 -32 -11   0   15.41    2.11
 -11  43   0   14.42    3.11
 -11  43   0   17.18    1.64
 -32 -11   0   16.07    1.66
 -43  35   0    0.43    0.63
   8 -43   0    0.65    2.37
  35   8   0    0.34    0.46
   8 -43   0    1.01    0.62
  35   8   0    0.27    1.80
 -43  35   0   -1.06    2.12
  -8  43   0    0.99    0.60
  -8  43   0   -0.73    1.94
  43 -35   0   -0.20    0.49
 -35  -8   0    0.73    0.75
 -35  -8   0   -2.51    2.20
  38   5   0   -0.04    0.40
 -43  38   0    0.62    0.59
   5 -43   0    0.32    0.52
  -5  43   0    0.07    0.55
  -5  43   0    0.20    1.61
  43 -38   0    0.48    0.48
 -38  -5   0    0.22    0.64
  41   2   0    0.15    0.44
 -43  41   0    0.07    0.48
   2 -43   0    0.58    0.54
  -2  43   0    1.75    1.72
  43 -41   0    0.77    0.51
  -2  43   0    0.73    0.58
 -41  -2   0    0.21    0.57
  43 -44   0    0.35    0.38
 -44   1   0    0.83    0.58
   1  43   0   -0.04    0.40
  -1 -43   0    0.43    0.43
 -43  44   0    0.76    0.54
  44  -1   0    0.10    0.34
   4  40   0    7.79    1.17
  40 -44   0   10.16    1.08
 -44   4   0    6.23    1.10
 -40  44   0    9.18    1.29
  -4 -40   0   10.30    1.13
  44  -4   0   11.83    1.13
 -44   7   0    8.08    1.24
   7  37   0    3.17    3.05
  37 -44   0   10.61    1.17
 -44   7   0    7.96    3.14
   7  37   0   13.53    1.35
   7  37   0    6.00    2.46
  44  -7   0    8.60    3.14
  -7 -37   0   13.46    3.52
 -37  44   0    9.36    2.66
 -37  44   0   11.96    1.30
  -7 -37   0   11.49    1.26
  44  -7   0   10.98    1.15
  10  34   0   -2.83    1.87
  10  34   0   -0.01    0.52
 -44  10   0   -0.66    2.56
  34 -44   0   -0.03    0.51
 -44  10   0    0.84    0.69
  44 -10   0   -0.06    0.42
 -34  44   0   -0.40    1.65
 -10 -34   0    0.67    0.61
 -34  44   0    0.40    2.14
 -10 -34   0    0.27    2.43
 -34  44   0   -0.01    0.55
  44 -10   0    1.02    2.03
 -44  13   0    2.46    2.18
  31 -44   0    5.66    0.94
  13  31   0    6.52    2.47
 -44  13   0    7.33    1.25
  13  31   0    8.29    1.24
  13  31   0    8.81    3.16
 -13 -31   0    8.62    2.90
 -31  44   0    9.33    1.35
  44 -13   0    7.62    1.04
  44 -13   0    9.16    2.83
 -31  44   0    7.84    2.44
 -13 -31   0    6.55    1.07
 -44  16   0    3.20    2.50
  16  28   0    6.06    1.59
  16  28   0    4.99    2.11
 -44  16   0    5.28    1.22
  16  28   0    1.83    2.83
  28 -44   0    4.21    1.16
 -16 -28   0    6.50    1.34
 -28  44   0    7.38    1.98
  44 -16   0    5.12    1.21
 -16 -28   0    2.84    2.50
 -28  44   0    2.17    1.87
  44 -16   0    1.32    2.23
 -44  19   0    4.83    2.44
  19  25   0    5.67    1.05
 -44  19   0    5.19    1.20
  19  25   0    3.96    3.20
  19  25   0    4.29    2.42
  25 -44   0    6.54    1.15
  44 -19   0    3.92    2.43
 -25  44   0    4.98    1.85
 -19 -25   0    5.13    2.66
 -25  44   0    4.51    1.07
  44 -19   0    3.53    0.82
 -25  44   0    0.74    1.87
 -19 -25   0    4.01    1.19
  22  22   0    0.54    0.62
 -44  22   0    1.17    0.76
 -44  22   0   -2.72    1.93
  22  22   0   -0.83    1.80
  22 -44   0    0.17    0.50
 -22  44   0    0.32    1.33
 -22  44   0   -0.66    1.65
 -22 -22   0   -1.29    2.23
 -22  44   0    0.69    0.62
 -22 -22   0    1.21    0.73
  44 -22   0    0.58    0.55
  25  19   0    5.32    1.02
  19 -44   0    3.15    0.89
  25  19   0    4.89    2.30
 -44  25   0    4.04    1.11
 -44  25   0    5.39    2.34
 -19  44   0    3.49    0.98
 -25 -19   0    5.55    2.58
 -19  44   0    4.63    2.13
  44 -25   0    3.12    0.85
 -19  44   0    3.23    1.92
  16 -44   0    3.34    0.94
  28  16   0    4.94    1.30
  28  16   0    3.83    2.33
 -44  28   0    2.00    2.21
 -44  28   0    6.09    1.42
  44 -28   0    7.95    1.45
 -16  44   0    5.35    2.17
 -28 -16   0    3.71    1.53
 -28 -16   0    4.59    2.77
 -16  44   0    5.27    1.22
 -16  44   0    3.29    2.01
  31  13   0    7.48    2.52
  31  13   0   10.47    1.17
 -44  31   0    3.33    2.43
  13 -44   0   12.27    1.28
 -44  31   0    9.04    1.33
 -31 -13   0    7.87    1.34
  44 -31   0   11.44    1.20
 -13  44   0    7.58    1.24
 -31 -13   0    5.58    2.50
 -13  44   0    9.03    2.44
 -13  44   0    8.32    2.46
  10 -44   0    0.10    0.53
  10 -44   0   -2.45    2.41
  34  10   0    0.94    1.87
 -44  34   0    0.07    0.62
 -44  34   0    0.65    2.19
  34  10   0   -0.63    0.37
 -10  44   0    1.40    1.95
  44 -34   0    0.32    0.51
 -34 -10   0    2.90    2.70
 -10  44   0    1.97    1.66
 -10  44   0    1.04    0.62
 -34 -10   0    0.30    0.67
   7 -44   0    9.90    3.37
 -44  37   0   12.49    1.37
   7 -44   0   12.42    1.24
  37   7   0   12.12    3.01
 -44  37   0   12.02    3.15
  37   7   0   10.84    1.14
 -37  -7   0    7.46    1.20
  44 -37   0   11.68    1.20
  -7  44   0    4.49    2.59
  -7  44   0   11.09    2.90
  -7  44   0   11.47    1.49
 -37  -7   0    8.19    3.14
   4 -44   0   10.42    1.14
 -44  40   0    6.35    1.09
 -40  -4   0    7.28    1.18
  44 -40   0    9.66    1.05
  -4  44   0   12.97    1.34
  -4  44   0   10.28    2.35
 -44  43   0    2.00    0.56
   1 -44   0    0.36    0.44
  43   1   0    0.35    0.38
 -44  43   0    0.58    0.55
  -1  44   0    0.38    0.43
 -43  -1   0    0.89    0.62
  44 -43   0   -0.06    0.33
 -45   3   0    0.01    0.51
   3  42   0    0.81    0.49
  42 -45   0    0.08    0.36
  -3 -42   0    0.43    0.44
 -42  45   0    1.06    0.57
  45  -3   0   -0.27    0.31
   6  39   0    0.09    0.45
  39 -45   0    0.19    0.46
 -45   6   0   -0.22    0.56
  -6 -39   0    0.28    0.43
 -39  45   0    0.30    0.52
  45  -6   0    0.14    0.42
  36 -45   0    5.50    0.90
   9  36   0    8.05    2.56
   9  36   0    6.99    3.66
 -45   9   0    4.60    0.96
 -45   9   0    3.96    2.88
   9  36   0    7.95    1.21
 -36  45   0    5.75    1.03
 -36  45   0    1.60    2.04
  45  -9   0    4.89    0.82
 -36  45   0    9.21    2.79
  45  -9   0   11.19    3.06
  -9 -36   0   10.69    3.24
  -9 -36   0    6.58    1.03
  12  33   0   -6.84    3.06
  33 -45   0    1.22    0.54
 -45  12   0    0.31    0.61
  12  33   0   -0.28    0.47
 -33  45   0   -0.93    1.54
 -12 -33   0    0.86    0.60
  45 -12   0   -0.21    0.42
 -33  45   0   -0.03    0.50
  15  30   0   10.94    1.20
 -45  15   0    9.02    1.41
 -45  15   0   12.62    3.06
  15  30   0    5.72    2.51
  30 -45   0    8.88    1.18
  45 -15   0    6.39    0.99
 -30  45   0    9.85    2.47
 -30  45   0    8.27    2.51
 -15 -30   0    7.34    1.10
  45 -15   0    4.35    2.35
 -15 -30   0    6.51    2.83
 -30  45   0    7.78    1.27
 -45  18   0    0.55    0.67
  27 -45   0    0.81    0.55
  18  27   0    1.68    3.62
 -45  18   0   -0.18    2.08
  18  27   0    2.76    2.09
  18  27   0    1.38    0.60
 -27  45   0    0.83    0.56
  45 -18   0   -0.44    1.87
 -18 -27   0    1.07    0.66
 -27  45   0    1.40    1.98
 -18 -27   0    0.16    2.51
  45 -18   0    0.57    0.51
  21  24   0    1.02    1.77
 -45  21   0    1.99    2.06
  21  24   0   -0.42    0.43
 -45  21   0   -0.51    0.53
  24 -45   0   -0.20    0.48
 -24  45   0   -0.38    1.87
 -24  45   0    1.30    1.41
  45 -21   0    0.47    0.49
 -21 -24   0   -0.78    0.51
 -24  45   0    0.08    0.54
 -21 -24   0    0.04    2.46
  24  21   0    1.78    1.78
  21 -45   0    0.49    0.54
  24  21   0    0.61    0.58
 -45  24   0    3.66    2.16
 -45  24   0    0.06    0.64
 -21  45   0    0.00    0.53
 -21  45   0   -1.79    1.71
  45 -24   0   -0.20    0.47
 -21  45   0    0.49    1.54
 -24 -21   0   -0.95    2.12
  18 -45   0    1.47    0.62
 -45  27   0    0.72    2.15
  27  18   0    3.18    2.02
  27  18   0    0.31    0.54
  27  18   0    0.77    0.55
 -45  27   0    0.59    0.66
  45 -27   0    1.15    0.55
 -18  45   0    3.10    1.97
 -18  45   0    0.68    1.69
 -18  45   0    1.08    0.64
 -27 -18   0    3.47    2.36
  15 -45   0   11.32    1.23
  30  15   0    7.13    2.59
 -45  30   0    9.19    1.39
 -45  30   0    4.91    2.33
 -30 -15   0   10.40    1.48
 -15  45   0   11.48    2.87
  45 -30   0   11.86    1.23
 -15  45   0    7.55    3.18
 -15  45   0   13.71    1.39
 -30 -15   0    9.43    2.95
  33  12   0    0.48    0.51
  12 -45   0    0.22    0.45
 -45  33   0    0.94    0.73
 -12  45   0    0.99    0.65
  45 -33   0    0.72    0.59
 -33 -12   0    0.60    0.69
 -12  45   0    0.95    1.62
 -33 -12   0   -0.46    0.60
 -45  36   0    5.91    1.09
 -45  36   0    7.76    2.93
  36   9   0    8.62    2.84
  36   9   0    5.75    0.86
   9 -45   0    5.48    0.86
   9 -45   0    7.35    2.99
  -9  45   0    7.78    1.24
 -36  -9   0    6.05    1.10
  -9  45   0    5.65    2.40
  45 -36   0    5.44    0.87
  -9  45   0    0.88    2.24
 -36  -9   0    3.70    2.97
   6 -45   0    0.44    0.48
  39   6   0    0.58    0.40
 -45  39   0    0.80    0.63
  45 -39   0    0.54    0.44
 -39  -6   0    0.82    0.63
  -6  45   0    0.82    0.62
  -6  45   0   -0.98    1.62
 -45  42   0    0.02    0.47
   3 -45   0    0.57    0.42
  42   3   0   -0.51    0.27
 -45  42   0    0.11    0.58
 -42  -3   0    0.66    0.61
  -3  45   0   -0.13    0.40
  45 -42   0    0.12    0.37
   0 -45   0    3.06    0.60
 -45  45   0    1.71    0.60
  45   0   0    2.93    0.62
   0  45   0    5.72    1.10
 -45   0   0    2.89    0.73
  45 -45   0    3.38    0.69
 -46   2   0    0.20    0.49
  44 -46   0    0.31    0.35
   2  44   0    0.57    0.47
  -2 -44   0   -0.15    0.36
  46  -2   0   -0.05    0.30
 -44  46   0    0.44    0.50
  41 -46   0    1.17    0.47
   5  41   0    2.33    0.65
 -46   5   0    1.07    0.58
 -41  46   0    1.47    0.59
  -5 -41   0    1.02    0.44
  46  -5   0    0.46    0.40
 -46   8   0    5.87    1.08
   8  38   0    5.02    0.89
  38 -46   0    5.88    0.86
  46  -8   0    4.22    0.76
 -38  46   0   -0.19    2.86
  -8 -38   0    3.45    0.67
 -38  46   0    5.45    0.94
 -46  11   0   -0.06    0.55
  11  35   0    0.64    2.29
  35 -46   0    1.10    0.61
  11  35   0    1.43    0.71
 -46  11   0    4.25    2.88
 -11 -35   0    4.38    3.03
  46 -11   0    1.38    2.36
 -35  46   0   -1.71    1.92
  46 -11   0    0.38    0.41
 -35  46   0    2.37    2.38
 -11 -35   0    0.72    0.52
 -35  46   0    1.08    0.61
  14  32   0    5.66    5.94
 -46  14   0   -1.51    2.64
  32 -46   0    1.39    0.56
  14  32   0   -1.47    3.42
  14  32   0    1.24    0.59
 -46  14   0    1.04    0.69
 -14 -32   0    0.83    4.38
 -32  46   0   -0.12    2.20
  46 -14   0   -0.22    3.80
 -32  46   0    0.42    0.52
 -14 -32   0    1.01    0.60
  46 -14   0    1.77    0.64
 -32  46   0   -1.02    1.68
  17  29   0    7.46    3.91
 -46  17   0    4.26    0.91
  17  29   0    9.02    1.26
  29 -46   0    5.75    0.94
 -17 -29   0    6.12    1.05
  46 -17   0    5.74    0.91
 -29  46   0    5.62    1.05
 -29  46   0    3.29    2.04
 -17 -29   0    4.62    4.16
 -46  20   0    4.66    0.86
  20  26   0    4.97    2.41
  26 -46   0    6.57    0.98
  20  26   0    6.75    1.05
 -46  20   0    5.89    1.12
 -46  20   0    8.90    2.85
 -20 -26   0    3.52    2.55
 -26  46   0    7.28    2.57
 -26  46   0    7.04    1.15
 -20 -26   0    3.69    0.78
  46 -20   0    9.00    1.18
 -26  46   0    3.85    1.87
 -46  23   0    0.48    0.64
  23  23   0    0.57    0.55
 -46  23   0    1.52    2.24
  23  23   0    3.24    2.14
  23 -46   0   -0.02    0.48
  46 -23   0   -0.15    0.42
 -23 -23   0    5.23    2.69
 -23  46   0   -0.89    1.48
 -23  46   0    0.18    0.56
 -23  46   0   -1.97    2.00
  26  20   0    7.97    1.19
 -46  26   0    6.06    2.41
  26  20   0    6.98    2.62
  26  20   0    6.67    0.99
  20 -46   0    6.03    0.94
 -46  26   0    4.78    1.00
 -20  46   0    4.86    2.20
 -20  46   0    7.68    2.65
  46 -26   0    6.20    0.92
 -20  46   0    9.26    1.34
 -26 -20   0   10.21    3.07
  17 -46   0    5.09    0.88
  29  17   0    5.85    3.94
 -46  29   0    5.44    1.04
  29  17   0    7.07    0.97
 -29 -17   0    4.58    1.01
 -17  46   0    4.25    1.99
 -17  46   0    7.10    1.14
 -17  46   0    2.11    3.60
  46 -29   0    5.94    0.93
 -46  32   0    1.53    0.72
  32  14   0    1.13    0.53
  32  14   0    2.83    3.01
  14 -46   0    1.53    0.61
 -46  32   0    6.88    3.07
 -32 -14   0    2.19    0.68
  46 -32   0    1.02    0.58
 -14  46   0    2.34    1.78
 -32 -14   0   -3.68    2.84
 -14  46   0    3.33    2.80
 -14  46   0    2.33    0.83
 -32 -14   0    1.32    0.73
  11 -46   0    1.53    2.85
  35  11   0    1.56    0.64
  11 -46   0    0.71    0.57
  35  11   0   -0.64    2.37
 -46  35   0    1.11    0.75
 -46  35   0    2.07    2.97
 -35 -11   0    1.56    0.78
 -11  46   0    0.45    2.37
 -11  46   0    0.97    0.62
 -11  46   0   -0.26    1.56
  46 -35   0    0.40    0.47
 -35 -11   0    1.23    2.92
  38   8   0    7.62    1.08
 -46  38   0    4.95    0.94
   8 -46   0    7.07    0.95
  -8  46   0    9.33    1.23
  -8  46   0    7.49    2.33
  46 -38   0    5.20    0.81
 -38  -8   0    5.31    1.03
   5 -46   0    1.22    0.47
  41   5   0    1.36    0.48
 -46  41   0    2.00    0.70
  -5  46   0    1.08    0.50
  46 -41   0    1.63    0.53
 -41  -5   0    1.32    0.66
   2 -46   0    0.50    0.43
 -46  44   0    0.23    0.49
 -46  44   0    0.07    0.48
  44   2   0   -0.03    0.30
 -44  -2   0    0.43    0.53
  -2  46   0    0.65    0.75
  46 -44   0    0.26    0.43
  46 -47   0   -0.35    0.22
 -47   1   0    0.11    0.38
   1  46   0    0.07    0.33
  -1 -46   0    0.68    0.33
 -46  47   0    0.35    0.41
  47  -1   0    0.23    0.30
   4  43   0   -0.39    0.29
 -47   4   0    0.87    0.68
 -43  47   0    0.19    0.56
  -4 -43   0    0.35    0.35
  47  -4   0    0.30    0.34
   7  40   0    0.08    0.39
  40 -47   0   -0.17    0.31
 -47   7   0    0.21    0.53
  47  -7   0    0.41    0.40
 -40  47   0    0.29    0.36
  -7 -40   0    0.54    0.39
  37 -47   0    4.50    0.74
 -47  10   0    7.50    1.18
  10  37   0    5.43    0.93
  47 -10   0    3.84    0.68
 -37  47   0    7.18    1.11
 -47  13   0    1.58    0.67
  13  34   0    1.77    0.60
  34 -47   0    0.53    0.44
 -34  47   0   -0.44    1.80
 -13 -34   0    0.91    0.55
  47 -13   0    1.41    0.55
 -34  47   0    0.94    0.62
  16  31   0    1.02    0.53
 -47  16   0   -0.27    0.54
  31 -47   0    0.20    0.53
 -47  16   0   -7.61    2.49
  16  31   0   -1.00    2.16
 -16 -31   0   -3.26    2.89
 -31  47   0    0.23    2.13
  47 -16   0   -0.14    0.40
  47 -16   0   -1.78    2.28
 -31  47   0   -0.60    1.62
 -16 -31   0    0.66    0.51
 -31  47   0    0.09    0.47
 -47  19   0    0.58    0.59
 -47  19   0    0.10    0.54
 -47  19   0   -0.48    2.58
  19  28   0   -0.29    0.39
  28 -47   0   -0.20    0.41
  19  28   0   -0.51    2.17
 -28  47   0    0.18    0.59
 -28  47   0   -1.23    1.61
 -19 -28   0    0.46    0.53
 -28  47   0   -3.32    2.10
 -19 -28   0    1.67    2.89
  47 -19   0    0.40    0.49
 -47  22   0    3.03    0.79
  22  25   0    4.47    0.94
  25 -47   0    2.34    0.62
 -25  47   0    0.39    1.47
  47 -22   0    2.69    0.67
 -25  47   0    2.36    0.73
 -47  25   0    3.30    0.90
  22 -47   0    1.85    0.62
  25  22   0    2.72    0.76
  25  22   0    3.84    0.86
  47 -25   0    2.65    0.71
 -22  47   0    4.64    1.01
 -22  47   0    1.93    1.74
  19 -47   0    0.21    0.48
 -47  28   0    0.34    0.65
  28  19   0   -0.26    0.46
 -47  28   0    0.64    2.47
  28  19   0   -1.56    2.35
 -28 -19   0    3.38    2.93
 -19  47   0    0.09    0.48
 -19  47   0    1.23    1.59
 -19  47   0    1.05    2.23
 -28 -19   0   -0.88    0.55
  47 -28   0   -0.12    0.41
  31  16   0   -0.42    2.21
 -47  31   0    0.84    2.64
 -47  31   0    0.51    0.57
  31  16   0    0.58    0.49
  16 -47   0    1.62    0.62
  47 -31   0    1.15    0.58
 -16  47   0    1.33    0.64
 -16  47   0    3.97    2.42
 -31 -16   0    1.50    0.77
 -16  47   0   -0.48    1.55
 -31 -16   0   -0.42    2.87
 -47  34   0    0.69    0.57
  13 -47   0    0.70    0.53
  34  13   0    1.65    0.52
 -34 -13   0    2.07    0.79
 -13  47   0    1.21    1.78
 -13  47   0    1.26    0.68
  47 -34   0    1.29    0.56
  37  10   0    4.55    0.72
 -47  37   0    5.90    1.00
  10 -47   0    3.88    0.68
 -37 -10   0    6.60    1.11
 -10  47   0    7.49    1.11
 -10  47   0    6.78    2.56
  40   7   0    0.56    0.40
   7 -47   0    0.60    0.42
 -47  40   0   -0.26    0.46
  -7  47   0    1.52    3.13
 -40  -7   0    0.42    0.51
  -7  47   0   -0.38    0.37
  47 -40   0    0.51    0.36
 -47  43   0    0.89    0.57
 -47  43   0   -0.47    0.67
   4 -47   0   -0.17    0.31
  43   4   0   -0.02    0.32
  -4  47   0   -0.16    0.35
  47 -43   0   -0.15    0.30
 -43  -4   0    0.24    0.72
  46   1   0    0.07    0.28
   1 -47   0   -0.18    0.30
 -47  46   0    0.09    0.38
  47 -46   0   -0.09    0.25
  -1  47   0   -0.11    0.31
 -46  -1   0   -0.98    0.33
  45 -48   0    0.37    0.29
 -48   3   0    0.71    0.48
   3  45   0    0.12    0.30
 -48   3   0   -0.65    0.62
  -3 -45   0    1.10    0.32
  48  -3   0    0.64    0.29
 -45  48   0    1.10    0.49
   6  42   0    4.72    0.81
  42 -48   0    5.59    0.92
  -6 -42   0    2.79    0.52
 -42  48   0    6.63    1.30
  48  -6   0    1.86    0.44
 -48   9   0   -0.34    0.46
  39 -48   0    0.12    0.38
   9  39   0    0.06    0.39
 -39  48   0    0.47    0.42
  48  -9   0    0.14    0.35
  -9 -39   0    0.09    0.37
 -48  12   0    0.51    0.58
  36 -48   0   -0.27    0.30
  12  36   0   -0.05    0.37
 -36  48   0   -0.02    0.41
 -12 -36   0    0.16    0.43
  48 -12   0    0.14    0.36
 -48  15   0    0.85    0.66
  15  33   0    1.10    0.57
  33 -48   0    0.43    0.40
  48 -15   0    2.32    0.63
 -33  48   0    0.88    0.54
 -15 -33   0    0.78    0.50
 -33  48   0    0.43    2.56
  18  30   0    0.00    0.47
  18  30   0    0.01    0.48
 -48  18   0   -0.03    0.45
  30 -48   0    0.12    0.38
 -48  18   0   -0.33    0.49
 -18 -30   0    0.07    0.50
 -30  48   0    0.49    0.54
  48 -18   0    0.00    0.36
 -30  48   0    1.04    1.67
  27 -48   0    0.07    0.46
  21  27   0    3.45    2.50
 -48  21   0   -0.13    2.72
 -48  21   0    0.40    0.58
  21  27   0    0.48    0.46
  48 -21   0    0.27    0.46
 -27  48   0   -3.27    2.13
 -27  48   0    0.11    0.47
 -27  48   0   -0.76    1.53
 -21 -27   0   -3.98    2.79
  24  24   0   -0.18    0.46
 -48  24   0    0.11    0.58
  24 -48   0    0.30    0.46
  24  24   0    0.61    0.46
 -48  24   0   -3.97    2.46
  24  24   0   -0.58    2.40
 -24  48   0   -1.37    1.62
 -24 -24   0   -1.17    2.96
 -24  48   0    1.77    2.30
  48 -24   0    0.33    0.47
 -24  48   0    0.47    0.49
 -48  27   0    1.05    2.80
  21 -48   0   -0.03    0.47
 -48  27   0    0.08    0.57
  27  21   0    0.06    0.50
  27  21   0   -1.02    2.37
 -27 -21   0   -0.18    0.57
 -21  48   0   -0.15    0.43
 -21  48   0   -0.68    1.59
 -27 -21   0    1.45    3.29
  48 -27   0   -0.56    0.43
 -21  48   0    2.50    2.31
 -48  30   0    0.18    0.56
  18 -48   0    0.51    0.50
  30  18   0    0.29    0.38
 -18  48   0    0.07    0.46
 -18  48   0   -2.05    1.47
 -30 -18   0   -0.13    0.53
  48 -30   0   -0.01    0.44
  15 -48   0    1.13    0.53
  33  15   0    0.27    0.43
 -48  33   0    0.25    0.49
 -33 -15   0    2.22    1.30
 -15  48   0    2.48    1.73
  48 -33   0    1.14    0.53
  48 -33   0    0.97    0.63
 -15  48   0    0.40    0.50
 -33 -15   0    1.55    0.77
  36  12   0    0.31    0.40
  12 -48   0    0.85    0.51
 -48  36   0   -0.24    0.44
 -12  48   0    0.15    0.42
  48 -36   0    0.09    0.42
 -36 -12   0    0.23    0.54
 -12  48   0    3.14    1.84
  39   9   0    0.16    0.39
   9 -48   0    0.60    0.39
 -48  39   0    0.13    0.51
 -39  -9   0   -0.09    0.51
  48 -39   0    0.67    0.39
  -9  48   0    0.23    0.46
  -9  48   0    0.68    1.81
 -48  42   0    4.42    1.09
 -48  42   0    5.50    0.83
   6 -48   0    3.38    0.56
  42   6   0    3.13    0.61
  48 -42   0    3.32    0.63
  -6  48   0    4.62    0.83
 -48  45   0    0.62    0.51
 -48  45   0    0.72    0.43
   3 -48   0   -0.06    0.30
  45   3   0    0.38    0.28
  -3  48   0    1.69    0.52
 -45  -3   0    1.12    0.51
  48 -45   0    0.78    0.32
   0 -48   0    0.79    0.32
 -48  48   0    1.22    0.46
 -48   0   0    0.75    0.48
   0  48   0    1.00    0.35
  48 -48   0    0.74    0.25
  47 -49   0    0.15    0.22
   2  47   0   -0.20    0.23
 -49   2   0    0.07    0.41
 -49   2   0    0.76    0.39
 -47  49   0   -0.42    0.24
  49  -2   0   -0.04    0.18
  -2 -47   0   -0.48    0.24
   5  44   0    2.96    0.63
  44 -49   0    2.77    0.48
 -49   5   0    1.45    0.51
  49  -5   0    1.59    0.37
  -5 -44   0    2.18    0.41
 -44  49   0    1.83    0.52
 -49   8   0    3.27    0.79
  41 -49   0    5.49    0.72
   8  41   0    5.00    0.79
  -8 -41   0    3.44    0.55
 -41  49   0    3.05    0.66
  49  -8   0    3.61    0.64
 -49  11   0    0.32    0.48
  38 -49   0    0.47    0.36
  49 -11   0    0.00    0.30
 -38  49   0    0.50    0.49
 -11 -38   0    0.41    0.59
  35 -49   0   -0.21    0.35
  14  35   0   -0.33    0.36
 -49  14   0   -0.30    0.51
 -49  14   0    0.40    0.68
 -14 -35   0   -0.16    0.37
  49 -14   0   -0.20    0.26
 -35  49   0   -0.14    0.42
  17  32   0    0.24    0.50
 -49  17   0   -0.07    0.46
 -49  17   0   -0.82    0.59
  32 -49   0    0.31    0.38
  17  32   0    0.07    0.45
  49 -17   0    0.13    0.35
 -32  49   0   -1.28    1.91
 -32  49   0    0.61    0.49
 -17 -32   0   -0.13    0.37
  20  29   0    0.58    0.49
  29 -49   0    0.37    0.42
 -49  20   0    1.11    0.70
  49 -20   0    0.32    0.44
 -29  49   0   -1.53    2.15
 -29  49   0    1.02    0.61
  23  26   0    0.12    0.43
  23  26   0   -0.21    0.39
  26 -49   0   -0.37    0.44
 -49  23   0    0.21    0.56
 -26  49   0    0.64    0.48
 -26  49   0   -2.54    1.82
  49 -23   0    0.01    0.39
  26  23   0   -0.25    0.42
 -49  26   0   -0.36    0.47
  26  23   0   -0.09    0.43
  23 -49   0    0.01    0.38
 -26 -23   0   -0.13    0.56
  49 -26   0   -0.07    0.36
 -23  49   0   -0.20    0.45
 -23  49   0   -0.61    1.69
  20 -49   0    0.73    0.47
  29  20   0    1.05    0.52
 -49  29   0    1.16    0.62
 -29 -20   0    0.57    0.67
  49 -29   0    1.05    0.56
 -20  49   0    0.62    1.67
 -20  49   0    0.82    0.59
  17 -49   0   -0.02    0.36
 -49  32   0    0.27    0.56
  32  17   0    0.01    0.35
  49 -32   0    0.35    0.46
  49 -32   0   -0.35    0.44
 -17  49   0   -2.33    1.83
 -17  49   0    0.01    0.49
 -32 -17   0    0.49    0.58
 -32 -17   0    0.21    0.77
 -49  35   0   -0.17    0.46
  14 -49   0    0.64    0.44
  35  14   0    0.23    0.40
 -14  49   0    0.05    0.44
  49 -35   0    0.01    0.34
 -35 -14   0    0.60    0.54
  38  11   0   -0.17    0.29
 -49  38   0   -0.08    0.45
  11 -49   0    0.37    0.39
 -11  49   0   -0.19    1.89
 -38 -11   0   -0.47    0.51
 -11  49   0    0.44    0.49
  49 -38   0   -0.75    0.25
   8 -49   0    4.21    0.63
 -49  41   0    4.99    0.86
  41   8   0    4.85    0.72
 -49  41   0    4.32    0.84
  49 -41   0    3.69    0.59
  -8  49   0    6.31    0.97
 -41  -8   0    3.07    0.77
 -49  44   0    3.19    0.62
 -49  44   0    1.73    0.52
   5 -49   0    1.89    0.40
  44   5   0    1.31    0.34
  -5  49   0    2.83    0.63
 -44  -5   0    1.37    0.51
  49 -44   0    2.73    0.46
   2 -49   0    0.51    0.28
  47   2   0    0.03    0.19
 -49  47   0   -0.04    0.40
  -2  49   0    0.32    0.26
  49 -47   0    0.19    0.21
 -47  -2   0    0.31    0.42
  46 -50   0    0.14    0.23
   4  46   0    1.01    0.31
 -50   4   0    0.20    0.34
 -50   4   0    0.65    0.40
 -46  50   0   -0.02    0.27
  50  -4   0    0.91    0.28
 -50   7   0    0.06    0.41
  43 -50   0    0.11    0.28
   7  43   0    0.68    0.32
 -50   7   0    0.57    0.37
  -7 -43   0    0.23    0.29
 -43  50   0    0.61    0.43
  50  -7   0    0.79    0.30
 -50  10   0    3.28    0.76
 -50  10   0    3.74    0.73
  40 -50   0    3.64    0.59
  10  40   0    2.51    0.57
 -10 -40   0    2.77    0.52
  50 -10   0    3.16    0.56
 -40  50   0    3.97    0.79
  37 -50   0    0.50    0.50
 -50  13   0    0.95    0.47
  13  37   0    1.45    0.73
 -50  13   0    0.63    0.52
 -37  50   0    0.69    0.48
  50 -13   0    0.39    0.33
 -13 -37   0    0.98    0.45
 -50  16   0   -0.92    0.40
  34 -50   0   -0.05    0.31
 -50  16   0   -0.29    0.43
  16  34   0   -0.14    0.32
  16  34   0   -0.22    0.44
  50 -16   0   -0.36    0.30
 -34  50   0    0.17    0.45
 -16 -34   0    0.08    0.41
  31 -50   0    0.49    0.40
  19  31   0   -0.74    0.30
 -50  19   0   -0.16    0.50
  50 -19   0    0.17    0.31
 -31  50   0   -2.11    3.16
 -31  50   0    0.08    0.53
 -50  22   0    0.39    0.53
  22  28   0   -0.05    0.43
  28 -50   0    0.34    0.43
  22  28   0    0.09    0.37
  50 -22   0   -0.23    0.30
 -28  50   0    0.48    0.49
 -28  50   0   -0.97    1.94
  25  25   0    2.69    0.69
  25 -50   0    2.50    0.58
  25  25   0    2.19    0.62
 -50  25   0    2.21    0.69
  50 -25   0    1.92    0.56
 -25  50   0    2.12    0.66
 -50  28   0   -0.53    0.35
  28  22   0   -0.08    0.33
  22 -50   0    0.29    0.40
 -22  50   0   -0.07    0.47
 -28 -22   0    0.69    0.57
  50 -28   0    0.14    0.35
 -22  50   0   -1.31    2.92
 -50  31   0    0.70    0.54
  19 -50   0    0.36    0.38
  31  19   0   -0.23    0.37
 -31 -19   0   -0.38    0.49
  50 -31   0    0.12    0.37
 -31 -19   0    0.28    0.54
 -19  50   0   -2.37    3.48
 -19  50   0   -0.17    0.49
 -50  34   0    0.35    0.49
  16 -50   0    0.12    0.42
  34  16   0   -0.23    0.34
 -34 -16   0    1.08    0.62
 -16  50   0    0.17    0.45
 -16  50   0    1.18    1.92
  50 -34   0   -0.09    0.28
  13 -50   0    0.66    0.42
 -50  37   0    0.79    0.56
  37  13   0    0.48    0.35
 -13  50   0    0.83    0.60
 -37 -13   0   -0.27    0.41
  50 -37   0    0.72    0.44
  40  10   0    2.65    0.49
 -50  40   0    3.25    0.69
 -10  50   0    5.48    0.83
 -40 -10   0    3.87    0.80
   7 -50   0    0.48    0.32
 -50  43   0    0.12    0.41
 -50  43   0    1.41    0.52
  43   7   0    0.10    0.23
 -43  -7   0    0.68    0.54
  -7  50   0    0.86    0.40
  50 -43   0    0.55    0.29
   4 -50   0    0.48    0.26
  46   4   0    0.93    0.27
 -50  46   0    0.53    0.37
  -4  50   0    0.85    0.35
  50 -46   0    0.72    0.27
 -46  -4   0    0.26    0.38
   6  45   0    0.29    0.32
   6  45   0   -0.18    0.18
 -51   6   0    0.21    0.40
  45 -51   0   -0.06    0.21
 -51   6   0    0.17    0.26
  51  -6   0    0.16    0.21
 -45  51   0    0.02    0.37
   9  42   0   -0.15    0.25
   9  42   0   -0.24    0.32
 -51   9   0    0.25    0.35
  42 -51   0    0.24    0.24
 -51   9   0    0.17    0.39
 -42  51   0    0.32    0.33
  51  -9   0    0.17    0.28
  12  39   0    1.83    0.54
  39 -51   0    1.32    0.36
 -51  12   0    1.78    0.63
  12  39   0    1.42    0.43
 -51  12   0    1.54    0.47
  51 -12   0    1.24    0.39
 -39  51   0    3.51    0.71
  15  36   0   -0.13    0.26
  36 -51   0   -0.09    0.27
 -51  15   0    0.26    0.55
  15  36   0   -0.30    0.40
 -51  15   0   -0.62    0.37
  51 -15   0   -0.10    0.25
 -36  51   0    0.38    0.45
 -51  18   0    0.03    0.39
 -51  18   0   -0.47    0.78
  33 -51   0    0.65    0.42
  51 -18   0    0.65    0.40
 -33  51   0   -0.51    0.35
  21  30   0    2.52    0.53
  30 -51   0    2.45    0.59
 -51  21   0    1.35    0.58
  21  30   0    2.43    0.67
 -30  51   0    1.59    0.52
  51 -21   0    2.22    0.56
  24  27   0    2.20    0.60
  27 -51   0    1.67    0.47
 -51  24   0    3.62    0.81
  24  27   0    1.58    0.47
  51 -24   0    1.88    0.47
 -27  51   0    3.05    0.78
  24 -51   0    2.38    0.54
 -51  27   0    3.24    0.76
  27  24   0    1.61    0.45
  51 -27   0    2.49    0.53
 -27 -24   0    2.21    0.70
 -24  51   0    2.10    2.05
 -24  51   0    2.32    0.72
  30  21   0    1.54    0.43
 -51  30   0    3.30    0.75
  21 -51   0    2.17    0.56
 -21  51   0    1.19    2.01
 -21  51   0    1.62    0.62
 -30 -21   0    2.53    0.74
 -30 -21   0    3.84    0.86
  51 -30   0    3.07    0.59
  18 -51   0   -0.21    0.36
  33  18   0    0.09    0.31
 -51  33   0   -0.39    0.39
  51 -33   0    0.30    0.37
 -18  51   0    0.24    0.52
 -33 -18   0    0.13    0.48
  15 -51   0    0.04    0.35
 -51  36   0   -1.15    0.50
  36  15   0   -0.13    0.27
  51 -36   0   -0.02    0.36
 -15  51   0   -0.27    0.40
 -36 -15   0    0.30    0.71
  39  12   0    1.81    0.42
 -51  39   0    1.91    0.63
  51 -39   0    2.05    0.45
 -39 -12   0    2.01    0.63
 -12  51   0    2.40    0.63
   9 -51   0   -0.04    0.27
 -51  42   0    0.66    0.41
 -51  42   0    0.56    0.40
  42   9   0   -0.01    0.27
  51 -42   0    0.22    0.25
  -9  51   0    0.37    0.42
 -42  -9   0    0.45    0.42
 -51  45   0    0.13    0.29
   6 -51   0    0.03    0.25
  45   6   0    0.48    0.23
 -45  -6   0    0.47    0.38
  -6  51   0    0.52    0.32
  51 -45   0    0.28    0.34
 -52   8   0   -0.91    0.47
   8  44   0   -0.27    0.19
  44 -52   0   -0.43    0.23
 -52   8   0    0.00    0.28
   8  44   0    0.05    0.34
 -52   8   0   -0.19    0.36
  52  -8   0   -0.22    0.19
 -44  52   0    0.30    0.34
  11  41   0    0.77    0.49
 -52  11   0   -0.19    0.32
 -52  11   0   -0.69    0.40
  11  41   0   -0.51    0.28
  41 -52   0    0.05    0.22
 -41  52   0    0.20    0.33
  52 -11   0   -0.25    0.20
 -52  14   0   -0.13    0.47
  38 -52   0    0.76    0.33
  14  38   0    0.27    0.30
 -52  14   0   -0.02    0.39
  14  38   0    0.41    0.45
  52 -14   0    0.65    0.33
 -38  52   0   -0.03    0.41
  35 -52   0    0.19    0.28
 -52  17   0   -0.27    0.47
  17  35   0    0.39    0.33
  17  35   0    0.01    0.32
  52 -17   0    0.01    0.28
 -35  52   0   -0.50    0.31
  20  32   0    1.87    0.51
  20  32   0    0.96    0.42
  32 -52   0    1.33    0.45
 -52  20   0    2.18    0.86
 -32  52   0    1.59    0.57
  52 -20   0    1.91    0.64
  23  29   0   -0.15    0.42
  29 -52   0    0.26    0.37
  23  29   0    0.50    0.42
 -52  23   0   -0.02    0.54
  52 -23   0    0.11    0.42
 -29  52   0   -0.20    0.84
 -52  26   0    0.68    0.52
  26 -52   0    0.71    0.38
  26  26   0    0.05    0.29
 -26 -26   0    0.24    0.50
 -26  52   0    0.30    0.92
  52 -26   0    0.15    0.36
 -52  29   0    0.05    0.46
  29  23   0   -0.32    0.32
  23 -52   0    0.39    0.38
 -29 -23   0    0.49    0.55
  52 -29   0    0.37    0.43
 -29 -23   0    0.49    0.56
 -23  52   0   -0.04    0.69
 -52  32   0    1.58    0.70
  20 -52   0    1.69    0.49
  32  20   0    2.04    0.62
 -20  52   0    1.20    0.55
  52 -32   0    1.11    0.44
 -32 -20   0    3.00    1.06
 -52  35   0   -0.21    0.41
  35  17   0    0.11    0.34
  17 -52   0   -0.44    0.28
 -17  52   0   -0.30    0.37
  52 -35   0   -0.11    0.27
 -35 -17   0   -0.35    0.40
  38  14   0    0.27    0.26
 -52  38   0    0.23    0.40
  14 -52   0    0.66    0.36
  52 -38   0    0.43    0.29
 -38 -14   0   -0.44    0.36
 -14  52   0    0.17    0.41
 -52  41   0   -0.28    0.31
  41  11   0    0.27    0.22
  11 -52   0    0.13    0.26
 -52  41   0    0.15    0.39
 -11  52   0   -0.17    0.22
  52 -41   0    0.00    0.22
 -41 -11   0   -0.30    0.43
  44   8   0    0.08    0.19
 -52  44   0    0.98    0.41
   8 -52   0   -1.04    0.36
 -52  44   0   -0.14    0.29
  52 -44   0   -0.01    0.22
 -44  -8   0    0.42    0.40
  -8  52   0   -0.30    0.20
 -53  10   0    0.01    0.36
  10  43   0    0.25    0.32
  10  43   0   -0.23    0.20
  43 -53   0   -0.01    0.22
 -53  10   0   -0.29    0.38
 -53  10   0   -0.74    0.26
  10  43   0    0.27    0.26
  53 -10   0    0.03    0.17
 -43  53   0   -0.13    0.29
  13  40   0    0.93    0.44
  13  40   0   -0.42    0.19
 -53  13   0    0.31    0.32
  40 -53   0    0.08    0.24
  13  40   0   -0.01    0.25
 -53  13   0   -0.32    0.31
  53 -13   0    0.42    0.26
 -40  53   0    0.24    0.31
 -53  16   0   -0.04    0.42
  16  37   0    0.20    0.26
  37 -53   0   -0.19    0.24
  16  37   0   -0.40    0.23
 -37  53   0    0.26    0.39
  53 -16   0   -0.23    0.19
 -53  19   0   -0.12    0.37
  34 -53   0   -0.16    0.29
  19  34   0    0.16    0.28
  19  34   0    0.45    0.38
 -34  53   0   -0.05    0.31
  53 -19   0   -0.33    0.20
  31 -53   0   -0.06    0.28
  22  31   0    0.11    0.32
  22  31   0   -0.15    0.30
 -53  22   0   -0.31    0.39
 -31  53   0   -0.28    0.30
  53 -22   0    0.10    0.30
 -53  25   0    0.86    0.48
  28 -53   0    0.15    0.32
  25  28   0    0.55    0.33
 -28  53   0    0.80    0.49
  53 -25   0    1.68    0.46
 -25 -28   0   -0.22    0.44
  28  25   0    0.84    0.37
 -53  28   0    0.47    0.47
  25 -53   0    0.44    0.29
 -28 -25   0    0.82    0.52
 -25  53   0    0.71    0.45
 -28 -25   0    0.89    0.55
  53 -28   0    1.05    0.43
  22 -53   0    0.16    0.30
  31  22   0   -0.13    0.30
 -53  31   0    0.09    0.41
  53 -31   0    0.32    0.33
 -31 -22   0   -1.51    0.52
 -31 -22   0    0.76    0.49
  53 -31   0   -0.15    0.51
 -22  53   0    0.01    0.40
  19 -53   0    0.41    0.29
 -53  34   0    0.03    0.39
  34  19   0    0.17    0.27
  53 -34   0   -0.10    0.27
 -34 -19   0    0.68    0.45
 -19  53   0    0.05    0.38
  37  16   0   -0.05    0.21
 -53  37   0    0.25    0.38
  16 -53   0   -0.21    0.27
  53 -37   0    0.47    0.27
 -37 -16   0   -0.94    0.31
 -16  53   0    0.34    0.39
  13 -53   0    0.67    0.29
 -53  40   0    0.42    0.36
 -53  40   0    0.29    0.42
  13 -53   0    0.07    0.43
  53 -40   0   -0.03    0.20
 -13  53   0   -0.28    0.21
 -40 -13   0    0.44    0.44
  43  10   0   -0.57    0.27
  10 -53   0    0.07    0.36
 -53  43   0   -0.19    0.29
 -53  43   0    0.33    0.38
 -43 -10   0    0.33    0.31
  53 -43   0    0.01    0.21
 -10  53   0   -0.03    0.18
  12  42   0   -0.39    0.20
 -54  15   0    0.62    0.40
  15  39   0    0.47    0.26
  39 -54   0    0.25    0.27
  15  39   0    0.76    0.27
 -39  54   0    1.01    0.34
  54 -15   0    0.56    0.22
  18  36   0    0.35    0.29
  36 -54   0    0.11    0.24
 -54  18   0    0.05    0.42
  18  36   0    0.26    0.31
 -36  54   0    0.37    0.33
  54 -18   0   -0.25    0.19
  33 -54   0   -0.12    0.22
  21  33   0    0.24    0.26
 -54  21   0    0.17    0.36
  21  33   0   -0.07    0.21
  54 -21   0    0.36    0.26
 -33  54   0    0.13    0.35
 -21 -33   0    0.01    0.40
  30 -54   0    0.26    0.29
 -54  24   0    0.18    0.42
  24  30   0    0.42    0.28
  54 -24   0    0.52    0.30
 -30  54   0   -0.11    0.38
 -24 -30   0    0.31    0.44
 -54  27   0    0.40    0.44
  27  27   0    0.31    0.27
  27 -54   0    0.38    0.29
 -27 -27   0    0.63    0.49
  54 -27   0    0.36    0.30
 -27 -27   0    0.93    0.48
 -27  54   0    0.86    0.42
 -54  30   0    0.64    0.50
  30  24   0    0.20    0.26
  24 -54   0    0.65    0.33
  54 -30   0   -0.16    0.23
 -30 -24   0    0.77    0.54
 -30 -24   0   -0.65    0.57
 -24  54   0    0.31    0.35
 -54  33   0    0.30    0.33
  21 -54   0   -0.61    0.23
  33  21   0    0.10    0.24
 -33 -21   0   -0.33    0.36
 -21  54   0    0.32    0.39
  54 -33   0    0.04    0.23
  18 -54   0    0.04    0.24
 -54  36   0    0.14    0.42
  36  18   0    0.22    0.23
 -36 -18   0    0.20    0.47
 -18  54   0    0.34    0.34
  54 -36   0   -0.17    0.23
 -54  39   0    0.38    0.38
  39  15   0    0.41    0.23
 -54  39   0    0.67    0.42
  15 -54   0    0.84    0.27
  54 -39   0    0.59    0.25
 -15  54   0   -0.01    0.28
 -39 -15   0    0.92    0.49
  42  12   0    0.20    0.19
 -55  17   0    0.22    0.27
  17  38   0    0.32    0.25
  38 -55   0    0.85    0.23
  17  38   0    0.35    0.24
 -38  55   0    0.57    0.33
  55 -17   0    0.49    0.25
 -55  20   0    0.56    0.40
  20  35   0    0.02    0.17
  35 -55   0   -0.26    0.23
 -35  55   0    0.60    0.37
 -20 -35   0    0.45    0.38
  55 -20   0    0.29    0.26
 -55  23   0    0.86    0.46
  32 -55   0    1.09    0.34
  23  32   0    1.09    0.29
  55 -23   0    1.44    0.33
 -32  55   0    0.70    0.35
 -23 -32   0    1.43    0.56
 -23 -32   0    0.66    0.46
  26  29   0   -0.08    0.19
 -55  26   0    0.08    0.37
  29 -55   0    0.33    0.27
  55 -26   0   -0.15    0.23
 -26 -29   0    0.62    0.47
 -26 -29   0    0.20    0.40
 -29  55   0    0.12    0.34
 -55  29   0    0.01    0.40
  26 -55   0    0.09    0.28
  29  26   0   -0.07    0.22
  55 -29   0    0.00    0.23
 -29 -26   0   -0.91    0.64
 -29 -26   0    0.32    0.45
 -26  55   0   -0.35    0.26
  55 -29   0    0.19    0.40
  23 -55   0    0.50    0.27
 -55  32   0    1.60    0.49
  32  23   0    0.59    0.26
 -23  55   0    0.90    0.39
 -32 -23   0    1.60    0.52
  55 -32   0    1.45    0.35
  35  20   0    0.20    0.24
  20 -55   0   -0.33    0.23
 -55  35   0    0.11    0.33
 -35 -20   0    0.49    0.40
  55 -35   0    0.22    0.22
 -20  55   0    0.44    0.37
  38  17   0    0.11    0.20
 -55  38   0    0.50    0.42
 -55  38   0    0.53    0.35
 -17  55   0    0.82    0.42
  55 -38   0    0.03    0.20
 -38 -17   0    0.25    0.33
  34 -56   0    0.50    0.25
  22  34   0    0.07    0.24
 -56  22   0    0.39    0.35
 -22 -34   0    0.40    0.38
 -22 -34   0    0.60    0.45
 -34  56   0    0.11    0.27
  56 -22   0    0.05    0.22
  25  31   0    0.11    0.41
  31 -56   0   -0.07    0.24
 -56  25   0   -0.39    0.29
 -31  56   0    0.27    0.28
 -25 -31   0    0.35    0.42
  56 -25   0    0.14    0.38
 -25 -31   0   -0.04    0.39
  56 -25   0   -0.49    0.29
 -56  28   0    0.28    0.35
  28  28   0    0.02    0.19
  28 -56   0   -0.08    0.24
  56 -28   0   -0.53    0.33
 -28  56   0    0.06    0.34
  56 -28   0   -0.04    0.20
 -28 -28   0   -0.45    0.26
 -28 -28   0   -0.04    0.37
  25 -56   0   -0.30    0.22
 -56  31   0    0.11    0.38
  31  25   0   -0.45    0.21
  56 -31   0   -0.10    0.37
 -25  56   0   -0.26    0.25
 -31 -25   0    0.31    0.42
 -56  34   0    0.09    0.33
  34  22   0    0.06    0.20
 -22  56   0    1.00    0.40
 -34 -22   0   -0.04    0.31
  56 -34   0    0.17    0.22
   0   1  -1    0.06    0.05
   0   1  -1   -0.07    0.04
   1  -1  -1    0.10    0.05
   1  -1  -1   -0.06    0.05
  -1   1   1   -0.01    0.14
   1   0   1   -0.13    0.18
   0  -1   1    0.09    0.17
  -1   3  -1  117.64    4.73
   3  -2  -1  112.06    4.71
  -3   2   1  111.44    4.69
   2   1   1  113.86    4.93
  -3   2   1  112.75    4.68
   1  -3   1  113.20    4.70
   1  -3   1  117.13    4.93
  -3   2   1  111.80    4.73
   2   1   1  115.00    4.72
  -2   2  -1   -0.07    0.09
   2   0  -1    0.16    0.09
   0   2   1   -0.19    0.18
  -2   0   1    0.00    0.16
  -2   0   1    0.02    0.08
   2  -2   1   -0.20    0.18
   0   2   1    0.05    0.09
   5  -3  -1   75.04    3.35
  -2   5  -1   73.36    3.35
  -5   3   1   77.92    3.33
  -5   3   1   73.38    3.17
   3   2   1   78.17    3.53
   3   2   1   74.99    3.35
   1   2  -1  117.06    4.80
   2  -3  -1  117.16    4.81
  -3   1  -1  118.21    4.83
  -1  -2   1  118.02    4.93
  -2   3   1  116.77    4.79
  -2   3   1  109.85    4.79
  -1  -2   1  117.43    4.78
   3  -1   1  113.43    5.01
  -1  -2   1  115.79    4.79
   3  -1   1  112.01    4.81
   3  -1   1  121.14    4.82
   4  -1  -1   10.36    0.71
   4  -1  -1    9.73    0.61
  -3   4  -1   12.29    0.76
   1   3   1   12.47    0.75
   1   3   1   12.34    0.89
   3  -4   1   12.52    0.92
  -4   1   1   10.64    0.61
  -4   1   1   10.19    0.68
  -3   7  -1    8.51    0.85
   7  -4  -1    7.62    0.78
  -3   7  -1    8.19    0.82
   4   3   1    8.86    0.92
  -7   4   1    9.08    0.91
   4   3   1    8.10    0.90
   4  -4  -1   -0.02    0.20
  -4   0  -1    0.24    0.21
   0   4  -1   -0.08    0.16
   0   4  -1    0.20    0.21
   4   0   1   -0.12    0.24
  -4   4   1    0.00    0.17
   4   0   1    0.21    0.20
  -4   3  -1   11.18    0.75
   3   1  -1   11.24    0.73
  -1   4   1   11.76    0.74
   4  -3   1   11.20    0.88
  -1   4   1   11.94    0.83
   4  -3   1   10.95    0.74
  -3  -1   1   10.81    0.70
   6  -2  -1    0.68    0.32
  -4   6  -1    0.88    0.38
  -6   2   1    0.43    0.33
   2   4   1    0.70    0.36
   2   4   1    0.39    0.30
  -4   9  -1   18.76    1.39
   9  -5  -1   19.10    1.38
  -5  -4  -1   19.38    1.51
  -9   5   1   19.68    1.36
   5   4   1   19.46    1.36
   5   4   1   17.78    1.46
  -9   5   1   16.52    0.89
  -1   6  -1  374.17   14.56
  -1   6  -1  349.90   14.47
  -5  -1  -1  343.36   14.49
   6  -5  -1  357.23   14.48
   5   1   1  356.49   14.57
   5   1   1  356.04   14.46
  -6   5   1  344.18   14.42
   2   3  -1   77.17    3.33
   2   3  -1   66.25    3.25
  -5   2  -1   73.47    3.34
   5  -2   1   77.60    3.46
  -3   5   1   68.07    3.32
  -3   5   1   75.74    3.31
  -2  -3   1   79.70    3.32
   5  -2   1   79.36    3.35
  -5   5  -1   -0.11    0.25
   5   0  -1    0.01    0.26
   0   5   1   -0.27    0.22
  -5   0   1   -0.02    0.23
   5  -5   1   -0.40    0.31
   0   5   1    0.24    0.27
   8  -3  -1   30.50    1.84
  -5   8  -1   31.69    1.85
   3   5   1   33.21    2.01
  -8   3   1   30.95    1.81
   3   5   1   32.80    1.85
  -5  11  -1   14.94    1.33
  11  -6  -1   16.45    1.36
  -6  -5  -1   16.82    1.40
  -5  11  -1   13.56    1.29
 -11   6   1   13.49    0.76
 -11   6   1   14.98    1.29
   6   5   1   12.84    1.23
   6   5   1   14.34    1.40
   8  -6  -1   23.16    1.52
  -2   8  -1   24.21    1.55
  -2   8  -1   25.31    1.59
  -6  -2  -1   23.93    1.59
   6   2   1   24.14    1.70
  -8   6   1   21.05    1.27
   6   2   1   23.60    1.52
  -8   6   1   24.04    1.52
  -6   1  -1  332.83   14.27
   5  -6  -1  352.39   14.28
   1   5  -1  367.12   14.29
  -5   6   1  345.85   14.21
   6  -1   1  359.77   14.29
  -5   6   1  341.82   14.24
   6  -1   1  346.68   14.34
  -6   4  -1    0.66    0.36
   4   2  -1    0.56    0.22
   4   2  -1    1.03    0.36
  -4  -2   1    0.56    0.33
   6  -4   1    0.77    0.41
  -2   6   1    0.82    0.34
  -2   6   1    0.82    0.36
   6  -4   1    1.07    0.38
   7  -1  -1   87.93    3.82
  -6   7  -1   91.49    4.27
   7  -1  -1   92.00    4.26
   1   6   1  101.51    4.48
  -7   1   1   94.99    4.25
   1   6   1   96.21    4.27
  -6  10  -1  406.05   16.49
  10  -4  -1  396.50   16.46
  -6  10  -1  391.86   16.49
   4   6   1  414.58   16.48
   4   6   1  384.97   16.61
 -10   4   1  391.46   16.40
  -6  13  -1  300.83   12.45
  -6  13  -1  278.57   12.76
  13  -7  -1  290.44   12.41
  -7  -6  -1  299.20   12.48
   7   6   1  293.78   12.61
   7   6   1  289.57   12.36
 -13   7   1  285.17   12.33
 -13   7   1  272.85   11.51
  -3  10  -1    3.77    0.74
  -7  -3  -1    4.10    0.79
  10  -7  -1    4.03    0.71
  -3  10  -1    2.98    0.68
 -10   7   1    4.77    0.78
   7   3   1    3.35    0.71
 -10   7   1    3.95    0.53
   7   3   1    4.98    0.84
   0   7  -1    0.29    0.33
   7  -7  -1   -0.01    0.32
  -7   0  -1    0.78    0.48
   0   7  -1    0.06    0.34
  -7   7   1   -0.11    0.37
   7   0   1    0.12    0.37
  -7   7   1    0.12    0.26
   7   0   1   -0.15    0.36
   3   4  -1    9.20    0.82
  -7   3  -1    8.15    0.84
   3   4  -1    8.06    0.72
   7  -3   1    7.97    0.87
  -3  -4   1    8.55    0.92
  -4   7   1    8.92    0.84
   6   1  -1  102.51    4.46
   6   1  -1  100.93    4.38
  -7   6  -1   93.21    4.42
   7  -6   1   98.52    4.52
  -1   7   1   92.40    4.38
   7  -6   1   97.41    4.42
  -1   7   1   98.42    4.57
  -6  -1   1   97.12    4.40
  -7   9  -1  293.12   12.02
  -9   2   1  278.92   11.94
   2   7   1  279.42   12.15
   2   7   1  290.98   11.99
  12  -5  -1  344.72   14.83
  -7  12  -1  372.81   14.90
  -7  12  -1  365.56   14.92
   5   7   1  351.45   15.02
   5   7   1  348.09   14.80
 -12   5   1  332.28   14.74
  -7  15  -1   10.93    1.27
  15  -8  -1   10.36    1.39
  -7  15  -1    8.43    1.26
  -8  -7  -1   10.32    1.39
   8   7   1   10.27    1.47
   8   7   1    9.15    1.27
 -15   8   1    8.91    1.26
  -4  12  -1   11.81    1.24
  -8  -4  -1   12.49    1.32
  -4  12  -1   12.97    1.29
  12  -8  -1    9.18    1.24
   8   4   1   11.88    1.22
 -12   8   1   13.10    1.23
   8   4   1   11.96    1.25
 -12   8   1   11.01    0.92
  -8  -1  -1   15.72    1.32
  -1   9  -1   15.05    1.29
  -1   9  -1   15.25    1.29
   9  -8  -1   17.28    1.33
   8   1   1   14.65    1.25
  -9   8   1   15.34    1.09
   8   1   1   13.59    1.34
  -9   8   1   15.68    1.27
  -8   2  -1   23.64    1.59
   2   6  -1   25.06    1.51
   2   6  -1   24.19    1.54
  -6   8   1   22.47    1.50
   8  -2   1   23.35    1.54
  -6   8   1   24.85    1.49
   8  -2   1   22.63    1.51
   5   3  -1   31.01    1.69
   5   3  -1   31.86    1.83
  -8   5  -1   32.39    1.86
   8  -5   1   31.62    1.84
  -3   8   1   32.28    1.91
   8  -5   1   30.00    1.86
  -5  -3   1   31.40    1.83
  -3   8   1   30.07    1.81
  -8   8  -1   -0.26    0.39
   8   0  -1    0.00    0.42
  -8   0   1   -0.07    0.40
   0   8   1    0.58    0.42
   0   8   1   -0.26    0.38
  -8  11  -1    1.57    0.57
  -8  11  -1    2.14    0.64
  11  -3  -1    1.79    0.65
 -11   3   1    1.07    0.60
   3   8   1    1.56    0.63
   3   8   1    1.97    0.64
  -8  14  -1  167.02    7.53
  -8  14  -1  155.15    7.41
  -6  -8  -1  165.84    7.51
  14  -6  -1  159.04    7.45
   6   8   1  160.42    7.43
   6   8   1  157.54    7.58
 -14   6   1  164.61    7.40
  -8  17  -1   77.24    4.36
  -8  17  -1   77.80    4.37
  -9  -8  -1   77.83    4.41
  17  -9  -1   81.70    4.43
 -17   9   1   75.86    4.26
   9   8   1   74.77    4.26
   9   8   1   83.44    4.53
  14  -9  -1    4.81    1.00
  -5  14  -1    6.34    1.13
  -9  -5  -1    5.72    1.02
  -5  14  -1    6.07    1.04
   9   5   1    6.24    1.03
 -14   9   1    7.72    1.15
   9   5   1    8.10    1.22
  -2  11  -1  189.48    8.48
  -2  11  -1  196.14    8.50
  -9  -2  -1  197.34    8.51
  11  -9  -1  189.61    8.47
 -11   9   1  182.67    8.14
 -11   9   1  192.22    8.41
   9   2   1  198.29    8.48
   9   2   1  188.96    8.40
   8  -9  -1   15.71    1.29
   1   8  -1   16.53    1.28
  -9   1  -1   15.66    1.32
   1   8  -1   16.29    1.29
  -8   9   1   14.36    1.14
   9  -1   1   13.80    1.21
   9  -1   1   13.43    1.23
  -8   9   1   15.64    1.26
   4   5  -1   19.37    1.30
  -9   4  -1   20.39    1.55
   4   5  -1   21.06    1.43
  -5   9   1   16.92    1.32
  -5   9   1   18.50    1.38
   9  -4   1   19.33    1.39
  -4  -5   1   19.49    1.39
   9  -4   1   18.70    1.36
  -9   7  -1  275.35   12.06
   7   2  -1  283.06   11.87
   9  -7   1  293.28   12.29
  -2   9   1  287.14   12.06
  -7  -2   1  282.77   12.03
   9  -7   1  293.12   12.09
  -2   9   1  301.68   12.26
  10  -1  -1  144.74    6.71
  10  -1  -1  148.42    6.08
  -9  10  -1  149.95    6.75
 -10   1   1  146.89    6.70
   1   9   1  150.78    6.73
   1   9   1  156.49    6.93
  -9  13  -1  203.07    8.96
  13  -4  -1  197.07    8.93
 -13   4   1  195.44    8.85
   4   9   1  204.79    8.91
  16  -7  -1    4.16    0.93
  -9  16  -1    3.05    0.87
  -7  -9  -1    3.28    0.86
  -9  16  -1    3.01    0.79
   7   9   1    2.53    0.83
 -16   7   1    2.81    0.84
   7   9   1    3.89    0.98
  -9  19  -1   76.46    4.48
  19 -10  -1   79.94    4.55
  -9  19  -1   85.50    4.64
 -10  -9  -1   79.41    4.61
  10   9   1   78.59    4.75
 -19  10   1   73.67    4.68
  10   9   1   78.29    4.64
 -10  -6  -1   92.01    4.80
  16 -10  -1   86.73    4.72
  -6  16  -1   89.88    4.76
  -6  16  -1   84.80    4.68
  10   6   1   90.53    4.72
 -16  10   1   88.91    4.68
  10   6   1   90.68    4.70
 -10  -3  -1   21.65    1.84
  -3  13  -1   25.53    1.90
  13 -10  -1   24.44    1.87
  -3  13  -1   25.46    1.90
  10   3   1   24.65    1.84
 -13  10   1   22.79    1.54
  10   3   1   21.42    1.71
 -13  10   1   25.15    1.84
 -10   0  -1   -0.49    0.46
  10 -10  -1   -0.32    0.44
   0  10  -1    0.15    0.46
   0  10  -1    0.37    0.44
 -10  10   1    0.13    0.33
  10   0   1   -0.42    0.36
 -10  10   1   -0.10    0.40
  10   0   1   -0.44    0.37
 -10   3  -1    3.90    0.78
   3   7  -1    4.88    0.77
   3   7  -1    3.93    0.70
  -7  10   1    3.34    0.69
  10  -3   1    3.97    0.72
  -7  10   1    4.36    0.75
  10  -3   1    2.69    0.67
   6   4  -1  405.35   16.50
 -10   6  -1  376.90   16.46
   6   4  -1  408.90   16.35
  -4  10   1  404.70   16.59
  -6  -4   1  386.12   16.44
  -4  10   1  386.25   16.45
  10  -6   1  420.80   16.55
 -10   9  -1  147.80    6.62
   9   1  -1  149.47    6.61
  10  -9   1  144.15    6.59
  -1  10   1  147.56    6.58
  -1  10   1  140.69    6.72
  -9  -1   1  145.42    6.57
  12  -2  -1   33.94    2.21
 -10  12  -1   31.47    2.19
   2  10   1   35.73    2.37
 -12   2   1   32.95    2.18
   2  10   1   30.52    2.14
 -10  15  -1    5.80    1.09
  15  -5  -1    5.94    1.04
 -10  15  -1    5.50    1.05
   5  10   1    4.53    1.02
   5  10   1    6.48    1.06
 -15   5   1    5.87    1.06
 -10  18  -1    0.43    0.61
  -8 -10  -1    0.02    0.64
 -10  18  -1    0.39    0.70
  18  -8  -1    0.97    0.75
   8  10   1   -0.14    0.53
   8  10   1    0.52    0.59
 -18   8   1    0.08    0.62
 -10  21  -1    2.55    0.98
 -10  21  -1    3.00    1.00
  21 -11  -1    2.79    0.54
  21 -11  -1    2.11    0.93
 -11 -10  -1    2.60    0.58
 -11 -10  -1    3.87    1.19
 -10  21  -1    3.10    0.57
  11  10   1    3.35    1.06
  11  10   1    2.55    1.01
 -21  11   1    1.54    0.90
  -7  18  -1   48.40    3.24
 -11  -7  -1   46.21    3.26
  -7  18  -1   49.41    3.26
  18 -11  -1   55.71    3.41
  11   7   1   51.14    3.23
  11   7   1   50.80    3.20
 -18  11   1   51.06    3.25
 -11  -4  -1   36.80    2.57
  15 -11  -1   34.85    2.49
  -4  15  -1   37.00    2.55
  -4  15  -1   39.46    2.60
 -15  11   1   37.56    2.19
  11   4   1   36.80    2.49
  11   4   1   36.96    2.44
 -15  11   1   36.65    2.46
  -1  12  -1    7.56    1.14
  12 -11  -1    8.86    1.23
 -11  -1  -1    7.07    1.13
  11   1   1    7.67    1.06
  11   1   1    9.82    1.27
 -12  11   1    9.21    0.97
 -12  11   1    7.81    1.10
   2   9  -1  197.81    8.43
 -11   2  -1  192.99    8.48
   2   9  -1  191.48    8.43
  11  -2   1  184.40    8.48
  -9  11   1  193.60    8.32
  -9  11   1  182.74    8.37
  11  -2   1  191.59    8.44
   5   6  -1   15.84    1.33
 -11   5  -1   15.79    1.36
   5   6  -1   14.81    1.19
  -6  11   1   13.96    1.27
  -5  -6   1   14.55    1.31
  11  -5   1   14.82    1.33
  -6  11   1   13.66    1.29
   8   3  -1    2.05    0.53
   8   3  -1    2.24    0.67
 -11   8  -1    2.16    0.63
  -3  11   1    2.46    0.70
  -3  11   1    2.08    0.63
  -8  -3   1    2.44    0.73
  11  -8   1    1.19    0.58
  11  -8   1    3.47    0.74
  11   0  -1   -0.26    0.46
 -11  11  -1    0.10    0.45
   0  11   1    0.10    0.48
   0  11   1   -0.31    0.43
 -11   0   1   -0.35    0.45
 -11  14  -1   32.78    2.25
 -11  14  -1   31.58    2.24
  14  -3  -1   32.82    2.31
   3  11   1   34.03    2.26
   3  11   1   31.17    2.39
 -14   3   1   31.98    2.25
 -11  17  -1    8.96    1.34
  17  -6  -1   10.67    1.54
 -11  17  -1    9.62    1.37
   6  11   1   10.95    1.54
   6  11   1    9.84    1.58
 -17   6   1    8.42    1.36
 -11  20  -1   44.31    3.10
  -9 -11  -1   44.49    3.41
  20  -9  -1   41.75    3.07
  20  -9  -1   40.58    2.16
 -11  20  -1   42.17    2.20
  -9 -11  -1   42.56    2.24
   9  11   1   45.00    3.06
 -20   9   1   46.56    3.17
   9  11   1   46.11    3.29
 -12 -11  -1   65.69    3.28
  23 -12  -1   62.21    4.33
 -11  23  -1   77.83    4.56
 -12 -11  -1   68.77    4.48
 -11  23  -1   73.95    4.53
  23 -12  -1   68.15    3.23
 -11  23  -1   67.33    3.23
 -23  12   1   68.04    4.36
  12  11   1   68.95    4.34
  12  11   1   66.83    4.33
  11 -23   1   66.11    3.21
  12  11   1   70.42    4.56
  12  11   1   62.19    3.14
  20 -12  -1    0.89    0.83
  -8  20  -1   -0.08    0.29
  20 -12  -1   -0.29    0.29
  -8  20  -1    0.37    0.69
 -12  -8  -1   -0.40    0.83
 -12  -8  -1    0.39    0.38
  12   8   1   -0.70    0.46
 -20  12   1   -0.57    0.76
 -20  12   1    0.32    0.47
  12   8   1   -0.09    0.59
  -5  17  -1  113.04    5.83
  -5  17  -1  115.27    5.84
  17 -12  -1  109.48    5.78
 -12  -5  -1  113.77    5.85
 -17  12   1  113.59    5.73
  12   5   1  117.39    5.70
  12   5   1  113.79    5.76
 -17  12   1  108.62    5.29
  -2  14  -1    0.20    0.48
  14 -12  -1    0.60    0.56
  -2  14  -1    0.20    0.48
 -12  -2  -1    0.13    0.50
 -14  12   1    0.36    0.35
  12   2   1   -0.20    0.49
  12   2   1   -0.04    0.41
 -14  12   1   -0.41    0.42
   1  11  -1   10.45    1.16
 -12   1  -1    8.06    1.22
   1  11  -1    8.76    1.22
  12  -1   1   10.25    1.12
 -11  12   1   10.20    1.05
  12  -1   1    6.62    1.13
 -11  12   1    7.23    1.10
   4   8  -1   13.76    1.22
 -12   4  -1   11.10    1.25
   4   8  -1   10.40    1.19
  -8  12   1   12.41    1.25
  12  -4   1   12.07    1.29
  -8  12   1   11.95    1.19
  -4  -8   1   10.12    1.18
  12  -4   1   10.99    1.20
   7   5  -1  366.57   14.94
   7   5  -1  354.61   14.74
 -12   7  -1  356.64   14.91
  12  -7   1  358.40   14.78
  -7  -5   1  329.02   14.81
  -5  12   1  356.78   14.90
  12  -7   1  353.69   14.90
  -5  12   1  355.69   14.96
  10   2  -1   37.90    2.26
  10   2  -1   33.58    1.99
 -12  10  -1   30.77    2.15
 -10  -2   1   30.23    2.13
  -2  12   1   31.59    2.15
  -2  12   1   35.82    2.35
  12 -10   1   31.06    2.16
 -12  13  -1   23.72    1.89
  13  -1  -1   25.39    1.95
  13  -1  -1   23.32    1.24
   1  12   1   24.60    2.00
   1  12   1   25.37    1.90
 -13   1   1   24.97    1.93
  16  -4  -1    2.78    0.84
 -12  16  -1    2.34    0.74
 -12  16  -1    2.11    0.79
   4  12   1    3.11    0.85
   4  12   1    3.51    0.98
 -16   4   1    2.82    0.90
  -7 -12  -1  168.10    8.48
 -12  19  -1  184.18    8.52
  19  -7  -1  182.27    8.56
 -12  19  -1  172.26    8.49
 -19   7   1  174.28    8.42
   7  12   1  182.19    8.72
   7  12   1  173.15    8.42
 -12  22  -1   15.24    1.12
 -12  22  -1   13.36    1.96
 -10 -12  -1   14.81    1.20
 -12  22  -1   12.80    1.94
  22 -10  -1   13.09    1.06
  22 -10  -1   15.92    2.12
 -10 -12  -1   13.68    2.08
 -22  10   1   13.18    1.93
  10  12   1   14.01    1.00
  10  12   1   14.64    2.09
  10  12   1   12.26    1.84
 -13 -12  -1   28.39    2.94
 -12  25  -1   24.37    2.60
 -13 -12  -1   27.53    1.75
 -12  25  -1   28.27    1.68
  25 -13  -1   27.73    1.67
 -12  25  -1   23.65    2.62
  25 -13  -1   25.57    2.67
  12 -25   1   25.62    1.60
  13  12   1   27.60    1.60
  13  12   1   26.96    2.66
  13  12   1   28.68    2.65
 -25  13   1   25.61    2.03
 -25  13   1   24.89    1.59
 -25  13   1   32.25    2.83
  -9  22  -1   16.79    2.01
  -9  22  -1   14.83    1.10
 -13  -9  -1   11.79    1.92
 -13  -9  -1   13.71    1.17
  22 -13  -1   14.59    2.04
  -9  22  -1   11.54    1.88
  22 -13  -1   12.92    1.06
  13   9   1   13.94    1.01
 -22  13   1   15.88    1.64
  13   9   1   14.45    1.99
 -22  13   1   10.59    1.80
  13   9   1   11.62    1.82
 -13  -6  -1    2.27    0.89
  -6  19  -1    0.83    0.83
 -13  -6  -1    1.45    0.48
  -6  19  -1    1.26    0.72
  -6  19  -1    1.54    0.43
  19 -13  -1    1.70    0.84
  19 -13  -1    1.13    0.39
  13   6   1    2.76    0.90
 -19  13   1    1.34    0.57
 -19  13   1    1.73    0.85
  13   6   1    2.69    0.92
  16 -13  -1   89.35    4.79
  -3  16  -1   84.24    4.76
  -3  16  -1   85.27    4.71
 -13  -3  -1   91.85    4.88
  13   3   1   88.32    4.75
 -16  13   1   90.08    4.73
 -16  13   1   87.80    4.41
  13   3   1   94.27    4.67
   0  13  -1   -0.57    0.39
 -13   0  -1   -0.17    0.50
   0  13  -1    0.03    0.44
  13 -13  -1   -0.14    0.53
  13   0   1   -0.10    0.45
  13   0   1    0.39    0.55
 -13  13   1    0.13    0.37
 -13  13   1   -0.44    0.35
 -13   3  -1   21.76    1.83
   3  10  -1   23.26    1.79
   3  10  -1   24.51    1.87
 -10  13   1   23.97    1.75
  13  -3   1   25.49    1.87
  13  -3   1   23.66    1.67
 -10  13   1   23.41    1.80
   6   7  -1  293.06   12.40
   6   7  -1  295.46   12.50
 -13   6  -1  294.02   12.51
  13  -6   1  294.45   12.31
  13  -6   1  276.44   12.46
  -6  -7   1  286.78   12.46
  -7  13   1  294.75   12.52
  -7  13   1  293.62   12.49
   9   4  -1  197.64    8.60
 -13   9  -1  192.96    8.79
   9   4  -1  192.77    8.77
  -4  13   1  208.15    8.97
  -4  13   1  193.92    8.75
  -9  -4   1  199.46    8.78
  13  -9   1  196.85    8.79
  13  -9   1  192.30    8.61
  12   1  -1   24.56    1.91
 -13  12  -1   26.67    1.97
 -12  -1   1   23.87    1.94
  -1  13   1   23.31    1.88
  -1  13   1   25.81    2.07
 -13  15  -1   67.07    3.74
 -13  15  -1   62.81    3.65
  15  -2  -1   68.47    3.80
   2  13   1   63.43    3.66
 -15   2   1   63.88    3.71
   2  13   1   59.22    3.75
 -13  18  -1  109.16    5.59
 -13  18  -1  104.54    5.56
  18  -5  -1  108.21    5.64
   5  13   1  106.17    5.79
   5  13   1  105.76    5.80
 -18   5   1   98.33    5.75
 -13  21  -1   35.99    1.97
  -8 -13  -1   34.93    3.00
  21  -8  -1   36.51    2.00
 -13  21  -1   33.59    2.85
  21  -8  -1   38.80    2.98
  -8 -13  -1   33.60    1.97
 -13  21  -1   39.27    2.91
   8  13   1   38.26    3.08
   8  13   1   38.93    2.90
 -21   8   1   36.77    2.90
 -13  24  -1  156.88    6.66
 -13  24  -1  158.32    8.07
  24 -11  -1  150.43    7.98
 -11 -13  -1  157.21    8.19
 -13  24  -1  156.14    8.00
  24 -11  -1  150.07    6.60
 -11 -13  -1  151.06    6.68
 -24  11   1  152.91    7.93
  11  13   1  155.84    8.19
  13 -24   1  147.64    6.56
  11  13   1  152.05    6.75
  11  13   1  151.01    7.91
 -13  27  -1    4.57    1.48
 -13  27  -1    3.00    0.64
 -13  27  -1    2.39    1.10
  27 -14  -1    1.75    0.53
 -14 -13  -1    3.11    0.68
 -14 -13  -1    1.81    0.65
  27 -14  -1    1.56    1.01
 -14 -13  -1    3.98    1.33
  27 -14  -1    3.20    0.64
 -27  14   1    2.43    0.88
 -27  14   1    3.74    1.15
 -27  14   1    2.37    0.59
  13 -27   1    3.66    0.68
  14  13   1    1.99    1.04
  14  13   1    2.60    1.22
 -10  24  -1   18.42    2.23
 -10  24  -1   15.62    2.22
 -10  24  -1   17.21    1.27
 -14 -10  -1   15.08    2.27
  24 -14  -1   17.09    2.36
 -14 -10  -1   17.22    1.35
  24 -14  -1   18.04    1.26
  14  10   1   18.14    2.11
 -24  14   1   14.61    2.12
 -24  14   1   19.81    1.72
  14  10   1   17.04    2.32
  10 -24   1   17.09    1.25
 -14  -7  -1   49.65    2.58
  -7  21  -1   50.98    3.57
  21 -14  -1   53.65    3.58
 -14  -7  -1   50.74    3.61
  -7  21  -1   53.41    3.57
 -21  14   1   50.30    3.51
  14   7   1   45.59    3.31
  14   7   1   50.51    3.49
 -14  -4  -1   22.59    2.13
  -4  18  -1   21.80    2.02
  -4  18  -1   23.30    2.08
  18 -14  -1   20.39    2.00
 -18  14   1   20.66    1.68
  14   4   1   20.34    1.87
  -1  15  -1   20.53    1.89
  15 -14  -1   19.83    1.91
 -14  -1  -1   23.18    2.02
  -1  15  -1   24.62    2.00
  14   1   1   21.98    1.91
 -15  14   1   24.59    1.77
 -15  14   1   22.44    1.88
  14   1   1   22.21    1.78
 -14   2  -1    0.44    0.55
   2  12  -1   -0.34    0.43
   2  12  -1    0.33    0.33
  14  -2   1    0.56    0.58
 -12  14   1    0.49    0.57
  14  -2   1   -0.24    0.39
 -12  14   1   -0.21    0.44
   5   9  -1    6.74    1.12
   5   9  -1    6.41    1.01
 -14   5  -1    7.39    1.16
  -5  -9   1    5.31    1.04
  14  -5   1    6.52    1.08
  -9  14   1    7.82    1.08
  -9  14   1    7.20    1.16
  14  -5   1    8.57    1.09
   8   6  -1  165.25    7.42
 -14   8  -1  167.24    7.60
   8   6  -1  162.94    7.55
  14  -8   1  161.42    7.54
  14  -8   1  166.14    7.35
  -8  -6   1  161.90    7.52
  -6  14   1  163.67    7.54
 -14  11  -1   32.62    2.28
  11   3  -1   29.84    2.20
  11   3  -1   31.86    2.07
  14 -11   1   33.10    2.25
  -3  14   1   31.66    2.23
  -3  14   1   32.49    2.35
 -11  -3   1   31.31    2.23
  14   0  -1   -0.14    0.29
  14   0  -1   -0.08    0.46
 -14  14  -1   -0.43    0.50
   0  14   1   -0.49    0.37
 -14   0   1    0.31    0.64
   0  14   1   -0.49    0.43
 -14  17  -1   77.99    4.46
  17  -3  -1   83.03    4.56
 -14  17  -1   75.86    4.35
   3  14   1   78.83    4.62
 -17   3   1   78.67    4.42
   3  14   1   78.44    4.39
 -14  20  -1   15.98    1.12
 -14  20  -1   17.18    1.96
  -6 -14  -1   14.61    1.14
  20  -6  -1   13.17    1.03
 -14  20  -1   15.60    1.78
   6  14   1   16.32    1.78
 -20   6   1   13.30    1.88
   6  14   1   12.75    1.93
 -14  23  -1    6.77    0.84
  -9 -14  -1    5.90    0.87
 -14  23  -1    5.07    1.41
 -14  23  -1    5.71    1.38
  -9 -14  -1    4.13    1.24
  23  -9  -1    6.57    0.77
  23  -9  -1    4.42    1.33
  14 -23   1    4.78    0.70
   9  14   1    7.02    1.54
   9  14   1    5.10    1.29
 -23   9   1    6.30    1.40
   9  14   1    5.81    0.67
  26 -12  -1   23.89    1.55
 -14  26  -1   21.99    2.54
 -14  26  -1   26.62    1.62
  26 -12  -1   26.51    2.67
 -12 -14  -1   18.75    2.63
 -14  26  -1   27.00    2.69
 -12 -14  -1   23.88    1.63
  12  14   1   23.69    2.49
  12  14   1   23.85    1.49
 -26  12   1   22.91    1.50
 -26  12   1   24.70    2.53
  12  14   1   21.58    2.56
  12  14   1   25.06    2.67
  14 -26   1   23.63    1.50
 -14  29  -1   60.07    4.41
 -15 -14  -1   57.68    3.02
 -15 -14  -1   52.91    4.39
  29 -15  -1   58.13    4.32
 -14  29  -1   62.38    4.49
 -15 -14  -1   47.34    3.47
  29 -15  -1   56.37    3.12
  14 -29   1   61.35    2.99
  15  14   1   55.31    3.00
 -29  15   1   63.53    4.51
 -29  15   1   57.99    3.00
  15  14   1   56.37    4.28
  15  14   1   53.03    2.81
  14 -29   1   55.59    2.84
 -29  15   1   55.54    2.83
  15  14   1   55.06    4.20
 -11  26  -1    1.60    0.89
  26 -15  -1    1.33    0.53
 -15 -11  -1    0.96    1.10
 -11  26  -1    1.71    0.50
 -15 -11  -1    1.76    0.61
 -11  26  -1    1.17    1.02
  26 -15  -1    0.90    0.86
  15  11   1    1.32    0.47
 -26  15   1    1.19    0.78
 -26  15   1    0.88    0.46
  11 -26   1    1.86    0.59
  15  11   1    1.75    0.96
  15  11   1    1.81    1.05
 -26  15   1    2.62    0.80
 -15  -8  -1    8.32    1.74
  23 -15  -1    8.11    1.64
  -8  23  -1    6.88    1.55
  -8  23  -1    9.54    0.91
 -15  -8  -1   10.01    1.01
  -8  23  -1    8.67    1.68
  23 -15  -1    9.49    0.91
  15   8   1    8.45    1.51
 -23  15   1    9.92    1.76
  15   8   1    9.05    1.62
   8 -23   1    7.93    0.88
  15   8   1    8.78    0.82
 -23  15   1    9.39    1.36
  -5  20  -1    2.53    0.53
  20 -15  -1    2.22    0.50
 -15  -5  -1    1.68    0.94
  20 -15  -1    1.30    0.88
  -5  20  -1    1.63    0.88
  -5  20  -1    1.60    0.89
 -15  -5  -1    2.10    0.58
 -20  15   1    1.32    0.93
 -20  15   1    1.72    0.68
  15   5   1    1.96    1.00
  15   5   1    2.33    0.91
  17 -15  -1    1.84    0.85
  -2  17  -1    2.34    0.89
  -2  17  -1    2.05    0.85
 -15  -2  -1    1.32    0.78
  15   2   1    0.84    0.70
 -17  15   1    1.86    0.85
  15   2   1    1.90    0.74
 -17  15   1    1.85    0.80
 -15   1  -1   21.74    1.98
   1  14  -1   22.34    1.89
   1  14  -1   22.43    1.95
 -14  15   1   21.78    1.88
  15  -1   1   21.80    1.72
 -14  15   1   23.31    1.80
  15  -1   1   23.47    1.97
 -15   4  -1   34.55    2.47
   4  11  -1   36.43    2.45
   4  11  -1   31.91    2.37
  15  -4   1   39.07    2.31
  15  -4   1   37.37    2.48
 -11  15   1   37.47    2.50
 -11  15   1   33.07    2.60
   7   8  -1   11.08    1.20
   7   8  -1   11.34    1.30
 -15   7  -1    9.85    1.35
  15  -7   1   11.73    1.31
  15  -7   1    9.80    1.08
  -7  -8   1    9.87    1.33
  -8  15   1   11.56    1.32
  -8  15   1    9.01    1.28
  10   5  -1    4.82    0.95
 -15  10  -1    5.45    1.05
  10   5  -1    5.16    0.86
  -5  15   1    5.72    1.10
  -5  15   1    6.45    1.09
  15 -10   1    3.72    0.92
 -10  -5   1    4.98    1.02
 -15  13  -1   61.70    3.71
  13   2  -1   67.87    3.81
 -13  -2   1   66.56    3.80
  -2  15   1   70.37    3.97
  15 -13   1   64.38    3.72
  -2  15   1   62.31    3.67
 -15  16  -1   66.33    3.90
 -15  16  -1   68.52    4.04
  16  -1  -1   67.57    4.04
  16  -1  -1   70.12    3.04
 -16   1   1   69.34    4.03
   1  15   1   70.44    4.00
   1  15   1   69.23    4.16
 -15  19  -1    0.91    0.71
  19  -4  -1   -0.15    0.61
 -15  19  -1    0.25    0.40
  19  -4  -1    1.43    0.45
  -4 -15  -1    0.91    0.44
   4  15   1    1.65    0.87
 -19   4   1    1.49    0.92
   4  15   1    1.25    0.70
  -7 -15  -1   78.50    4.93
 -15  22  -1   80.78    4.87
  -7 -15  -1   77.06    3.69
  22  -7  -1   77.26    3.65
  22  -7  -1   77.10    4.81
 -15  22  -1   81.70    4.79
 -15  22  -1   81.37    3.69
   7  15   1   71.11    3.56
  15 -22   1   78.59    3.94
 -22   7   1   86.80    4.90
   7  15   1   83.07    5.02
   7  15   1   80.11    4.79
 -10 -15  -1  147.36    6.47
 -15  25  -1  140.53    6.39
 -10 -15  -1  149.46    8.03
 -15  25  -1  146.69    7.81
  25 -10  -1  150.47    6.42
  25 -10  -1  142.38    7.86
 -15  25  -1  143.63    7.86
  10  15   1  147.30    8.58
  10  15   1  148.20    6.33
  10  15   1  158.14    7.90
 -25  10   1  150.00    7.87
 -25  10   1  138.96    6.30
  28 -13  -1    0.01    0.40
 -15  28  -1   -0.42    0.34
 -15  28  -1    1.17    0.90
 -13 -15  -1    0.89    0.53
 -13 -15  -1    0.34    0.91
 -15  28  -1    0.59    0.98
  28 -13  -1   -0.19    0.38
  28 -13  -1    1.07    0.89
 -13 -15  -1    0.33    0.50
  15 -28   1   -0.69    0.36
 -28  13   1   -0.15    0.65
  13  15   1   -0.32    0.31
  13  15   1    0.28    0.83
  13  15   1   -0.45    0.37
  15 -28   1   -0.08    0.37
 -28  13   1    0.02    0.94
  13  15   1   -0.38    0.91
 -28  13   1   -0.58    0.44
  31 -16  -1   -0.05    0.87
 -16 -15  -1    0.59    0.51
 -15  31  -1   -0.23    0.48
 -15  31  -1    0.25    0.40
  31 -16  -1   -0.30    0.29
 -15  31  -1   -0.12    0.90
 -15  31  -1    0.54    0.89
 -16 -15  -1   -1.60    1.00
  31 -16  -1    0.18    0.38
 -16 -15  -1   -0.44    0.37
  16  15   1    0.08    0.36
  15 -31   1    0.52    0.38
  16  15   1    0.57    0.84
 -31  16   1   -0.01    0.55
 -31  16   1    2.29    1.33
 -31  16   1    0.22    0.94
 -31  16   1   -0.20    0.36
  16  15   1    0.11    0.44
  16  15   1    0.04    1.01
  15 -31   1   -0.59    0.47
 -16 -12  -1   15.00    1.26
 -16 -12  -1   16.81    1.36
  28 -16  -1   15.68    1.23
  28 -16  -1   14.58    1.18
 -12  28  -1   13.44    2.12
  28 -16  -1   10.14    2.06
 -12  28  -1   13.28    2.17
 -16 -12  -1   13.15    2.31
 -12  28  -1   16.15    1.23
  12 -28   1   14.19    1.19
 -28  16   1   10.96    1.23
  12 -28   1   14.76    1.20
  16  12   1   13.47    1.19
  16  12   1   16.12    1.17
  16  12   1   15.68    2.33
 -28  16   1   15.63    2.38
  16  12   1   14.06    2.30
 -28  16   1   12.94    1.19
  -9  25  -1    0.10    0.71
  25 -16  -1   -0.20    0.94
  -9  25  -1    0.54    0.39
  25 -16  -1    0.84    0.45
 -16  -9  -1   -0.45    0.81
 -16  -9  -1    0.10    0.49
  -9  25  -1    0.72    0.83
  16   9   1    0.52    0.35
   9 -25   1    0.11    0.41
  16   9   1   -0.47    0.65
 -25  16   1   -0.35    0.81
  16   9   1    0.38    0.80
 -25  16   1   -0.26    0.36
 -25  16   1    0.31    0.55
  -6  22  -1   71.16    4.49
 -16  -6  -1   70.69    4.52
  -6  22  -1   74.05    3.33
  22 -16  -1   67.50    3.29
  -6  22  -1   70.74    4.48
 -16  -6  -1   70.07    3.37
  22 -16  -1   64.08    4.34
  16   6   1   66.98    4.19
  16   6   1   66.17    4.36
 -22  16   1   65.98    3.87
 -22  16   1   75.89    4.49
  16   6   1   69.38    3.25
  19 -16  -1   75.07    3.59
  -3  19  -1   85.87    4.73
 -16  -3  -1   76.40    3.62
 -16  -3  -1   88.84    4.89
  -3  19  -1   76.15    4.60
  -3  19  -1   76.81    3.58
 -19  16   1   77.37    4.56
  16   3   1   75.08    4.31
  16   3   1   79.36    4.65
 -19  16   1   77.97    4.23
   0  16  -1    0.20    0.63
   0  16  -1   -0.19    0.52
 -16   0  -1   -0.51    0.58
 -16  16   1   -0.32    0.45
  16   0   1    0.72    0.64
 -16  16   1   -0.44    0.50
  16   0   1    0.00    0.45
 -16   3  -1   91.55    4.93
   3  13  -1   91.68    4.85
   3  13  -1   94.40    4.86
  16  -3   1   85.49    4.78
 -13  16   1   90.95    4.69
  16  -3   1   87.55    4.49
 -13  16   1   91.02    4.78
   6  10  -1   95.95    4.79
 -16   6  -1   95.45    4.88
   6  10  -1   90.54    4.80
  16  -6   1   86.75    4.47
 -10  16   1   99.16    4.89
 -10  16   1   93.31    4.81
  -6 -10   1   87.05    4.79
  16  -6   1   88.06    4.81
 -16   9  -1    2.96    0.82
   9   7  -1    2.41    0.78
   9   7  -1    3.28    0.80
  -7  16   1    3.06    0.86
  16  -9   1    3.33    0.75
  -7  16   1    3.59    0.92
  16  -9   1    3.22    0.93
  -9  -7   1    2.95    0.90
  12   4  -1    2.80    0.71
  12   4  -1    3.10    0.88
 -16  12  -1    2.51    0.84
 -12  -4   1    3.36    0.95
  16 -12   1    3.21    0.85
  -4  16   1    2.49    0.82
  -4  16   1    2.20    0.85
 -16  15  -1   71.74    4.11
  15   1  -1   66.75    3.32
  15   1  -1   70.90    4.09
 -15  -1   1   67.05    4.01
  -1  16   1   68.94    4.00
  -1  16   1   75.49    4.30
 -16  18  -1    7.22    1.53
  -2 -16  -1    6.57    0.80
  18  -2  -1    7.56    0.74
 -16  18  -1    7.00    0.79
 -16  18  -1    7.38    1.30
  18  -2  -1    7.22    1.44
   2  16   1    7.04    1.45
   2  16   1    8.27    1.43
 -18   2   1    7.55    1.48
  -5 -16  -1    1.33    0.55
  21  -5  -1    1.26    0.93
 -16  21  -1    2.91    0.58
 -16  21  -1    1.84    1.01
  21  -5  -1    1.55    0.49
 -16  21  -1    1.28    0.87
 -21   5   1    1.73    1.03
   5  16   1    0.99    0.82
   5  16   1    1.11    0.40
   5  16   1    1.36    0.92
  24  -8  -1   36.12    3.20
  -8 -16  -1   34.57    3.29
 -16  24  -1   43.33    3.34
 -16  24  -1   40.90    3.34
 -16  24  -1   40.77    2.22
  24  -8  -1   38.27    2.15
  -8 -16  -1   41.77    2.28
   8  16   1   49.20    3.61
 -24   8   1   41.80    3.36
   8  16   1   43.09    3.32
  16 -24   1   39.68    2.14
 -11 -16  -1   72.42    4.98
  27 -11  -1   69.92    4.78
 -11 -16  -1   70.66    3.47
 -16  27  -1   69.61    3.38
  27 -11  -1   67.55    3.35
 -11 -16  -1   60.92    3.35
 -16  27  -1   78.03    4.96
  27 -11  -1   60.23    3.30
 -16  27  -1   77.86    4.90
  11  16   1   71.23    3.30
 -27  11   1   69.91    3.34
  16 -27   1   68.18    3.49
  11  16   1   71.67    4.95
  16 -27   1   68.76    3.30
  11  16   1   67.52    4.65
 -27  11   1   70.93    4.75
  30 -14  -1   16.49    1.32
 -14 -16  -1   17.72    1.41
 -16  30  -1   15.92    2.50
  30 -14  -1   20.41    2.81
 -16  30  -1   15.85    2.68
 -14 -16  -1   11.54    2.29
 -16  30  -1   19.10    1.38
  30 -14  -1   18.94    1.39
 -16  30  -1   16.08    1.41
 -14 -16  -1   17.36    1.46
 -30  14   1   18.70    1.38
  14  16   1   17.09    2.58
  16 -30   1   16.83    1.32
  14  16   1   17.60    2.63
  16 -30   1   19.07    1.38
  14  16   1   18.66    1.32
  14  16   1   18.89    1.50
 -30  14   1   17.06    2.61
 -30  14   1   18.18    1.41
 -17 -16  -1    9.73    1.25
 -16  33  -1    7.20    1.98
 -16  33  -1    9.51    1.04
 -16  33  -1    9.58    1.29
  33 -17  -1    9.04    1.03
 -17 -16  -1    7.21    2.00
  33 -17  -1    9.53    1.04
 -16  33  -1    7.92    1.91
  33 -17  -1    8.24    2.05
 -17 -16  -1    8.83    1.13
 -33  17   1    8.78    1.20
  17  16   1    9.58    0.96
 -33  17   1    9.14    1.99
  16 -33   1    8.82    1.09
  17  16   1    9.65    1.26
  17  16   1    5.81    1.73
  17  16   1    4.86    1.89
  30 -17  -1    5.09    1.50
 -13  30  -1    9.80    1.99
 -13  30  -1    6.53    1.03
  30 -17  -1    7.00    0.97
 -17 -13  -1    4.44    1.73
 -13  30  -1    6.28    1.63
 -13  30  -1    8.20    0.93
  30 -17  -1    8.03    0.93
 -17 -13  -1    6.31    0.96
 -17 -13  -1    8.67    0.96
  13 -30   1    8.78    0.91
  17  13   1    7.70    1.90
  13 -30   1    7.58    0.97
 -30  17   1    8.05    1.06
  17  13   1    8.37    0.87
 -30  17   1    5.68    0.79
  17  13   1    7.36    1.75
 -30  17   1    5.41    1.60
  17  13   1    8.69    1.11
 -17 -10  -1   31.75    3.09
 -17 -10  -1   30.18    1.98
  27 -17  -1   34.15    1.95
 -10  27  -1   31.77    1.91
 -10  27  -1   32.79    3.09
  27 -17  -1   33.02    3.08
 -10  27  -1   32.41    3.02
  27 -17  -1   29.93    1.87
 -17 -10  -1   31.56    1.98
  17  10   1   38.09    3.24
 -27  17   1   34.62    2.65
  10 -27   1   34.07    1.91
  10 -27   1   30.10    1.88
  17  10   1   34.26    1.87
  17  10   1   32.17    2.93
 -27  17   1   29.34    2.93
 -27  17   1   30.59    2.45
  24 -17  -1   58.35    2.81
 -17  -7  -1   56.98    2.85
  -7  24  -1   56.95    4.26
  24 -17  -1   53.43    3.94
  -7  24  -1   55.98    4.00
 -17  -7  -1   53.47    4.02
  -7  24  -1   54.68    2.77
  17   7   1   54.35    2.70
 -24  17   1   57.62    3.47
   7 -24   1   54.60    2.74
 -24  17   1   52.77    2.70
 -24  17   1   51.80    3.82
  17   7   1   52.94    3.92
  -4  21  -1    9.80    1.69
 -17  -4  -1   12.05    1.96
  21 -17  -1   13.38    1.07
 -17  -4  -1   14.03    1.16
  -4  21  -1   13.78    1.05
  -4  21  -1   13.54    2.01
  21 -17  -1   13.73    2.03
 -21  17   1   11.99    1.88
  17   4   1   14.72    1.85
 -21  17   1   15.17    1.57
  17   4   1   12.57    1.90
  17   4   1   13.74    1.04
 -17  -1  -1   53.95    2.76
  -1  18  -1   52.35    2.70
  18 -17  -1   54.72    2.74
 -17  -1  -1   58.79    3.88
  -1  18  -1   63.07    3.82
 -18  17   1   59.39    3.42
  17   1   1   63.13    3.83
 -18  17   1   56.12    3.65
  17   1   1   57.42    3.43
   2  15  -1    1.51    0.76
 -17   2  -1    0.97    0.69
   2  15  -1    1.22    0.78
  17  -2   1    0.92    0.73
  17  -2   1    1.41    0.65
 -15  17   1    1.55    0.92
 -15  17   1    1.39    0.67
   5  12  -1  114.70    5.88
   5  12  -1  108.71    5.81
 -17   5  -1  115.28    5.97
  -5 -12   1  117.60    5.90
  17  -5   1  119.16    5.55
 -12  17   1  113.69    5.85
  17  -5   1  119.16    5.94
 -12  17   1  118.94    5.86
 -17   8  -1   74.03    4.30
   8   9  -1   79.52    4.33
   8   9  -1   80.25    4.25
  -8  -9   1   75.61    4.29
  17  -8   1   80.43    4.34
  17  -8   1   76.73    3.97
  -9  17   1   78.53    4.33
  -9  17   1   76.45    4.28
 -17  11  -1    7.73    1.33
  11   6  -1    9.76    1.22
  11   6  -1    9.96    1.48
  -6  17   1   12.45    1.48
 -11  -6   1   11.81    1.57
  -6  17   1    8.21    1.38
  17 -11   1    9.28    1.43
 -17  14  -1   72.90    4.32
  14   3  -1   76.25    4.38
  17 -14   1   75.06    4.32
  -3  17   1   78.86    4.51
  -3  17   1   80.06    4.37
 -14  -3   1   77.29    4.39
 -17  17  -1    0.18    0.83
  17   0  -1    0.58    0.33
 -17  17  -1   -0.54    0.42
  17   0  -1    0.26    0.74
 -17  17  -1    0.45    0.36
   0 -17  -1   -0.53    0.30
  17   0  -1   -0.21    0.35
   0  17   1   -0.13    0.60
 -17   0   1   -1.35    0.57
   0  17   1   -0.03    0.50
 -17  20  -1   81.19    4.83
  20  -3  -1   69.29    4.24
  20  -3  -1   83.92    4.90
 -17  20  -1   87.02    4.83
   3  17   1   88.74    5.11
 -20   3   1   81.82    4.83
   3  17   1   74.33    4.64
  -6 -17  -1  234.11   11.57
  23  -6  -1  239.21   10.13
  23  -6  -1  259.44   11.73
 -17  23  -1  234.63   11.41
 -17  23  -1  233.37   11.52
 -17  23  -1  231.81   10.13
  -6 -17  -1  245.44   10.19
 -23   6   1  261.53   11.67
  17 -23   1  242.10   10.10
   6  17   1  253.78   11.94
   6  17   1  239.25   10.06
   6  17   1  238.70   11.47
  -9 -17  -1   18.39    2.62
  -9 -17  -1   21.98    1.54
 -17  26  -1   20.99    2.35
 -17  26  -1   23.43    2.56
  26  -9  -1   22.46    2.53
 -17  26  -1   19.18    1.40
  26  -9  -1   20.75    1.42
   9  17   1   15.02    2.40
 -26   9   1   22.91    2.49
   9  17   1   22.71    2.42
 -26   9   1   19.99    1.38
   9  17   1   20.95    1.35
  17 -26   1   20.74    1.39
 -17  29  -1   72.37    4.86
  29 -12  -1   71.91    4.95
 -17  29  -1   63.57    4.70
  29 -12  -1   61.42    3.85
  29 -12  -1   65.82    3.27
 -12 -17  -1   62.10    3.35
 -12 -17  -1   66.61    3.35
 -12 -17  -1   67.62    4.95
  12  17   1   64.23    3.16
  12  17   1   66.52    4.93
 -29  12   1   58.94    3.46
 -29  12   1   66.75    4.78
  12  17   1   62.24    4.59
  17 -29   1   66.06    3.18
 -29  12   1   61.98    3.18
  12  17   1   68.41    4.74
  12  17   1   63.73    3.34
 -15 -17  -1    1.05    0.56
  32 -15  -1    1.77    0.56
  32 -15  -1    2.15    1.28
 -17  32  -1    1.38    0.60
  32 -15  -1    1.56    0.57
 -17  32  -1    2.88    1.22
 -15 -17  -1    1.26    0.62
 -17  32  -1    1.25    0.50
  15  17   1    2.41    0.69
  17 -32   1    1.94    0.57
  15  17   1    0.62    0.45
 -32  15   1    1.74    1.42
 -32  15   1    2.39    0.66
  15  17   1   -0.13    0.85
  15  17   1    0.35    1.11
  17 -32   1    1.31    0.48
  35 -18  -1    1.52    1.45
 -18 -17  -1    1.54    1.58
 -17  35  -1    4.56    0.97
 -17  35  -1    2.61    0.68
 -18 -17  -1    3.89    0.86
  35 -18  -1    4.71    0.88
 -17  35  -1    3.48    1.49
 -18 -17  -1    3.59    0.85
  35 -18  -1    2.49    0.68
 -17  35  -1    2.90    1.51
  18  17   1    3.79    0.89
  17 -35   1    3.18    0.77
 -35  18   1    3.22    1.44
  18  17   1    5.50    1.61
 -35  18   1    3.69    0.88
  32 -18  -1   16.62    1.34
 -18 -14  -1   17.40    1.45
 -14  32  -1   18.20    1.36
 -14  32  -1   15.10    1.38
  32 -18  -1   14.46    1.30
 -18 -14  -1   17.22    1.44
 -14  32  -1   16.01    2.56
  32 -18  -1   14.91    2.62
 -32  18   1   16.03    1.36
  18  14   1   17.08    1.27
  18  14   1   16.66    2.55
  18  14   1   16.74    1.38
  14 -32   1   15.82    1.32
 -32  18   1   12.88    2.69
  18  14   1   13.44    2.42
  29 -18  -1    1.59    0.50
 -11  29  -1    0.00    0.67
 -18 -11  -1    0.47    0.51
 -11  29  -1    1.13    0.53
  29 -18  -1    0.93    0.48
  29 -18  -1   -0.17    0.87
 -11  29  -1    0.74    0.85
 -18 -11  -1    0.62    0.50
 -18 -11  -1    0.06    1.08
  18  11   1    1.44    1.02
 -29  18   1    0.42    0.66
  11 -29   1    0.55    0.46
 -29  18   1    0.19    0.79
  18  11   1   -0.07    0.42
  18  11   1    0.18    0.80
 -29  18   1   -0.24    0.85
 -29  18   1    0.18    0.46
 -18  -8  -1   70.17    4.79
 -18  -8  -1   68.49    3.39
  -8  26  -1   67.28    3.31
  -8  26  -1   61.25    4.47
  26 -18  -1   67.33    3.32
  -8  26  -1   69.81    4.68
  26 -18  -1   68.72    4.64
 -26  18   1   67.71    4.60
 -26  18   1   67.14    4.03
  18   8   1   66.22    3.23
   8 -26   1   67.65    3.26
  18   8   1   64.41    4.34
  18   8   1   71.64    4.70
  -5  23  -1    0.94    0.86
  23 -18  -1   -0.51    0.34
 -18  -5  -1    0.07    0.48
 -18  -5  -1   -0.09    0.89
  -5  23  -1    0.20    0.75
  23 -18  -1    0.48    0.92
  -5  23  -1   -0.11    0.33
  18   5   1   -0.54    0.72
   5 -23   1   -0.06    0.40
 -23  18   1    0.23    0.89
 -23  18   1    0.00    0.37
 -23  18   1   -0.22    0.62
  18   5   1   -0.36    0.82
 -18  -2  -1    0.16    0.45
  -2  20  -1    0.01    0.75
  -2  20  -1    0.35    0.34
 -18  -2  -1   -0.53    0.73
  -2  20  -1   -0.44    0.71
  20 -18  -1   -0.10    0.36
 -20  18   1    0.33    0.64
  18   2   1    0.81    0.77
  18   2   1   -0.08    0.29
  18   2   1   -0.41    0.67
 -20  18   1   -0.11    0.61
 -18   1  -1   56.24    3.78
  17 -18  -1   55.78    2.74
   1  17  -1   54.29    2.69
   1  17  -1   56.18    3.66
 -18   1  -1   53.69    2.73
 -17  18   1   58.21    3.46
 -17  18   1   57.89    3.68
  18  -1   1   58.79    3.74
  18  -1   1   58.20    3.35
   4  14  -1   23.45    2.10
   4  14  -1   21.62    2.00
 -18   4  -1   20.97    2.08
 -14  18   1   22.69    1.98
  18  -4   1   20.18    1.73
   7  11  -1   55.01    3.38
 -18   7  -1   50.28    3.31
   7  11  -1   51.50    3.24
  18  -7   1   51.49    2.96
  18  -7   1   51.02    3.30
  -7 -11   1   52.43    3.38
 -11  18   1   53.61    3.34
 -11  18   1   49.29    3.24
  10   8  -1    0.65    0.57
 -18  10  -1    0.69    0.70
  10   8  -1    0.45    0.69
 -10  -8   1    0.14    0.68
  18 -10   1    0.28    0.62
  -8  18   1    0.48    0.65
  -8  18   1   -0.14    0.62
  13   5  -1  102.77    5.32
 -18  13  -1  107.82    5.62
  13   5  -1  107.29    5.60
  -5  18   1   98.74    5.71
  18 -13   1  104.56    5.85
  -5  18   1  107.28    5.69
 -13  -5   1  106.90    5.87
 -18  16  -1    6.11    0.72
   2 -18  -1    6.25    0.74
  16   2  -1    7.41    1.41
  16   2  -1    6.70    0.69
 -16  -2   1    6.09    1.39
  -2  18   1    5.73    1.32
  -2  18   1    6.42    1.18
  19  -1  -1   24.02    2.32
  -1 -18  -1   21.97    1.54
 -18  19  -1   24.78    2.33
 -18  19  -1   21.81    1.52
 -18  19  -1   20.99    2.11
   1  18   1   22.60    2.36
 -19   1   1   20.66    2.25
   1  18   1   21.46    2.17
  -4 -18  -1    7.48    0.98
 -18  22  -1    8.50    1.57
  22  -4  -1    8.12    1.62
 -18  22  -1    9.09    0.94
  22  -4  -1    7.86    0.85
 -18  22  -1    5.80    1.33
   4  18   1    8.21    1.51
 -22   4   1    7.90    1.58
   4  18   1    8.68    0.79
   4  18   1    6.92    1.57
  -7 -18  -1    1.10    0.53
  25  -7  -1    1.15    1.02
 -18  25  -1    1.55    0.49
  25  -7  -1    1.10    0.40
 -18  25  -1    1.66    1.10
  -7 -18  -1    0.52    0.86
 -18  25  -1    2.18    0.94
 -25   7   1    1.48    0.49
   7  18   1    2.07    1.09
   7  18   1    1.54    0.43
 -25   7   1    2.09    0.93
  18 -25   1    1.77    0.49
   7  18   1    1.88    1.04
 -10 -18  -1   51.03    2.84
  28 -10  -1   56.33    2.81
 -18  28  -1   53.20    4.22
 -10 -18  -1   58.94    4.46
 -10 -18  -1   54.02    2.84
  28 -10  -1   49.80    4.08
 -18  28  -1   55.24    2.82
  28 -10  -1   52.21    2.78
 -18  28  -1   56.29    4.17
  18 -28   1   55.64    2.81
  10  18   1   51.88    4.34
  10  18   1   50.28    2.85
  10  18   1   52.70    4.08
 -28  10   1   56.83    4.20
  18 -28   1   52.63    2.71
 -28  10   1   53.45    2.86
 -18  31  -1   39.74    3.63
 -18  31  -1   39.78    3.68
 -13 -18  -1   40.10    3.75
  31 -13  -1   35.46    2.19
  31 -13  -1   39.93    2.27
 -18  31  -1   37.64    2.21
 -13 -18  -1   37.21    2.29
 -13 -18  -1   37.56    2.31
  31 -13  -1   39.63    3.73
  18 -31   1   38.47    2.16
 -31  13   1   37.56    2.28
  18 -31   1   38.86    2.20
 -31  13   1   35.87    3.55
  13  18   1   40.26    3.78
  13  18   1   37.76    2.12
  13  18   1   38.02    2.31
  13  18   1   36.90    3.50
 -18  34  -1   -0.22    0.40
 -16 -18  -1   -0.09    1.16
  34 -16  -1    0.21    0.48
 -18  34  -1   -0.17    1.07
 -18  34  -1    0.79    0.56
 -16 -18  -1    0.70    0.56
 -18  34  -1    1.28    0.78
 -16 -18  -1    0.17    0.55
  34 -16  -1    0.21    0.42
  34 -16  -1   -0.52    1.00
 -34  16   1    0.35    0.54
  18 -34   1    0.21    0.44
  16  18   1    0.43    1.33
  16  18   1    0.55    0.41
 -34  16   1   -2.94    0.93
  16  18   1   -0.38    0.95
  18 -34   1   -0.91    0.50
  16  18   1    0.10    0.44
 -18  37  -1    0.85    0.50
 -19 -18  -1   -0.02    0.54
  37 -19  -1   -0.30    0.49
 -18  37  -1   -0.13    1.82
 -19 -18  -1   -0.62    1.33
  37 -19  -1    0.54    0.54
 -19 -18  -1    0.91    0.71
 -18  37  -1    1.18    1.44
  37 -19  -1   -2.14    1.13
  19  18   1    0.44    1.12
  19  18   1    0.28    0.50
  18 -37   1    1.12    0.61
  19  18   1    1.82    1.81
 -37  19   1   -0.16    1.33
  19  18   1    0.60    0.54
 -37  19   1    0.02    0.53
  34 -19  -1    3.24    1.45
 -19 -15  -1    1.80    0.73
  34 -19  -1    1.13    0.56
 -15  34  -1    1.05    0.55
 -15  34  -1    2.73    1.46
 -19 -15  -1    4.14    1.70
 -19 -15  -1    2.34    0.75
 -15  34  -1    2.48    0.86
 -15  34  -1    4.43    1.63
  34 -19  -1    2.85    0.76
  19  15   1    2.59    1.55
  19  15   1    2.10    0.54
  19  15   1    2.75    1.33
 -34  19   1    1.96    0.68
  19  15   1    2.63    0.77
  15 -34   1    3.02    0.75
 -34  19   1    0.84    1.09
 -19 -12  -1    9.61    1.15
  31 -19  -1    9.91    1.03
  31 -19  -1    7.35    1.83
 -19 -12  -1   10.82    1.14
 -12  31  -1    9.41    1.99
 -19 -12  -1    9.66    2.01
  31 -19  -1   10.04    1.07
 -12  31  -1   11.17    2.21
 -12  31  -1   10.39    1.04
 -31  19   1    9.06    2.05
  12 -31   1    9.46    0.98
  19  12   1    7.80    1.88
  12 -31   1   11.87    1.08
  19  12   1   11.18    2.07
 -31  19   1   11.05    1.09
  19  12   1    7.87    0.95
  19  12   1    9.37    1.04
  -9  28  -1   98.64    4.45
  -9  28  -1  101.26    6.15
 -19  -9  -1   93.58    4.52
  28 -19  -1   94.34    4.46
  28 -19  -1   97.91    6.09
  -9  28  -1  103.66    6.13
  28 -19  -1   92.64    4.57
 -19  -9  -1   94.41    6.09
 -19  -9  -1   94.87    4.52
  19   9   1   92.12    5.68
 -28  19   1   95.45    4.53
   9 -28   1   95.12    4.35
  19   9   1   91.09    5.92
  19   9   1   90.60    4.51
   9 -28   1   97.58    4.43
 -28  19   1   86.20    5.18
  19   9   1   98.26    4.39
 -28  19   1   98.01    5.98
 -28  19   1   91.35    4.32
  -6  25  -1   12.59    2.12
  25 -19  -1   11.97    2.09
  -6  25  -1   12.98    2.03
  -6  25  -1   16.09    1.18
 -19  -6  -1   13.60    2.26
 -19  -6  -1   13.86    1.24
  25 -19  -1   14.96    1.19
 -25  19   1   12.59    1.06
 -25  19   1   14.07    1.67
 -25  19   1   12.05    2.00
  19   6   1   13.41    1.06
  19   6   1   16.22    2.38
  -3  22  -1   71.22    4.54
  -3  22  -1   70.03    4.52
 -19  -3  -1   71.81    4.71
  22 -19  -1   70.29    3.30
  -3  22  -1   65.40    3.23
 -19  -3  -1   72.15    3.39
  19   3   1   65.51    3.32
  19   3   1   61.39    4.00
 -22  19   1   70.07    4.44
 -22  19   1   68.98    4.03
  19   3   1   71.72    4.55
   3 -22   1   65.38    3.23
 -22  19   1   68.00    3.37
   0  19  -1   -0.10    0.33
 -19   0  -1   -0.30    0.75
   0  19  -1   -0.63    0.63
 -19   0  -1    0.21    0.46
  19 -19  -1   -0.34    0.34
   0  19  -1    0.64    0.77
 -19  19   1   -0.20    0.57
  19   0   1    0.21    0.29
 -19  19   1   -0.35    0.67
  19   0   1   -0.11    0.70
  19   0   1   -0.25    0.57
 -19   3  -1   77.41    3.67
   3  16  -1   82.39    4.72
 -19   3  -1   80.28    4.77
   3  16  -1   72.98    3.60
   3  16  -1   97.14    5.92
  16 -19  -1   79.82    3.68
  19  -3   1   82.13    4.25
 -16  19   1   79.19    4.60
  19  -3   1   81.15    4.73
 -16  19   1   79.14    4.48
   6  13  -1    1.87    0.85
   6  13  -1    1.02    0.41
  13 -19  -1    0.91    0.42
   6  13  -1    1.55    0.75
 -19   6  -1    1.31    0.80
 -19   6  -1    1.18    0.45
 -13  19   1    2.07    0.90
  19  -6   1    1.33    0.68
  19  -6   1    1.83    0.91
  -6 -13   1    1.31    0.89
 -13  19   1    2.08    0.85
   9  10  -1   81.07    4.43
   9  10  -1   87.40    4.61
 -19   9  -1   77.87    4.51
  19  -9   1   74.14    4.70
 -10  19   1   81.16    4.51
  19  -9   1   77.18    4.00
 -10  19   1   70.48    4.62
  -9 -10   1   72.95    4.75
  12   7  -1  183.49    8.62
 -19  12  -1  189.40    8.70
  12   7  -1  173.93    8.38
  -7  19   1  175.72    8.53
 -12  -7   1  174.83    8.56
  19 -12   1  176.59    8.58
  -7  19   1  181.37    8.71
 -19  15  -1    1.64    0.46
  15   4  -1    1.22    0.40
  15   4  -1    0.50    0.61
   4 -19  -1    0.31    0.39
  15   4  -1    0.58    0.72
 -19  15  -1    1.69    0.78
  -4  19   1    0.30    0.62
 -15  -4   1    0.44    0.79
  -4  19   1    0.57    0.67
  19 -15   1    0.37    0.59
 -19  18  -1   23.55    2.32
  18   1  -1   19.63    2.18
 -19  18  -1   21.46    2.05
   1 -19  -1   22.12    1.55
  18   1  -1   21.45    1.51
 -19  18  -1   22.82    1.53
  -1  19   1   22.99    2.31
  -1  19   1   21.51    2.15
 -18  -1   1   20.76    2.23
  21  -2  -1   67.97    4.56
 -19  21  -1   73.93    4.59
 -19  21  -1   73.60    4.46
  -2 -19  -1   70.23    3.42
 -19  21  -1   69.68    3.38
  21  -2  -1   69.34    3.35
   2  19   1   67.83    3.27
   2  19   1   75.12    4.78
  19 -21   1   71.69    3.35
 -21   2   1   71.58    4.54
   2  19   1   75.98    4.58
  24  -5  -1   31.06    2.95
  24  -5  -1   31.93    1.81
 -19  24  -1   24.37    3.69
  -5 -19  -1   29.15    1.84
 -19  24  -1   33.08    2.96
 -19  24  -1   32.20    1.82
   5  19   1   30.71    1.71
   5  19   1   32.53    2.86
   5  19   1   31.88    3.10
 -24   5   1   29.85    2.89
 -24   5   1   25.72    1.68
 -19  27  -1  100.66    6.17
  -8 -19  -1   96.61    6.17
 -19  27  -1  103.11    4.65
 -19  27  -1  101.31    6.06
  27  -8  -1  103.26    4.63
  -8 -19  -1   98.50    4.67
  -8 -19  -1  101.95    4.68
  27  -8  -1  107.07    6.32
  27  -8  -1   96.02    4.58
   8  19   1  104.30    6.40
   8  19   1  102.10    6.09
 -27   8   1   87.50    4.58
  19 -27   1   98.56    4.59
  19 -27   1  100.19    4.53
   8  19   1   91.98    4.82
   8  19   1  101.96    4.51
 -27   8   1  100.85    6.14
 -19  30  -1    1.92    1.23
 -19  30  -1    1.74    0.75
 -19  30  -1    0.57    0.53
 -19  30  -1    1.05    0.50
 -11 -19  -1    1.16    0.49
 -11 -19  -1   -0.16    1.01
 -11 -19  -1    1.74    0.63
  30 -11  -1   -0.34    0.91
  30 -11  -1    1.42    0.48
  30 -11  -1    1.96    0.59
  19 -30   1    1.29    0.47
 -30  11   1    2.18    0.70
  19 -30   1    1.55    0.54
  11  19   1    1.93    1.28
  11  19   1    1.29    0.47
  11  19   1    1.60    0.56
 -30  11   1    2.07    1.18
  11  19   1    1.43    0.94
 -19  33  -1    9.27    1.05
  33 -14  -1   10.72    1.10
 -14 -19  -1   10.57    2.33
  33 -14  -1    6.07    1.98
 -19  33  -1   11.51    2.47
 -14 -19  -1    9.60    1.15
 -19  33  -1   10.70    1.40
  33 -14  -1   12.11    1.14
 -14 -19  -1   10.73    1.31
 -19  33  -1    8.09    1.83
  14  19   1   12.41    2.42
  14  19   1    8.67    0.97
  19 -33   1    9.68    1.06
  14  19   1    9.70    1.08
 -33  14   1    9.07    1.26
 -33  14   1    6.92    1.93
  14  19   1    4.75    1.88
 -17 -19  -1    0.27    1.40
 -19  36  -1    0.27    1.23
 -17 -19  -1    1.13    0.75
  36 -17  -1    1.82    1.47
 -19  36  -1   -0.14    0.90
 -19  36  -1    0.92    0.58
  36 -17  -1    1.04    0.58
  36 -17  -1    0.04    0.47
 -17 -19  -1    0.63    0.58
 -19  36  -1    2.59    0.80
 -36  17   1   -1.13    1.11
  17  19   1    4.54    1.61
 -36  17   1    1.83    0.76
  19 -36   1    0.39    0.45
  17  19   1    2.61    1.32
 -19  39  -1   -0.27    1.62
  39 -20  -1    1.82    0.65
 -20 -19  -1    1.24    1.97
 -19  39  -1    2.56    0.66
 -20 -19  -1    2.05    0.78
 -19  39  -1    3.26    0.87
 -20 -19  -1    0.34    0.65
 -19  39  -1    3.23    1.47
  39 -20  -1    2.83    1.97
  20  19   1    0.99    1.98
  19 -39   1    1.54    0.57
 -39  20   1    1.84    0.73
  20  19   1    2.13    0.76
 -39  20   1    6.37    2.36
  20  19   1    4.12    1.82
 -39  20   1    2.47    0.74
 -20 -16  -1    0.17    0.58
 -16  36  -1    1.00    1.06
  36 -20  -1   -1.04    1.12
 -20 -16  -1    0.23    1.29
 -16  36  -1    1.03    1.21
 -16  36  -1    0.08    0.47
  36 -20  -1   -0.06    0.43
 -20 -16  -1   -0.47    0.51
  36 -20  -1    0.13    0.48
 -16  36  -1    0.10    0.53
  20  16   1    1.14    1.24
  20  16   1   -0.04    0.43
 -36  20   1    0.27    1.17
  20  16   1   -1.47    1.40
 -36  20   1    0.51    0.54
  16 -36   1    0.00    0.42
 -20 -13  -1    2.54    0.72
 -13  33  -1    0.77    0.44
 -13  33  -1    0.75    1.17
 -20 -13  -1    1.22    1.24
  33 -20  -1    1.04    0.50
 -20 -13  -1    1.52    0.60
  33 -20  -1    1.31    0.51
 -13  33  -1    2.45    0.73
 -13  33  -1    1.47    1.04
  33 -20  -1   -0.26    0.98
  13 -33   1    1.81    0.55
  20  13   1    2.06    1.38
 -33  20   1    1.20    1.16
  13 -33   1   -0.31    0.55
  20  13   1    1.15    0.58
 -33  20   1    0.98    0.58
  20  13   1    0.93    1.13
  20  13   1    0.71    0.48
 -33  20   1   -0.26    1.20
  30 -20  -1    0.69    0.48
  30 -20  -1    0.60    0.45
 -10  30  -1    0.46    0.44
 -20 -10  -1   -1.32    0.84
  30 -20  -1    0.92    0.98
 -10  30  -1    1.05    0.51
 -20 -10  -1    0.12    0.47
 -10  30  -1   -0.41    0.79
 -10  30  -1    0.19    0.87
 -20 -10  -1    0.46    0.55
  10 -30   1   -0.09    0.46
 -30  20   1    0.32    0.49
  20  10   1   -0.23    0.77
  20  10   1    0.24    0.40
 -30  20   1    0.17    0.86
  20  10   1    0.58    0.50
  10 -30   1   -0.11    0.37
  20  10   1   -0.57    1.06
 -30  20   1   -0.22    0.45
 -30  20   1   -0.31    0.78
 -20  -7  -1    7.22    1.01
  -7  27  -1    6.34    1.59
  27 -20  -1    7.99    1.76
  27 -20  -1    8.04    0.87
  27 -20  -1    7.82    0.91
 -20  -7  -1    8.21    1.04
  -7  27  -1    7.93    1.74
 -20  -7  -1    5.53    1.60
  -7  27  -1    7.29    0.86
 -27  20   1    6.64    1.65
  20   7   1    6.82    0.98
   7 -27   1    8.76    0.92
  20   7   1    7.13    1.53
  20   7   1    5.57    1.46
  20   7   1    7.29    0.86
 -27  20   1    5.54    0.73
 -27  20   1    8.27    0.91
 -27  20   1    8.69    1.53
   7 -27   1    8.74    0.93
  -4  24  -1    0.02    0.59
  -4  24  -1    0.02    0.32
  -4  24  -1    0.69    0.84
  24 -20  -1   -0.03    0.39
 -20  -4  -1    0.74    0.55
 -20  -4  -1   -0.24    0.98
 -24  20   1   -0.54    0.36
  20   4   1   -0.49    0.68
 -24  20   1   -0.18    0.81
   4 -24   1    0.08    0.44
  20   4   1    0.06    0.31
  20   4   1   -0.25    0.77
 -24  20   1   -0.94    0.63
 -20  -1  -1    1.36    1.11
  -1  21  -1    0.57    0.39
 -20  -1  -1    1.00    0.48
  -1  21  -1   -0.12    0.66
  21 -20  -1    1.08    0.47
  -1  21  -1    0.80    0.83
  20   1   1    0.01    0.83
 -21  20   1    0.31    0.78
  20   1   1    1.22    0.41
   1 -21   1    1.37    0.55
  20   1   1    0.37    0.70
 -21  20   1    0.92    0.79
 -21  20   1    0.42    0.47
 -20   2  -1   -0.51    0.40
 -20   2  -1    0.35    0.84
   2  18  -1   -0.24    0.61
  18 -20  -1    0.18    0.39
   2  18  -1   -0.31    0.30
   2  18  -1   -0.41    0.63
  20  -2   1    0.04    0.32
 -18  20   1   -0.05    0.68
  20  -2   1   -0.69    0.64
  20  -2   1   -0.18    0.58
 -18  20   1    0.37    0.64
   5  15  -1    2.23    0.95
   5  15  -1    2.18    0.48
 -20   5  -1    2.40    1.06
 -20   5  -1    2.42    0.53
  15 -20  -1    3.62    0.60
   5  15  -1    1.53    0.82
 -15  20   1    2.76    0.90
 -15  20   1    2.51    0.96
  -5 -15   1    2.32    1.06
  20  -5   1    0.98    0.88
  20  -5   1    1.37    0.62
   8  12  -1   -0.25    0.24
   8  12  -1    0.46    0.63
  12 -20  -1   -0.41    0.32
   8  12  -1    0.45    0.74
 -20   8  -1   -0.19    0.69
  20  -8   1    0.40    0.49
 -12  20   1    0.40    0.65
 -12  20   1    0.65    0.60
  20  -8   1   -0.12    0.56
  -8 -12   1   -0.31    0.79
  11   9  -1   43.93    3.10
 -20  11  -1   39.93    2.20
  11   9  -1   40.94    2.17
  11   9  -1   49.22    3.09
 -20  11  -1   46.95    3.40
  -9  20   1   46.08    3.20
  -9  20   1   45.13    3.12
  20 -11   1   48.03    3.19
 -11  -9   1   42.34    3.14
  14   6  -1   13.65    2.03
 -20  14  -1   14.02    1.08
 -20  14  -1   11.96    1.80
   6 -20  -1   13.78    1.05
  14   6  -1   14.15    1.02
  -6  20   1   17.00    1.80
 -14  -6   1   12.69    1.85
  20 -14   1   12.59    1.77
  -6  20   1   12.79    1.88
  17   3  -1   76.11    4.09
 -20  17  -1   80.54    4.92
  17   3  -1   86.39    4.99
  -3  20   1   86.91    5.16
 -17  -3   1   90.23    5.09
  -3  20   1   85.00    4.91
  20   0  -1   -0.01    0.38
 -20  20  -1    0.93    0.82
  20   0  -1   -0.17    0.33
 -20  20  -1   -0.23    0.64
 -20  20  -1   -0.08    0.34
   0 -20  -1   -0.56    0.38
  20   0  -1   -0.19    0.90
   0  20   1    0.38    0.69
 -20   0   1   -0.14    0.83
  20 -20   1    0.02    0.35
   0  20   1   -0.05    0.76
   0  20   1   -0.43    0.24
 -20  23  -1    0.98    0.51
  -3 -20  -1    1.03    0.54
 -20  23  -1    0.40    0.95
 -20  23  -1    1.03    0.83
  23  -3  -1    1.12    0.47
  23  -3  -1    0.30    0.86
   3  20   1    1.33    0.84
   3  20   1    1.37    0.46
   3  20   1    1.38    0.97
 -23   3   1    1.03    0.95
 -23   3   1    1.20    0.53
  -6 -20  -1   76.24    5.09
  -6 -20  -1   72.25    3.56
  -6 -20  -1   72.15    3.57
 -20  26  -1   74.43    4.79
 -20  26  -1   75.06    3.55
  26  -6  -1   73.30    4.95
  26  -6  -1   68.62    3.47
 -20  26  -1   78.97    5.10
  26  -6  -1   62.45    3.43
   6  20   1   74.54    5.12
 -26   6   1   75.77    4.32
 -26   6   1   71.88    3.42
  20 -26   1   69.70    3.49
   6  20   1   71.15    3.41
 -26   6   1   79.24    5.03
   6  20   1   70.63    4.81
  20 -26   1   73.34    3.44
  -9 -20  -1    7.09    1.31
  29  -9  -1    7.55    1.75
 -20  29  -1    7.59    0.89
 -20  29  -1    7.44    1.13
  -9 -20  -1    4.88    1.55
 -20  29  -1    6.60    1.60
 -20  29  -1    6.35    1.70
  29  -9  -1    8.13    0.90
  -9 -20  -1    9.22    1.11
  29  -9  -1   10.48    1.18
  20 -29   1    6.59    0.82
 -29   9   1   11.66    2.20
 -29   9   1    5.86    0.78
  20 -29   1    7.99    0.97
   9  20   1    7.33    1.70
   9  20   1    7.81    0.84
 -29   9   1   10.01    1.18
   9  20   1    6.26    1.80
 -12 -20  -1    3.35    0.76
  32 -12  -1    5.13    0.83
 -20  32  -1    5.94    1.00
 -12 -20  -1    4.96    1.77
 -12 -20  -1    5.73    0.92
 -20  32  -1    4.41    0.75
  32 -12  -1    4.32    0.81
 -20  32  -1    3.59    1.51
  20 -32   1    5.49    0.85
 -32  12   1    5.10    0.98
  12  20   1    4.93    1.72
  20 -32   1    6.18    0.84
  12  20   1    5.83    1.78
 -32  12   1    4.73    1.71
  12  20   1    4.51    0.93
  12  20   1    4.13    0.67
  12  20   1    2.23    1.18
  35 -15  -1    0.96    0.55
  35 -15  -1    2.04    0.64
 -20  35  -1    1.49    1.16
  35 -15  -1   -0.46    1.22
 -20  35  -1    0.53    0.45
 -20  35  -1    0.66    0.61
 -20  35  -1    0.75    1.01
 -15 -20  -1    1.18    0.67
 -15 -20  -1    0.76    0.56
 -15 -20  -1    0.01    1.41
  20 -35   1    0.50    0.45
 -35  15   1    1.25    0.64
  15  20   1    2.34    1.37
 -35  15   1    0.60    1.04
  15  20   1    0.33    0.41
  15  20   1    0.86    0.63
  15  20   1    1.05    1.31
 -20  38  -1   -0.10    0.42
 -20  38  -1    0.02    0.48
  38 -18  -1   -0.09    0.45
 -18 -20  -1   -3.21    1.34
 -20  38  -1   -0.61    0.99
  38 -18  -1    0.16    0.42
  38 -18  -1   -0.49    1.29
 -20  38  -1    0.70    1.37
 -18 -20  -1    0.05    0.62
 -18 -20  -1    0.15    0.57
  18  20   1   -0.92    1.19
 -38  18   1   -0.18    1.43
  18  20   1   -0.25    1.58
  18  20   1   -1.28    0.68
 -38  18   1    0.34    0.61
  18  20   1    0.75    0.55
  20 -38   1   -0.20    0.46
 -20  41  -1    0.27    1.59
 -21 -20  -1   -1.83    1.85
 -21 -20  -1    0.66    0.66
 -20  41  -1    0.37    0.61
 -21 -20  -1   -1.46    0.47
  41 -21  -1   -0.38    0.49
 -20  41  -1    1.02    1.32
 -20  41  -1   -0.01    0.52
  41 -21  -1   -1.16    1.62
  41 -21  -1    0.64    0.58
  20 -41   1   -0.08    0.48
  21  20   1   -0.59    0.47
  21  20   1    0.49    1.70
 -41  21   1   -1.01    1.51
  21  20   1   -6.10    2.18
 -41  21   1   -1.05    0.53
 -41  21   1   -0.27    0.57
 -21 -17  -1   12.91    1.38
 -17  38  -1    7.42    2.11
  38 -21  -1   12.91    1.31
 -17  38  -1   13.67    2.90
 -17  38  -1   14.74    1.36
  38 -21  -1   13.13    1.26
  38 -21  -1   10.87    2.63
 -21 -17  -1    8.03    2.45
 -17  38  -1   13.65    1.25
 -21 -17  -1   10.20    1.36
  21  17   1   13.00    2.92
  17 -38   1   11.66    1.23
 -38  21   1   11.35    1.31
  21  17   1   12.82    1.33
 -38  21   1    9.29    2.37
  21  17   1   10.08    2.63
 -21 -14  -1    0.43    0.59
 -14  35  -1    1.25    1.20
  35 -21  -1    1.49    0.64
 -14  35  -1    0.39    1.27
 -21 -14  -1    0.85    0.72
 -21 -14  -1    0.72    1.37
  35 -21  -1    0.88    0.57
  35 -21  -1    1.44    1.26
 -14  35  -1    1.09    0.54
 -14  35  -1    0.41    0.54
  21  14   1    1.65    1.26
  14 -35   1    1.73    0.61
 -35  21   1   -0.16    1.23
  21  14   1    0.95    1.48
 -35  21   1    1.96    0.70
  21  14   1    1.70    0.66
  21  14   1   -0.32    0.42
 -21 -11  -1    0.52    1.44
  32 -21  -1    1.24    0.48
  32 -21  -1    1.60    1.27
  32 -21  -1    1.78    0.58
 -21 -11  -1    0.76    0.56
 -11  32  -1    0.53    0.58
 -11  32  -1    1.69    1.24
 -11  32  -1    2.56    1.24
 -21 -11  -1    1.71    0.67
 -11  32  -1    1.04    0.52
  21  11   1    2.37    1.39
  21  11   1    1.74    0.60
 -32  21   1   -1.46    0.93
  11 -32   1    0.09    0.51
 -32  21   1    2.60    0.72
 -32  21   1    0.11    1.06
 -32  21   1   -0.48    0.62
  21  11   1   -0.14    1.07
  11 -32   1    2.07    0.58
  -8  29  -1   13.46    1.19
 -21  -8  -1   12.06    1.13
 -21  -8  -1    9.44    2.13
  29 -21  -1   11.74    1.13
  29 -21  -1   11.77    2.19
  -8  29  -1   11.55    2.23
  29 -21  -1   11.70    1.09
 -21  -8  -1   13.79    1.25
  -8  29  -1   11.72    1.08
  -8  29  -1   11.73    2.17
 -29  21   1   11.36    2.15
 -29  21   1   12.42    1.14
 -29  21   1    9.67    1.06
   8 -29   1   11.82    1.11
  21   8   1   13.27    2.14
   8 -29   1   12.81    1.10
  21   8   1    8.65    1.95
  21   8   1   10.69    1.04
 -21  -5  -1    5.66    0.90
  -5  26  -1    4.53    1.49
  26 -21  -1    6.09    0.89
 -21  -5  -1    2.67    1.16
 -21  -5  -1    6.36    0.90
  -5  26  -1    4.97    0.74
  26 -21  -1    4.97    0.82
  -5  26  -1    6.29    1.61
 -26  21   1    3.60    1.19
  21   5   1    5.09    1.62
  21   5   1    5.34    1.48
 -26  21   1    3.73    0.78
   5 -26   1    6.19    0.87
 -26  21   1    4.14    0.67
 -26  21   1    4.39    1.38
  21   5   1    4.82    0.68
   5 -26   1    5.71    0.79
 -21  -2  -1    4.21    0.79
  -2  23  -1    3.80    1.25
  -2  23  -1    4.00    0.65
 -21  -2  -1    4.76    1.40
  -2  23  -1    3.52    1.31
  23 -21  -1    4.39    0.77
 -23  21   1    2.31    0.89
  21   2   1    2.28    1.13
 -23  21   1    2.53    0.55
  21   2   1    2.53    1.03
 -23  21   1    3.87    1.29
   2 -23   1    2.50    0.61
  21   2   1    3.58    0.58
   1  20  -1    0.29    0.70
  20 -21  -1    1.24    0.44
 -21   1  -1    1.16    0.51
   1  20  -1    0.46    0.39
 -21   1  -1    0.67    0.93
   1  20  -1    0.33    0.67
 -20  21   1    1.67    0.82
  21  -1   1    1.19    0.44
  21  -1   1    1.32    0.81
 -20  21   1    0.62    0.41
  21  -1   1    0.75    0.84
 -20  21   1    0.08    0.77
   4  17  -1   13.70    1.03
   4  17  -1    9.77    1.67
 -21   4  -1   15.19    1.16
  17 -21  -1   13.27    1.06
 -21   4  -1   10.52    1.88
   4  17  -1   11.15    1.77
 -17  21   1   15.01    1.79
  21  -4   1   12.32    1.88
  21  -4   1   16.41    1.57
  21  -4   1   11.61    0.99
  -4 -17   1   13.37    2.00
 -17  21   1   11.56    1.88
 -21   7  -1   49.27    2.51
 -21   7  -1   46.82    3.45
  14 -21  -1   44.24    2.73
   7  14  -1   48.88    3.35
   7  14  -1   53.19    3.48
 -14  21   1   51.74    3.50
  21  -7   1   49.22    2.92
 -14  21   1   52.34    3.43
  -7 -14   1   50.18    3.55
  21  -7   1   46.71    3.44
  11 -21  -1    3.30    0.60
 -21  10  -1    3.61    0.63
 -21  10  -1    1.60    0.89
  10  11  -1    2.78    1.00
  10  11  -1    3.69    1.04
  10  11  -1    3.14    0.56
  21 -10   1    2.46    1.07
 -10 -11   1    3.38    1.11
 -11  21   1    3.21    1.06
 -11  21   1    3.27    1.05
   8 -21  -1   36.85    2.02
  13   8  -1   37.78    2.94
 -21  13  -1   35.29    1.99
  13   8  -1   39.11    2.83
 -21  13  -1   37.61    2.99
  13   8  -1   39.22    2.08
  -8  21   1   34.34    2.82
  21 -13   1   41.30    3.05
 -13  -8   1   39.92    3.05
  -8  21   1   38.45    3.03
  16   5  -1    1.61    0.45
  16   5  -1    1.21    0.91
   5 -21  -1    1.52    0.54
  16   5  -1    1.35    0.70
 -21  16  -1    1.95    0.54
 -21  16  -1    1.52    0.98
  -5  21   1    1.81    0.90
 -16  -5   1    1.24    1.01
  -5  21   1    1.25    0.86
  21 -16   1    1.68    0.97
  21 -16   1    1.66    0.52
  19   2  -1   63.24    4.40
   2 -21  -1   71.30    3.31
 -21  19  -1   68.36    3.29
 -21  19  -1   72.00    4.47
 -21  19  -1   63.50    4.17
  19   2  -1   69.35    3.26
  -2  21   1   66.76    3.17
  -2  21   1   70.42    4.42
  -2  21   1   68.59    4.56
 -19  -2   1   69.58    4.46
  21 -19   1   67.96    3.24
 -21  22  -1    5.97    0.84
  22  -1  -1    6.79    1.61
  -1 -21  -1    6.12    0.88
 -21  22  -1    6.91    1.47
  22  -1  -1    6.53    0.78
 -21  22  -1    7.20    1.65
   1  21   1    6.25    1.48
   1  21   1    3.81    1.37
   1  21   1    5.03    0.68
 -22   1   1    5.66    1.42
  25  -4  -1   54.56    2.68
 -21  25  -1   49.40    2.66
  25  -4  -1   49.63    3.87
  -4 -21  -1   52.46    2.88
 -21  25  -1   50.51    3.79
  -4 -21  -1   50.04    2.69
 -21  25  -1   51.33    3.90
 -25   4   1   52.79    3.99
 -25   4   1   44.80    2.53
   4  21   1   53.95    4.17
  21 -25   1   49.40    2.58
   4  21   1   51.56    2.56
   4  21   1   50.53    3.89
 -21  28  -1    4.11    1.16
  -7 -21  -1    3.46    0.74
  28  -7  -1    2.38    0.55
  28  -7  -1    0.39    0.91
  -7 -21  -1    2.16    1.39
 -21  28  -1    2.75    1.19
  -7 -21  -1    2.85    0.69
  28  -7  -1    3.11    0.94
 -28   7   1    3.58    0.95
 -28   7   1    2.59    0.69
  21 -28   1    2.52    0.54
   7  21   1    2.18    0.51
   7  21   1    3.56    1.43
 -28   7   1    2.06    1.26
   7  21   1    2.41    0.69
   7  21   1    2.94    1.27
 -21  31  -1    1.94    1.16
  31 -10  -1   -0.14    0.84
 -10 -21  -1    0.89    1.11
 -21  31  -1    1.00    0.53
  31 -10  -1    1.65    0.51
 -10 -21  -1    0.93    0.55
 -21  31  -1    1.35    0.59
 -10 -21  -1    1.37    0.61
 -21  31  -1    0.75    1.07
  31 -10  -1    0.82    0.43
  10  21   1    0.31    0.41
 -31  10   1    0.24    0.61
 -31  10   1    0.29    0.47
  21 -31   1    0.62    0.51
 -31  10   1    0.24    1.35
  10  21   1    0.64    0.50
  10  21   1    0.03    0.77
  21 -31   1    0.86    0.51
  34 -13  -1    1.55    0.56
 -21  34  -1    1.19    1.22
  34 -13  -1    1.96    1.38
  34 -13  -1    1.51    0.54
 -21  34  -1    2.79    1.31
 -13 -21  -1    1.06    0.61
 -13 -21  -1    1.88    1.56
 -13 -21  -1    0.67    0.57
 -21  34  -1    1.57    0.60
 -21  34  -1    0.86    0.57
  13  21   1   -0.48    1.29
 -34  13   1    0.88    1.09
  21 -34   1    0.87    0.61
  21 -34   1    1.05    0.54
  13  21   1   -0.09    0.44
  13  21   1    1.74    0.69
  13  21   1    1.02    1.09
 -34  13   1    1.36    0.64
  37 -16  -1    0.44    1.30
 -21  37  -1   -0.14    1.50
 -16 -21  -1    0.48    1.51
 -21  37  -1    0.62    0.52
 -21  37  -1   -0.44    1.22
  37 -16  -1    1.09    0.54
 -16 -21  -1    0.12    0.63
 -21  37  -1    0.71    0.54
 -16 -21  -1    0.83    0.64
  37 -16  -1    0.01    0.49
 -37  16   1    1.52    1.51
  16  21   1    1.92    1.60
  16  21   1   -0.92    0.48
  16  21   1   -1.62    1.14
 -37  16   1    0.27    0.51
  16  21   1    0.19    0.51
  21 -37   1   -0.10    0.43
 -21  40  -1    1.33    1.43
  40 -19  -1    1.95    0.69
 -21  40  -1    1.86    0.60
 -19 -21  -1    1.23    0.72
 -21  40  -1   -0.04    1.52
  40 -19  -1    0.82    1.64
 -21  40  -1    1.53    0.77
 -19 -21  -1    3.39    1.77
  40 -19  -1    1.77    0.63
 -40  19   1    4.22    2.04
  19  21   1   -0.28    1.22
  19  21   1   -0.08    2.09
 -40  19   1    1.92    0.79
  21 -40   1    0.36    0.47
  19  21   1    2.86    0.85
  43 -22  -1   -0.73    0.45
 -21  43  -1   -0.19    1.37
 -22 -21  -1   -0.75    2.39
 -21  43  -1    0.53    0.59
 -21  43  -1    0.20    0.50
 -21  43  -1   -1.84    1.56
 -22 -21  -1   -0.63    0.57
  43 -22  -1   -0.10    0.44
 -43  22   1    0.68    0.64
  22  21   1    2.45    3.63
 -43  22   1   -0.35    1.91
  22  21   1    0.47    1.80
  21 -43   1    0.07    0.49
  22  21   1    0.37    0.55
 -22 -18  -1    0.21    0.61
 -18  40  -1    1.10    0.58
 -18  40  -1    0.37    0.61
  40 -22  -1    0.11    0.47
  40 -22  -1    0.13    0.48
 -22 -18  -1    2.31    2.04
 -18  40  -1    0.39    1.18
 -18  40  -1   -0.91    1.41
  22  18   1    2.27    2.34
  18 -40   1   -0.08    0.50
  22  18   1   -1.15    1.31
 -40  22   1    1.00    0.70
 -40  22   1   -1.66    1.67
  22  18   1   -0.17    0.49
  37 -22  -1   -0.31    0.43
 -22 -15  -1   -1.37    1.37
 -15  37  -1    0.44    1.29
 -22 -15  -1   -0.30    0.56
 -22 -15  -1    0.39    0.58
 -15  37  -1    1.04    1.21
 -15  37  -1    0.08    0.44
  37 -22  -1    0.48    0.43
 -15  37  -1    0.04    0.54
 -37  22   1   -1.40    1.20
  15 -37   1    0.31    0.45
  22  15   1    0.64    1.65
  22  15   1    0.05    0.55
  22  15   1   -0.22    1.08
 -37  22   1    0.45    0.52
  22  15   1    0.37    0.49
 -12  34  -1    3.53    1.19
 -12  34  -1    1.64    1.31
 -22 -12  -1    4.24    1.84
 -22 -12  -1    2.57    0.78
 -22 -12  -1    2.13    0.72
 -12  34  -1    2.14    0.78
  34 -22  -1    3.20    0.75
  34 -22  -1    2.76    0.71
  12 -34   1    2.35    0.70
 -34  22   1    2.91    1.16
  22  12   1    2.97    0.74
  22  12   1    3.16    1.68
 -34  22   1   -1.15    1.39
 -34  22   1    3.71    0.76
  22  12   1    2.23    0.61
  22  12   1    2.21    1.21
  31 -22  -1    0.64    0.46
  -9  31  -1    1.23    0.46
 -22  -9  -1   -0.57    1.52
  -9  31  -1   -0.30    0.81
 -22  -9  -1    0.69    0.51
  31 -22  -1   -0.09    0.42
 -22  -9  -1    0.02    0.48
  -9  31  -1    0.41    0.45
  -9  31  -1   -0.26    0.78
 -31  22   1   -0.71    0.93
  22   9   1   -0.08    0.43
  22   9   1    0.36    1.22
  22   9   1   -0.07    0.38
 -31  22   1   -0.65    0.35
   9 -31   1    0.27    0.48
 -31  22   1    0.95    1.56
   9 -31   1    1.02    0.49
 -31  22   1    0.16    0.52
 -22  -6  -1    8.80    1.26
  -6  28  -1    7.90    1.79
 -22  -6  -1   10.09    2.09
  28 -22  -1    9.62    0.99
  -6  28  -1   10.62    1.00
 -22  -6  -1    8.95    1.05
  28 -22  -1   10.26    1.03
  -6  28  -1    8.36    1.81
  22   6   1    9.83    2.07
 -28  22   1    7.56    1.74
  22   6   1   10.39    0.95
  22   6   1    7.32    1.58
  22   6   1    8.92    1.01
   6 -28   1    8.12    0.98
   6 -28   1    9.22    0.98
 -28  22   1    9.07    1.62
 -28  22   1   10.33    0.98
  25 -22  -1    0.52    0.45
 -22  -3  -1    0.06    0.46
 -22  -3  -1    0.19    0.83
  -3  25  -1    0.89    0.45
  -3  25  -1    2.08    1.04
  -3  25  -1   -0.25    0.74
  25 -22  -1    0.78    0.49
 -22  -3  -1    0.57    0.49
  22   3   1   -0.18    0.74
 -25  22   1    1.69    0.95
  22   3   1    1.00    0.42
   3 -25   1    0.23    0.46
 -25  22   1    0.26    0.70
  22   3   1    1.22    0.53
 -25  22   1    0.06    0.42
   3 -25   1    0.12    0.48
  22   3   1    0.78    0.89
   0  22  -1    0.33    0.56
 -22   0  -1    0.44    0.51
   0  22  -1    0.17    0.62
   0  22  -1   -0.04    0.34
 -22   0  -1   -0.68    0.63
  22 -22  -1   -0.05    0.40
 -22  22   1   -0.16    0.83
 -22  22   1   -0.40    0.36
   0 -22   1   -0.33    0.43
  22   0   1   -0.56    0.30
  22   0   1    0.54    0.91
  22   0   1   -0.48    0.76
 -22  22   1   -0.74    0.58
   3  19  -1   74.08    4.64
 -22   3  -1   73.52    4.76
 -22   3  -1   70.28    3.43
   3  19  -1   71.83    3.36
  19 -22  -1   72.46    3.41
   3  19  -1   73.78    4.66
  22  -3   1   70.88    4.60
 -19  22   1   72.68    4.41
 -19  22   1   62.16    3.26
  22  -3   1   73.91    3.47
 -19  22   1   70.76    4.56
  22  -3   1   69.94    3.98
 -22   6  -1   69.31    3.39
   6  16  -1   73.94    4.51
 -22   6  -1   74.70    4.64
   6  16  -1   64.37    4.33
  16 -22  -1   75.58    3.42
   6  16  -1   66.78    3.31
  -6 -16   1   71.68    4.55
  22  -6   1   71.19    3.84
  22  -6   1   66.07    3.28
 -16  22   1   73.77    4.54
 -16  22   1   74.22    4.43
  22  -6   1   76.40    4.60
   9  13  -1   13.91    1.06
 -22   9  -1   14.16    1.13
 -22   9  -1   12.56    1.92
  13 -22  -1   13.27    1.08
   9  13  -1   16.88    1.88
   9  13  -1   11.70    1.83
  22  -9   1   12.14    1.88
  22  -9   1   14.97    1.45
  -9 -13   1   15.05    2.07
  22  -9   1   12.37    1.03
 -13  22   1   12.94    1.92
 -13  22   1   17.66    1.93
  12  10  -1   14.85    1.78
 -22  12  -1   14.16    1.13
 -22  12  -1   13.01    1.97
  10 -22  -1   14.55    1.13
  12  10  -1   14.50    1.06
  12  10  -1   13.05    1.92
 -10  22   1   17.60    1.92
  22 -12   1   16.83    2.19
  22 -12   1   13.94    1.07
 -10  22   1   11.82    1.81
 -12 -10   1   13.17    1.95
  15   7  -1   79.24    3.65
  15   7  -1   78.81    4.81
 -22  15  -1   79.75    3.68
   7 -22  -1   76.35    3.65
 -22  15  -1   82.91    4.93
  -7  22   1   85.29    5.00
  22 -15   1   77.83    3.63
 -15  -7   1   79.04    4.80
  22 -15   1   77.62    4.80
  -7  22   1   77.31    4.74
  -7  22   1   76.64    3.68
 -22  18  -1    7.94    0.95
  18   4  -1    9.39    1.74
  18   4  -1    8.53    0.87
   4 -22  -1    7.96    0.93
 -22  18  -1   10.48    1.77
  18   4  -1    8.70    1.22
  -4  22   1    9.36    0.82
  -4  22   1    9.71    1.69
  22 -18   1    8.35    0.87
  -4  22   1    9.18    1.83
 -18  -4   1    7.67    1.59
 -22  21  -1    5.71    1.31
   1 -22  -1    6.16    0.88
  21   1  -1    6.24    1.57
 -22  21  -1    5.43    1.49
  21   1  -1    5.12    0.78
 -22  21  -1    6.17    0.88
  21   1  -1    6.10    0.81
 -21  -1   1    6.46    1.52
  22 -21   1    5.55    0.96
 -21  -1   1    5.29    1.09
  -1  22   1    4.94    0.75
  -1  22   1    6.82    1.62
  -1  22   1    5.25    1.39
  24  -2  -1    0.21    0.40
  24  -2  -1   -0.77    0.61
 -22  24  -1   -0.14    0.42
  -2 -22  -1    0.35    0.48
 -22  24  -1    0.07    0.70
 -22  24  -1    0.98    0.98
   2  22   1    0.55    0.67
   2  22   1   -0.36    0.32
   2  22   1   -0.75    0.65
 -24   2   1    2.07    1.05
 -24   2   1   -0.13    0.46
  27  -5  -1    0.83    0.49
  -5 -22  -1    1.19    1.09
 -22  27  -1   -0.22    0.74
 -22  27  -1   -0.60    0.35
 -22  27  -1    0.39    0.98
  -5 -22  -1   -0.52    0.43
  -5 -22  -1    0.08    0.49
  27  -5  -1    0.53    0.84
  22 -27   1    0.58    0.43
   5  22   1    0.27    0.77
 -27   5   1    0.78    0.52
  22 -27   1   -0.12    0.36
 -27   5   1   -0.81    0.83
   5  22   1    1.28    0.54
   5  22   1   -0.28    0.31
   5  22   1    0.21    0.65
  30  -8  -1    8.20    2.04
  30  -8  -1    7.45    0.99
  -8 -22  -1    6.16    1.01
  30  -8  -1    9.61    1.15
 -22  30  -1    8.86    0.98
  -8 -22  -1    7.67    1.06
  -8 -22  -1    4.56    1.58
 -22  30  -1    7.33    1.76
 -22  30  -1    7.14    1.76
  22 -30   1    9.16    1.04
 -30   8   1    4.66    1.56
  22 -30   1    8.79    1.09
   8  22   1    8.53    0.95
   8  22   1    5.15    1.64
   8  22   1    5.56    1.49
   8  22   1    6.88    0.80
 -30   8   1    9.45    1.19
  33 -11  -1    5.44    0.94
  33 -11  -1    3.41    1.66
 -22  33  -1    8.15    1.19
 -22  33  -1    4.04    1.38
 -22  33  -1    5.74    0.86
 -11 -22  -1    4.77    0.88
 -11 -22  -1    4.33    1.75
 -11 -22  -1    6.09    0.98
 -22  33  -1    4.52    1.60
  33 -11  -1    5.19    0.84
 -33  11   1    6.28    1.76
  11  22   1    4.63    1.46
 -33  11   1    5.12    0.95
  11  22   1    4.76    2.01
  11  22   1    7.93    1.17
  22 -33   1    8.16    1.05
  11  22   1    4.20    1.54
  11  22   1    4.52    0.68
  36 -14  -1    5.45    0.86
 -14 -22  -1    6.17    1.05
 -22  36  -1    5.31    1.64
 -14 -22  -1    4.84    0.90
 -14 -22  -1    0.21    1.61
 -22  36  -1    4.80    1.72
 -22  36  -1    4.54    0.80
  36 -14  -1    3.60    1.41
 -22  36  -1    5.62    0.98
  36 -14  -1    5.89    0.94
  14  22   1    5.37    1.84
  14  22   1    5.88    1.23
  22 -36   1    4.84    0.87
  14  22   1    5.33    1.92
 -36  14   1    6.46    1.14
 -36  14   1    1.70    1.57
 -22  39  -1    2.68    0.72
 -22  39  -1    4.42    0.97
 -17 -22  -1    4.80    0.94
  39 -17  -1    2.56    1.58
  39 -17  -1    3.69    0.82
 -22  39  -1    4.20    1.71
 -22  39  -1    3.90    1.59
 -17 -22  -1    0.14    1.72
  22 -39   1    3.33    0.74
 -39  17   1    4.83    0.98
  17  22   1    2.95    1.61
  17  22   1    4.82    0.98
 -39  17   1    2.73    1.90
  17  22   1    4.56    1.90
  42 -20  -1   -0.32    0.46
 -20 -22  -1   -1.37    2.04
 -22  42  -1   -0.61    0.39
  42 -20  -1   -0.46    0.48
 -20 -22  -1   -0.97    0.67
  42 -20  -1   -0.72    1.53
 -22  42  -1   -0.14    1.17
 -20 -22  -1   -0.11    0.61
 -22  42  -1   -0.05    1.67
 -22  42  -1   -0.91    0.40
  22 -42   1   -0.12    0.52
  20  22   1    0.39    0.61
 -42  20   1    1.45    1.85
 -42  20   1    0.54    0.63
  20  22   1    2.23    1.89
 -42  20   1   -0.81    0.50
 -22  45  -1    0.02    0.58
  45 -23  -1    0.76    0.54
 -22  45  -1   -0.71    1.75
 -23 -22  -1   -5.82    2.25
 -23 -22  -1   -0.13    0.51
 -22  45  -1    0.35    1.37
  45 -23  -1   -0.34    0.40
 -45  23   1    1.41    2.22
  22 -45   1    0.22    0.47
  23  22   1    0.23    0.50
  23  22   1   -1.76    1.84
 -45  23   1    0.30    0.52
  23  22   1    0.66    0.55
 -19  42  -1    3.14    1.61
 -23 -19  -1    3.80    0.93
 -19  42  -1    4.63    1.08
 -19  42  -1    2.17    2.12
 -23 -19  -1    4.37    2.52
  42 -23  -1    4.79    0.94
  42 -23  -1    2.53    0.69
 -42  23   1    3.67    0.96
 -42  23   1    2.67    1.82
  19 -42   1    3.86    0.86
  23  19   1    4.70    1.97
  23  19   1    4.01    0.94
  39 -23  -1    0.53    0.53
 -23 -16  -1   -0.18    0.53
 -16  39  -1    0.49    0.57
 -16  39  -1   -1.92    1.27
 -16  39  -1    2.62    1.49
 -23 -16  -1   -0.56    1.61
 -23 -16  -1    1.16    0.74
  23  16   1    3.37    2.03
 -39  23   1    0.64    0.59
  16 -39   1    0.89    0.59
  23  16   1    0.35    1.50
 -39  23   1   -2.16    1.32
  23  16   1    1.46    0.67
 -23 -13  -1   18.53    3.21
 -23 -13  -1   15.88    1.49
 -13  36  -1   18.14    3.26
  36 -23  -1   15.68    1.40
 -23 -13  -1   16.68    1.51
 -13  36  -1   17.60    1.40
  36 -23  -1   15.46    1.36
 -13  36  -1   15.32    1.47
 -13  36  -1   12.62    2.69
  23  13   1   17.14    1.47
  23  13   1   13.01    2.57
 -36  23   1   14.13    1.40
 -36  23   1   12.39    2.52
  23  13   1   10.98    2.48
  13 -36   1   17.22    1.39
 -23 -10  -1   -0.96    1.15
 -23 -10  -1    0.70    0.60
  33 -23  -1    0.77    0.49
 -10  33  -1   -0.89    0.86
 -10  33  -1    1.67    0.63
 -10  33  -1    0.42    0.92
 -10  33  -1    0.99    0.51
  33 -23  -1    0.85    0.53
 -23 -10  -1    1.41    0.63
 -33  23   1    0.84    0.51
  10 -33   1    0.16    0.48
 -33  23   1   -0.27    1.13
  23  10   1    1.41    1.41
  23  10   1    0.56    0.48
  23  10   1   -0.17    0.39
  23  10   1   -0.53    1.01
  -7  30  -1    0.77    0.41
 -23  -7  -1    1.08    0.60
 -23  -7  -1    0.97    1.02
  -7  30  -1    2.71    1.13
  30 -23  -1    1.31    0.49
  30 -23  -1    1.19    0.53
 -23  -7  -1    0.86    0.58
  -7  30  -1    0.28    0.79
  23   7   1    1.97    0.67
  23   7   1    0.17    1.12
  23   7   1    0.40    0.93
   7 -30   1    1.14    0.50
  23   7   1    0.92    0.43
   7 -30   1   -0.66    0.51
 -30  23   1    1.29    0.48
 -30  23   1    0.17    0.85
 -30  23   1   -0.62    0.77
  27 -23  -1   -0.16    0.42
 -23  -4  -1    0.71    0.51
  -4  27  -1    0.54    0.75
  27 -23  -1    0.07    0.43
  -4  27  -1    0.71    0.72
 -23  -4  -1   -0.16    0.39
  -4  27  -1   -0.12    0.35
 -23  -4  -1   -0.36    0.88
  23   4   1   -0.19    0.83
 -27  23   1   -0.55    0.64
  23   4   1    0.29    0.50
   4 -27   1   -0.93    0.42
 -27  23   1    0.58    0.41
  23   4   1    0.52    0.37
   4 -27   1    0.14    0.47
 -27  23   1    0.34    0.32
 -27  23   1    1.48    0.99
  -1  24  -1   24.73    2.60
 -23  -1  -1   24.62    2.65
  24 -23  -1   22.13    1.54
 -23  -1  -1   19.22    1.46
 -23  -1  -1   23.17    1.59
  -1  24  -1   21.98    1.47
  24 -23  -1   18.83    1.44
  -1  24  -1   22.90    2.53
  23   1   1   22.35    2.20
  23   1   1   26.16    2.76
 -24  23   1   24.83    2.38
  23   1   1   21.70    1.42
  23   1   1   20.14    1.44
   1 -24   1   22.06    1.58
 -24  23   1   18.52    2.54
   2  21  -1    3.39    1.21
   2  21  -1    5.09    0.74
 -23   2  -1    6.14    0.88
  21 -23  -1    3.48    0.68
   2  21  -1    1.79    0.91
 -23   2  -1    2.94    1.22
 -21  23   1    3.83    1.13
  23  -2   1    5.18    1.17
  23  -2   1    4.12    1.33
  23  -2   1    3.76    0.61
 -21  23   1    2.74    1.04
 -21  23   1    3.20    0.62
  -2 -21   1    3.98    0.71
 -23   5  -1   -0.22    0.89
   5  18  -1   -0.42    0.33
   5  18  -1    0.22    0.71
 -23   5  -1   -0.32    0.42
   5  18  -1    0.34    0.78
  18 -23  -1    0.09    0.39
 -18  23   1    0.25    0.59
  23  -5   1   -0.58    0.71
  23  -5   1   -0.82    0.64
 -18  23   1    0.29    0.76
 -18  23   1   -0.54    0.33
  -5 -18   1    0.47    1.06
  -5 -18   1   -0.23    0.56
 -23   8  -1    8.88    0.97
   8  15  -1    8.09    0.83
  15 -23  -1    9.43    0.93
 -23   8  -1    6.77    1.55
   8  15  -1    9.83    1.73
   8  15  -1   10.40    1.71
 -15  23   1    8.91    1.65
  23  -8   1    9.05    1.19
  23  -8   1   10.60    0.89
 -15  23   1   10.28    1.70
  23  -8   1    8.94    1.61
  -8 -15   1    8.66    1.80
 -15  23   1    8.88    0.82
  11  12  -1   65.55    3.17
  11  12  -1   71.54    4.42
 -23  11  -1   68.45    3.24
  11  12  -1   70.57    4.26
 -23  11  -1   69.26    4.40
 -12  23   1   73.55    4.44
 -12  23   1   69.84    4.38
  23 -11   1   64.16    4.30
 -12  23   1   59.56    3.09
 -11 -12   1   67.38    4.41
  23 -11   1   65.83    3.16
  14   9  -1    4.16    1.31
 -23  14  -1    6.89    0.89
   9 -23  -1    6.66    0.86
  14   9  -1    4.53    1.21
 -23  14  -1    5.58    1.30
  14   9  -1    5.13    0.73
  -9  23   1    6.86    1.50
  23 -14   1    5.25    1.38
  23 -14   1    7.22    0.84
  -9  23   1    4.79    1.33
 -14  -9   1    4.00    1.25
  -9  23   1    5.17    0.66
  17   6  -1  239.03   10.11
 -23  17  -1  240.44   10.14
 -23  17  -1  246.38   11.59
  17   6  -1  241.25   10.78
   6 -23  -1  242.21   10.14
  17   6  -1  246.08   11.59
  23 -17   1  241.47   10.11
 -17  -6   1  240.21   11.57
  -6  23   1  232.97   10.03
  23 -17   1  228.61   11.44
  -6  23   1  268.76   11.67
  -6  23   1  242.55   11.72
 -23  20  -1    1.96    0.98
 -23  20  -1    0.86    0.53
   3 -23  -1    1.23    0.56
  20   3  -1    1.31    1.02
  20   3  -1    1.09    0.46
 -23  20  -1    2.32    1.14
  20   3  -1    0.60    0.70
 -20  -3   1    0.46    0.94
  -3  23   1    0.80    0.37
  -3  23   1    1.38    0.92
 -20  -3   1    1.54    0.57
  -3  23   1    1.43    0.91
  23 -20   1    1.84    0.51
  23   0  -1   -0.28    0.35
   0 -23  -1   -0.12    0.45
 -23  23  -1    0.61    1.00
 -23  23  -1   -0.19    0.40
 -23  23  -1   -0.41    0.88
  23   0  -1   -0.65    0.64
 -23   0   1   -0.19    0.43
  23 -23   1   -0.36    0.34
   0  23   1   -0.19    0.78
   0  23   1   -0.50    0.65
 -23   0   1    0.51    0.96
   0  23   1    0.04    0.29
 -23  26  -1    8.56    1.00
 -23  26  -1    7.40    1.70
  26  -3  -1    9.94    0.98
  -3 -23  -1   10.18    1.07
  -3 -23  -1    9.90    1.02
  26  -3  -1    8.74    1.87
 -23  26  -1    9.88    1.85
  26  -3  -1    9.16    0.93
   3  23   1    8.72    1.78
  23 -26   1    9.59    0.96
   3  23   1    9.41    2.09
   3  23   1    8.42    0.89
   3  23   1    8.43    0.96
 -26   3   1    9.30    1.81
  23 -26   1    8.85    0.94
 -26   3   1   10.96    1.23
  -6 -23  -1    0.96    0.50
 -23  29  -1    1.54    1.06
  -6 -23  -1    0.09    1.08
  -6 -23  -1    0.64    0.53
  29  -6  -1    0.91    0.45
 -23  29  -1    0.29    0.42
 -23  29  -1    1.39    0.88
 -23  29  -1    2.73    0.64
  29  -6  -1    1.33    0.53
  29  -6  -1    0.38    1.07
   6  23   1    1.24    1.05
 -29   6   1   -0.08    0.98
 -29   6   1    1.47    0.59
  23 -29   1    0.60    0.46
  23 -29   1    1.29    0.50
   6  23   1    0.88    0.55
   6  23   1    0.44    0.98
   6  23   1    0.86    0.38
 -29   6   1    0.32    0.58
 -23  32  -1    1.57    0.57
  -9 -23  -1    1.45    0.64
 -23  32  -1    1.17    1.01
 -23  32  -1    1.29    0.58
  -9 -23  -1    1.83    0.61
  32  -9  -1    1.70    0.57
  32  -9  -1    1.05    0.52
 -23  32  -1   -0.93    0.90
  -9 -23  -1    1.61    1.14
  32  -9  -1   -1.16    0.98
  23 -32   1    1.78    0.56
   9  23   1    0.69    0.93
 -32   9   1    0.27    0.88
   9  23   1    1.48    0.65
 -32   9   1    0.76    0.60
   9  23   1    0.43    0.93
  23 -32   1    0.94    0.53
 -23  35  -1    0.08    0.45
 -12 -23  -1    0.25    1.49
 -23  35  -1   -1.04    0.43
 -12 -23  -1    0.13    0.83
  35 -12  -1    0.46    0.82
  35 -12  -1   -0.92    1.20
  35 -12  -1    0.00    0.44
 -23  35  -1   -0.15    1.07
 -12 -23  -1    0.44    0.55
 -23  35  -1    0.27    0.96
  23 -35   1   -0.39    0.73
  12  23   1    0.07    0.49
 -35  12   1   -0.48    1.26
  23 -35   1    0.70    0.90
  12  23   1   -1.08    1.20
 -35  12   1    0.12    0.66
  12  23   1    1.00    1.00
 -23  38  -1   -0.12    1.42
  38 -15  -1    0.40    0.52
  38 -15  -1    1.49    1.31
  38 -15  -1    0.38    0.54
 -15 -23  -1   -1.07    1.70
 -15 -23  -1    0.66    0.72
 -23  38  -1    0.21    0.62
 -15 -23  -1    0.42    0.61
 -23  38  -1    0.03    0.48
 -23  38  -1    0.18    0.99
  15  23   1    0.90    1.63
  15  23   1   -0.43    1.24
 -38  15   1    1.31    1.62
  15  23   1    0.47    0.55
 -38  15   1    0.63    0.64
  23 -38   1    0.40    0.50
 -18 -23  -1    7.14    2.87
 -23  41  -1    6.12    1.09
 -18 -23  -1    6.49    1.14
  41 -18  -1    6.38    1.03
  41 -18  -1    4.69    0.87
 -23  41  -1    6.19    1.90
 -23  41  -1    7.96    2.26
  41 -18  -1    3.15    1.94
  18  23   1    7.03    1.21
 -41  18   1   10.74    3.41
 -41  18   1    7.05    1.25
  18  23   1    4.80    2.19
  18  23   1    6.19    2.86
  23 -41   1    6.42    1.01
 -23  44  -1    1.49    1.54
 -23  44  -1    1.15    0.82
 -21 -23  -1    1.76    2.54
 -21 -23  -1    1.21    1.00
 -23  44  -1   -0.13    1.68
  44 -21  -1    1.22    0.59
 -44  21   1   -0.72    1.94
  23 -44   1    1.32    0.98
  21  23   1    2.29    2.01
  21  23   1    6.53    3.48
 -44  21   1    1.72    0.83
  21  23   1    0.10    0.56
  47 -24  -1    1.16    0.56
 -23  47  -1    2.99    0.79
 -23  47  -1    0.11    1.37
 -23  47  -1   -0.33    2.62
 -24 -23  -1    1.42    0.60
 -24 -23  -1   -0.17    3.11
  24  23   1    2.68    0.78
  24  23   1    2.38    0.68
 -47  24   1    0.77    0.63
 -47  24   1    7.83    2.92
  24  23   1    2.72    2.42
  23 -47   1    2.40    0.68
 -20  44  -1   -0.73    1.41
 -20  44  -1   -1.20    0.48
  44 -24  -1   -0.33    0.62
  44 -24  -1   -0.12    0.36
 -24 -20  -1   -4.20    2.06
 -20  44  -1   -0.22    0.90
 -24 -20  -1    0.10    0.79
 -20  44  -1   -0.83    1.72
  24  20   1   -0.41    1.78
 -44  24   1   -2.34    1.89
  24  20   1   -0.65    0.68
 -44  24   1   -0.53    0.59
  24  20   1    0.31    0.53
  20 -44   1    0.26    0.80
 -17  41  -1    2.45    0.81
 -24 -17  -1    2.76    0.89
 -17  41  -1    4.16    0.82
  41 -24  -1    2.39    0.71
  41 -24  -1    2.78    0.76
 -24 -17  -1    3.01    3.06
 -17  41  -1    2.80    1.95
 -17  41  -1    2.58    1.58
  17 -41   1    1.77    0.67
  24  17   1    3.38    0.85
 -41  24   1    3.17    0.91
 -24 -14  -1    4.52    0.94
  38 -24  -1    4.58    0.91
 -14  38  -1    6.31    0.94
 -14  38  -1    8.04    1.30
 -24 -14  -1    5.72    1.86
 -14  38  -1    9.01    2.24
 -14  38  -1    4.72    1.80
  38 -24  -1    8.18    1.14
 -24 -14  -1    5.95    1.10
 -38  24   1    6.09    1.10
  24  14   1    8.26    2.13
  24  14   1    1.30    2.22
 -38  24   1    5.29    2.04
  14 -38   1    5.25    0.90
  24  14   1    6.21    1.13
 -11  35  -1    1.86    1.34
  35 -24  -1    0.08    0.48
 -24 -11  -1   -0.26    0.56
  35 -24  -1   -0.12    0.38
 -24 -11  -1    0.17    1.45
 -11  35  -1    0.58    0.59
 -11  35  -1    0.06    0.41
 -24 -11  -1    0.09    0.50
 -11  35  -1    0.10    1.04
  24  11   1    0.60    0.53
  24  11   1    0.29    0.40
 -35  24   1    1.32    1.27
 -35  24   1   -2.60    1.59
  24  11   1    0.99    1.55
  24  11   1    0.47    1.17
  -8  32  -1    0.52    0.86
  32 -24  -1   -0.12    0.40
  32 -24  -1   -0.04    0.42
 -24  -8  -1    1.27    1.26
  -8  32  -1   -0.43    0.40
  -8  32  -1    0.05    0.44
  -8  32  -1   -0.93    0.96
 -24  -8  -1    1.23    0.60
 -24  -8  -1   -0.03    0.52
  24   8   1    0.34    1.13
 -32  24   1    0.34    0.93
   8 -32   1    0.30    0.47
 -32  24   1   -1.43    1.01
  24   8   1   -0.02    0.41
  24   8   1   -2.77    1.22
   8 -32   1   -1.30    0.59
  24   8   1    0.34    0.53
 -32  24   1    0.01    0.48
  29 -24  -1    7.53    1.00
  -5  29  -1    7.32    1.74
  -5  29  -1    8.21    1.16
  -5  29  -1    8.13    1.03
  -5  29  -1    4.33    1.34
 -24  -5  -1    9.24    1.14
 -24  -5  -1    6.78    0.96
 -24  -5  -1    7.01    1.71
  29 -24  -1    7.14    1.00
  24   5   1    5.74    1.41
   5 -29   1    6.27    0.87
 -29  24   1    7.35    1.77
  24   5   1    6.66    1.71
  24   5   1    9.62    1.13
  24   5   1    9.72    1.28
 -29  24   1    8.18    0.90
  24   5   1    7.55    0.86
   5 -29   1    6.46    0.97
  -2  26  -1   -0.31    0.78
 -24  -2  -1    0.03    0.79
  -2  26  -1    1.13    1.05
 -24  -2  -1    0.00    0.51
 -24  -2  -1   -1.22    0.53
  24   2   1   -0.27    0.41
 -26  24   1   -0.52    0.38
  24   2   1    0.14    0.34
   2 -26   1   -0.70    0.44
 -26  24   1   -0.91    0.70
  24   2   1    0.06    0.67
 -26  24   1    1.14    0.77
  24   2   1    1.35    0.95
  24   2   1   -0.05    0.97
   2 -26   1   -0.24    0.45
 -26  24   1   -0.40    0.31
 -24   1  -1   22.45    1.58
  23 -24  -1   20.52    1.47
   1  23  -1   23.18    2.49
  23 -24  -1   25.41    1.60
   1  23  -1   22.55    1.50
   1  23  -1   25.51    2.70
 -24   1  -1   20.65    2.78
  24  -1   1   22.94    1.44
 -23  24   1   22.07    2.32
 -23  24   1   24.20    2.51
  24  -1   1   19.19    1.40
  24  -1   1   24.43    2.19
 -23  24   1   20.48    1.40
  24  -1   1   18.45    2.61
  20 -24  -1   -0.05    0.40
   4  20  -1   -0.29    0.69
 -24   4  -1    0.37    0.50
   4  20  -1    0.05    0.33
   4  20  -1    0.71    0.91
 -24   4  -1    0.62    0.91
 -20  24   1    0.40    0.64
  -4 -20   1    0.42    0.94
  24  -4   1   -0.16    0.78
 -20  24   1    0.31    0.66
  24  -4   1   -0.41    0.32
 -20  24   1    0.18    0.35
  -4 -20   1   -0.65    0.41
  24  -4   1   -0.97    0.65
   7  17  -1   57.24    3.91
 -24   7  -1   57.14    4.09
   7  17  -1   53.89    2.74
   7  17  -1   55.18    3.97
  17 -24  -1   55.81    2.81
 -24   7  -1   56.59    2.83
  24  -7   1   57.93    2.76
 -17  24   1   56.26    3.99
  -7 -17   1   54.30    3.99
  24  -7   1   53.44    3.98
  24  -7   1   56.68    3.19
  -7 -17   1   50.80    2.74
 -17  24   1   52.51    2.70
 -17  24   1   62.99    4.03
 -24  10  -1   14.75    2.22
  10  14  -1   17.49    1.21
 -24  10  -1   19.18    1.33
  10  14  -1   16.90    2.34
  14 -24  -1   16.95    1.25
  10  14  -1   21.52    2.24
 -10 -14   1   15.28    2.23
 -14  24   1   17.02    1.19
  24 -10   1   14.85    2.22
 -14  24   1   17.16    2.06
 -14  24   1   14.87    2.15
  13  11  -1  145.74    7.96
  11 -24  -1  155.49    6.75
 -24  13  -1  161.38    8.21
  13  11  -1  153.62    6.71
 -24  13  -1  151.91    6.73
  13  11  -1  153.79    7.94
  24 -13   1  169.52    6.87
  24 -13   1  151.43    8.07
 -13 -11   1  152.38    8.06
 -11  24   1  162.39    8.19
 -11  24   1  151.21    8.00
  16   8  -1   39.21    2.16
 -24  16  -1   44.15    2.26
  16   8  -1   38.84    3.24
   8 -24  -1   41.74    2.23
 -24  16  -1   38.15    3.27
 -16  -8   1   40.03    3.33
  24 -16   1   37.17    3.21
  -8  24   1   40.85    3.22
  -8  24   1   43.83    3.47
   5 -24  -1   29.91    1.78
  19   5  -1   28.03    2.25
 -24  19  -1   31.22    2.91
 -24  19  -1   28.72    2.62
  19   5  -1   29.25    1.76
  19   5  -1   28.22    2.83
 -24  19  -1   30.02    1.82
  -5  24   1   35.50    3.16
  -5  24   1   35.07    2.95
  -5  24   1   30.29    1.69
 -19  -5   1   29.41    2.94
 -19  -5   1   26.03    1.72
  24 -19   1   30.85    1.75
 -24  22  -1    0.52    0.44
  22   2  -1    0.67    0.71
  22   2  -1   -0.36    0.65
  22   2  -1   -0.26    0.32
 -24  22  -1    0.20    0.91
   2 -24  -1    0.54    0.46
 -24  22  -1   -0.37    0.90
  -2  24   1    0.80    0.84
  -2  24   1    0.24    0.31
  -2  24   1   -0.36    0.57
 -22  -2   1   -0.84    0.45
 -22  -2   1    0.75    0.95
  24 -22   1   -0.38    0.34
 -24  25  -1    0.40    0.83
  25  -1  -1    0.14    0.36
  25  -1  -1    0.14    0.40
 -24  25  -1    0.03    0.44
 -24  25  -1    0.27    0.69
  -1 -24  -1    0.31    0.48
  25  -1  -1   -0.37    0.83
  -1 -24  -1    0.42    0.44
   1  24   1   -0.39    0.28
 -25   1   1    0.61    0.90
   1  24   1    0.28    0.74
  24 -25   1   -0.24    0.39
   1  24   1    0.02    0.42
   1  24   1    0.27    0.89
 -25   1   1   -0.03    0.42
  28  -4  -1    0.85    0.95
 -24  28  -1    0.12    0.93
 -24  28  -1   -0.28    0.73
  -4 -24  -1   -0.22    0.45
  -4 -24  -1    0.37    0.87
  28  -4  -1    0.00    0.37
  -4 -24  -1    0.41    0.45
 -24  28  -1    0.49    0.43
 -24  28  -1   -0.61    0.47
  28  -4  -1   -0.06    0.32
 -28   4   1    0.77    0.59
   4  24   1   -0.55    0.83
   4  24   1   -2.09    0.81
 -28   4   1   -0.89    0.88
   4  24   1   -0.68    0.30
  24 -28   1    0.69    0.41
   4  24   1    0.53    0.46
  24 -28   1    0.47    0.40
 -28   4   1   -0.15    0.52
  31  -7  -1    8.92    1.02
 -24  31  -1    8.73    0.98
  31  -7  -1    8.18    2.89
  -7 -24  -1    9.64    2.15
  -7 -24  -1    9.09    1.17
 -24  31  -1    6.60    1.66
  -7 -24  -1   10.34    1.15
  31  -7  -1   11.23    1.07
 -24  31  -1    6.58    1.83
 -24  31  -1   10.72    1.32
   7  24   1    8.29    1.90
 -31   7   1    9.50    2.03
 -31   7   1    9.69    1.30
  24 -31   1    9.73    1.05
   7  24   1    9.33    1.27
   7  24   1    7.18    1.96
  24 -31   1    9.11    1.03
   7  24   1    8.84    0.91
 -10 -24  -1    2.09    1.55
  34 -10  -1    1.41    0.54
 -24  34  -1    1.38    0.65
  34 -10  -1    1.11    1.34
 -24  34  -1    3.19    1.43
 -24  34  -1    1.78    1.09
  34 -10  -1    1.90    0.61
 -10 -24  -1    1.09    0.63
 -24  34  -1    2.49    0.69
 -10 -24  -1    3.01    0.85
  10  24   1    2.56    0.75
  10  24   1    1.69    1.35
 -34  10   1    2.12    0.75
  10  24   1    3.01    1.23
  24 -34   1    2.27    0.64
 -34  10   1    3.58    1.58
  24 -34   1   -0.10    0.87
  10  24   1    1.14    1.14
 -13 -24  -1    3.92    1.95
  37 -13  -1    5.83    0.95
 -24  37  -1    1.96    1.51
 -13 -24  -1    5.69    1.00
  37 -13  -1    4.08    1.83
  37 -13  -1    5.21    0.91
 -24  37  -1    6.48    1.76
 -13 -24  -1    7.38    1.22
 -24  37  -1    6.27    1.08
 -24  37  -1    5.34    0.92
  13  24   1    6.15    1.93
  24 -37   1    4.20    0.85
 -37  13   1    5.88    1.11
  13  24   1    5.19    1.81
 -37  13   1    5.24    2.06
  13  24   1    6.73    1.14
 -16 -24  -1    7.33    1.22
  40 -16  -1   10.71    2.48
 -16 -24  -1    8.08    2.53
  40 -16  -1    7.88    1.11
  40 -16  -1    8.25    1.11
 -24  40  -1   10.20    2.64
 -24  40  -1   10.93    1.48
 -24  40  -1    9.77    2.38
  16  24   1    6.48    2.21
  24 -40   1    7.93    1.09
 -40  16   1    4.79    2.57
 -40  16   1    8.79    1.35
  16  24   1    6.69    2.18
  16  24   1    9.00    1.36
  43 -19  -1    3.27    0.75
  43 -19  -1    1.91    2.13
 -24  43  -1    3.11    0.85
 -19 -24  -1    3.87    2.87
 -24  43  -1    4.98    2.00
  43 -19  -1    1.91    0.65
 -24  43  -1    3.29    1.75
 -19 -24  -1    3.12    0.93
 -43  19   1    4.01    0.85
 -43  19   1    6.18    2.49
  19  24   1    7.71    2.76
 -43  19   1    3.68    0.89
  19  24   1    4.26    2.15
  19  24   1    4.53    0.96
  24 -43   1    2.85    0.70
 -22 -24  -1   -0.23    2.65
  46 -22  -1    0.18    0.37
 -22 -24  -1    1.06    0.68
 -24  46  -1    0.42    0.63
 -24  46  -1    0.47    1.42
 -24  46  -1   -2.13    2.01
 -46  22   1    0.44    0.64
  24 -46   1    0.49    0.53
  22  24   1    0.05    0.54
  22  24   1   -2.78    1.88
 -46  22   1    1.04    2.32
  49 -25  -1    2.85    0.64
 -24  49  -1    2.86    0.73
 -24  49  -1    1.61    1.64
  24 -49   1    3.33    0.70
 -49  25   1    2.63    0.71
  25  24   1    2.92    0.71
  25  24   1    3.53    0.64
  46 -25  -1    0.92    0.53
 -25 -21  -1    0.35    2.49
 -21  46  -1   -0.19    1.57
 -21  46  -1    0.81    0.60
 -21  46  -1   -2.64    2.09
  21 -46   1    0.09    0.41
 -46  25   1    0.21    2.50
 -46  25   1    0.01    0.48
  25  21   1   -1.01    1.93
  25  21   1   -0.05    0.50
  25  21   1    0.46    0.49
 -18  43  -1    0.18    0.44
 -18  43  -1   -0.84    1.28
 -18  43  -1   -2.55    1.56
 -18  43  -1    0.05    0.48
  43 -25  -1   -0.44    0.47
  43 -25  -1    0.16    0.48
 -25 -18  -1   -1.44    2.12
 -25 -18  -1   -0.45    0.56
  25  18   1    0.16    0.61
  25  18   1    0.68    1.73
 -43  25   1    0.06    1.90
  18 -43   1    0.66    0.54
  25  18   1   -0.56    0.48
 -43  25   1    0.62    0.50
 -15  40  -1   21.06    3.62
 -25 -15  -1   22.63    1.88
 -25 -15  -1   12.79    3.31
 -15  40  -1   23.84    1.67
 -15  40  -1   20.93    3.54
 -15  40  -1   23.93    1.90
  40 -25  -1   23.93    1.82
  40 -25  -1   22.70    1.69
  15 -40   1   23.60    1.78
 -40  25   1   24.73    3.97
  25  15   1   22.87    1.70
  25  15   1   24.85    3.69
 -40  25   1   23.45    1.89
  25  15   1   22.11    1.81
  37 -25  -1    0.52    0.43
  37 -25  -1    0.52    0.48
 -12  37  -1    0.84    1.31
 -12  37  -1    0.73    0.55
 -12  37  -1    0.14    1.15
 -12  37  -1    0.84    0.56
 -25 -12  -1    0.62    0.64
 -25 -12  -1    1.21    0.71
 -25 -12  -1   -2.65    1.49
 -37  25   1    0.17    1.37
  25  12   1    0.16    0.55
  25  12   1    1.03    1.48
  25  12   1   -1.01    0.55
 -37  25   1    0.32    0.55
  12 -37   1    0.72    0.61
  25  12   1    0.24    0.57
  -9  34  -1   16.68    3.03
 -25  -9  -1   17.62    1.73
  -9  34  -1   17.14    1.52
  34 -25  -1   18.62    1.54
  34 -25  -1   18.72    1.87
  -9  34  -1   20.24    1.50
  -9  34  -1   15.71    2.82
 -25  -9  -1   20.12    1.60
 -25  -9  -1   14.34    2.65
 -34  25   1   16.05    2.66
  25   9   1   17.83    2.78
 -34  25   1   18.59    1.55
  25   9   1   18.79    3.00
  25   9   1   20.24    1.60
  25   9   1   19.51    1.48
   9 -34   1   19.36    1.52
  31 -25  -1    8.21    1.10
 -25  -6  -1    7.26    1.92
 -25  -6  -1    8.09    1.13
  -6  31  -1   11.06    2.42
  -6  31  -1    8.71    1.00
  -6  31  -1   10.32    1.28
  -6  31  -1    7.57    1.85
  31 -25  -1    8.40    1.09
 -25  -6  -1    8.02    1.10
  25   6   1    7.15    1.85
  25   6   1    9.97    1.06
 -31  25   1   10.54    1.27
  25   6   1    9.67    1.04
  25   6   1    9.35    0.96
  25   6   1    5.87    1.58
 -31  25   1    7.95    2.07
   6 -31   1    9.64    1.17
  28 -25  -1    4.27    0.76
 -25  -3  -1    4.77    0.86
  -3  28  -1    2.37    1.18
  -3  28  -1    4.39    0.82
  28 -25  -1    3.53    0.74
  -3  28  -1    5.06    1.49
 -25  -3  -1    4.74    1.41
 -25  -3  -1    4.84    0.82
  -3  28  -1    5.00    0.80
  25   3   1    5.36    0.74
  25   3   1    5.18    0.92
 -28  25   1    3.78    0.77
  25   3   1    4.37    1.48
  25   3   1    5.65    0.88
  25   3   1    2.25    2.10
   3 -28   1    4.91    0.81
 -28  25   1    3.96    1.32
 -28  25   1    2.87    0.62
 -28  25   1    2.37    1.30
  25 -25  -1   -0.10    0.54
   0  25  -1   -0.43    0.67
   0  25  -1    0.12    0.74
 -25   0  -1    0.48    0.92
 -25   0  -1   -0.25    0.50
 -25   0  -1   -0.91    0.74
  25   0   1    0.67    0.94
 -25  25   1    0.16    0.85
  25   0   1    0.18    0.39
  25   0   1   -0.79    0.89
  25   0   1   -0.07    0.34
 -25  25   1   -0.64    0.37
 -25  25   1    0.23    0.40
 -25  25   1   -0.09    0.63
   0 -25   1   -0.86    0.46
   0 -25   1   -0.27    0.43
  22 -25  -1    0.27    0.40
 -25   3  -1   -0.29    0.83
  22 -25  -1    1.07    0.52
   3  22  -1   -0.55    0.64
 -25   3  -1    1.01    0.52
   3  22  -1    0.91    0.86
   3  22  -1    0.57    0.42
  25  -3   1    0.70    0.41
  -3 -22   1   -0.29    0.55
  25  -3   1   -0.12    0.35
 -22  25   1   -0.28    0.76
  25  -3   1    1.24    1.01
 -22  25   1    0.26    0.39
  -3 -22   1    2.21    1.11
  -3 -22   1   -0.28    0.45
  25  -3   1    1.79    0.96
 -22  25   1    0.07    0.86
   6  19  -1   15.42    2.52
  19 -25  -1   14.31    1.21
 -25   6  -1   15.58    1.24
 -25   6  -1   16.26    2.40
   6  19  -1   14.94    1.15
   6  19  -1   11.95    2.07
  25  -6   1   16.28    2.37
  25  -6   1   13.49    1.09
  -6 -19   1   11.44    2.06
 -19  25   1   12.83    2.13
 -19  25   1   13.07    2.00
  -6 -19   1   15.02    1.18
  25  -6   1   14.61    1.52
   9  16  -1    0.23    0.35
   9  16  -1    0.64    0.78
   9  16  -1    0.32    0.86
 -25   9  -1   -0.35    0.73
  16 -25  -1    0.63    0.40
 -25   9  -1    0.63    0.48
 -16  25   1   -0.41    0.70
  -9 -16   1   -0.32    0.42
 -16  25   1    1.40    0.89
  25  -9   1    0.12    0.70
  -9 -16   1    0.93    1.13
 -16  25   1    0.26    0.37
  25  -9   1   -0.23    0.32
  12  13  -1   26.96    2.68
 -25  12  -1   28.87    2.86
  12  13  -1   32.00    2.70
  13 -25  -1   29.38    1.73
  12  13  -1   26.84    1.64
 -25  12  -1   27.36    1.71
 -12 -13   1   23.63    1.66
  25 -12   1   28.70    2.77
 -13  25   1   26.14    1.58
 -13  25   1   26.47    2.66
 -13  25   1   26.96    2.65
 -12 -13   1   30.95    2.88
  25 -12   1   29.60    1.67
  10 -25  -1  150.93    6.51
  15  10  -1  154.91    7.78
  15  10  -1  152.96    7.97
  15  10  -1  147.48    6.48
 -25  15  -1  144.71    6.50
 -25  15  -1  157.27    8.10
 -10  25   1  155.44    8.49
 -15 -10   1  136.97    6.41
  25 -15   1  157.00    7.99
 -10  25   1  152.12    7.89
  25 -15   1  147.43    6.46
 -15 -10   1  141.25    7.84
   7 -25  -1    2.31    0.54
 -25  18  -1    2.23    0.99
  18   7  -1    2.14    1.09
 -25  18  -1    1.97    0.56
  18   7  -1    1.44    0.45
  18   7  -1    2.28    0.90
  25 -18   1    1.40    0.94
  -7  25   1    1.19    0.41
 -18  -7   1    0.35    0.93
  -7  25   1    1.62    1.01
  -7  25   1    0.06    0.74
  25 -18   1    1.24    0.48
 -18  -7   1    1.08    0.54
  21   4  -1   60.75    4.19
 -25  21  -1   57.44    4.12
 -25  21  -1   50.15    2.70
  21   4  -1   52.00    2.67
   4 -25  -1   51.01    3.09
   4 -25  -1   53.46    2.73
  21   4  -1   50.72    3.07
 -25  21  -1   54.65    3.79
  -4  25   1   48.74    3.95
  25 -21   1   52.22    2.63
 -21  -4   1   53.71    4.02
  -4  25   1   46.60    3.74
 -21  -4   1   45.21    2.58
  24   1  -1    0.21    0.92
 -25  24  -1    0.32    0.99
   1 -25  -1    0.14    0.49
  24   1  -1    0.46    0.37
 -25  24  -1    0.12    0.44
   1 -25  -1    0.31    0.41
 -25  24  -1    1.17    0.87
 -24  -1   1   -0.16    0.41
  -1  25   1    0.01    0.75
 -24  -1   1   -0.49    0.90
  -1  25   1   -0.26    0.33
  -1  25   1   -0.21    0.75
  -1  25   1    0.37    0.42
  25 -24   1    0.33    0.43
  25 -24   1   -0.51    0.37
  27  -2  -1    3.55    1.31
 -25  27  -1    1.54    1.06
 -25  27  -1    2.90    1.30
  -2 -25  -1    3.90    0.78
 -25  27  -1    3.20    0.68
  -2 -25  -1    3.18    0.73
 -25  27  -1    2.31    0.74
  27  -2  -1    2.66    0.65
  27  -2  -1    4.05    0.71
 -27   2   1    2.40    1.17
   2  25   1    2.14    1.02
  25 -27   1    2.44    0.65
  25 -27   1    4.42    0.77
   2  25   1    1.08    1.14
   2  25   1    3.62    0.79
   2  25   1    2.99    0.63
 -27   2   1    3.65    0.78
  30  -5  -1    0.04    1.00
  30  -5  -1    0.68    0.49
 -25  30  -1    1.10    0.62
  -5 -25  -1    0.73    0.55
 -25  30  -1    0.00    0.42
 -25  30  -1   -0.19    0.82
  -5 -25  -1    0.29    0.55
  30  -5  -1    1.14    0.48
 -30   5   1    1.55    0.63
   5  25   1    1.12    0.41
   5  25   1    0.35    1.00
   5  25   1    1.09    0.56
   5  25   1    0.45    0.97
 -30   5   1   -0.07    1.08
  25 -30   1    0.46    0.42
  25 -30   1    0.57    0.47
 -25  33  -1    5.21    1.55
  -8 -25  -1    5.68    1.02
  -8 -25  -1    4.62    0.82
 -25  33  -1    4.57    1.83
 -25  33  -1    5.71    0.92
  33  -8  -1    3.65    0.71
  33  -8  -1    5.18    1.74
  33  -8  -1    5.20    0.90
  -8 -25  -1    2.90    1.82
 -25  33  -1    5.29    1.05
   8  25   1    5.36    1.04
 -33   8   1    5.02    0.99
   8  25   1    3.91    1.71
 -33   8   1    5.63    1.93
  25 -33   1    4.63    0.85
   8  25   1    4.62    1.67
  36 -11  -1   -0.25    0.46
  36 -11  -1    0.21    0.46
 -25  36  -1    0.43    1.00
  36 -11  -1   -0.01    1.34
 -11 -25  -1    0.94    0.63
 -25  36  -1   -0.06    1.05
 -11 -25  -1    0.72    0.58
 -11 -25  -1    0.82    1.50
 -25  36  -1   -0.71    0.38
  11  25   1   -0.15    0.39
  25 -36   1    0.45    0.50
 -36  11   1    0.01    0.59
  11  25   1    0.47    1.56
  11  25   1   -0.46    0.49
  11  25   1    1.03    1.16
 -36  11   1   -1.52    1.17
 -25  39  -1    1.87    1.46
  39 -14  -1    1.41    1.60
 -14 -25  -1    0.02    1.58
  39 -14  -1    3.60    0.84
  39 -14  -1    1.43    0.60
 -14 -25  -1    1.99    0.82
 -25  39  -1    3.35    1.30
 -25  39  -1    1.82    0.79
  14  25   1    1.29    1.48
 -39  14   1    1.15    1.55
  14  25   1    0.38    1.99
  14  25   1    2.48    0.83
  25 -39   1    2.32    0.71
 -39  14   1    1.96    0.78
  42 -17  -1   12.42    1.28
  42 -17  -1   15.27    1.46
 -25  42  -1   10.13    2.54
 -25  42  -1   16.22    1.54
 -17 -25  -1   15.25    1.50
  42 -17  -1   12.27    3.13
 -25  42  -1    6.92    2.21
 -17 -25  -1   10.47    3.03
 -42  17   1   13.87    1.54
  25 -42   1   13.87    1.33
  17  25   1    9.62    3.33
  17  25   1   14.74    1.77
 -42  17   1   12.93    2.62
  17  25   1   10.31    2.44
 -25  45  -1    6.70    2.44
 -25  45  -1   10.19    2.75
 -25  45  -1    6.05    1.10
 -20 -25  -1    3.25    0.76
 -20 -25  -1    8.50    3.05
  45 -20  -1    3.18    0.76
  20  25   1    7.14    2.57
  20  25   1    4.37    0.92
 -45  20   1    3.76    2.44
 -45  20   1    4.83    0.88
  20  25   1    5.92    0.89
  25 -45   1    6.06    0.99
  20  25   1   -8.19    5.98
 -45  20   1    3.58    0.86
  48 -23  -1   -0.17    0.46
 -23 -25  -1    4.25    3.22
 -25  48  -1   -0.07    2.45
 -25  48  -1    0.18    1.55
 -25  48  -1   -0.12    0.44
 -23 -25  -1   -0.29    0.54
  25 -48   1    0.11    0.45
  23  25   1    0.24    0.50
  23  25   1    0.11    0.47
  23  25   1   -2.69    2.37
 -48  23   1   -0.35    0.47
 -25  51  -1    1.87    0.59
  51 -26  -1    1.14    0.44
 -26 -25  -1    1.42    0.62
 -25  51  -1   -1.08    2.05
 -51  26   1    1.61    0.62
  25 -51   1    1.84    0.80
  26  25   1    1.22    0.42
 -26 -22  -1    1.19    3.04
 -22  48  -1   -0.06    0.46
 -26 -22  -1   -0.03    0.62
 -22  48  -1    1.00    1.74
  48 -26  -1    0.20    0.45
 -22  48  -1    0.20    2.53
  22 -48   1   -0.15    0.38
  26  22   1   -0.34    0.37
  26  22   1    1.68    2.63
 -48  26   1   -0.19    0.44
  26  22   1   -0.49    0.33
 -19  45  -1    1.31    1.92
  45 -26  -1   -1.05    0.34
  45 -26  -1    0.03    0.44
 -19  45  -1    0.16    1.52
 -19  45  -1   -0.19    0.47
 -26 -19  -1   -4.07    2.27
  26  19   1    0.44    0.54
 -45  26   1   -0.46    2.22
  19 -45   1   -0.18    0.47
  26  19   1    0.19    1.70
 -45  26   1    0.33    0.57
  26  19   1    0.00    0.47
 -16  42  -1    1.24    1.76
 -16  42  -1    2.44    0.77
  42 -26  -1    1.34    0.62
 -16  42  -1    1.28    1.36
 -26 -16  -1   -0.49    1.89
  42 -26  -1    1.84    0.67
 -26 -16  -1    0.09    0.99
 -26 -16  -1    2.08    0.81
  16 -42   1    1.86    0.66
  26  16   1    2.10    0.69
 -42  26   1    2.46    1.92
  26  16   1    1.29    0.66
  26  16   1    0.32    1.63
 -42  26   1    1.60    0.76
 -26 -13  -1    4.03    1.02
 -13  39  -1    2.33    1.62
 -13  39  -1    4.69    0.86
  39 -26  -1    3.18    0.79
  39 -26  -1    2.82    0.71
 -26 -13  -1    2.80    2.02
 -13  39  -1    4.46    1.01
 -13  39  -1    3.56    1.65
  13 -39   1    3.04    0.78
  26  13   1    3.71    0.95
 -39  26   1    3.63    0.93
  26  13   1    2.70    1.85
  26  13   1    3.87    0.88
 -39  26   1    3.93    1.95
 -26 -10  -1    5.11    1.94
 -26 -10  -1    5.88    1.05
 -10  36  -1    4.13    1.76
 -10  36  -1    2.28    1.65
  36 -26  -1    5.15    0.88
 -10  36  -1    6.48    0.94
 -26 -10  -1    4.98    0.99
 -10  36  -1    9.00    1.43
  36 -26  -1    4.84    0.84
  10 -36   1    7.72    1.10
 -36  26   1    7.03    2.03
  26  10   1    6.76    1.15
  26  10   1    8.70    1.19
  26  10   1    5.92    1.47
 -36  26   1    6.77    1.11
 -26  -7  -1    1.16    0.64
  33 -26  -1    0.75    0.51
  -7  33  -1   -1.06    1.10
  -7  33  -1    0.50    0.41
 -26  -7  -1    0.09    0.58
  33 -26  -1    0.43    0.47
  -7  33  -1    0.23    0.53
  -7  33  -1    0.56    0.81
 -26  -7  -1   -0.41    1.36
  26   7   1    1.75    1.62
 -33  26   1    0.39    1.04
  26   7   1    1.08    0.49
 -33  26   1   -1.69    1.06
 -33  26   1    0.69    0.56
  26   7   1    0.52    0.56
  26   7   1    0.51    0.43
   7 -33   1    1.10    0.58
  26   7   1    0.26    1.02
  -4  30  -1    0.41    0.79
  -4  30  -1    0.03    0.36
 -26  -4  -1   -0.13    0.51
 -26  -4  -1    0.33    0.55
  30 -26  -1   -0.01    0.42
  30 -26  -1    0.86    0.40
  -4  30  -1   -0.73    0.42
  -4  30  -1   -1.74    0.73
 -26  -4  -1    0.74    1.31
 -30  26   1   -0.59    0.92
  26   4   1   -0.14    0.44
 -30  26   1   -0.06    0.46
  26   4   1   -1.19    0.85
 -30  26   1   -1.21    0.50
  26   4   1   -2.05    1.22
   4 -30   1    0.61    0.59
  26   4   1   -0.25    0.45
  26   4   1    0.13    0.41
   4 -30   1   -0.32    0.42
 -30  26   1   -0.99    0.81
  27 -26  -1    6.45    0.96
 -26  -1  -1    6.07    1.63
 -26  -1  -1    6.24    1.18
  -1  27  -1    4.51    0.77
 -26  -1  -1    4.31    0.83
  -1  27  -1    3.01    1.26
  -1  27  -1    5.74    0.95
  -1  27  -1    2.51    1.05
  27 -26  -1    4.60    0.80
  26   1   1    5.07    0.74
 -27  26   1    2.42    1.17
 -27  26   1    4.95    0.90
  26   1   1    5.50    0.86
   1 -27   1    3.72    0.69
  26   1   1    1.91    1.14
   1 -27   1    5.21    0.90
  26   1   1    3.72    1.37
 -27  26   1    5.25    1.47
 -27  26   1    4.36    0.70
   2  24  -1   -0.06    0.75
   2  24  -1    0.78    0.76
 -26   2  -1   -0.31    0.49
 -26   2  -1    0.15    0.81
 -26   2  -1   -0.74    0.51
  26  -2   1   -0.33    0.55
 -24  26   1   -0.32    0.35
  -2 -24   1    1.67    0.86
 -24  26   1    0.58    0.75
  26  -2   1   -0.08    0.37
  26  -2   1   -0.01    0.89
  -2 -24   1   -0.35    0.39
 -24  26   1   -0.33    0.37
  26  -2   1    0.35    1.02
 -24  26   1   -0.38    0.63
  21 -26  -1    7.70    0.94
 -26   5  -1    4.11    1.32
 -26   5  -1    4.61    0.82
  21 -26  -1    6.37    0.85
   5  21  -1    6.16    1.60
   5  21  -1    6.30    1.62
   5  21  -1    4.96    0.74
 -21  26   1    3.81    0.63
 -21  26   1    4.43    0.83
  -5 -21   1    4.88    0.81
  26  -5   1    4.50    0.99
  -5 -21   1    4.30    1.49
  26  -5   1    6.63    0.82
  -5 -21   1    6.10    0.95
  26  -5   1    7.09    0.95
 -21  26   1    6.07    1.53
  26  -5   1    5.57    1.54
 -26   8  -1   73.52    4.88
   8  18  -1   70.80    5.00
   8  18  -1   69.39    4.69
   8  18  -1   68.29    3.37
 -26   8  -1   65.68    3.40
  18 -26  -1   70.89    3.44
 -18  26   1   75.53    4.82
  26  -8   1   71.68    3.37
  26  -8   1   75.36    4.90
  -8 -18   1   67.71    3.42
  -8 -18   1   69.37    4.80
 -26  11  -1    2.13    1.06
  11  15  -1    0.84    0.80
 -26  11  -1    2.48    0.62
  11  15  -1    1.63    0.95
  11  15  -1    1.94    0.55
 -15  26   1    0.94    0.46
 -11 -15   1    1.14    0.99
  26 -11   1    2.52    1.07
  26 -11   1    1.27    0.48
 -11 -15   1    1.39    0.57
 -15  26   1    1.73    0.94
 -15  26   1    2.76    1.10
  14  12  -1   20.00    2.36
  12 -26  -1   24.91    1.57
  14  12  -1   24.18    2.46
 -26  14  -1   23.08    2.56
  14  12  -1   23.74    1.50
 -26  14  -1   23.28    1.56
  26 -14   1   25.88    2.61
 -12  26   1   20.91    1.38
 -12  26   1   26.70    2.69
 -14 -12   1   20.81    1.49
  26 -14   1   24.15    1.49
 -14 -12   1   17.88    2.45
 -12  26   1   26.03    2.56
 -26  17  -1   20.90    1.46
  17   9  -1   20.58    1.39
  17   9  -1   20.05    2.06
  17   9  -1   18.24    2.53
   9 -26  -1   20.88    1.45
 -26  17  -1   17.36    2.46
 -17  -9   1   15.32    2.31
  -9  26   1   22.06    2.38
  -9  26   1   20.31    2.40
 -17  -9   1   18.67    1.38
  26 -17   1   22.20    1.43
  26 -17   1   25.06    2.57
 -26  20  -1   76.71    4.98
  20   6  -1   70.52    4.11
  20   6  -1   79.15    5.03
  20   6  -1   71.70    3.48
   6 -26  -1   76.10    3.54
   6 -26  -1   67.48    3.48
 -26  20  -1   77.43    4.68
 -26  20  -1   75.56    3.55
  26 -20   1   63.44    3.43
  -6  26   1   74.15    5.10
  26 -20   1   73.28    3.47
 -20  -6   1   68.12    3.42
 -20  -6   1   71.20    4.91
  -6  26   1   67.23    4.74
  -6  26   1   72.74    3.39
  23   3  -1   10.82    1.01
   3 -26  -1    8.61    1.03
   3 -26  -1    8.65    0.92
 -26  23  -1   11.01    1.06
 -26  23  -1    7.47    1.52
 -26  23  -1    6.98    1.66
  23   3  -1    7.55    1.72
 -23  -3   1    9.48    1.85
  -3  26   1    7.85    1.83
  -3  26   1    8.15    0.85
  26 -23   1   10.76    0.99
  -3  26   1    8.76    0.96
  -3  26   1    7.20    1.78
  26 -23   1    9.62    0.97
   0 -26  -1   -0.35    0.40
  26   0  -1   -0.52    0.39
  26   0  -1    0.36    0.41
   0 -26  -1   -0.23    0.46
 -26  26  -1   -0.13    0.38
  26   0  -1   -0.10    0.76
 -26  26  -1    0.09    0.85
 -26  26  -1    0.39    0.90
   0  26   1   -0.03    0.40
   0  26   1    0.06    0.87
   0  26   1   -0.76    0.67
 -26   0   1   -0.17    0.42
 -26   0   1   -0.34    0.92
 -26   0   1   -1.23    0.48
   0  26   1    0.03    0.34
  26 -26   1   -0.61    0.35
 -26  29  -1    1.20    0.50
  -3 -26  -1    0.60    0.55
 -26  29  -1    0.84    0.59
 -26  29  -1    1.68    1.11
  29  -3  -1    1.52    0.51
 -26  29  -1   -0.16    1.14
  29  -3  -1    1.23    0.57
  -3 -26  -1    0.23    1.22
  -3 -26  -1    0.59    0.53
  29  -3  -1    3.46    1.49
 -29   3   1    1.17    0.62
   3  26   1    1.07    0.43
   3  26   1    1.92    0.63
  26 -29   1    0.86    0.54
  26 -29   1    1.53    0.58
   3  26   1    2.36    1.18
 -26  32  -1    0.29    0.97
 -26  32  -1    0.61    0.77
 -26  32  -1   -0.27    0.48
 -26  32  -1    0.59    0.45
  -6 -26  -1   -0.15    1.17
  32  -6  -1   -0.19    0.45
  32  -6  -1   -0.06    0.88
  -6 -26  -1    0.47    0.53
  32  -6  -1    0.08    0.42
  -6 -26  -1   -0.32    0.52
  26 -32   1    0.05    0.42
   6  26   1    1.19    1.10
   6  26   1    0.22    0.39
   6  26   1    0.44    1.07
 -32   6   1   -0.43    0.51
   6  26   1    0.02    0.44
 -32   6   1   -1.66    1.02
  -9 -26  -1   16.10    3.18
 -26  35  -1   17.76    2.99
 -26  35  -1   18.49    3.11
  -9 -26  -1   20.72    1.67
 -26  35  -1   19.80    1.63
  35  -9  -1   17.01    2.97
  -9 -26  -1   18.58    1.62
  35  -9  -1   21.25    1.61
  35  -9  -1   19.87    1.54
 -26  35  -1   19.54    1.54
   9  26   1   17.90    3.02
   9  26   1   20.99    3.52
 -35   9   1   18.63    3.08
  26 -35   1   19.28    1.53
 -35   9   1   19.20    1.66
   9  26   1   17.69    3.13
   9  26   1   21.47    1.69
 -26  38  -1   11.80    2.73
 -26  38  -1   15.97    2.86
 -12 -26  -1   15.80    1.51
 -26  38  -1   15.66    1.38
  38 -12  -1   14.59    1.38
 -26  38  -1   14.21    1.48
 -12 -26  -1   14.43    3.03
  38 -12  -1   14.26    1.68
  38 -12  -1   10.87    2.80
 -12 -26  -1   15.84    1.49
  12  26   1   12.84    2.96
 -38  12   1   12.61    2.81
  12  26   1   14.16    1.43
 -38  12   1   16.62    1.61
  12  26   1   14.35    2.80
  26 -38   1   13.85    1.37
  41 -15  -1    6.02    0.95
 -26  41  -1    4.99    1.82
 -26  41  -1    6.43    1.17
 -15 -26  -1    5.12    0.99
  41 -15  -1    8.38    1.15
  15  26   1    5.75    1.08
  15  26   1    6.56    2.23
  26 -41   1    8.56    1.17
  15  26   1    5.70    3.00
 -41  15   1    6.91    1.25
  44 -18  -1    5.54    2.13
 -26  44  -1    0.79    1.81
 -26  44  -1    0.86    1.55
 -18 -26  -1    2.14    2.45
 -44  18   1    2.17    2.29
  26 -44   1    2.17    1.06
  18  26   1    3.02    3.12
 -44  18   1    2.26    0.88
  18  26   1    5.10    2.21
 -26  47  -1   -2.91    1.47
 -21 -26  -1    0.98    0.66
  47 -21  -1    0.76    0.47
 -26  47  -1    0.60    0.59
 -26  47  -1   -0.62    2.19
 -21 -26  -1   -0.74    2.80
  21  26   1   -1.38    2.17
 -47  21   1   -1.30    0.80
  21  26   1   -0.55    0.40
  26 -47   1    0.48    0.48
 -47  21   1    0.83    0.64
 -47  21   1   -0.87    2.40
 -26  50  -1   -1.40    2.09
  50 -24  -1   -0.38    0.30
 -26  50  -1    0.08    0.45
  24  26   1   -0.34    0.25
 -50  24   1    0.55    0.53
  26 -50   1    0.05    0.36
  24  26   1    0.55    0.44
  53 -27  -1   -0.01    0.32
 -27 -26  -1    0.15    0.46
 -26  53  -1    0.64    0.39
  27  26   1    0.01    0.23
  26 -53   1    0.41    0.32
 -53  27   1   -0.04    0.43
 -23  50  -1   -0.35    0.42
 -27 -23  -1    1.18    0.55
  50 -27  -1    0.22    0.36
 -23  50  -1   -1.91    2.91
  27  23   1   -0.28    0.30
  23 -50   1   -0.08    0.33
 -50  27   1   -0.98    0.43
  47 -27  -1    4.56    0.88
 -20  47  -1    5.06    2.05
 -20  47  -1    6.11    2.56
 -27 -20  -1    7.49    3.56
 -27 -20  -1    2.70    0.89
 -20  47  -1    5.38    1.06
  20 -47   1    4.59    0.79
  27  20   1    5.35    1.05
 -47  27   1    4.21    0.97
  27  20   1    5.25    2.39
 -47  27   1   -0.99    2.60
  27  20   1    2.86    0.62
 -27 -17  -1    3.27    2.49
 -17  44  -1   -0.19    0.56
 -27 -17  -1    0.76    0.78
 -17  44  -1    0.21    1.78
 -17  44  -1    0.45    1.47
 -17  44  -1   -0.36    0.50
  44 -27  -1   -0.24    0.62
  17 -44   1    0.65    0.60
  27  17   1    0.25    0.82
  27  17   1    0.45    1.76
 -44  27   1    0.57    2.02
  27  17   1    0.20    0.56
 -44  27   1    1.28    0.99
 -14  41  -1    0.47    1.58
 -14  41  -1    0.28    1.20
 -14  41  -1    0.92    0.53
 -27 -14  -1    3.08    2.22
 -27 -14  -1    0.05    0.60
  41 -27  -1    0.92    0.63
  41 -27  -1    0.71    0.52
 -14  41  -1    1.27    0.68
 -41  27   1    1.00    1.91
  27  14   1    0.90    0.59
  14 -41   1    1.16    0.61
 -41  27   1    1.37    0.76
  27  14   1    1.47    0.70
  27  14   1    0.99    1.70
 -27 -11  -1   10.73    2.87
 -11  38  -1    7.88    2.42
 -11  38  -1   10.85    1.61
  38 -27  -1   11.22    1.24
 -11  38  -1   14.49    1.72
 -11  38  -1    8.58    2.37
  11 -38   1   12.70    1.29
 -38  27   1    8.62    2.41
 -38  27   1   11.34    1.48
  27  11   1   11.48    1.35
  27  11   1   11.48    2.71
  27  11   1   12.40    1.58
  35 -27  -1    4.69    0.84
  -8  35  -1    5.87    0.88
 -27  -8  -1    4.56    1.91
  -8  35  -1    6.14    1.14
 -27  -8  -1    4.00    0.89
  -8  35  -1    3.73    1.78
  35 -27  -1    4.64    0.90
  27   8   1    5.50    1.86
 -35  27   1    3.70    1.88
  27   8   1    4.47    0.87
 -35  27   1    0.16    1.57
  27   8   1    5.04    1.01
   8 -35   1    6.17    0.97
 -35  27   1    5.97    1.08
 -27  -5  -1   11.86    1.25
 -27  -5  -1   11.59    1.31
  -5  32  -1   12.07    1.21
  -5  32  -1    8.15    2.16
  -5  32  -1    7.42    2.00
  -5  32  -1   10.42    1.09
  32 -27  -1    9.43    1.09
  32 -27  -1   10.03    1.18
 -27  -5  -1   10.06    2.53
  27   5   1   12.12    2.24
  27   5   1   10.91    1.10
 -32  27   1   10.75    1.15
  27   5   1   11.42    1.06
  27   5   1   11.75    1.18
   5 -32   1   11.58    1.17
 -32  27   1    8.75    2.22
  29 -27  -1    1.71    0.57
 -27  -2  -1    1.43    0.66
  -2  29  -1    1.70    0.56
  -2  29  -1    1.13    1.41
  -2  29  -1    2.95    1.31
 -27  -2  -1    3.09    0.75
  -2  29  -1    1.19    0.51
  29 -27  -1    1.55    0.55
 -27  -2  -1    1.41    1.36
  27   2   1    0.95    0.99
   2 -29   1   -0.05    0.55
   2 -29   1    2.29    0.58
  27   2   1    2.02    1.38
  27   2   1    1.87    0.56
 -29  27   1    1.00    1.00
 -29  27   1    2.00    1.12
 -29  27   1    1.85    0.68
   1  26  -1    4.53    1.53
  26 -27  -1    5.11    0.86
   1  26  -1    4.50    0.78
   1  26  -1    4.44    1.48
  26 -27  -1    5.30    0.88
 -27   1  -1    4.47    0.86
 -27   1  -1    6.10    1.19
 -27   1  -1    5.17    1.61
   1  26  -1    5.33    0.95
 -26  27   1    5.88    0.96
  27  -1   1    1.62    1.19
 -26  27   1    3.90    1.29
  -1 -26   1    6.12    0.94
  27  -1   1    4.10    0.67
  27  -1   1    5.86    0.88
  27  -1   1    6.18    1.66
 -26  27   1    2.65    1.07
 -26  27   1    2.90    0.63
  -1 -26   1    3.64    0.72
  23 -27  -1    0.24    0.48
 -27   4  -1   -0.39    0.44
 -27   4  -1   -0.91    0.81
   4  23  -1    0.07    0.79
   4  23  -1    0.10    0.37
   4  23  -1   -0.96    0.73
 -27   4  -1    0.01    0.52
  23 -27  -1   -0.90    0.39
  27  -4   1    0.21    0.36
  -4 -23   1   -0.71    0.86
  -4 -23   1    0.03    0.40
 -23  27   1    0.06    0.88
  -4 -23   1    1.13    0.53
  27  -4   1   -0.69    0.85
  27  -4   1   -0.52    0.52
  27  -4   1   -0.08    0.87
 -23  27   1   -0.03    0.37
 -23  27   1    0.37    0.46
 -23  27   1    0.13    0.77
 -27   7  -1    5.88    1.53
  20 -27  -1    8.76    0.96
 -27   7  -1    8.53    1.04
  20 -27  -1    7.80    0.89
   7  20  -1    7.80    1.73
   7  20  -1    6.32    1.57
   7  20  -1    7.30    0.84
  -7 -20   1    8.49    1.00
  -7 -20   1    4.51    1.56
  27  -7   1    7.76    1.71
  27  -7   1    9.06    1.03
  -7 -20   1    8.99    1.01
  27  -7   1    6.88    0.93
 -20  27   1    8.70    1.86
 -20  27   1    8.24    1.73
 -20  27   1    6.96    0.83
 -20  27   1    8.66    0.94
 -27  10  -1   33.89    1.97
  17 -27  -1   31.26    1.91
  10  17  -1   36.11    3.16
  10  17  -1   32.11    3.05
  10  17  -1   30.93    1.88
 -27  10  -1   33.68    3.17
 -17  27   1   32.23    1.84
 -17  27   1   31.87    3.03
 -10 -17   1   32.09    3.09
 -10 -17   1   33.56    2.11
  27 -10   1   35.34    1.91
  27 -10   1   28.84    1.86
 -17  27   1   33.47    3.12
  27 -10   1   38.19    3.30
  13  14  -1    2.75    1.03
 -27  13  -1    3.00    0.67
  14 -27  -1    3.18    0.68
  13  14  -1    2.61    0.56
 -27  13  -1    4.80    1.37
  14 -27  -1    2.59    0.62
  13  14  -1    2.66    1.12
 -14  27   1    2.32    1.10
 -14  27   1    3.62    1.25
 -13 -14   1    1.69    0.59
  27 -13   1    3.36    0.62
  27 -13   1    3.37    0.70
 -13 -14   1    2.99    1.17
 -14  27   1    3.55    0.64
  27 -13   1    2.05    1.15
 -27  16  -1   68.41    3.37
  11 -27  -1   71.06    3.39
  11 -27  -1   61.71    3.30
  16  11  -1   79.19    4.90
  16  11  -1   73.14    3.36
 -27  16  -1   67.90    4.73
 -11  27   1   66.11    3.22
 -11  27   1   69.37    4.80
 -16 -11   1   63.56    3.27
  27 -16   1   61.17    3.30
 -11  27   1   67.54    4.65
  27 -16   1   76.62    4.91
 -16 -11   1   65.85    4.70
  27 -16   1   73.72    3.35
  19   8  -1  101.97    5.47
  19   8  -1  107.66    4.67
   8 -27  -1   97.73    4.64
 -27  19  -1  104.39    6.19
   8 -27  -1   99.60    4.65
  19   8  -1  103.18    6.22
 -27  19  -1  105.05    4.71
 -19  -8   1  102.33    6.32
 -19  -8   1  103.00    5.37
  -8  27   1  103.51    6.11
  27 -19   1  101.57    4.67
  -8  27   1   98.60    6.31
  -8  27   1   90.02    4.67
 -19  -8   1   94.76    4.63
  27 -19   1   99.89    4.59
 -27  22  -1   -0.07    0.41
  22   5  -1    1.10    0.91
   5 -27  -1    0.00    0.43
   5 -27  -1    0.71    0.52
 -27  22  -1    0.46    0.82
  22   5  -1    0.94    0.86
 -27  22  -1    1.28    1.04
 -22  -5   1    0.38    0.93
  27 -22   1    0.53    0.43
  -5  27   1    0.30    0.49
  27 -22   1    0.65    0.38
  -5  27   1    0.78    0.85
  -5  27   1   -0.12    0.79
  -5  27   1    0.18    0.33
 -27  25  -1    2.40    1.28
 -27  25  -1    1.27    1.01
  25   2  -1    3.15    0.69
 -27  25  -1    2.84    0.66
   2 -27  -1    4.60    0.79
   2 -27  -1    2.75    0.67
  25   2  -1    3.84    1.34
 -27  25  -1    2.30    0.73
 -25  -2   1    2.92    1.06
  -2  27   1    3.14    1.24
  27 -25   1    3.34    0.65
  -2  27   1    3.40    1.10
  -2  27   1    3.16    0.62
 -25  -2   1    3.62    0.79
  27 -25   1    3.32    0.64
  -2  27   1    2.70    0.66
 -27  28  -1    1.69    0.53
  -1 -27  -1    0.70    0.53
 -27  28  -1    0.34    0.93
 -27  28  -1    2.05    0.68
  28  -1  -1    1.76    1.21
  -1 -27  -1    1.55    0.58
  28  -1  -1    0.54    0.44
 -27  28  -1    0.08    0.92
  28  -1  -1    0.86    0.50
   1  27   1    0.05    0.41
  27 -28   1    1.10    0.50
 -28   1   1    1.22    0.62
   1  27   1    1.27    0.48
   1  27   1    0.74    0.86
  27 -28   1   -0.45    0.43
  -4 -27  -1   -1.68    1.06
 -27  31  -1    3.85    1.29
 -27  31  -1    0.53    1.06
  -4 -27  -1    0.73    0.55
 -27  31  -1    0.82    0.43
  31  -4  -1    0.33    0.37
  31  -4  -1    0.73    1.17
  31  -4  -1    1.45    0.59
 -27  31  -1    0.85    0.58
  -4 -27  -1    0.19    0.45
 -31   4   1    1.83    0.70
  27 -31   1    1.17    0.54
 -31   4   1    1.50    1.29
   4  27   1    1.56    0.62
   4  27   1    0.59    0.96
   4  27   1    1.33    1.11
   4  27   1    0.72    0.39
 -27  34  -1    1.17    0.56
  34  -7  -1    2.76    1.45
  -7 -27  -1    1.10    1.49
  -7 -27  -1    2.15    0.78
 -27  34  -1    1.49    1.12
  34  -7  -1    2.91    0.74
  34  -7  -1    1.71    0.60
 -27  34  -1    2.46    1.46
 -27  34  -1    2.70    0.80
  -7 -27  -1    1.72    0.66
  27 -34   1    1.24    0.65
 -34   7   1    2.84    1.27
   7  27   1    2.81    1.46
 -34   7   1    1.90    1.40
   7  27   1    1.84    1.12
   7  27   1    3.35    1.07
  27 -34   1    1.66    0.72
  37 -10  -1    6.91    1.03
 -10 -27  -1    8.39    1.22
 -10 -27  -1    6.74    1.05
 -27  37  -1    4.29    1.58
 -27  37  -1    6.89    1.04
 -27  37  -1    7.99    1.30
 -27  37  -1    4.83    2.00
  37 -10  -1    7.42    1.06
 -10 -27  -1    7.99    2.52
  37 -10  -1    6.61    1.74
  10  27   1    4.06    1.92
  27 -37   1    7.13    1.07
 -37  10   1    5.67    1.13
  10  27   1    8.22    1.21
  10  27   1    6.61    1.86
 -37  10   1    2.46    1.68
  10  27   1    6.13    2.20
  40 -13  -1    0.36    0.51
 -13 -27  -1    1.03    0.66
  40 -13  -1   -2.89    1.59
  40 -13  -1    0.29    0.54
 -27  40  -1   -0.40    0.41
 -27  40  -1   -0.02    1.55
 -13 -27  -1   -0.04    0.53
 -13 -27  -1    1.52    2.10
 -27  40  -1    0.83    0.68
 -27  40  -1    0.45    1.15
  27 -40   1    0.50    0.56
  13  27   1    0.01    1.91
  13  27   1    0.63    0.64
 -40  13   1   -0.15    1.56
  13  27   1    0.94    1.50
 -40  13   1    0.62    0.62
  43 -16  -1   14.13    1.39
 -16 -27  -1    7.56    2.90
  43 -16  -1   10.90    3.04
 -27  43  -1    7.32    2.40
 -27  43  -1    8.77    2.33
 -16 -27  -1   11.24    1.50
 -27  43  -1   12.92    1.42
  27 -43   1   13.46    1.30
 -43  16   1   16.99    3.20
 -43  16   1   13.75    1.46
  16  27   1    8.09    2.98
  16  27   1   12.98    1.35
  16  27   1   15.66    3.22
 -27  46  -1   13.43    2.69
 -19 -27  -1   14.74    1.46
 -19 -27  -1   11.05    3.35
 -27  46  -1   16.57    1.55
 -27  46  -1   12.94    3.25
  46 -19  -1   15.23    1.38
 -46  19   1   15.60    1.56
 -46  19   1   13.75    1.32
  19  27   1   11.96    3.13
  27 -46   1   14.28    1.31
  19  27   1   13.83    1.26
  19  27   1   15.55    1.49
 -46  19   1    8.01    4.64
  49 -22  -1    1.47    0.54
 -22 -27  -1    2.32    0.69
 -27  49  -1    1.13    1.53
 -27  49  -1    1.75    0.67
 -49  22   1    0.68    0.57
  22  27   1    2.34    0.60
  22  27   1    1.83    0.61
  27 -49   1    2.08    0.58
 -27  52  -1    0.17    0.38
  52 -25  -1    0.52    0.39
 -25 -27  -1   -0.10    0.51
  27 -52   1    0.41    0.32
 -52  25   1    0.38    0.47
  25  27   1    0.23    0.29
  55 -28  -1    0.38    0.30
 -28 -27  -1    0.00    0.74
 -28 -27  -1   -0.03    0.34
 -27  55  -1    0.87    0.39
 -55  28   1    1.55    0.56
  28  27   1   -0.31    0.37
 -24  52  -1    0.43    0.45
  52 -28  -1    0.11    0.34
 -28 -24  -1    0.01    0.57
 -52  28   1    0.34    0.46
  24 -52   1   -0.18    0.29
  28  24   1   -0.19    0.24
 -21  49  -1   -3.03    1.73
  49 -28  -1    1.72    0.60
 -21  49  -1    0.97    0.55
 -28 -21  -1    1.72    0.64
  28  21   1    1.19    0.47
 -49  28   1    0.73    0.50
  21 -49   1    1.04    0.46
 -18  46  -1    2.45    2.34
 -28 -18  -1    0.91    0.75
 -18  46  -1   -0.02    1.46
  46 -28  -1    2.03    0.66
 -28 -18  -1    7.16    4.43
 -18  46  -1    2.35    0.81
  28  18   1    2.97    2.79
  18 -46   1    0.62    0.46
 -46  28   1    2.24    0.84
  28  18   1    1.64    0.54
 -28 -15  -1   -0.24    0.64
 -28 -15  -1   -1.73    1.98
  43 -28  -1    0.47    0.47
 -15  43  -1    0.42    0.54
 -15  43  -1    0.07    1.69
 -15  43  -1   -0.36    0.43
  43 -28  -1   -0.35    0.36
 -15  43  -1   -1.94    1.17
  28  15   1    0.97    1.82
  28  15   1   -0.27    0.48
 -43  28   1    0.37    0.66
 -43  28   1    0.89    1.93
  15 -43   1    0.38    0.54
  28  15   1   -0.01    0.46
 -12  40  -1    6.77    1.15
  40 -28  -1    5.68    0.93
 -12  40  -1    6.33    2.14
  40 -28  -1    7.93    1.16
 -12  40  -1    6.14    2.16
 -12  40  -1    9.65    1.09
 -28 -12  -1    6.20    1.24
 -28 -12  -1    6.64    2.43
  28  12   1    8.43    1.14
  28  12   1    8.41    1.34
  28  12   1   10.09    2.82
 -40  28   1    8.23    1.31
  12 -40   1    9.76    1.27
 -40  28   1    5.12    2.50
  -9  37  -1    0.79    0.49
  37 -28  -1    0.82    0.48
  -9  37  -1    1.36    1.12
 -28  -9  -1    1.47    0.84
  -9  37  -1    1.71    0.70
  37 -28  -1    1.45    0.60
 -28  -9  -1    0.19    0.61
  -9  37  -1    1.91    1.37
 -28  -9  -1    0.28    1.74
  28   9   1    0.24    1.27
 -37  28   1    0.76    1.39
  28   9   1    2.07    0.69
  28   9   1    2.50    0.78
   9 -37   1    1.72    0.66
 -37  28   1    2.59    0.83
  -6  34  -1    0.16    1.20
  -6  34  -1    0.46    0.41
 -28  -6  -1    0.62    0.62
  34 -28  -1   -0.14    0.41
 -28  -6  -1   -0.22    1.36
  34 -28  -1    0.87    0.57
 -28  -6  -1   -0.73    0.53
  -6  34  -1    0.55    0.50
  -6  34  -1   -1.01    1.01
   6 -34   1   -0.08    0.46
 -34  28   1   -0.87    1.06
 -34  28   1    1.12    0.55
  28   6   1    0.47    0.48
  28   6   1    0.64    0.45
  28   6   1   -0.61    1.25
 -34  28   1   -1.27    1.28
  31 -28  -1   12.63    1.21
 -28  -3  -1    9.80    2.41
 -28  -3  -1   13.45    1.30
  -3  31  -1   11.48    1.24
  -3  31  -1   12.57    1.18
  -3  31  -1    7.81    2.19
  31 -28  -1   13.17    1.26
 -28  -3  -1   11.83    1.47
  -3  31  -1    8.44    2.14
  28   3   1   11.79    1.14
 -31  28   1   12.36    1.22
  28   3   1    5.70    1.97
   3 -31   1   13.51    1.24
 -31  28   1   12.98    2.51
  28   3   1   11.51    1.08
 -28   0  -1   -0.34    0.49
   0  28  -1    0.01    0.33
 -28   0  -1   -0.83    0.95
  28 -28  -1   -0.11    0.37
   0  28  -1    0.35    0.48
   0  28  -1    0.12    0.81
  28 -28  -1   -0.41    0.35
 -28   0  -1   -0.71    0.48
  28   0   1    0.57    0.93
 -28  28   1   -0.26    0.45
   0 -28   1    0.61    0.42
  28   0   1    0.05    0.34
 -28  28   1    1.11    0.99
 -28  28   1    0.29    0.49
   0 -28   1   -0.84    0.58
 -28  28   1   -0.36    0.80
 -28   3  -1    3.92    0.81
   3  25  -1    5.86    0.96
  25 -28  -1    4.07    0.77
   3  25  -1    4.27    1.42
  25 -28  -1    4.81    0.83
   3  25  -1    3.62    0.68
 -28   3  -1    3.89    1.34
   3  25  -1    4.79    1.49
  28  -3   1    3.34    0.73
 -25  28   1    4.16    1.25
  -3 -25   1    3.85    0.76
 -25  28   1    4.41    1.50
  28  -3   1    3.09    1.27
  -3 -25   1    3.83    1.55
  28  -3   1    4.49    0.72
 -25  28   1    5.19    0.84
 -25  28   1    4.38    0.65
  -3 -25   1    4.32    0.74
 -28   6  -1    7.23    1.77
 -28   6  -1    7.51    1.26
   6  22  -1    9.01    1.82
  22 -28  -1   10.19    1.04
   6  22  -1    8.12    1.80
 -28   6  -1   10.72    1.27
   6  22  -1   11.49    1.01
  22 -28  -1    8.93    0.95
  -6 -22   1    6.69    1.75
  -6 -22   1   10.79    1.72
  28  -6   1    9.33    0.92
 -22  28   1    9.23    0.91
  -6 -22   1   10.56    1.06
 -22  28   1   10.10    1.88
 -22  28   1    9.17    2.02
  28  -6   1    8.90    0.96
  28  -6   1    8.49    1.91
   9  19  -1   95.32    5.95
 -28   9  -1   93.72    4.41
   9  19  -1   96.11    5.93
  19 -28  -1   94.08    4.41
   9  19  -1   91.37    4.46
 -28   9  -1  104.98    6.22
  28  -9   1   90.71    4.37
 -19  28   1   95.16    5.82
  28  -9   1  105.45    6.20
  -9 -19   1   95.20    6.04
 -19  28   1   94.67    4.50
  28  -9   1   94.22    4.32
 -19  28   1   91.27    4.26
 -19  28   1   96.91    5.94
  -9 -19   1   88.68    4.37
  -9 -19   1   87.79    4.29
 -28  12  -1   16.52    2.52
 -28  12  -1   15.50    1.26
  16 -28  -1   14.70    1.21
  16 -28  -1   15.20    1.24
  12  16  -1   12.50    2.21
  12  16  -1   14.30    2.18
  12  16  -1   16.15    1.22
 -16  28   1   16.83    2.46
  28 -12   1   14.60    1.18
 -16  28   1   15.12    2.45
 -12 -16   1   16.81    1.26
  28 -12   1   12.69    2.17
 -16  28   1   13.50    1.09
 -16  28   1   13.05    1.21
  28 -12   1   13.78    1.17
 -12 -16   1   13.50    2.38
  13 -28  -1    0.67    0.46
  15  13  -1    0.46    0.81
 -28  15  -1    0.16    0.43
 -28  15  -1    1.56    0.92
  15  13  -1   -0.25    0.33
  15  13  -1    0.14    0.85
  13 -28  -1   -0.30    0.37
  28 -15   1    0.34    0.33
 -13  28   1   -0.47    0.82
 -15 -13   1   -0.53    0.97
 -13  28   1   -0.06    0.34
  28 -15   1    0.37    0.77
 -13  28   1    0.37    0.83
 -13  28   1    0.13    0.41
  28 -15   1   -0.18    0.38
 -15 -13   1    0.21    0.41
  18  10  -1   53.42    4.15
 -28  18  -1   57.77    2.87
  18  10  -1   55.70    3.78
  18  10  -1   52.05    2.79
  10 -28  -1   55.48    2.85
 -28  18  -1   61.81    4.37
  10 -28  -1   53.02    2.82
  28 -18   1   53.13    2.83
  28 -18   1   51.88    2.76
 -10  28   1   56.99    4.19
 -10  28   1   52.34    2.67
 -10  28   1   51.97    2.87
 -18 -10   1   56.34    2.86
 -10  28   1   55.11    4.31
 -18 -10   1   56.77    4.34
  28 -18   1   54.03    4.20
 -28  21  -1    2.44    1.25
   7 -28  -1    2.96    0.63
 -28  21  -1    2.32    1.10
 -28  21  -1    3.19    0.70
  21   7  -1    3.43    0.66
  21   7  -1    4.32    1.34
 -28  21  -1    2.27    0.65
  21   7  -1    2.26    1.02
 -21  -7   1    2.02    1.28
  -7  28   1    2.66    0.65
 -21  -7   1    3.53    0.67
  28 -21   1    2.59    0.62
 -21  -7   1    3.00    0.67
  -7  28   1    2.46    0.52
  -7  28   1    2.79    1.15
  -7  28   1    2.13    1.21
  24   4  -1   -0.05    0.37
  24   4  -1    0.01    0.47
 -28  24  -1   -0.63    0.44
 -28  24  -1    0.18    0.64
 -28  24  -1   -0.29    0.41
   4 -28  -1    0.07    0.41
 -28  24  -1   -0.34    0.79
  24   4  -1   -0.30    0.84
   4 -28  -1   -0.98    0.37
 -24  -4   1   -1.01    0.47
  -4  28   1   -0.45    0.76
  28 -24   1   -0.04    0.41
  -4  28   1    0.21    0.35
 -24  -4   1    0.03    0.97
  -4  28   1    0.30    0.81
  -4  28   1   -0.19    0.38
  28 -24   1    0.51    0.37
 -28  27  -1    0.64    0.41
 -28  27  -1    1.46    0.94
   1 -28  -1    1.58    0.57
 -28  27  -1    1.75    0.60
 -28  27  -1    1.03    1.07
  27   1  -1    1.34    0.64
  27   1  -1    0.88    0.44
   1 -28  -1    0.95    0.55
  27   1  -1    0.97    1.03
  -1  28   1    2.23    1.12
  -1  28   1    0.75    0.45
  28 -27   1    0.61    0.46
  -1  28   1    1.53    0.54
 -27  -1   1    2.36    0.70
  30  -2  -1    0.50    0.45
 -28  30  -1    0.42    0.95
  -2 -28  -1   -0.40    1.07
  30  -2  -1    2.11    1.30
 -28  30  -1   -1.07    0.68
  30  -2  -1    0.14    0.39
 -28  30  -1   -0.20    0.43
 -28  30  -1    0.37    0.45
  -2 -28  -1    0.36    0.50
  -2 -28  -1    0.08    0.46
 -30   2   1   -0.72    1.14
  28 -30   1    0.58    0.54
   2  28   1   -0.11    0.88
 -30   2   1    0.62    0.63
   2  28   1   -0.03    0.43
   2  28   1    1.21    0.90
   2  28   1    0.40    0.42
 -28  33  -1    1.16    1.31
  -5 -28  -1    1.68    0.69
  33  -5  -1    2.05    0.61
 -28  33  -1    2.07    0.61
 -28  33  -1    1.85    1.23
  33  -5  -1    2.62    0.95
  -5 -28  -1    2.06    1.52
  33  -5  -1   -1.14    1.26
  -5 -28  -1    1.01    1.01
 -28  33  -1    2.87    0.83
   5  28   1    2.15    1.30
   5  28   1    2.16    1.40
  28 -33   1    2.42    1.10
 -33   5   1    2.20    1.50
   5  28   1    2.71    0.76
 -33   5   1    2.19    1.05
  36  -8  -1    1.06    1.37
 -28  36  -1    0.14    0.51
 -28  36  -1    0.01    1.08
 -28  36  -1    0.45    1.36
 -28  36  -1    0.43    0.44
  36  -8  -1    0.27    0.52
  -8 -28  -1    0.11    0.60
  36  -8  -1    0.78    0.52
  -8 -28  -1    1.00    0.68
  -8 -28  -1    0.49    1.71
 -36   8   1    1.09    1.49
   8  28   1    0.57    1.62
   8  28   1    0.56    1.38
  28 -36   1    0.26    0.53
   8  28   1    1.41    1.29
 -36   8   1    1.33    0.77
   8  28   1    1.21    0.55
  39 -11  -1    3.62    1.89
 -28  39  -1    3.29    0.99
 -11 -28  -1    3.25    0.86
 -28  39  -1    2.33    0.67
  39 -11  -1    4.93    0.93
 -28  39  -1    3.50    1.58
  39 -11  -1    4.07    0.82
 -11 -28  -1    0.67    1.83
 -28  39  -1    1.44    1.52
 -39  11   1    5.35    2.04
  11  28   1    1.45    1.67
 -39  11   1    2.97    0.93
  11  28   1    3.69    2.07
  11  28   1    4.12    0.98
  28 -39   1    2.72    0.74
  42 -14  -1   15.41    1.46
 -14 -28  -1   15.40    1.52
 -28  42  -1    9.59    2.62
 -28  42  -1   10.84    2.43
  42 -14  -1   15.76    3.26
  42 -14  -1   14.66    1.37
 -28  42  -1   15.17    1.53
 -14 -28  -1   17.71    3.59
  14  28   1    9.14    2.54
 -42  14   1   16.51    1.63
  14  28   1   16.19    1.53
  28 -42   1   14.73    1.39
  14  28   1   15.68    3.51
 -42  14   1   12.48    2.91
 -28  45  -1   12.30    1.35
  45 -17  -1   10.84    3.10
  45 -17  -1   13.10    1.32
 -28  45  -1    8.33    2.97
 -28  45  -1    9.74    2.58
 -17 -28  -1   12.71    1.37
 -17 -28  -1    8.39    3.40
  17  28   1   13.15    1.34
  17  28   1   13.65    3.07
  17  28   1    4.55    3.99
  28 -45   1   10.89    1.18
 -45  17   1   11.75    2.92
 -45  17   1   14.12    1.39
 -20 -28  -1    0.81    0.61
 -20 -28  -1   -0.59    4.33
 -28  48  -1   -0.01    0.47
 -28  48  -1   -0.26    3.42
 -28  48  -1   -0.61    1.89
  48 -20  -1    0.84    0.58
  20  28   1    0.34    0.51
 -48  20   1    0.13    0.61
 -48  20   1    0.53    0.53
  28 -48   1    0.47    0.46
  51 -23  -1    0.89    0.44
 -28  51  -1    0.90    0.53
  23  28   1    0.34    0.44
  23  28   1   -0.07    0.31
 -51  23   1    0.83    0.55
  28 -51   1    1.62    0.77
 -28  54  -1    0.65    0.38
  54 -26  -1    0.48    0.34
 -26 -28  -1    0.78    0.52
  26  28   1    0.35    0.24
 -54  26   1    0.85    0.50
  28 -54   1    0.32    0.29
 -25  54  -1    1.00    0.47
  54 -29  -1    0.32    0.34
 -29 -25  -1    0.81    0.48
 -29 -25  -1    0.53    0.57
 -54  29   1    0.39    0.45
  25 -54   1    0.02    0.48
  29  25   1    0.47    0.25
 -22  51  -1   -1.83    1.88
 -22  51  -1    2.34    0.77
 -29 -22  -1    1.49    0.61
  51 -29  -1    1.97    0.51
  29  22   1    1.71    0.46
  22 -51   1    2.61    0.85
 -51  29   1    2.19    0.69
 -19  48  -1   -0.10    0.51
 -29 -19  -1    0.90    0.69
 -19  48  -1   -0.10    1.65
  48 -29  -1   -0.31    0.40
  29  19   1   -0.26    0.33
  19 -48   1   -0.47    0.35
 -48  29   1    0.73    0.60
 -29 -16  -1   -1.45    2.68
 -29 -16  -1    0.61    0.67
 -16  45  -1    2.70    2.03
 -16  45  -1    1.49    0.67
  45 -29  -1    0.23    0.57
  29  16   1    1.48    2.15
  16 -45   1    0.30    0.47
 -45  29   1   -0.22    2.33
 -45  29   1    1.10    0.64
  29  16   1    1.21    0.52
  42 -29  -1    2.80    0.71
 -13  42  -1    0.55    1.70
 -13  42  -1    4.88    1.00
 -29 -13  -1    1.49    2.44
  42 -29  -1    4.62    0.89
 -13  42  -1    4.75    2.12
 -29 -13  -1    6.48    1.19
  29  13   1    4.94    2.17
 -42  29   1    5.10    1.08
 -42  29   1    3.82    2.25
  13 -42   1    3.13    0.79
  29  13   1    5.13    0.91
 -10  39  -1    1.82    1.73
  39 -29  -1    0.05    0.46
 -29 -10  -1   -0.97    1.84
 -10  39  -1    0.14    0.58
 -10  39  -1   -0.46    1.04
 -29 -10  -1   -0.49    0.66
 -10  39  -1    0.12    0.46
  39 -29  -1   -0.01    0.51
 -29 -10  -1   -1.23    0.48
  29  10   1    0.41    0.46
  29  10   1   -0.05    1.47
 -39  29   1    0.37    0.61
  10 -39   1    0.12    0.58
 -39  29   1   -0.28    1.72
  -7  36  -1    3.66    1.54
 -29  -7  -1    2.14    1.95
  -7  36  -1    4.40    0.94
 -29  -7  -1    1.58    0.82
  -7  36  -1    1.70    0.57
  36 -29  -1    4.87    0.93
 -29  -7  -1    3.30    0.76
  -7  36  -1    2.42    1.55
  36 -29  -1    2.23    0.67
 -36  29   1    1.45    1.73
  29   7   1    4.19    0.85
 -36  29   1    3.78    0.89
  29   7   1    3.43    1.60
   7 -36   1    3.34    0.77
 -36  29   1    3.58    1.39
  33 -29  -1   28.34    1.96
  -4  33  -1   30.49    3.52
 -29  -4  -1   26.87    1.94
  -4  33  -1   30.20    3.55
  33 -29  -1   28.30    1.93
 -29  -4  -1   27.05    3.86
 -29  -4  -1   27.58    2.07
  -4  33  -1   26.31    1.94
  -4  33  -1   28.93    1.87
  29   4   1   27.65    1.85
 -33  29   1   34.45    2.32
  29   4   1   25.42    3.66
 -33  29   1   23.78    3.45
   4 -33   1   27.02    2.04
  -1  30  -1    8.44    0.99
  -1  30  -1    7.60    1.23
 -29  -1  -1    8.20    2.23
  30 -29  -1    9.41    1.18
  -1  30  -1    5.88    1.52
 -29  -1  -1    7.16    0.98
  -1  30  -1    5.22    1.70
 -29  -1  -1    7.94    1.19
  30 -29  -1    6.54    0.97
   1 -30   1    6.67    1.00
  29   1   1    8.60    1.15
 -30  29   1    8.24    2.03
 -30  29   1    8.00    1.19
  29   1   1    8.39    0.91
  29   1   1    5.96    1.89
   2  27  -1    1.29    0.60
 -29   2  -1    2.65    0.71
  27 -29  -1    1.95    0.59
 -29   2  -1    2.24    1.39
   2  27  -1    1.42    0.49
 -29   2  -1    1.12    0.63
  27 -29  -1    1.30    0.56
   2  27  -1    0.38    0.84
 -27  29   1    1.59    0.63
  -2 -27   1    2.55    1.26
  29  -2   1    1.78    1.13
 -27  29   1    2.31    1.12
 -27  29   1    1.67    1.10
  29  -2   1    1.96    0.60
  -2 -27   1    0.84    0.44
   5  24  -1    4.65    1.53
 -29   5  -1    8.60    1.02
   5  24  -1    7.81    1.10
  24 -29  -1    6.70    0.93
  24 -29  -1    8.68    1.07
   5  24  -1    6.48    1.59
 -29   5  -1    6.92    1.73
   5  24  -1    6.22    0.86
 -29   5  -1    7.65    1.11
 -24  29   1    7.83    1.08
 -24  29   1    4.98    1.54
  29  -5   1    8.38    1.89
 -24  29   1    5.05    0.80
 -24  29   1    7.11    1.66
  29  -5   1    6.21    0.81
  -5 -24   1    7.78    1.95
  29  -5   1    7.29    0.82
  -5 -24   1    8.21    1.05
   8  21  -1   12.81    2.19
 -29   8  -1   12.58    1.16
  21 -29  -1   12.84    1.12
   8  21  -1   11.60    2.13
 -29   8  -1    9.70    2.06
 -29   8  -1   12.60    1.19
   8  21  -1    9.87    1.13
   8  21  -1   12.10    1.06
 -21  29   1   10.50    1.08
  -8 -21   1   11.10    1.14
  29  -8   1   12.16    1.04
  -8 -21   1   11.09    1.07
  -8 -21   1    9.43    1.94
  29  -8   1   10.73    1.01
 -21  29   1    8.99    1.86
 -21  29   1   11.35    1.01
  29  -8   1   10.72    2.20
 -21  29   1    9.80    1.99
  11  18  -1    0.72    0.39
  11  18  -1    1.17    0.99
 -29  11  -1    0.40    0.58
  11  18  -1    1.68    0.96
 -29  11  -1    0.76    1.04
 -29  11  -1    1.21    0.51
  18 -29  -1    0.67    0.49
  18 -29  -1   -0.26    0.46
 -18  29   1    0.86    0.47
 -18  29   1    0.47    0.34
  29 -11   1    0.56    0.47
  29 -11   1   -0.28    0.70
  29 -11   1    0.59    0.41
 -11 -18   1    1.13    1.02
 -11 -18   1    0.98    0.67
 -18  29   1    1.16    1.13
 -18  29   1    0.20    0.81
 -29  14  -1   58.36    4.40
  14  15  -1   58.49    3.02
 -29  14  -1   49.24    3.01
 -29  14  -1   57.36    2.92
  14  15  -1   55.72    4.20
  14  15  -1   56.10    4.22
 -15  29   1   59.11    4.34
 -15  29   1   56.79    4.28
 -14 -15   1   55.90    2.91
  29 -14   1   60.84    4.48
  29 -14   1   59.18    2.86
 -14 -15   1   51.46    4.29
 -14 -15   1   48.20    2.75
 -15  29   1   54.66    2.94
  17  12  -1   69.60    4.80
  12 -29  -1   59.48    3.30
  17  12  -1   67.18    3.24
 -29  17  -1   69.24    4.87
 -29  17  -1   65.81    3.27
 -29  17  -1   56.97    3.26
  17  12  -1   65.80    4.31
 -12  29   1   61.63    3.07
 -12  29   1   63.78    3.30
 -17 -12   1   59.54    3.16
 -17 -12   1   68.28    4.88
 -12  29   1   68.91    4.75
  29 -17   1   67.47    4.77
 -17 -12   1   65.04    3.27
  29 -17   1   64.97    3.19
 -12  29   1   65.32    4.80
  20   9  -1    5.93    0.83
  20   9  -1    9.08    1.86
 -29  20  -1    7.65    1.10
 -29  20  -1    8.99    1.19
 -29  20  -1    7.56    1.64
 -29  20  -1    7.33    1.59
   9 -29  -1    8.88    0.94
   9 -29  -1    8.03    1.01
  29 -20   1    7.93    0.90
  -9  29   1    6.61    0.79
 -20  -9   1    9.28    1.01
  -9  29   1    7.68    1.83
 -20  -9   1    7.63    1.90
 -20  -9   1    6.83    0.93
  -9  29   1    7.00    1.70
  29 -20   1    7.25    0.88
 -29  23  -1    2.61    1.26
 -29  23  -1    1.16    0.55
  23   6  -1    0.47    1.10
  23   6  -1    1.15    0.60
   6 -29  -1    0.88    0.51
 -29  23  -1    1.25    0.99
  23   6  -1    0.18    0.93
   6 -29  -1    0.80    0.49
  23   6  -1    0.51    0.42
 -29  23  -1    1.12    0.48
  29 -23   1    0.90    0.48
  -6  29   1    0.76    0.41
  -6  29   1   -0.18    0.74
  29 -23   1    0.28    0.33
  -6  29   1    1.78    0.59
  -6  29   1    0.50    0.96
 -23  -6   1    2.29    1.24
 -29  26  -1    1.13    1.04
  26   3  -1    2.60    1.36
 -29  26  -1    0.82    1.23
  26   3  -1    0.96    0.47
   3 -29  -1    1.33    0.56
 -29  26  -1    1.29    0.54
   3 -29  -1    1.63    0.54
  26   3  -1    1.23    0.60
 -29  26  -1    0.16    0.53
  -3  29   1    0.81    1.02
 -26  -3   1    0.52    0.53
  29 -26   1    0.77    0.49
  -3  29   1    0.36    0.42
  -3  29   1    1.83    0.61
  29   0  -1   -0.39    1.17
 -29  29  -1    0.33    0.41
 -29  29  -1    0.59    1.01
   0 -29  -1    0.15    0.48
  29   0  -1   -0.20    0.33
 -29  29  -1    0.97    1.02
  29   0  -1    0.01    0.42
   0 -29  -1   -0.45    0.43
 -29  29  -1   -0.68    0.41
   0  29   1   -1.30    0.72
 -29   0   1    0.25    0.59
 -29   0   1    1.09    1.24
   0  29   1   -0.74    0.37
   0  29   1    1.34    1.07
  29 -29   1    0.36    0.49
 -29  32  -1    7.56    1.99
  32  -3  -1    8.60    2.42
  -3 -29  -1    7.98    1.08
 -29  32  -1    7.38    1.81
 -29  32  -1    9.16    1.27
  32  -3  -1   13.65    1.99
  -3 -29  -1   12.13    2.17
  32  -3  -1    6.03    0.95
 -29  32  -1    8.96    1.03
  -3 -29  -1    6.05    2.07
  29 -32   1   10.19    1.21
   3  29   1    8.94    1.29
   3  29   1    7.68    2.14
 -32   3   1    9.83    1.33
   3  29   1    8.42    2.13
 -32   3   1    9.90    2.29
  35  -6  -1    0.91    1.20
 -29  35  -1   -0.78    0.45
 -29  35  -1   -0.58    0.41
  35  -6  -1    0.22    0.42
 -29  35  -1    1.92    1.40
  -6 -29  -1   -2.25    1.40
 -29  35  -1    0.23    1.09
  -6 -29  -1    0.48    0.60
  -6 -29  -1   -0.08    0.57
  35  -6  -1    0.15    0.46
   6  29   1   -1.78    0.64
   6  29   1   -0.59    1.09
 -35   6   1   -0.89    1.51
   6  29   1    0.77    1.36
 -35   6   1    0.14    0.59
   6  29   1    0.15    0.50
  29 -35   1    0.36    0.55
  -9 -29  -1    6.83    1.99
 -29  38  -1    6.85    1.21
 -29  38  -1    5.00    1.82
  38  -9  -1    4.13    1.85
  38  -9  -1    4.13    0.84
  38  -9  -1    6.17    1.01
  -9 -29  -1    4.09    0.92
 -29  38  -1    3.44    2.00
 -38   9   1    5.74    1.15
   9  29   1    4.20    1.00
   9  29   1    4.72    1.88
  29 -38   1    4.77    0.95
   9  29   1    8.55    2.36
   9  29   1    3.18    1.88
 -38   9   1    4.55    1.87
 -12 -29  -1   10.73    1.43
 -29  41  -1    6.60    2.12
  41 -12  -1   10.20    1.18
  41 -12  -1    8.03    1.16
 -29  41  -1    7.90    1.33
 -12 -29  -1    9.34    3.02
 -29  41  -1    5.32    2.28
  41 -12  -1    9.36    2.59
  29 -41   1    8.89    1.22
 -41  12   1    9.21    1.35
  12  29   1    4.93    2.37
  12  29   1   11.17    1.52
 -41  12   1    8.17    2.35
  12  29   1   11.49    2.71
 -29  44  -1   11.71    2.92
 -15 -29  -1   17.16    1.61
 -29  44  -1   16.27    3.00
  44 -15  -1   16.75    1.51
 -15 -29  -1   15.29    2.98
 -29  44  -1   17.91    1.62
  44 -15  -1   19.48    3.68
 -44  15   1   16.33    1.61
  15  29   1   14.82    1.49
 -44  15   1    9.86    2.92
  15  29   1   14.43    3.52
  15  29   1   15.57    3.02
  29 -44   1   17.40    1.45
  47 -18  -1    3.25    0.70
 -29  47  -1    1.42    2.27
 -18 -29  -1    1.39    2.82
 -29  47  -1    3.73    0.86
 -29  47  -1    3.19    1.89
 -18 -29  -1    2.79    0.75
 -47  18   1    2.16    2.83
 -47  18   1    3.01    0.81
  18  29   1    2.29    0.63
 -47  18   1    2.54    0.69
  18  29   1    1.31    2.52
  18  29   1    4.27    0.92
  29 -47   1    4.06    0.74
 -29  50  -1    4.21    0.83
  50 -21  -1    3.66    0.72
 -29  50  -1    4.12    1.87
  29 -50   1    3.01    0.55
 -50  21   1    3.77    0.77
  21  29   1    3.16    0.56
  21  29   1    3.50    0.73
 -24 -29  -1    0.49    0.46
 -29  53  -1   -0.19    0.33
  53 -24  -1    0.46    0.38
  24  29   1    0.26    0.28
  29 -53   1    0.27    0.32
 -53  24   1    0.58    0.44
  56 -27  -1   -0.21    0.20
 -29  56  -1   -0.73    0.37
 -27 -29  -1    0.34    0.38
  56 -27  -1   -0.42    0.37
 -27 -29  -1   -0.01    0.45
  27  29   1   -0.09    0.32
 -56  27   1    0.26    0.33
 -56  27   1    0.03    0.31
 -30 -26  -1   -0.32    0.30
  56 -30  -1   -0.17    0.23
 -26  56  -1   -0.41    0.24
 -56  30   1    0.13    0.49
 -56  30   1    0.08    0.31
 -30 -23  -1    1.38    0.58
 -30 -23  -1    0.60    0.51
  53 -30  -1    0.62    0.39
 -23  53  -1   -0.23    0.30
  30  23   1    0.32    0.25
 -53  30   1    0.36    0.52
  23 -53   1    0.17    0.29
 -20  50  -1    2.14    0.67
  50 -30  -1    2.21    0.63
 -30 -20  -1    0.77    0.63
  20 -50   1    1.13    0.43
  30  20   1    1.18    0.40
 -50  30   1    1.65    0.61
 -30 -17  -1   -2.93    2.95
 -17  47  -1   -1.15    1.63
 -30 -17  -1    0.19    0.65
  47 -30  -1    0.70    0.47
 -17  47  -1   -4.65    2.12
 -17  47  -1   -0.62    0.50
 -47  30   1    0.33    0.62
  30  17   1    0.16    0.38
  30  17   1    3.21    2.30
  17 -47   1   -0.22    0.46
 -47  30   1    0.08    2.71
 -30 -14  -1    0.30    0.65
 -30 -14  -1   -0.55    2.56
  44 -30  -1   -0.61    0.38
 -14  44  -1   -1.55    1.33
 -14  44  -1   -0.65    0.57
 -14  44  -1   -0.49    1.75
 -14  44  -1   -0.12    0.47
  30  14   1    0.09    0.42
 -44  30   1    0.27    0.55
  14 -44   1    0.20    0.49
 -44  30   1    0.17    1.93
  30  14   1   -2.06    1.68
  41 -30  -1    3.10    0.79
 -11  41  -1    3.71    0.92
  41 -30  -1    2.71    0.71
 -11  41  -1    2.53    1.66
 -30 -11  -1    0.57    2.23
 -30 -11  -1    4.38    1.07
 -11  41  -1    3.78    2.07
  30  11   1    3.72    2.04
  30  11   1    4.56    0.82
 -41  30   1    2.98    2.02
  11 -41   1    4.99    0.95
 -41  30   1    3.49    0.92
  38 -30  -1    0.46    0.47
  -8  38  -1   -0.03    1.14
  -8  38  -1   -1.21    1.44
  -8  38  -1    0.95    0.61
 -30  -8  -1    0.20    0.71
  38 -30  -1   -0.07    0.49
  -8  38  -1    0.08    0.46
 -30  -8  -1   -1.10    1.69
  30   8   1   -0.21    0.48
   8 -38   1   -0.05    0.53
 -38  30   1    1.76    1.56
  30   8   1   -0.42    1.46
 -38  30   1    0.46    0.57
 -30  -5  -1    6.05    0.96
  -5  35  -1    2.27    1.86
  35 -30  -1    7.90    1.07
  35 -30  -1    7.08    1.11
 -30  -5  -1    6.69    1.23
  -5  35  -1    6.44    1.11
  -5  35  -1    5.65    0.87
 -30  -5  -1    3.74    2.11
  -5  35  -1    6.73    1.93
  30   5   1    5.79    0.93
  30   5   1    5.81    2.15
   5 -35   1    6.28    1.05
 -35  30   1    5.46    1.06
 -35  30   1    5.02    1.92
 -30  -2  -1   -0.22    0.58
  -2  32  -1   -0.03    0.41
  32 -30  -1   -0.20    0.39
  32 -30  -1    0.04    0.46
 -30  -2  -1   -0.79    0.50
  -2  32  -1   -1.07    0.84
  -2  32  -1   -1.04    1.04
  -2  32  -1   -0.79    0.47
 -30  -2  -1   -1.19    1.20
  30   2   1   -0.09    0.38
  30   2   1    1.00    1.10
  30   2   1   -0.42    0.39
 -32  30   1   -0.76    1.11
   2 -32   1    0.85    1.31
 -32  30   1    0.31    1.08
   1  29  -1    5.09    1.58
   1  29  -1    5.88    1.11
 -30   1  -1    7.77    1.07
   1  29  -1    8.02    1.05
  29 -30  -1    7.47    1.03
 -30   1  -1    7.63    2.16
 -30   1  -1    9.56    1.33
   1  29  -1    4.94    1.68
  29 -30  -1    8.48    1.12
  30  -1   1    6.24    0.80
  -1 -29   1    8.43    1.13
 -29  30   1    4.45    1.47
  30  -1   1    7.55    2.03
 -29  30   1    8.11    1.19
  30  -1   1    8.55    1.11
 -29  30   1    8.66    2.19
  -1 -29   1    7.30    2.04
 -30   4  -1   -0.25    0.51
   4  26  -1   -0.05    0.31
 -30   4  -1   -0.49    0.43
  26 -30  -1    0.25    0.42
   4  26  -1    0.66    0.82
   4  26  -1   -0.18    0.40
  26 -30  -1    0.24    0.47
   4  26  -1   -0.79    1.23
 -30   4  -1    0.73    1.22
  30  -4   1   -1.49    0.88
 -26  30   1    1.51    0.95
 -26  30   1    1.03    0.50
  -4 -26   1   -0.23    0.44
 -26  30   1    0.83    0.79
 -26  30   1   -0.25    0.45
  30  -4   1   -0.04    0.47
  -4 -26   1   -0.43    0.61
  -4 -26   1    0.14    1.09
  30  -4   1   -0.25    0.37
 -30   7  -1    0.17    0.47
 -30   7  -1    1.39    0.63
 -30   7  -1   -0.86    0.89
   7  23  -1    1.55    0.67
   7  23  -1    0.74    0.46
   7  23  -1    2.80    0.97
   7  23  -1   -0.11    0.81
  23 -30  -1    0.94    0.44
 -23  30   1    1.02    0.46
  -7 -23   1    1.05    0.43
  -7 -23   1   -0.02    0.55
  30  -7   1    0.72    0.42
 -23  30   1    0.24    0.53
  -7 -23   1    0.41    1.02
  30  -7   1    0.38    0.41
 -23  30   1    1.18    1.14
  30  -7   1    0.96    1.02
 -23  30   1    1.03    1.06
  10  20  -1    1.87    0.97
  10  20  -1    0.26    0.48
  10  20  -1    0.27    0.76
 -30  10  -1    0.75    0.53
  10  20  -1    0.22    0.35
 -30  10  -1    0.71    0.45
 -30  10  -1    1.19    1.13
  20 -30  -1    0.21    0.37
  20 -30  -1    1.19    0.58
 -10 -20   1    0.12    0.38
  30 -10   1    1.07    0.91
 -20  30   1    0.43    0.46
  30 -10   1    0.45    0.45
 -20  30   1    0.15    0.37
 -10 -20   1   -0.76    0.50
  30 -10   1    0.73    0.43
 -20  30   1   -1.48    0.61
 -10 -20   1    0.27    1.00
 -20  30   1    0.21    1.03
  13  17  -1    8.37    1.85
  13  17  -1    6.40    1.55
  13  17  -1    7.30    1.11
 -30  13  -1    7.70    0.98
 -30  13  -1    2.65    1.48
  17 -30  -1    7.83    0.99
 -30  13  -1    7.87    1.12
  17 -30  -1    7.01    0.97
  13  17  -1    5.19    0.77
  30 -13   1    7.94    1.00
 -13 -17   1    6.94    0.95
 -17  30   1    5.88    1.62
  30 -13   1    7.35    0.89
 -17  30   1   10.18    1.26
  30 -13   1    5.82    1.60
 -13 -17   1    6.83    0.88
 -17  30   1    5.77    1.75
 -13 -17   1    6.24    1.71
  16  14  -1   19.87    1.35
  16  14  -1   16.17    1.39
 -30  16  -1   14.18    2.47
 -30  16  -1   15.93    1.39
  14 -30  -1   17.84    1.34
 -30  16  -1   17.55    1.37
  16  14  -1   17.07    2.51
  14 -30  -1   17.32    1.32
  30 -16   1   15.01    2.51
  30 -16   1   16.86    1.31
 -14  30   1   15.28    1.18
 -14  30   1   14.21    2.29
 -14  30   1   13.59    2.34
 -16 -14   1   17.19    1.31
  30 -16   1   17.73    1.31
 -16 -14   1   13.17    2.34
 -16 -14   1   13.61    1.30
 -14  30   1   16.16    1.35
  19  11  -1    1.29    1.04
  11 -30  -1    1.81    0.56
  11 -30  -1    1.66    0.53
 -30  19  -1    0.38    0.50
  19  11  -1    1.55    0.54
 -30  19  -1    1.20    0.55
 -30  19  -1    0.29    0.89
  19  11  -1    1.26    0.61
  19  11  -1    4.44    1.28
 -11  30   1    1.19    0.52
 -11  30   1    0.75    0.88
  30 -19   1    1.93    0.95
 -11  30   1    1.57    1.06
 -19 -11   1    0.74    1.05
 -19 -11   1    2.27    0.59
  30 -19   1    1.28    0.49
  30 -19   1    0.71    0.51
 -11  30   1    0.41    0.37
  22   8  -1   10.13    1.27
  22   8  -1    4.09    1.42
 -30  22  -1    4.67    1.38
   8 -30  -1    7.73    1.03
 -30  22  -1    8.94    1.58
  22   8  -1    8.47    2.05
   8 -30  -1    7.99    1.04
  22   8  -1    6.61    0.91
 -30  22  -1    6.58    0.93
 -30  22  -1    6.31    1.45
  -8  30   1    4.94    0.70
  -8  30   1    9.10    0.95
  -8  30   1    5.20    1.63
  -8  30   1    5.12    1.51
  30 -22   1    6.54    0.94
  30 -22   1    6.69    0.83
 -22  -8   1    3.51    1.52
 -22  -8   1    7.47    1.01
 -30  25  -1    0.76    0.54
   5 -30  -1    0.07    0.45
   5 -30  -1    1.13    0.50
  25   5  -1    1.03    0.45
  25   5  -1    0.56    0.49
  25   5  -1   -0.20    0.86
 -30  25  -1    1.40    0.97
 -30  25  -1    0.07    0.50
  -5  30   1    0.71    0.48
  -5  30   1    0.32    0.39
  30 -25   1    0.96    0.49
  30 -25   1    1.17    0.46
  -5  30   1    0.54    0.96
 -25  -5   1    0.11    1.28
  -5  30   1    0.25    0.84
   2 -30  -1    0.99    0.55
 -30  28  -1    0.21    0.39
  28   2  -1   -0.14    0.37
  28   2  -1   -0.64    1.15
 -30  28  -1    0.22    0.55
  28   2  -1    0.56    0.51
   2 -30  -1    0.61    0.49
 -30  28  -1    1.09    1.17
 -30  28  -1   -0.14    0.80
  -2  30   1    0.90    1.13
 -28  -2   1    0.00    0.57
  -2  30   1    0.41    0.99
 -28  -2   1   -1.15    1.04
  30 -28   1    1.66    0.62
  -2  30   1    0.95    0.50
  30 -28   1   -0.57    0.51
  -1 -30  -1   92.67    6.45
 -30  31  -1   85.87    4.36
  31  -1  -1   85.86    4.20
  31  -1  -1   85.28    4.53
  31  -1  -1   84.48    6.24
 -30  31  -1   83.96    5.84
  -1 -30  -1   77.50    4.80
 -30  31  -1   91.36    6.35
  -1 -30  -1   86.52    4.26
 -31   1   1   87.27    6.23
 -31   1   1   85.30    4.35
   1  30   1   79.07    4.27
   1  30   1   89.10    6.13
  30 -31   1   86.72    4.21
   1  30   1   82.78    6.35
  34  -4  -1    1.73    0.68
 -30  34  -1    1.16    0.56
 -30  34  -1    2.05    0.76
 -30  34  -1    1.82    1.58
  34  -4  -1    0.43    1.11
  -4 -30  -1    2.16    0.72
  -4 -30  -1    1.40    0.72
 -30  34  -1   -0.26    1.31
  -4 -30  -1    1.26    1.50
  34  -4  -1    0.84    0.55
  30 -34   1    1.04    0.59
 -34   4   1    0.27    1.66
 -34   4   1    1.46    0.70
   4  30   1    0.75    1.26
   4  30   1    1.26    1.31
   4  30   1    1.70    0.70
  -7 -30  -1   -3.47    1.58
  37  -7  -1    0.06    0.50
  37  -7  -1   -0.38    0.47
  -7 -30  -1   -0.02    0.59
 -30  37  -1   -0.50    1.43
 -30  37  -1   -0.15    0.51
  -7 -30  -1    0.72    0.67
 -30  37  -1   -0.32    0.51
 -30  37  -1    1.28    1.25
  37  -7  -1   -0.45    1.22
 -37   7   1   -0.02    0.58
 -37   7   1   -0.74    1.61
   7  30   1    0.94    0.59
   7  30   1   -1.30    1.27
  30 -37   1    0.25    0.53
   7  30   1    0.99    1.23
   7  30   1    1.56    1.67
  40 -10  -1    3.90    0.76
 -30  40  -1    3.24    1.52
 -30  40  -1    2.47    1.82
 -30  40  -1    4.98    1.10
 -10 -30  -1    3.62    0.91
  40 -10  -1    5.52    1.01
 -10 -30  -1    1.86    2.07
  40 -10  -1    3.10    2.63
 -40  10   1    5.98    2.53
 -40  10   1    5.66    1.12
  30 -40   1    3.66    0.69
  10  30   1    3.54    2.27
  10  30   1    5.50    1.03
 -30  43  -1    9.66    2.11
 -30  43  -1    5.83    2.02
  43 -13  -1    7.25    1.30
 -13 -30  -1   11.82    3.23
  43 -13  -1    5.13    2.38
 -30  43  -1    9.57    2.56
 -13 -30  -1   11.28    1.90
  30 -43   1   11.79    2.04
 -43  13   1   11.75    2.62
 -43  13   1    8.17    1.74
  13  30   1    6.94    2.27
  13  30   1   11.95    2.18
  13  30   1   14.69    3.14
 -30  46  -1    2.06    0.76
 -16 -30  -1    1.87    0.74
 -30  46  -1   -0.03    1.59
  46 -16  -1    1.38    0.61
  16  30   1    1.89    0.63
 -46  16   1    1.65    0.71
  30 -46   1    1.19    0.55
 -46  16   1    2.00    0.68
  16  30   1   -1.55    3.56
  49 -19  -1    3.41    0.72
 -30  49  -1    2.79    2.57
 -30  49  -1    4.01    0.92
 -19 -30  -1    2.50    0.63
 -49  19   1    3.75    0.70
 -49  19   1    4.13    0.86
  19  30   1    4.10    0.72
  30 -49   1    2.78    0.57
  19  30   1    3.84    0.84
  19  30   1    5.57    0.80
 -30  52  -1    0.05    0.42
  52 -22  -1    0.88    0.42
  22  30   1    0.19    0.28
  22  30   1    0.42    0.49
 -52  22   1    1.16    0.58
  30 -52   1   -0.29    0.26
 -30  55  -1    0.33    0.29
  55 -25  -1    0.12    0.26
 -25 -30  -1    0.08    0.32
  25  30   1    0.08    0.23
 -55  25   1    0.04    0.34
 -24  55  -1   -0.50    0.25
  55 -31  -1    0.06    0.27
 -31 -24  -1    0.39    0.35
  31  24   1   -0.28    0.19
 -55  31   1    0.11    0.41
 -31 -21  -1    0.27    0.57
  52 -31  -1    0.57    0.57
 -21  52  -1    0.29    0.37
 -31 -21  -1    0.51    0.55
 -52  31   1    0.38    0.44
  31  21   1    0.17    0.26
  21 -52   1    0.47    0.29
 -18  49  -1    2.89    0.77
 -18  49  -1    2.19    1.98
 -31 -18  -1    3.95    0.86
  49 -31  -1    4.96    0.84
  18 -49   1    3.94    0.69
  31  18   1    4.29    0.73
 -49  31   1    4.18    0.82
 -31 -15  -1    0.22    3.72
 -31 -15  -1    0.43    0.69
 -15  46  -1    3.08    1.81
  46 -31  -1   -0.27    0.44
 -15  46  -1   -0.40    0.43
 -46  31   1    6.27    4.41
  31  15   1   -0.37    0.39
  15 -46   1   -0.43    0.39
 -46  31   1    0.05    0.57
  43 -31  -1    0.05    0.65
 -12  43  -1    0.18    1.32
 -31 -12  -1    0.60    1.02
 -12  43  -1    0.22    0.51
 -12  43  -1    0.27    0.75
 -12  43  -1   -2.56    1.67
 -31 -12  -1    0.43    2.27
  31  12   1    0.80    1.91
 -43  31   1    1.63    2.06
  31  12   1    0.13    0.61
  12 -43   1   -0.04    0.54
  40 -31  -1   10.85    1.24
 -31  -9  -1   13.42    3.32
  -9  40  -1   13.50    2.77
  -9  40  -1   10.18    2.65
  40 -31  -1   11.91    1.30
 -31  -9  -1   13.57    1.70
  -9  40  -1   11.85    1.34
   9 -40   1   12.86    1.34
 -40  31   1   12.88    1.40
  31   9   1   12.89    1.29
  31   9   1   10.91    2.56
 -40  31   1   13.68    2.93
  37 -31  -1   18.43    1.57
  -6  37  -1   16.86    3.24
 -31  -6  -1   20.00    1.77
  -6  37  -1   18.54    1.48
  -6  37  -1   15.46    2.95
 -31  -6  -1   14.45    3.04
  -6  37  -1   16.86    1.61
  37 -31  -1   16.16    1.44
  31   6   1   17.27    3.15
   6 -37   1   19.45    1.60
 -37  31   1   18.71    1.66
 -37  31   1   21.37    3.51
  31   6   1   18.10    1.51
  34 -31  -1    2.37    0.68
  -3  34  -1    1.67    0.73
  -3  34  -1    2.82    1.44
  34 -31  -1    2.47    0.68
  -3  34  -1    1.49    1.37
 -31  -3  -1    1.74    1.89
  -3  34  -1    2.41    0.60
 -31  -3  -1    0.79    0.64
 -31  -3  -1    2.66    0.89
   3 -34   1    2.43    0.76
  31   3   1    1.67    0.62
   3 -34   1   -0.49    1.32
 -34  31   1    1.46    0.76
 -34  31   1   -0.74    1.42
 -34  31   1    0.84    1.36
  31   3   1    0.90    1.45
 -31   0  -1   -1.37    1.30
 -31   0  -1   -0.21    0.52
   0  31  -1   -1.14    0.38
   0  31  -1   -0.26    1.01
 -31   0  -1    0.00    0.64
  31 -31  -1   -0.37    0.42
   0  31  -1    0.07    0.39
   0  31  -1    1.35    1.31
  31 -31  -1    0.43    0.45
  31   0   1   -0.65    0.36
 -31  31   1   -0.28    1.03
 -31  31   1   -0.55    1.03
  31   0   1   -0.92    1.05
   0 -31   1   -0.31    1.23
  31   0   1    0.19    0.52
 -31   3  -1   11.24    1.45
  28 -31  -1   11.74    1.19
  28 -31  -1   11.76    1.17
 -31   3  -1   12.61    2.49
   3  28  -1   10.35    2.24
   3  28  -1   14.08    2.58
   3  28  -1   11.28    1.12
   3  28  -1   14.28    1.63
 -31   3  -1   12.27    1.21
  -3 -28   1   10.23    1.25
 -28  31   1   12.16    1.24
 -28  31   1   10.00    2.29
  31  -3   1   10.47    1.11
  31  -3   1    9.33    2.31
  31  -3   1   11.33    1.07
 -28  31   1   10.06    1.94
  -3 -28   1   10.47    2.42
   6  25  -1    7.59    1.76
   6  25  -1   10.14    1.07
 -31   6  -1    7.84    2.05
 -31   6  -1    7.53    1.14
   6  25  -1    9.68    2.22
 -31   6  -1    7.51    1.04
   6  25  -1    6.93    0.93
  25 -31  -1    9.64    1.19
  31  -6   1    8.62    0.94
 -25  31   1    8.15    1.88
  -6 -25   1    9.52    1.17
 -25  31   1   10.42    1.33
  31  -6   1    5.21    1.65
  -6 -25   1    9.32    2.36
  31  -6   1   10.78    1.23
 -25  31   1    6.06    1.79
  22 -31  -1    0.16    0.38
 -31   9  -1    0.47    1.06
   9  22  -1    0.07    0.35
 -31   9  -1   -0.12    0.42
   9  22  -1    0.57    0.87
 -31   9  -1    0.82    0.62
   9  22  -1    0.25    0.87
  22 -31  -1    0.71    0.44
   9  22  -1    0.57    0.48
 -22  31   1    0.61    0.53
  31  -9   1    0.46    0.39
 -22  31   1   -0.37    0.87
  -9 -22   1    0.08    0.42
  31  -9   1    0.35    0.39
 -22  31   1   -0.29    0.39
  19 -31  -1   10.32    1.09
 -31  12  -1   10.72    1.34
  12  19  -1   10.47    1.12
  12  19  -1    9.54    1.92
 -31  12  -1   10.92    1.13
  19 -31  -1    9.34    1.01
  12  19  -1   13.44    2.39
  12  19  -1   10.01    1.04
 -31  12  -1    8.46    1.87
 -19  31   1    6.49    1.72
  31 -12   1    9.97    1.02
 -12 -19   1    9.35    2.12
 -19  31   1   10.12    0.97
 -19  31   1   10.25    1.11
  31 -12   1   10.21    1.03
  31 -12   1   11.61    2.26
 -12 -19   1   11.65    1.10
 -19  31   1    9.95    2.01
 -31  15  -1    0.89    0.80
  15  16  -1   -0.09    0.34
 -31  15  -1   -0.32    0.38
  16 -31  -1    0.69    0.42
 -31  15  -1    1.22    1.00
  16 -31  -1    0.66    0.43
  15  16  -1   -0.49    0.44
  15  16  -1    1.08    0.86
  15  16  -1   -0.16    0.75
  31 -15   1   -0.17    0.40
 -16  31   1   -0.28    0.35
  31 -15   1    0.57    0.39
 -16  31   1   -0.50    0.35
  31 -15   1   -0.13    0.83
 -16  31   1    0.48    0.80
 -16  31   1   -0.70    0.73
 -15 -16   1    0.10    1.12
 -15 -16   1   -0.10    0.46
 -15 -16   1   -0.43    0.57
  18  13  -1   33.27    2.23
  13 -31  -1   36.61    2.19
  18  13  -1   37.02    2.17
  18  13  -1   38.05    3.59
 -31  18  -1   39.68    2.25
  13 -31  -1   37.54    2.21
 -31  18  -1   37.71    3.48
  18  13  -1   33.07    3.15
 -31  18  -1   38.70    2.30
 -13  31   1   41.09    3.74
 -13  31   1   37.00    2.24
 -18 -13   1   38.35    2.22
  31 -18   1   34.53    2.12
  31 -18   1   37.65    2.14
 -18 -13   1   40.03    3.77
 -13  31   1   39.19    3.54
  31 -18   1   34.49    3.50
 -13  31   1   35.57    2.03
  10 -31  -1    1.98    0.62
 -31  21  -1    2.28    0.66
 -31  21  -1    0.10    1.00
  21  10  -1    0.43    0.93
  21  10  -1    0.94    0.44
  21  10  -1    0.19    1.19
 -31  21  -1   -0.42    0.80
  10 -31  -1    0.82    0.52
 -31  21  -1    0.13    0.44
 -21 -10   1    1.87    0.58
 -10  31   1    0.72    0.42
 -10  31   1    1.04    0.77
  31 -21   1    1.14    0.42
 -10  31   1    0.50    0.47
 -21 -10   1   -1.20    0.66
  31 -21   1    0.07    0.43
   7 -31  -1   10.02    1.18
 -31  24  -1    7.03    1.61
  24   7  -1    7.55    1.01
 -31  24  -1    9.05    2.11
   7 -31  -1    9.63    1.15
  24   7  -1    8.90    2.87
  24   7  -1   10.75    1.38
 -31  24  -1    9.94    1.05
 -31  24  -1   10.05    1.09
  31 -24   1    8.86    0.99
  -7  31   1    8.51    1.19
 -24  -7   1    5.18    1.76
  -7  31   1    9.80    2.13
  31 -24   1   10.04    1.02
  -7  31   1    7.24    1.91
  -7  31   1    6.54    0.82
 -31  27  -1    1.34    0.53
  27   4  -1    2.02    0.67
  27   4  -1    1.91    1.37
 -31  27  -1    1.66    0.65
   4 -31  -1    0.36    0.49
 -31  27  -1   -0.31    0.85
 -31  27  -1    2.14    1.33
   4 -31  -1    1.44    0.58
  27   4  -1    0.29    0.42
  -4  31   1    1.75    1.18
  -4  31   1    0.65    0.49
 -27  -4   1    2.15    1.51
  -4  31   1    1.36    1.09
 -27  -4   1    1.13    0.61
  31 -27   1    2.17    0.63
   1 -31  -1   70.92    4.37
 -31  30  -1   85.99    5.73
  30   1  -1   89.95    4.28
  30   1  -1   80.31    6.16
 -31  30  -1   83.58    6.12
  30   1  -1   84.76    4.15
 -31  30  -1   86.96    4.18
 -31  30  -1   77.76    4.26
   1 -31  -1   88.29    4.23
 -30  -1   1   91.32    6.29
 -30  -1   1   84.34    4.30
  31 -30   1   84.26    4.15
  -1  31   1   77.68    4.20
  -1  31   1   92.79    6.15
  -1  31   1   89.83    6.55
 -31  33  -1   11.23    2.26
  33  -2  -1   17.47    3.09
 -31  33  -1   12.65    1.46
 -31  33  -1   14.15    1.31
  -2 -31  -1   12.42    1.38
 -31  33  -1   13.32    2.62
  -2 -31  -1   10.56    2.50
  33  -2  -1   13.73    1.30
  -2 -31  -1   14.38    1.42
  33  -2  -1   13.41    1.29
 -33   2   1   11.65    2.53
   2  31   1   10.39    2.77
   2  31   1   12.97    1.33
  31 -33   1   14.50    1.34
 -33   2   1   13.40    1.42
   2  31   1    9.49    2.27
  -5 -31  -1    4.08    2.12
 -31  36  -1    3.29    1.50
  -5 -31  -1    5.42    1.02
 -31  36  -1    5.60    1.18
  36  -5  -1    4.60    0.88
  -5 -31  -1    3.79    0.90
 -31  36  -1    5.22    0.94
  36  -5  -1    3.33    1.67
 -31  36  -1    8.38    2.23
   5  31   1    5.14    1.95
  31 -36   1    7.31    1.05
 -36   5   1    8.48    2.39
 -36   5   1    5.49    1.07
   5  31   1    3.76    1.83
   5  31   1    8.82    1.31
 -31  39  -1    0.01    1.14
 -31  39  -1    1.45    2.08
  39  -8  -1    2.02    0.70
  39  -8  -1    1.77    2.45
  -8 -31  -1    2.61    0.84
  39  -8  -1    1.70    0.64
 -31  39  -1    2.74    0.81
   8  31   1    2.76    0.82
   8  31   1    0.73    1.36
  31 -39   1    2.41    0.71
   8  31   1    1.28    1.96
 -39   8   1    2.01    0.88
  42 -11  -1    5.35    0.94
 -11 -31  -1    4.53    2.49
 -31  42  -1    6.82    2.50
 -31  42  -1    6.49    1.19
  42 -11  -1    5.25    2.34
 -11 -31  -1    7.06    1.16
 -31  42  -1    3.42    1.94
 -42  11   1    3.98    0.94
  11  31   1    6.26    1.09
  11  31   1    4.37    1.90
  11  31   1    6.59    2.95
  31 -42   1    3.84    0.80
 -42  11   1    6.74    2.49
 -14 -31  -1    2.64    0.80
  45 -14  -1    1.55    0.60
 -31  45  -1    2.30    2.35
 -14 -31  -1    1.34    2.57
 -31  45  -1    3.24    0.88
  45 -14  -1    0.60    2.09
 -31  45  -1    4.45    1.84
 -45  14   1    1.93    0.80
 -45  14   1    1.81    2.50
  14  31   1    2.63    0.75
  14  31   1    4.49    2.20
  31 -45   1    3.06    0.71
 -17 -31  -1   14.37    1.32
 -31  48  -1    7.36    2.41
 -31  48  -1   11.39    1.28
  48 -17  -1   11.15    1.17
  17  31   1   12.86    1.18
  17  31   1   12.53    1.25
 -48  17   1    9.35    1.15
  51 -20  -1    0.46    0.33
  20  31   1    0.74    0.45
  31 -51   1    0.59    0.40
  20  31   1    0.15    0.47
 -51  20   1    0.12    0.46
 -23 -31  -1    0.20    0.40
  54 -23  -1    0.38    0.35
 -31  54  -1   -0.84    0.31
  23  31   1    0.27    0.24
 -54  23   1    0.15    0.38
  31 -54   1    0.16    0.30
  54 -32  -1    0.34    0.30
 -32 -22  -1    0.25    0.45
 -54  32   1    0.32    0.42
  32  22   1    0.11    0.22
  22 -54   1   -0.64    0.28
 -32 -19  -1    0.00    0.59
 -19  51  -1   -0.72    0.32
  51 -32  -1    0.10    0.32
 -32 -19  -1    0.26    0.64
  51 -32  -1   -0.57    0.51
 -19  51  -1    0.15    2.72
  19 -51   1   -0.19    0.31
 -51  32   1   -0.28    0.45
  32  19   1   -0.06    0.49
 -32 -16  -1    2.53    0.95
 -16  48  -1    4.10    1.78
 -16  48  -1    2.31    0.73
 -32 -16  -1    2.92    0.88
  48 -32  -1    2.98    0.72
  16 -48   1    1.58    0.54
 -48  32   1    1.91    0.71
  32  16   1    2.61    0.54
  45 -32  -1   -0.04    0.49
 -13  45  -1   -0.41    2.91
 -32 -13  -1   -0.35    2.59
 -32 -13  -1   -0.23    0.68
  45 -32  -1    0.83    0.97
 -13  45  -1   -0.02    0.46
 -13  45  -1    0.70    1.48
  13 -45   1    0.81    0.54
  13 -45   1   -4.12    2.85
 -45  32   1   -0.21    0.57
  32  13   1    0.53    2.12
  32  13   1    0.35    0.41
  42 -32  -1    0.39    0.51
 -10  42  -1    0.45    0.55
 -10  42  -1    1.25    1.90
 -10  42  -1    1.85    1.64
 -32 -10  -1    0.16    2.31
 -32 -10  -1    1.07    0.76
 -10  42  -1   -0.13    0.43
  10 -42   1    0.79    0.61
 -42  32   1    0.90    0.67
  32  10   1    1.31    1.99
  32  10   1   -0.01    0.46
  10 -42   1    0.09    2.01
 -42  32   1   -0.85    1.81
  39 -32  -1    9.71    1.27
  39 -32  -1    6.67    0.97
 -32  -7  -1    9.75    3.34
  -7  39  -1   10.20    1.42
  -7  39  -1    8.18    2.32
 -32  -7  -1    8.61    1.37
  -7  39  -1    9.68    1.12
  32   7   1    8.68    1.13
  32   7   1   11.80    4.03
 -39  32   1   11.25    1.48
 -39  32   1   10.04    2.89
   7 -39   1    7.54    1.07
   7 -39   1    3.56    2.24
  -4  36  -1    1.61    0.66
  -4  36  -1    3.32    1.74
 -32  -4  -1    2.96    0.93
  36 -32  -1    1.88    0.62
 -32  -4  -1    2.05    2.00
  36 -32  -1    2.44    0.73
  -4  36  -1    3.58    1.66
  -4  36  -1    1.99    0.82
  32   4   1    2.11    0.63
 -36  32   1   -0.73    1.53
  32   4   1    1.20    1.48
   4 -36   1    2.59    0.79
   4 -36   1    2.71    1.74
 -36  32   1   -1.45    1.79
 -36  32   1    1.75    0.77
 -32  -1  -1   -2.56    1.52
  33 -32  -1    0.47    0.49
 -32  -1  -1   -0.39    0.61
  -1  33  -1   -0.84    0.41
  33 -32  -1    0.18    0.47
  -1  33  -1    0.31    1.25
  -1  33  -1    0.71    1.09
 -32  -1  -1   -0.79    0.50
  -1  33  -1    0.19    0.43
  32   1   1   -0.41    0.49
 -33  32   1   -1.32    1.12
   1 -33   1    0.46    1.47
  32   1   1    0.17    0.45
   1 -33   1    0.59    0.61
  32   1   1   -0.24    1.28
 -33  32   1   -1.55    1.25
 -33  32   1    0.46    0.61
 -32   2  -1   -1.48    1.23
   2  30  -1    0.12    0.45
   2  30  -1    0.48    0.99
   2  30  -1   -0.18    1.05
 -32   2  -1   -0.47    0.51
  30 -32  -1    0.31    0.46
  30 -32  -1    1.72    0.59
 -32   2  -1   -0.20    0.59
   2  30  -1   -0.07    0.44
 -30  32   1    0.63    1.05
 -30  32   1    1.04    1.24
  32  -2   1    0.30    0.45
  32  -2   1    0.43    1.16
  -2 -30   1    1.36    1.40
  32  -2   1    0.34    0.40
   5  27  -1   10.13    2.27
 -32   5  -1    9.66    2.39
  27 -32  -1   11.05    1.13
 -32   5  -1   11.40    1.29
   5  27  -1   11.20    1.19
   5  27  -1   13.45    2.70
 -32   5  -1   10.96    1.18
   5  27  -1   10.93    1.12
  32  -5   1    8.33    1.00
  32  -5   1   11.01    1.09
 -27  32   1    8.55    2.26
  -5 -27   1   10.41    2.38
  -5 -27   1   12.02    1.21
 -27  32   1   11.77    2.23
 -27  32   1   10.46    1.36
  32  -5   1   12.21    2.38
   8  24  -1   -0.43    0.92
  24 -32  -1   -0.33    0.36
 -32   8  -1    0.32    0.45
   8  24  -1   -0.33    0.31
 -32   8  -1   -0.46    1.00
 -32   8  -1   -0.31    0.47
   8  24  -1   -0.63    0.84
   8  24  -1    0.57    0.54
  24 -32  -1   -0.28    0.42
  -8 -24   1   -2.95    0.99
 -24  32   1   -0.33    1.01
  32  -8   1    0.13    0.33
 -24  32   1   -1.01    0.43
  -8 -24   1   -0.21    0.49
  32  -8   1    0.00    0.40
  32  -8   1   -0.73    0.97
 -24  32   1    0.07    0.84
 -24  32   1    1.01    0.59
  11  21  -1    1.31    0.60
  11  21  -1    1.09    1.13
 -32  11  -1    0.67    0.61
 -32  11  -1   -0.07    1.22
  21 -32  -1    1.89    0.60
  11  21  -1    0.74    0.46
 -32  11  -1    1.46    0.58
  11  21  -1    2.11    1.54
  21 -32  -1    0.59    0.47
 -21  32   1    2.19    1.36
  32 -11   1    2.75    1.39
 -21  32   1    1.18    1.01
 -11 -21   1    1.67    1.54
 -11 -21   1    0.69    0.95
  32 -11   1    1.73    0.53
 -11 -21   1    2.21    0.60
 -21  32   1    1.43    0.58
  14  18  -1   16.05    2.70
  18 -32  -1   18.25    1.40
  14  18  -1   12.44    2.33
  18 -32  -1   18.01    1.41
 -32  14  -1   16.94    1.40
 -32  14  -1   18.04    1.48
  14  18  -1   18.84    1.38
  14  18  -1   18.37    1.42
  32 -14   1   15.00    1.34
 -18  32   1   18.52    1.49
 -14 -18   1   16.20    1.37
  32 -14   1   15.85    2.70
 -18  32   1   17.12    2.76
 -14 -18   1   14.69    2.81
 -18  32   1   17.18    2.71
  32 -14   1   19.12    1.38
 -32  17  -1    1.36    0.64
  17  15  -1    2.69    1.32
  15 -32  -1    0.63    0.50
  17  15  -1    1.48    0.47
  15 -32  -1    1.35    0.54
  17  15  -1    2.78    0.63
 -32  17  -1    1.13    0.52
  17  15  -1    0.59    1.05
 -17 -15   1    1.29    1.40
 -15  32   1    2.15    0.53
  32 -17   1   -0.17    0.86
 -17 -15   1    1.06    0.51
  32 -17   1    1.28    0.53
 -15  32   1    2.79    1.28
 -17 -15   1   -1.22    0.86
  32 -17   1    0.43    0.48
 -15  32   1    1.05    0.58
 -15  32   1    0.71    0.99
 -32  20  -1    4.37    0.78
  20  12  -1    5.23    0.93
  20  12  -1    3.05    1.32
 -32  20  -1    3.66    0.78
 -32  20  -1    4.46    1.55
  12 -32  -1    5.29    0.87
  20  12  -1    4.14    0.75
 -32  20  -1    2.94    1.11
  12 -32  -1    4.34    0.83
 -12  32   1    4.86    0.88
 -20 -12   1    5.25    0.89
 -12  32   1    4.61    0.71
  32 -20   1    3.56    0.76
  32 -20   1    4.74    0.79
 -20 -12   1    4.02    1.84
 -12  32   1    3.40    1.37
 -12  32   1    3.89    1.48
  23   9  -1    1.12    0.59
  23   9  -1   -0.60    1.11
 -32  23  -1    0.81    1.02
 -32  23  -1    1.11    0.60
 -32  23  -1   -0.46    0.86
   9 -32  -1    0.69    0.50
   9 -32  -1    1.27    0.56
  23   9  -1    0.97    0.49
 -32  23  -1    1.36    0.52
  -9  32   1    1.61    1.13
  -9  32   1    1.13    1.18
  -9  32   1    0.56    0.38
  -9  32   1    1.38    0.63
  32 -23   1    1.17    0.49
 -23  -9   1    3.08    0.74
 -23  -9   1    0.76    1.07
  26   6  -1    0.16    0.46
 -32  26  -1    0.43    1.13
  26   6  -1    1.92    1.08
 -32  26  -1   -0.20    0.43
 -32  26  -1    0.08    0.92
   6 -32  -1    0.34    0.48
   6 -32  -1    0.22    0.49
  26   6  -1    0.04    0.39
 -32  26  -1    0.03    0.51
 -26  -6   1   -2.33    1.07
  -6  32   1   -0.16    0.67
  -6  32   1    0.65    0.48
  32 -26   1    0.40    0.45
  32 -26   1    0.06    0.41
  -6  32   1    0.17    0.92
   3 -32  -1   10.14    1.82
 -32  29  -1    9.18    1.10
   3 -32  -1    9.19    1.16
  29   3  -1   10.16    1.93
 -32  29  -1    8.47    1.92
  29   3  -1    6.20    2.07
 -32  29  -1   10.41    1.40
  29   3  -1    7.38    1.05
 -32  29  -1    7.19    1.99
  -3  32   1    8.32    2.15
 -29  -3   1    5.90    2.00
 -29  -3   1    9.79    1.38
  -3  32   1    9.19    2.20
  32 -29   1    8.12    1.12
  -3  32   1    8.96    1.28
   0 -32  -1    0.74    0.58
 -32  32  -1    2.24    1.37
  32   0  -1    0.33    0.46
 -32  32  -1   -0.42    0.94
 -32  32  -1   -0.09    0.61
 -32  32  -1   -0.17    0.49
  32   0  -1    1.95    1.41
   0 -32  -1   -0.33    0.52
   0 -32  -1    1.29    1.40
  32   0  -1   -0.03    0.47
  32 -32   1   -1.31    0.61
   0  32   1   -0.77    1.11
   0  32   1    0.48    1.23
 -32   0   1    0.14    0.63
   0  32   1   -0.04    0.42
   0  32   1    0.00    0.50
  32 -32   1    0.03    0.50
 -32   0   1   -0.95    1.30
  35  -3  -1    3.52    0.77
  -3 -32  -1    1.85    0.76
  35  -3  -1    1.17    1.66
 -32  35  -1    0.29    1.71
 -32  35  -1    2.16    1.29
 -32  35  -1    1.99    0.65
 -32  35  -1    3.00    0.94
  -3 -32  -1    2.66    1.93
  35  -3  -1    2.64    0.91
  -3 -32  -1    3.28    0.86
 -35   3   1    3.84    0.98
   3  32   1    2.95    0.76
   3  32   1    5.14    1.72
  32 -35   1    3.64    0.79
 -35   3   1    0.61    1.61
   3  32   1    2.42    1.59
  -6 -32  -1    4.56    1.00
  -6 -32  -1    0.14    2.01
  38  -6  -1    5.97    0.95
 -32  38  -1    2.49    1.85
 -32  38  -1    3.19    1.48
  38  -6  -1    5.37    2.36
 -32  38  -1    5.30    1.09
  38  -6  -1    5.60    0.98
  32 -38   1    5.18    0.87
   6  32   1    3.08    1.71
   6  32   1    6.36    1.94
   6  32   1    5.40    1.05
 -38   6   1    7.89    2.46
   6  32   1   10.62    2.64
 -38   6   1    5.59    1.12
 -32  41  -1   -0.34    1.43
 -32  41  -1    1.88    0.79
 -32  41  -1    3.37    1.95
  41  -9  -1    2.73    2.34
  41  -9  -1    2.68    0.75
  41  -9  -1    1.49    0.62
  -9 -32  -1    1.83    0.77
  32 -41   1    1.74    0.70
   9  32   1   -0.75    2.01
 -41   9   1    2.56    0.87
   9  32   1    2.36    0.73
   9  32   1    5.39    2.03
 -41   9   1    1.99    2.01
 -32  44  -1    1.33    2.19
 -12 -32  -1    0.63    0.62
  44 -12  -1   -0.04    0.39
 -32  44  -1   -0.04    0.52
  44 -12  -1    0.42    0.55
 -32  44  -1    0.42    1.56
 -12 -32  -1    0.28    2.45
  44 -12  -1    0.88    2.21
  12  32   1   -3.98    2.46
  12  32   1    1.47    2.09
  12  32   1    0.02    0.51
 -44  12   1    0.44    0.60
 -44  12   1   -0.83    2.26
  32 -44   1   -0.22    0.43
 -15 -32  -1    0.81    0.60
  47 -15  -1   -1.89    2.74
 -32  47  -1    0.69    0.54
 -15 -32  -1   -2.29    2.91
 -32  47  -1    0.50    1.74
  47 -15  -1    0.74    0.51
 -32  47  -1    0.97    2.48
  32 -47   1    1.26    0.50
 -47  15   1    1.71    0.70
 -47  15   1   -3.16    4.08
 -47  15   1    1.39    0.62
  15  32   1    0.65    0.49
  15  32   1    2.39    2.73
 -32  50  -1   -0.05    0.46
  50 -18  -1    0.10    0.40
 -18 -32  -1    0.00    0.42
  18  32   1    0.07    0.32
  18  32   1    1.31    0.47
  32 -50   1    0.57    0.38
 -50  18   1   -0.04    0.46
  18  32   1    0.18    0.40
 -50  18   1    0.32    0.44
 -32  53  -1    0.28    0.37
  53 -21  -1    0.10    0.32
  32 -53   1    0.90    0.30
  21  32   1    0.33    0.34
  21  32   1    0.23    0.25
 -53  21   1    0.40    0.42
 -24 -32  -1    1.55    0.71
 -32  56  -1    0.44    0.34
 -24 -32  -1    0.27    0.38
  56 -24  -1    0.35    0.27
 -56  24   1    0.86    0.45
 -56  24   1    0.49    0.37
 -33 -23  -1   -0.17    0.33
 -23  56  -1    0.16    0.30
  56 -33  -1   -0.19    0.19
 -56  33   1    0.02    0.36
 -56  33   1   -0.10    0.29
 -20  53  -1    0.07    0.40
 -33 -20  -1    0.46    0.40
  53 -33  -1    0.06    0.29
  33  20   1    0.27    0.23
 -53  33   1    0.87    0.47
  20 -53   1   -0.11    0.28
 -33 -17  -1    0.84    0.57
  50 -33  -1    0.07    0.41
 -17  50  -1   -0.11    0.48
 -17  50  -1    0.73    1.83
 -50  33   1    0.69    0.57
  33  17   1    0.09    0.31
  17 -50   1    0.28    0.42
 -14  47  -1    1.52    1.80
 -33 -14  -1    1.25    0.77
 -14  47  -1    2.29    0.73
  47 -33  -1    2.06    0.68
  33  14   1    1.34    0.52
 -47  33   1    1.71    0.73
  14 -47   1    1.98    0.57
 -33 -11  -1   -1.88    2.33
  44 -33  -1   -1.22    0.93
  44 -33  -1    0.42    0.52
 -11  44  -1    4.33    2.07
 -11  44  -1    0.31    0.51
 -33 -11  -1    0.45    0.71
 -11  44  -1    1.78    2.23
 -44  33   1   -1.92    2.23
  11 -44   1    0.35    0.55
 -44  33   1    0.20    0.57
  33  11   1    0.33    0.46
  33  11   1    2.30    1.98
  11 -44   1   -5.86    2.12
  -8  41  -1    3.36    1.98
  -8  41  -1    1.49    1.73
 -33  -8  -1    1.91    2.41
  -8  41  -1    4.21    0.96
 -33  -8  -1    3.56    1.00
  41 -33  -1    2.59    0.71
   8 -41   1    3.72    0.81
  33   8   1    1.81    1.77
  33   8   1    3.02    0.72
   8 -41   1    1.96    2.26
 -41  33   1    3.77    0.98
 -41  33   1    2.28    2.02
 -33  -5  -1    0.79    0.85
  -5  38  -1    0.77    0.60
  38 -33  -1    0.70    0.57
  -5  38  -1    0.12    0.48
  -5  38  -1    0.27    0.97
   5 -38   1    1.08    0.67
 -38  33   1    1.34    0.69
  33   5   1    1.35    0.59
 -33  -2  -1    9.03    1.41
  -2  35  -1   12.42    1.58
  35 -33  -1    9.04    1.21
  -2  35  -1    9.30    2.34
 -33  -2  -1    7.34    2.57
  -2  35  -1    7.68    2.10
   2 -35   1   10.22    2.39
   2 -35   1   11.78    1.44
 -35  33   1    9.17    2.29
  33   2   1    9.43    1.20
  33   2   1    6.80    2.31
 -35  33   1    9.38    1.37
  32 -33  -1    0.58    0.52
   1  32  -1   -0.14    0.43
 -33   1  -1    0.03    0.54
   1  32  -1   -1.28    1.11
   1  32  -1    0.94    0.60
 -33   1  -1   -0.16    0.57
   1  32  -1   -0.62    1.13
 -33   1  -1   -2.73    1.47
  -1 -32   1    0.66    0.59
  -1 -32   1   -1.88    1.31
 -32  33   1    0.10    1.38
 -32  33   1   -1.38    1.12
  33  -1   1    0.51    0.48
  33  -1   1   -0.92    1.19
 -32  33   1    0.86    0.60
 -33   4  -1   28.16    1.92
 -33   4  -1   22.28    3.55
   4  29  -1   26.08    3.72
 -33   4  -1   26.22    2.03
   4  29  -1   25.83    3.22
   4  29  -1   28.94    1.89
   4  29  -1   28.54    2.00
  29 -33  -1   27.64    1.92
  -4 -29   1   23.88    3.48
  33  -4   1   27.48    1.86
  -4 -29   1   31.53    2.55
 -29  33   1   27.57    3.71
 -29  33   1   24.92    3.02
  33  -4   1   36.08    3.88
 -29  33   1   30.55    2.42
   7  26  -1    0.06    0.98
   7  26  -1   -0.26    1.01
 -33   7  -1    0.48    0.50
   7  26  -1    0.89    0.48
  26 -33  -1    0.59    0.54
 -33   7  -1    0.90    0.66
 -33   7  -1    2.43    1.71
  26 -33  -1    0.58    0.46
   7  26  -1   -0.69    0.42
  33  -7   1   -0.51    1.00
  33  -7   1    0.76    0.44
 -26  33   1    2.47    1.39
  -7 -26   1    0.96    0.64
  -7 -26   1   -0.95    1.17
 -26  33   1    0.35    0.59
 -26  33   1    0.54    0.88
  33  -7   1    0.07    0.44
 -33  10  -1    0.79    1.17
  10  23  -1   -0.68    0.91
  23 -33  -1    0.53    0.49
  10  23  -1    0.28    0.39
  23 -33  -1    0.65    0.49
  10  23  -1    1.04    0.94
 -33  10  -1    1.67    0.66
 -33  10  -1    0.57    0.51
  10  23  -1    0.82    0.55
  33 -10   1    0.32    1.05
  33 -10   1    1.10    0.51
 -10 -23   1    1.17    0.57
 -23  33   1    0.23    0.96
 -23  33   1    0.49    0.94
 -23  33   1   -0.90    0.46
 -10 -23   1    0.77    1.30
 -23  33   1    0.63    0.49
  33 -10   1    0.09    0.41
  13  20  -1    0.83    0.97
 -33  13  -1    2.17    1.28
  13  20  -1    1.82    1.22
  20 -33  -1    1.08    0.49
  13  20  -1    1.39    0.58
  13  20  -1    1.73    0.54
 -33  13  -1    0.90    0.66
  20 -33  -1    0.92    0.48
 -33  13  -1    0.67    0.48
  33 -13   1    0.36    0.45
 -13 -20   1    1.45    0.54
 -13 -20   1    0.61    1.39
 -20  33   1    0.72    0.54
  33 -13   1    1.57    0.54
  33 -13   1   -0.69    0.91
 -20  33   1    0.80    1.08
 -20  33   1    1.48    1.07
 -33  16  -1    6.65    1.95
 -33  16  -1    9.62    1.26
  17 -33  -1   10.03    1.19
  17 -33  -1    9.25    1.06
  16  17  -1    9.38    1.00
  16  17  -1   10.22    1.32
  16  17  -1    8.75    1.98
 -33  16  -1   10.16    1.08
 -17  33   1    6.54    1.85
 -17  33   1    8.10    1.97
  33 -16   1    9.48    2.11
 -17  33   1    8.69    1.26
 -16 -17   1    7.37    1.93
 -16 -17   1    8.54    1.13
  33 -16   1    6.80    0.92
  33 -16   1    8.96    0.97
  19  14  -1   10.20    1.16
  19  14  -1    9.27    2.27
  14 -33  -1   11.59    1.14
 -33  19  -1   11.20    1.14
  19  14  -1   12.24    1.14
  14 -33  -1   10.58    1.12
 -33  19  -1    8.28    2.04
  19  14  -1   10.04    1.95
 -33  19  -1   12.10    1.47
  33 -19   1   11.92    2.40
 -19 -14   1   10.05    1.12
 -14  33   1   10.51    2.25
 -14  33   1    9.00    2.09
 -14  33   1    9.80    1.29
  33 -19   1    8.87    1.01
 -19 -14   1    7.67    2.07
  33 -19   1   10.80    1.07
  22  11  -1    6.68    1.06
 -33  22  -1    4.38    1.60
 -33  22  -1    5.36    0.95
  11 -33  -1    6.51    0.99
 -33  22  -1    6.82    1.01
  22  11  -1    3.98    1.53
  22  11  -1    6.44    1.87
  22  11  -1    4.77    0.79
  11 -33  -1    6.36    0.99
 -33  22  -1    4.04    1.38
 -11  33   1    6.67    1.96
  33 -22   1    7.32    1.02
 -22 -11   1    4.17    1.84
 -11  33   1    6.13    1.80
 -11  33   1    6.47    1.06
  33 -22   1    5.16    0.82
 -22 -11   1    5.47    0.94
  25   8  -1    4.72    0.77
 -33  25  -1    4.92    0.95
   8 -33  -1    4.10    0.80
 -33  25  -1    4.07    1.38
  25   8  -1    5.38    0.99
   8 -33  -1    4.92    0.90
 -33  25  -1    7.13    0.99
 -33  25  -1    2.87    1.60
  25   8  -1    5.10    1.83
 -25  -8   1    7.62    2.12
  -8  33   1    5.00    1.56
  -8  33   1    4.67    1.61
  -8  33   1    5.42    0.99
  33 -25   1    5.60    0.92
 -33  28  -1    1.27    1.27
 -33  28  -1    2.74    0.87
  28   5  -1    2.28    1.09
   5 -33  -1    1.34    0.60
   5 -33  -1    2.41    0.83
 -33  28  -1    2.29    1.21
  28   5  -1    1.98    0.63
 -33  28  -1    2.41    0.66
  28   5  -1   -0.26    1.34
  -5  33   1    3.49    0.84
  -5  33   1    1.24    1.19
  -5  33   1    2.33    1.29
 -28  -5   1    2.08    0.91
 -28  -5   1    2.30    1.70
 -33  31  -1   12.75    1.40
 -33  31  -1   11.96    2.53
 -33  31  -1   14.21    1.35
   2 -33  -1   13.00    1.37
  31   2  -1   14.61    2.90
 -33  31  -1   12.25    2.26
  31   2  -1   15.08    1.32
  31   2  -1   13.38    1.30
   2 -33  -1   15.76    1.42
  -2  33   1   13.89    1.38
  -2  33   1   11.53    2.46
 -31  -2   1   11.34    2.52
  -2  33   1   11.55    3.02
 -31  -2   1   12.53    1.41
  33 -31   1   13.10    1.29
 -33  34  -1    4.80    0.86
 -33  34  -1    7.28    2.43
  -1 -33  -1    5.97    0.98
 -33  34  -1    8.92    1.36
  34  -1  -1    3.26    1.88
  -1 -33  -1    6.13    2.36
  34  -1  -1    7.13    1.05
  34  -1  -1    7.06    1.05
 -33  34  -1    5.62    1.74
  -1 -33  -1    5.14    0.98
 -34   1   1    6.40    2.25
   1  33   1    4.58    2.02
 -34   1   1    9.36    1.41
  33 -34   1    6.49    0.96
   1  33   1    6.96    1.16
   1  33   1    7.28    2.28
 -33  37  -1    7.64    2.40
 -33  37  -1    3.09    1.50
  -4 -33  -1    6.59    2.49
  37  -4  -1    6.08    0.91
  -4 -33  -1    5.67    1.06
  37  -4  -1    9.26    2.65
  37  -4  -1    7.90    1.15
 -33  37  -1    7.92    1.24
   4  33   1    4.83    1.98
   4  33   1    8.06    1.26
 -37   4   1    4.36    2.09
   4  33   1    3.42    2.00
 -37   4   1    7.63    1.28
   4  33   1    7.18    2.34
  33 -37   1    5.94    0.94
  40  -7  -1    4.10    0.85
 -33  40  -1    4.31    1.11
  -7 -33  -1    2.56    0.79
 -33  40  -1    3.98    1.99
  -7 -33  -1    4.67    2.41
  40  -7  -1    5.19    0.99
 -33  40  -1    3.98    1.82
  40  -7  -1    3.62    2.19
  33 -40   1    2.99    0.75
 -40   7   1    2.24    0.83
   7  33   1    4.70    2.07
   7  33   1    2.42    1.95
   7  33   1    3.39    0.87
 -40   7   1    3.69    2.19
  43 -10  -1   -3.53    1.97
  43 -10  -1   -0.09    0.51
 -10 -33  -1   -0.47    0.57
 -33  43  -1   -0.74    1.84
  43 -10  -1    0.24    0.36
 -10 -33  -1    4.58    2.36
 -33  43  -1   -0.27    2.69
 -33  43  -1   -0.26    0.51
  10  33   1    0.76    0.57
  10  33   1   -0.21    1.79
 -43  10   1   -0.30    0.44
  33 -43   1    0.12    0.44
  10  33   1    3.65    2.49
 -43  10   1   -3.34    2.10
 -13 -33  -1    0.68    2.81
  46 -13  -1    1.20    2.38
 -33  46  -1    2.10    2.23
  46 -13  -1    0.85    0.53
 -33  46  -1   -1.53    1.60
 -33  46  -1    1.34    0.69
 -13 -33  -1    0.54    0.60
  13  33   1    0.92    0.58
  33 -46   1   -0.08    0.40
 -46  13   1   -3.55    2.64
  13  33   1   -1.21    2.15
 -46  13   1    0.90    0.67
 -33  49  -1   -1.08    1.87
 -33  49  -1    2.52    0.67
  49 -16  -1    0.90    0.45
 -16 -33  -1    1.01    0.52
  33 -49   1    0.43    0.36
  16  33   1    1.74    0.58
  16  33   1    0.33    0.60
 -49  16   1    1.03    0.56
 -33  52  -1    1.65    0.58
  52 -19  -1    1.23    0.61
 -52  19   1   -0.10    0.51
  33 -52   1    0.69    0.33
  19  33   1   -0.16    0.30
 -22 -33  -1    0.57    0.34
  55 -22  -1    0.25    0.28
 -33  55  -1   -0.38    0.22
  22  33   1   -0.02    0.19
 -55  22   1   -0.04    0.34
  55 -34  -1    0.48    0.26
 -34 -21  -1    0.26    0.39
 -21  55  -1    0.19    0.30
  34  21   1   -0.32    0.18
 -55  34   1    0.34    0.40
 -55  34   1    0.20    0.31
  52 -34  -1   -0.15    0.33
 -18  52  -1    0.34    0.37
 -34 -18  -1    0.69    0.52
  18 -52   1   -0.20    0.28
 -52  34   1    0.23    0.41
  34  18   1   -0.33    0.23
 -34 -15  -1    1.73    0.69
 -15  49  -1    0.77    0.51
  49 -34  -1    1.06    0.51
  15 -49   1    0.67    0.39
 -49  34   1    1.68    0.61
  34  15   1    1.92    0.53
 -34 -12  -1   -4.95    2.64
 -34 -12  -1    0.78    0.75
 -12  46  -1    2.46    2.31
 -12  46  -1    0.67    0.49
 -12  46  -1    2.33    1.59
  46 -34  -1    1.07    0.54
  34  12   1    0.70    2.24
  12 -46   1   -0.05    2.92
  12 -46   1    0.81    0.54
 -46  34   1    1.54    0.68
 -46  34   1   -0.59    2.69
  34  12   1    0.98    0.48
  43 -34  -1   -0.36    0.40
  -9  43  -1    0.21    1.73
 -34  -9  -1    0.01    2.38
  -9  43  -1   -1.58    1.59
  -9  43  -1   -1.13    0.71
 -34  -9  -1   -0.35    0.68
  -9  43  -1    0.62    0.58
  43 -34  -1    0.70    0.56
  34   9   1    2.10    1.82
   9 -43   1    0.44    0.56
 -43  34   1    1.00    0.62
  34   9   1    0.27    0.45
 -43  34   1    2.39    2.15
   9 -43   1   -1.10    2.30
 -34  -6  -1    2.71    2.14
  40 -34  -1    6.01    1.04
  -6  40  -1    5.97    2.11
  -6  40  -1    7.07    2.41
 -34  -6  -1    5.91    1.17
  -6  40  -1    5.63    1.05
  34   6   1    5.21    0.91
   6 -40   1    2.48    2.17
  34   6   1    3.24    2.03
 -40  34   1    4.34    1.01
 -40  34   1    6.91    2.42
   6 -40   1    4.60    0.89
  -3  37  -1    0.37    1.50
  -3  37  -1    3.09    1.66
  -3  37  -1    2.59    0.64
 -34  -3  -1    3.03    0.97
  -3  37  -1    2.86    0.81
 -34  -3  -1   -1.92    2.73
  37 -34  -1    1.90    0.72
 -37  34   1    0.07    1.73
  34   3   1    3.03    0.72
   3 -37   1    1.86    0.76
   3 -37   1    4.35    1.98
  34   3   1    1.36    2.20
 -37  34   1   -4.22    2.20
 -37  34   1    1.98    0.66
 -34   0  -1   -1.29    1.64
   0  34  -1   -0.67    1.31
   0  34  -1   -0.20    1.06
   0  34  -1    0.42    0.59
  34 -34  -1    0.39    0.55
 -34   0  -1    0.36    0.50
 -34   0  -1    0.35    0.71
 -34  34   1   -1.30    1.37
 -34  34   1   -0.52    0.53
   0 -34   1    0.87    0.68
  34   0   1   -0.28    0.46
 -34  34   1    1.23    2.33
   0 -34   1   -1.05    1.40
   3  31  -1    1.20    1.40
   3  31  -1    3.33    0.81
   3  31  -1    1.69    1.40
  31 -34  -1    1.29    0.68
 -34   3  -1    2.17    0.82
   3  31  -1    2.36    0.59
 -34   3  -1    1.30    0.62
 -34   3  -1    0.56    1.78
 -31  34   1   -1.10    1.26
 -31  34   1   -1.15    1.00
 -31  34   1    1.61    0.71
  34  -3   1    1.65    1.33
  34  -3   1    2.28    0.69
  -3 -31   1    2.73    0.77
  -3 -31   1    3.05    1.75
  28 -34  -1    0.29    0.50
 -34   6  -1    0.88    0.63
 -34   6  -1    1.53    1.41
  28 -34  -1    0.44    0.44
   6  28  -1    0.46    1.05
   6  28  -1    0.11    0.52
   6  28  -1    0.27    0.45
   6  28  -1   -0.19    1.19
 -34   6  -1    0.33    0.56
  34  -6   1    0.11    0.38
  -6 -28   1    1.14    1.31
  34  -6   1    0.24    0.46
 -28  34   1    0.36    1.13
  -6 -28   1   -0.12    0.58
  34  -6   1    0.49    1.34
 -28  34   1   -0.08    0.56
 -28  34   1   -0.51    0.85
   9  25  -1   18.95    1.61
  25 -34  -1   20.75    1.56
 -34   9  -1   19.56    1.64
  25 -34  -1   18.36    1.65
   9  25  -1   18.16    1.47
 -34   9  -1   20.18    1.57
   9  25  -1   14.99    2.57
 -34   9  -1   17.39    2.86
   9  25  -1   17.46    2.95
  -9 -25   1   19.63    1.60
 -25  34   1   21.48    3.12
  34  -9   1   19.22    1.51
 -25  34   1   19.19    1.58
  34  -9   1   15.90    2.89
 -25  34   1   15.61    2.71
  -9 -25   1   18.18    2.88
 -34  12  -1    2.01    0.84
  22 -34  -1    2.36    0.73
  12  22  -1    1.66    1.36
  12  22  -1    3.00    0.70
  12  22  -1    2.72    0.77
  22 -34  -1    2.74    0.74
 -34  12  -1    1.97    0.66
 -34  12  -1    3.61    1.73
 -22  34   1    2.22    0.73
 -22  34   1    4.29    1.58
 -12 -22   1    2.65    1.45
 -22  34   1    1.66    1.20
  34 -12   1    2.43    0.62
  34 -12   1    2.03    0.57
  34 -12   1    0.83    1.13
 -12 -22   1    2.78    0.72
 -34  15  -1    3.69    0.89
  19 -34  -1    2.91    0.68
 -34  15  -1    1.81    1.41
 -34  15  -1    2.57    0.68
  15  19  -1    1.16    0.96
  15  19  -1    3.57    0.84
  19 -34  -1    2.52    0.68
  15  19  -1    1.30    0.50
  34 -15   1    2.32    1.22
 -19  34   1    0.81    1.16
 -19  34   1    1.00    0.97
 -15 -19   1    3.22    0.80
 -19  34   1    3.42    0.83
 -15 -19   1    1.03    1.34
  34 -15   1    2.65    0.68
  34 -15   1    1.57    0.52
 -34  18  -1    0.64    0.51
  18  16  -1    0.15    0.85
  18  16  -1    0.53    1.30
 -34  18  -1    0.97    1.16
 -34  18  -1    1.18    0.57
  18  16  -1   -0.81    0.39
  18  16  -1   -0.17    0.34
  16 -34  -1    0.26    0.48
  16 -34  -1    0.45    0.46
 -16  34   1   -0.22    1.05
 -16  34   1    1.18    1.07
 -18 -16   1   -2.55    1.15
 -16  34   1   -1.03    0.39
  34 -18   1    0.29    0.45
 -18 -16   1   -0.22    0.55
  34 -18   1   -0.51    1.02
  34 -18   1   -0.24    0.39
 -16  34   1    0.29    0.47
 -34  21  -1    2.56    1.09
 -34  21  -1    0.92    0.64
  13 -34  -1    1.31    0.59
 -34  21  -1    0.78    0.52
 -34  21  -1    0.70    1.05
  21  13  -1    0.42    0.45
  13 -34  -1    0.69    0.49
  21  13  -1    0.62    0.56
  21  13  -1    2.89    1.38
  21  13  -1   -0.17    1.35
 -13  34   1    0.27    0.92
 -13  34   1    1.63    0.65
 -13  34   1    1.49    1.12
  34 -21   1    2.25    0.66
  34 -21   1    1.44    0.54
 -21 -13   1    1.71    0.65
 -21 -13   1    2.30    1.40
  24  10  -1    1.89    0.76
 -34  24  -1    2.57    0.79
  24  10  -1    1.34    0.54
  10 -34  -1    2.22    0.64
 -34  24  -1    2.17    0.71
 -34  24  -1    2.53    1.52
 -34  24  -1    0.23    0.99
  10 -34  -1    1.95    0.65
  24  10  -1    1.02    1.23
 -10  34   1    0.54    1.18
 -10  34   1    2.87    0.79
  34 -24   1    1.84    0.60
 -24 -10   1    0.05    1.27
 -10  34   1    1.62    1.21
  27   7  -1    1.10    1.49
  27   7  -1    0.92    0.49
   7 -34  -1    2.32    0.70
 -34  27  -1    1.64    1.21
   7 -34  -1    2.03    0.66
 -34  27  -1    3.35    1.65
 -34  27  -1    1.47    0.58
 -34  27  -1    2.89    0.83
  -7  34   1    1.55    1.37
 -27  -7   1    4.69    1.83
  -7  34   1    1.93    1.37
  34 -27   1    2.02    0.62
 -34  30  -1    2.60    1.49
  30   4  -1    0.80    0.52
 -34  30  -1    1.90    0.74
  30   4  -1    1.77    1.14
 -34  30  -1    1.94    0.68
  30   4  -1    1.78    0.69
   4 -34  -1    1.58    0.68
 -34  30  -1   -0.75    1.13
   4 -34  -1    1.45    0.67
  34 -30   1    1.13    0.69
 -30  -4   1    1.91    0.77
  -4  34   1    0.66    1.27
  -4  34   1    2.37    1.55
 -30  -4   1    2.24    0.77
  34 -30   1    1.35    0.62
  -4  34   1    2.04    0.73
 -30  -4   1   -0.24    1.42
   1 -34  -1    6.34    0.99
   1 -34  -1    5.33    0.89
 -34  33  -1    7.96    2.00
  33   1  -1    6.73    0.99
 -34  33  -1    6.87    1.00
  33   1  -1    6.07    2.15
   1 -34  -1    4.22    1.98
 -34  33  -1    9.79    1.41
 -34  33  -1    2.42    1.94
  33   1  -1    6.13    1.03
 -33  -1   1    4.92    2.13
  34 -33   1    4.90    0.91
  -1  34   1    7.20    1.19
 -33  -1   1    6.58    1.24
  -1  34   1    6.53    2.23
  -1  34   1    6.53    1.85
  36  -2  -1   -0.55    1.48
 -34  36  -1   -0.91    1.43
 -34  36  -1    0.18    0.53
  -2 -34  -1    0.56    0.71
 -34  36  -1   -0.54    0.41
  -2 -34  -1   -0.40    1.61
  -2 -34  -1   -1.31    0.45
  36  -2  -1    0.15    0.45
  36  -2  -1    0.20    0.50
 -34  36  -1   -0.23    1.18
 -36   2   1   -0.32    1.74
 -36   2   1   -0.29    0.65
  34 -36   1    0.19    0.51
   2  34   1   -1.30    1.04
   2  34   1    1.42    1.51
   2  34   1   -0.57    0.32
  39  -5  -1    0.50    0.57
  -5 -34  -1   -0.35    0.64
  39  -5  -1    1.93    1.93
 -34  39  -1    2.09    1.96
 -34  39  -1   -1.42    1.34
 -34  39  -1    1.79    0.76
  -5 -34  -1   -0.87    2.02
  -5 -34  -1    1.22    0.69
  39  -5  -1    1.54    0.60
   5  34   1    2.35    1.74
   5  34   1   -0.41    1.38
  34 -39   1    1.70    0.63
   5  34   1    1.96    1.91
 -39   5   1    1.62    1.82
   5  34   1    2.03    0.79
 -39   5   1    1.39    0.72
 -34  42  -1    3.92    2.12
  42  -8  -1    0.34    1.97
  -8 -34  -1    2.89    0.87
  42  -8  -1    1.83    0.65
 -34  42  -1    3.29    0.80
 -34  42  -1    2.34    1.54
  -8 -34  -1    1.35    2.21
   8  34   1    1.35    1.88
   8  34   1    4.19    0.92
 -42   8   1    2.35    2.10
  34 -42   1    2.50    0.67
 -42   8   1    1.60    0.78
   8  34   1    3.57    2.56
  45 -11  -1    1.98    2.46
 -11 -34  -1    0.31    0.55
 -34  45  -1    2.18    1.72
  45 -11  -1    0.42    0.44
 -34  45  -1   -0.01    0.49
  11  34   1    0.39    0.48
  11  34   1   -3.29    2.88
  34 -45   1   -0.04    0.41
 -45  11   1    0.13    0.62
 -45  11   1    2.33    2.70
  48 -14  -1   -0.16    0.38
 -34  48  -1    0.26    0.46
 -14 -34  -1   -0.31    0.39
 -34  48  -1   -0.06    2.55
  34 -48   1   -0.16    0.33
  14  34   1   -0.13    0.39
 -48  14   1   -0.19    0.45
 -48  14   1    0.37    0.44
 -34  51  -1   -0.17    0.40
 -17 -34  -1   -0.36    0.50
  51 -17  -1   -0.13    0.24
 -51  17   1    0.22    0.45
  34 -51   1    0.13    0.31
  17  34   1    0.30    0.45
  17  34   1   -0.01    0.26
  17  34   1   -0.41    0.35
 -51  17   1    0.07    0.37
  54 -20  -1   -0.03    0.27
 -34  54  -1    0.40    0.37
 -20 -34  -1   -0.04    0.47
  34 -54   1    0.21    0.32
  20  34   1   -0.05    0.25
 -54  20   1    0.30    0.42
  20  34   1    0.25    0.25
  54 -35  -1    0.13    0.28
 -19  54  -1    0.43    0.37
 -35 -19  -1    0.17    0.40
 -54  35   1   -0.38    0.27
 -54  35   1   -0.09    0.41
  35  19   1   -0.10    0.22
  51 -35  -1   -0.39    0.30
 -16  51  -1    0.20    0.38
 -35 -16  -1   -0.46    0.45
  16 -51   1   -0.05    0.32
  16 -51   1    0.19    0.55
  35  16   1    0.19    0.27
 -51  35   1    0.01    0.50
 -13  48  -1    3.36    0.75
 -35 -13  -1    1.51    0.66
 -13  48  -1    2.77    1.98
  48 -35  -1    2.22    0.56
 -48  35   1    2.29    0.66
  13 -48   1    0.90    0.45
  35  13   1    3.00    0.65
 -10  45  -1    1.95    2.17
  45 -35  -1    1.56    0.69
 -10  45  -1    1.22    0.66
 -35 -10  -1    0.78    0.70
 -10  45  -1    0.66    1.82
 -35 -10  -1    1.47    2.63
  10 -45   1    1.07    0.53
 -45  35   1    3.44    2.74
  35  10   1    0.00    0.40
  10 -45   1    2.01    2.65
  35  10   1    5.37    2.37
 -45  35   1    0.82    0.64
  -7  42  -1    5.87    2.02
  42 -35  -1    3.21    0.79
  -7  42  -1    3.39    0.90
 -35  -7  -1    3.92    2.57
  -7  42  -1    2.62    1.74
 -35  -7  -1    2.50    0.86
  35   7   1    2.61    0.68
   7 -42   1    6.20    2.41
 -42  35   1    0.14    2.17
  35   7   1    0.44    1.92
   7 -42   1    2.68    0.66
 -42  35   1    3.86    0.96
  -4  39  -1   -2.10    1.45
  39 -35  -1    0.21    0.44
 -35  -4  -1    2.58    0.89
  -4  39  -1    1.60    0.64
  39 -35  -1    0.80    0.56
  -4  39  -1    0.47    0.44
  -4  39  -1   -0.46    1.33
 -35  -4  -1   -0.30    2.09
   4 -39   1    1.16    0.62
  35   4   1    0.69    0.54
 -39  35   1    0.89    0.65
  35   4   1   -0.78    1.72
 -39  35   1    0.65    1.87
   4 -39   1    2.46    2.13
  -1  36  -1    3.54    1.62
  -1  36  -1    4.27    1.85
  -1  36  -1    4.42    0.97
  36 -35  -1    4.48    0.91
 -35  -1  -1    1.52    1.77
  -1  36  -1    3.89    0.76
 -35  -1  -1    4.30    1.08
  36 -35  -1    4.31    0.90
  35   1   1    4.81    0.91
 -36  35   1    3.51    2.17
   1 -36   1    4.69    0.97
   1 -36   1    1.92    1.93
 -36  35   1    4.87    0.98
  33 -35  -1    9.20    1.22
   2  33  -1    5.98    2.16
   2  33  -1    6.19    1.95
   2  33  -1   10.25    1.44
 -35   2  -1   11.97    1.60
 -35   2  -1    9.06    2.66
 -33  35   1    8.36    1.33
 -33  35   1   10.01    2.39
  35  -2   1   10.37    1.17
  -2 -33   1    9.83    2.35
  35  -2   1    9.27    2.47
  -2 -33   1   10.58    1.35
  30 -35  -1    6.45    1.05
  30 -35  -1    4.93    0.87
 -35   5  -1    5.47    0.94
   5  30  -1    7.24    2.28
 -35   5  -1    6.88    2.39
   5  30  -1    9.50    1.33
   5  30  -1    7.07    2.24
   5  30  -1    6.31    0.91
 -35   5  -1    6.06    1.15
  -5 -30   1    4.03    1.83
 -30  35   1    7.33    2.12
  -5 -30   1    6.93    1.11
  35  -5   1    7.85    1.10
 -30  35   1    8.58    2.09
 -30  35   1    6.36    1.12
  35  -5   1    4.70    2.12
 -35   8  -1    3.26    0.81
   8  27  -1    1.12    1.42
 -35   8  -1    3.89    1.85
   8  27  -1    4.81    0.82
  27 -35  -1    4.72    0.87
   8  27  -1    3.68    1.53
   8  27  -1    5.28    1.00
  27 -35  -1    4.69    0.86
  -8 -27   1    5.74    2.12
 -27  35   1    6.08    1.94
  35  -8   1    5.15    1.86
 -27  35   1    4.79    1.72
  -8 -27   1    5.11    0.96
 -27  35   1    4.78    1.01
  35  -8   1    5.26    0.91
  11  24  -1   -0.66    1.02
  11  24  -1    0.08    0.38
  24 -35  -1   -0.06    0.46
  11  24  -1    0.68    0.51
 -35  11  -1    0.22    0.53
  11  24  -1    0.41    1.19
 -35  11  -1    0.12    1.46
  24 -35  -1    0.21    0.49
 -35  11  -1   -0.96    0.53
 -24  35   1   -0.17    1.02
  35 -11   1    1.02    1.36
 -11 -24   1   -0.65    1.22
  35 -11   1    0.13    0.39
  35 -11   1    0.54    0.56
 -24  35   1   -0.27    1.03
  21 -35  -1    0.41    0.68
  14  21  -1    0.52    0.54
 -35  14  -1    1.99    1.35
  14  21  -1    0.49    0.97
  14  21  -1    1.02    0.50
 -35  14  -1    0.81    0.52
 -35  14  -1    0.98    0.61
  21 -35  -1   -0.19    0.45
  14  21  -1   -0.61    1.05
 -14 -21   1    0.76    1.22
  35 -14   1    0.06    1.12
 -21  35   1    1.09    0.62
  35 -14   1    1.09    0.55
 -21  35   1    1.01    1.14
 -14 -21   1   -0.20    0.53
  35 -14   1   -0.26    0.40
 -21  35   1    0.69    1.17
  17  18  -1    3.26    1.48
  18 -35  -1    4.00    0.80
  17  18  -1    4.30    1.67
 -35  17  -1    2.13    0.65
  17  18  -1    3.39    0.86
  17  18  -1    3.75    0.74
  18 -35  -1    3.76    0.82
 -35  17  -1    4.54    1.02
 -35  17  -1    2.80    1.60
 -17 -18   1    3.95    1.72
 -18  35   1    4.89    0.96
  35 -17   1    3.98    1.41
  35 -17   1    3.79    0.80
 -18  35   1    5.70    1.54
 -17 -18   1    4.59    0.92
 -18  35   1    2.36    1.32
 -35  20  -1   -0.95    1.08
  20  15  -1   -0.24    1.54
 -35  20  -1    0.63    0.56
  15 -35  -1    0.12    0.49
  15 -35  -1    1.36    0.58
  20  15  -1    1.18    0.53
 -35  20  -1    1.30    0.72
 -35  20  -1   -1.55    0.93
  20  15  -1   -0.16    1.25
  20  15  -1    1.28    0.58
 -20 -15   1    0.05    0.53
 -15  35   1    0.02    1.02
 -15  35   1    0.95    0.60
  35 -20   1    1.35    0.50
  35 -20   1    1.09    1.18
  35 -20   1   -0.78    0.40
 -20 -15   1   -0.01    1.13
 -15  35   1    0.87    1.12
 -35  23  -1    0.05    1.23
  12 -35  -1    0.20    0.55
  23  12  -1    0.23    0.45
  23  12  -1    0.31    0.55
  23  12  -1   -0.72    1.29
 -35  23  -1   -0.33    0.47
 -35  23  -1    0.04    0.55
  12 -35  -1    1.73    0.81
 -35  23  -1   -0.96    0.90
 -12  35   1   -0.21    0.42
 -12  35   1   -0.21    1.05
 -12  35   1    0.29    0.49
  35 -23   1   -0.74    0.37
 -23 -12   1    0.15    0.55
 -23 -12   1    0.71    1.40
 -12  35   1   -1.28    0.99
  26   9  -1   16.33    1.55
 -35  26  -1   13.81    2.29
  26   9  -1   17.84    1.47
  26   9  -1   25.44    3.54
   9 -35  -1   17.39    1.54
 -35  26  -1   18.59    1.60
   9 -35  -1   17.92    1.54
 -35  26  -1   17.29    3.06
 -35  26  -1   21.96    1.64
 -26  -9   1   18.75    3.13
  -9  35   1   19.46    3.20
  -9  35   1   18.78    2.96
  35 -26   1   20.56    1.54
  -9  35   1   20.05    1.58
 -35  29  -1   -1.36    1.06
   6 -35  -1   -0.01    0.60
 -35  29  -1   -1.45    1.39
  29   6  -1    0.92    1.24
 -35  29  -1   -0.16    0.49
  29   6  -1    0.17    0.55
   6 -35  -1    0.05    0.59
  29   6  -1   -0.48    0.41
 -35  29  -1   -0.03    0.54
 -29  -6   1    0.36    1.57
  35 -29   1   -0.59    0.59
  -6  35   1   -0.02    0.51
  -6  35   1    1.28    1.39
  35 -29   1    0.80    0.54
  -6  35   1   -0.26    1.19
 -29  -6   1   -0.57    0.52
  32   3  -1    3.76    1.78
  32   3  -1    4.39    0.82
   3 -35  -1    3.18    0.80
  32   3  -1    2.94    0.86
 -35  32  -1    2.98    0.72
 -35  32  -1    3.83    1.97
 -35  32  -1    3.68    0.94
   3 -35  -1    2.71    0.76
 -35  32  -1    3.38    1.56
 -32  -3   1    2.91    0.96
  -3  35   1    1.07    1.47
  35 -32   1    2.90    0.74
 -32  -3   1    2.59    1.80
  -3  35   1    3.01    1.71
  -3  35   1    3.52    0.91
 -35  35  -1   -0.58    0.40
   0 -35  -1   -0.70    0.47
 -35  35  -1    1.12    0.62
 -35  35  -1   -1.00    1.01
 -35  35  -1   -1.91    1.30
  35   0  -1    0.49    0.54
  35   0  -1    0.02    0.49
   0 -35  -1    0.13    0.60
  35   0  -1    0.05    1.61
   0 -35  -1    1.49    1.66
   0  35   1    0.26    0.44
 -35   0   1    2.52    2.04
  35 -35   1   -0.18    0.49
   0  35   1    0.21    1.46
   0  35   1   -0.18    1.11
 -35   0   1   -0.46    0.63
 -35  38  -1    2.25    1.38
  -3 -35  -1    5.28    1.01
  38  -3  -1    9.43    1.26
  -3 -35  -1    5.47    2.39
 -35  38  -1    7.55    1.25
  38  -3  -1    3.77    1.68
 -35  38  -1    9.38    2.51
  38  -3  -1    7.59    1.08
   3  35   1    9.32    1.34
   3  35   1    6.19    2.11
  35 -38   1    5.33    0.92
 -38   3   1    6.69    2.20
 -38   3   1    8.83    1.34
   3  35   1    6.40    2.34
   3  35   1    6.37    2.25
  41  -6  -1   -1.64    1.77
 -35  41  -1    0.27    2.05
  -6 -35  -1   -2.01    2.27
  -6 -35  -1    1.05    1.20
 -35  41  -1    1.98    1.67
  35 -41   1    0.83    0.76
 -41   6   1   -1.57    2.11
   6  35   1   -0.07    1.71
   6  35   1    1.50    2.29
 -35  44  -1    4.33    1.00
 -35  44  -1    0.72    1.74
  44  -9  -1    3.20    0.76
  -9 -35  -1    3.09    0.80
 -44   9   1    3.38    0.90
   9  35   1    3.98    0.84
  35 -44   1    2.90    0.67
 -35  47  -1   -1.52    4.27
  47 -12  -1    0.22    0.40
 -35  47  -1   -0.86    0.38
 -12 -35  -1    0.02    0.43
 -47  12   1   -0.38    0.53
  12  35   1    0.36    0.42
  35 -47   1    0.06    0.33
 -35  50  -1    0.16    0.58
  50 -15  -1    0.06    0.33
 -15 -35  -1   -0.02    0.44
  35 -50   1    0.15    0.37
  15  35   1    0.40    0.40
 -50  15   1    0.05    0.44
  15  35   1    0.44    0.47
 -35  53  -1    0.46    0.37
  53 -18  -1    0.76    0.33
  18  35   1    1.00    0.47
 -53  18   1    1.13    0.46
  18  35   1    0.63    0.25
  35 -53   1    0.14    0.27
  53 -36  -1    0.40    0.32
 -36 -17  -1   -0.18    0.44
 -17  53  -1    0.91    0.40
 -53  36   1    0.13    0.40
 -53  36   1    0.23    0.38
  17 -53   1   -0.35    0.32
  36  17   1    0.16    0.25
 -36 -14  -1   -0.28    0.48
 -14  50  -1    0.21    0.46
  50 -36  -1   -0.32    0.29
 -14  50  -1    0.72    2.34
  36  14   1   -0.07    0.48
  14 -50   1    0.02    0.33
 -50  36   1    0.13    0.46
 -36 -11  -1    1.26    0.63
 -11  47  -1    2.15    0.70
 -11  47  -1    2.19    1.74
  47 -36  -1    1.36    0.57
 -47  36   1    2.00    0.73
  11 -47   1    0.93    0.49
  36  11   1    1.67    0.51
 -36  -8  -1    1.42    0.73
  -8  44  -1    1.45    1.58
  44 -36  -1    0.42    0.47
  -8  44  -1    0.62    0.59
   8 -44   1    0.58    0.51
 -44  36   1   -0.38    0.42
  -5  41  -1    6.22    2.29
  -5  41  -1   11.40    2.68
 -36  -5  -1    7.83    1.30
 -36  -5  -1   10.06    3.21
  41 -36  -1   10.60    1.29
  -5  41  -1    7.05    1.20
 -41  36   1    8.70    2.78
  36   5   1    7.07    1.00
  36   5   1    6.68    2.34
 -41  36   1    7.75    1.20
   5 -41   1    7.81    1.09
   5 -41   1    9.59    2.90
 -36  -2  -1    4.83    1.14
 -36  -2  -1    0.44    2.19
  38 -36  -1    3.93    0.85
  -2  38  -1    4.55    0.96
  -2  38  -1    3.82    1.90
  -2  38  -1    3.89    1.73
 -38  36   1    2.28    1.91
 -38  36   1    4.64    0.99
   2 -38   1    4.98    2.36
  36   2   1    4.66    0.85
  36   2   1    4.11    2.06
   2 -38   1    4.41    0.86
   1  35  -1    3.44    1.87
  35 -36  -1    5.37    0.92
   1  35  -1    4.25    0.82
   1  35  -1    2.76    1.73
 -36   1  -1    3.62    1.05
   1  35  -1    4.04    0.95
  35 -36  -1    6.14    1.02
 -36   1  -1    2.59    1.90
  36  -1   1    5.36    0.96
  36  -1   1    0.85    1.63
  -1 -35   1    2.63    2.14
  -1 -35   1    4.72    0.97
 -35  36   1    3.80    0.91
 -35  36   1    1.84    1.85
   4  32  -1    2.21    1.60
   4  32  -1    3.17    0.91
  32 -36  -1    2.40    0.82
   4  32  -1    1.65    0.55
  32 -36  -1    1.83    0.68
 -36   4  -1    3.70    2.12
   4  32  -1    2.64    1.19
 -36   4  -1    2.86    0.90
  -4 -32   1    2.33    0.79
  36  -4   1    1.86    0.63
 -32  36   1    2.19    1.72
  36  -4   1    1.23    1.63
  -4 -32   1    2.69    1.87
 -32  36   1    3.47    0.90
   7  29  -1    3.02    1.46
   7  29  -1    3.50    0.76
  29 -36  -1    2.99    0.73
  29 -36  -1    3.10    0.77
 -36   7  -1    1.56    1.76
   7  29  -1    4.56    1.01
   7  29  -1    4.32    1.81
 -36   7  -1    2.88    0.71
 -36   7  -1    2.61    0.88
 -29  36   1    1.72    1.67
[truncated: 2,945,492 more chars]
