# Supplementary material for: Mesitylated trityl radicals, a platform for doublet emission: symmetry breaking, charge-transfer states and conjugated polymers
Source: Nat Commun. 2023 Jul 12;14:4147. doi: 10.1038/s41467-023-39834-2 (PMC10338495; doi:10.1038/s41467-023-39834-2)
Supplement: Supplementary file 3 — Source Data [file 41467_2023_39834_MOESM3_ESM.zip › CIFs/TTM.cif]

#-------------------------------------------------------------------------------
# This CIF originates from:
#-------------------------------------------------------------------------------
# University of Cambridge, Department of Chemistry,
# Lensfield Road, Cambridge, CB2 1EW, United Kingdom
#-------------------------------------------------------------------------------

#===============================================================================
data_TTM
#===============================================================================
_audit_creation_method                SHELXL-2019/1

#-------------------------------------------------------------------------------
# Inserted by local software: cifUpdate ver. 3.1  (Andrew D. Bond, March 2019)
#-------------------------------------------------------------------------------
_cambridge_user_name                  'Petri Murto'
_cambridge_user_crsid                 pm707
_cambridge_supervisor_name            'Hugo Bronstein'
_cambridge_supervisor_crsid           hab60
_cambridge_crystallographer_name      'Andrew Bond'
_cambridge_crystallographer_crsid     adb29
_cambridge_sample_id                  PM-C8
_cambridge_data_id                    HB_B2_0038
#-------------------------------------------------------------------------------

_chemical_name_systematic             ?
_chemical_name_common                 ?
_chemical_melting_point               ?
_chemical_formula_moiety              'C19 H6 Cl9'
_chemical_formula_sum                 'C19 H6 Cl9'
_chemical_formula_weight              553.29

loop_
_atom_type_symbol
_atom_type_description
_atom_type_scat_dispersion_real
_atom_type_scat_dispersion_imag
_atom_type_scat_source
C C 0.0181 0.0091 'International Tables Vol C Tables 4.2.6.8 and 6.1.1.4'
H H 0.0000 0.0000 'International Tables Vol C Tables 4.2.6.8 and 6.1.1.4'
Cl Cl 0.3639 0.7018 'International Tables Vol C Tables 4.2.6.8 and 6.1.1.4'

_space_group_crystal_system           monoclinic
_space_group_IT_number                15
_space_group_name_H-M_alt             'C 2/c'
_space_group_name_Hall                '-C 2yc'

_shelx_space_group_comment
;
The symmetry employed for this shelxl refinement is uniquely defined
by the following loop, which should always be used as a source of
symmetry information in preference to the above space-group names.
They are only intended as comments.
;

loop_
_space_group_symop_operation_xyz
'x, y, z'
'-x, y, -z+1/2'
'x+1/2, y+1/2, z'
'-x+1/2, y+1/2, -z+1/2'
'-x, -y, -z'
'x, -y, z-1/2'
'-x+1/2, -y+1/2, -z'
'x+1/2, -y+1/2, z-1/2'

_cell_length_a                        11.6282(7)
_cell_length_b                        11.3201(6)
_cell_length_c                        16.7291(10)
_cell_angle_alpha                     90
_cell_angle_beta                      106.217(2)
_cell_angle_gamma                     90
_cell_volume                          2114.5(2)
_cell_formula_units_Z                 4
_cell_measurement_temperature         180(2)
_cell_measurement_reflns_used         9904
_cell_measurement_theta_min           5.57
_cell_measurement_theta_max           66.53

_exptl_crystal_description            plate
_exptl_crystal_colour                 red
_exptl_crystal_density_meas           ?
_exptl_crystal_density_method         ?
_exptl_crystal_density_diffrn         1.738
_exptl_crystal_F_000                  1092
_exptl_transmission_factor_min        ?
_exptl_transmission_factor_max        ?
_exptl_crystal_size_max               0.280
_exptl_crystal_size_mid               0.220
_exptl_crystal_size_min               0.060
_exptl_absorpt_coefficient_mu         10.948
_shelx_estimated_absorpt_T_min        0.150
_shelx_estimated_absorpt_T_max        0.560
_exptl_absorpt_correction_type        multi-scan
_exptl_absorpt_correction_T_min       0.4117
_exptl_absorpt_correction_T_max       0.7528
_exptl_absorpt_process_details        'SADABS (Bruker, 2014)'

_diffrn_ambient_temperature           180(2)
_diffrn_radiation_wavelength          1.54178
_diffrn_radiation_type                CuK\a
_diffrn_source                        'Incoatec I\mS Cu microsource'
_diffrn_measurement_device_type       'Bruker D8-QUEST PHOTON-III'
_diffrn_measurement_method            '\w and \f-scans'
_diffrn_detector_area_resol_mean      ?
_diffrn_reflns_number                 15157
_diffrn_reflns_av_unetI/netI          0.0218
_diffrn_reflns_av_R_equivalents       0.0347
_diffrn_reflns_limit_h_min            -13
_diffrn_reflns_limit_h_max            13
_diffrn_reflns_limit_k_min            -13
_diffrn_reflns_limit_k_max            13
_diffrn_reflns_limit_l_min            -18
_diffrn_reflns_limit_l_max            19
_diffrn_reflns_theta_min              5.508
_diffrn_reflns_theta_max              66.527
_diffrn_reflns_theta_full             66.527
_diffrn_measured_fraction_theta_max   0.997
_diffrn_measured_fraction_theta_full  0.997
_diffrn_reflns_Laue_measured_fraction_max 0.997
_diffrn_reflns_Laue_measured_fraction_full 0.997
_diffrn_reflns_point_group_measured_fraction_max 0.997
_diffrn_reflns_point_group_measured_fraction_full 0.997
_reflns_number_total                  1869
_reflns_number_gt                     1828
_reflns_threshold_expression          'I > 2\s(I)'
_reflns_Friedel_coverage              0.000
_reflns_Friedel_fraction_max          .
_reflns_Friedel_fraction_full         .

_reflns_special_details
;
Reflections were merged by SHELXL according to the crystal
class for the calculation of statistics and refinement.

_reflns_Friedel_fraction is defined as the number of unique
Friedel pairs measured divided by the number that would be
possible theoretically, ignoring centric projections and
systematic absences.

===============================================================================
INTENSITY STATISTICS FOR DATASET # 1  HB_B2_0038_0m.hkl
===============================================================================
 Resolution   #Data #Theory %Complete Redundancy Mean I Mean I/s Rmerge  Rsigma
-------------------------------------------------------------------------------
  Inf - 3.54      30     32     93.8     3.19    107.69   33.13  0.0354  0.0330
 3.54 - 2.36      68     69     98.6     3.35     99.36   34.80  0.0337  0.0275
 2.36 - 1.85     101    101    100.0     4.85     50.81   40.05  0.0377  0.0210
 1.85 - 1.59     102    102    100.0     6.89     51.77   45.73  0.0379  0.0174
 1.59 - 1.45      96     96    100.0    11.30     25.54   55.24  0.0317  0.0133
 1.45 - 1.34      95     95    100.0    11.34     34.72   58.87  0.0334  0.0140
 1.34 - 1.26     112    112    100.0    10.62     31.10   53.83  0.0339  0.0137
 1.26 - 1.20      88     88    100.0    10.80     22.09   52.30  0.0321  0.0146
 1.20 - 1.14     108    108    100.0    10.44     23.62   54.01  0.0316  0.0151
 1.14 - 1.10      98     98    100.0    10.04     15.98   48.56  0.0349  0.0151
 1.10 - 1.06      93     95     97.9     8.78     13.76   42.83  0.0418  0.0182
 1.06 - 1.02     117    117    100.0     9.39     13.99   44.26  0.0387  0.0169
 1.02 - 0.99     105    105    100.0     8.10     13.09   42.56  0.0320  0.0171
 0.99 - 0.97      77     77    100.0     7.27     10.86   38.26  0.0289  0.0173
 0.97 - 0.94     131    131    100.0     7.19      8.36   37.17  0.0360  0.0207
 0.94 - 0.92      83     83    100.0     6.81      8.64   38.64  0.0347  0.0193
 0.92 - 0.90      94     94    100.0     6.41      6.95   33.64  0.0383  0.0206
 0.90 - 0.88     117    117    100.0     6.35      7.31   34.24  0.0356  0.0208
 0.88 - 0.87      60     60    100.0     6.00      8.90   38.26  0.0340  0.0196
 0.87 - 0.85     129    129    100.0     5.85      7.02   36.44  0.0384  0.0207
 0.85 - 0.84      66     67     98.5     4.84      7.39   33.25  0.0341  0.0228
-------------------------------------------------------------------------------
 0.94 - 0.84     549    550     99.8     6.09      7.56   35.64  0.0361  0.0205
  Inf - 0.84    1970   1976     99.7     7.88     23.38   43.25  0.0347  0.0197
===============================================================================
;

_computing_data_collection            'APEX3 (Bruker, 2016)'
_computing_cell_refinement            'SAINT (Bruker, 2016)'
_computing_data_reduction             SAINT
_computing_structure_solution         'SHELXT (Sheldrick, 2015)'
_computing_structure_refinement       'SHELXL (Sheldrick, 2015)'
_computing_molecular_graphics         'Mercury (Macrae et al., 2008)'
_computing_publication_material       SHELXL

_refine_special_details               ?

_refine_ls_structure_factor_coef      Fsqd
_refine_ls_matrix_type                full
_refine_ls_weighting_scheme           calc
_refine_ls_weighting_details
 'w=1/[\s^2^(Fo^2^)+(0.0334P)^2^+1.9288P] where P=(Fo^2^+2Fc^2^)/3'
_atom_sites_solution_primary          dual
_atom_sites_solution_secondary        difmap
_atom_sites_solution_hydrogens        geom
_refine_ls_hydrogen_treatment         constr
_refine_ls_extinction_method          none
_refine_ls_extinction_coef            .
_refine_ls_number_reflns              1869
_refine_ls_number_parameters          129
_refine_ls_number_restraints          0
_refine_ls_R_factor_all               0.0250
_refine_ls_R_factor_gt                0.0246
_refine_ls_wR_factor_ref              0.0627
_refine_ls_wR_factor_gt               0.0624
_refine_ls_goodness_of_fit_ref        1.090
_refine_ls_restrained_S_all           1.090
_refine_ls_shift/su_max               0.001
_refine_ls_shift/su_mean              0.000
_refine_diff_density_max              0.258
_refine_diff_density_min              -0.407
_refine_diff_density_rms              0.074

loop_
_atom_site_label
_atom_site_type_symbol
_atom_site_fract_x
_atom_site_fract_y
_atom_site_fract_z
_atom_site_U_iso_or_equiv
_atom_site_adp_type
_atom_site_occupancy
_atom_site_site_symmetry_order
_atom_site_calc_flag
_atom_site_refinement_flags_posn
_atom_site_refinement_flags_adp
_atom_site_refinement_flags_occupancy
_atom_site_disorder_assembly
_atom_site_disorder_group
Cl1 Cl 0.70925(3) 0.55943(3) 0.37600(3) 0.03217(13) Uani 1 1 d . . . . .
Cl2 Cl 0.500000 0.96343(5) 0.250000 0.04271(18) Uani 1 2 d S T P . .
Cl3 Cl 0.69066(4) 0.23629(4) 0.28552(3) 0.03365(13) Uani 1 1 d . . . . .
Cl4 Cl 0.55454(5) 0.13741(4) 0.55695(3) 0.04729(16) Uani 1 1 d . . . . .
Cl5 Cl 0.34798(4) 0.50034(3) 0.36708(3) 0.03204(13) Uani 1 1 d . . . . .
C1 C 0.500000 0.43217(17) 0.250000 0.0183(4) Uani 1 2 d S T P . .
C2 C 0.500000 0.56161(17) 0.250000 0.0190(4) Uani 1 2 d S T P . .
C3 C 0.58894(13) 0.62869(13) 0.30642(10) 0.0211(3) Uani 1 1 d . . . . .
C4 C 0.59029(14) 0.75113(13) 0.30694(10) 0.0241(3) Uani 1 1 d . . . . .
H4A H 0.652080 0.793157 0.345682 0.029 Uiso 1 1 calc R U . . .
C5 C 0.500000 0.81081(18) 0.250000 0.0251(5) Uani 1 2 d S T P . .
C6 C 0.51849(12) 0.36571(12) 0.32770(9) 0.0191(3) Uani 1 1 d . . . . .
C7 C 0.59820(13) 0.26918(13) 0.34772(10) 0.0221(3) Uani 1 1 d . . . . .
C8 C 0.61072(15) 0.19960(14) 0.41734(10) 0.0275(3) Uani 1 1 d . . . . .
H8A H 0.665073 0.135040 0.428307 0.033 Uiso 1 1 calc R U . . .
C9 C 0.54270(16) 0.22565(15) 0.47074(10) 0.0281(3) Uani 1 1 d . . . . .
C10 C 0.46499(15) 0.32109(14) 0.45649(10) 0.0262(3) Uani 1 1 d . . . . .
H10A H 0.419966 0.339510 0.494288 0.031 Uiso 1 1 calc R U . . .
C11 C 0.45440(13) 0.38890(13) 0.38611(10) 0.0213(3) Uani 1 1 d . . . . .

loop_
_atom_site_aniso_label
_atom_site_aniso_U_11
_atom_site_aniso_U_22
_atom_site_aniso_U_33
_atom_site_aniso_U_23
_atom_site_aniso_U_13
_atom_site_aniso_U_12
Cl1 0.0239(2) 0.0244(2) 0.0414(2) 0.00028(15) -0.00198(16) -0.00084(14)
Cl2 0.0611(4) 0.0115(3) 0.0552(4) 0.000 0.0156(3) 0.000
Cl3 0.0346(2) 0.0313(2) 0.0432(2) 0.00978(16) 0.02441(18) 0.01874(16)
Cl4 0.0683(3) 0.0467(3) 0.0324(2) 0.01862(19) 0.0232(2) 0.0260(2)
Cl5 0.0328(2) 0.0276(2) 0.0427(2) 0.00800(16) 0.02210(18) 0.01696(15)
C1 0.0154(9) 0.0137(9) 0.0273(11) 0.000 0.0087(8) 0.000
C2 0.0187(10) 0.0133(10) 0.0280(11) 0.000 0.0117(8) 0.000
C3 0.0203(7) 0.0177(7) 0.0273(8) -0.0003(6) 0.0098(6) 0.0005(6)
C4 0.0263(8) 0.0177(7) 0.0317(8) -0.0054(6) 0.0136(7) -0.0042(6)
C5 0.0340(12) 0.0125(10) 0.0354(12) 0.000 0.0205(10) 0.000
C6 0.0172(7) 0.0131(7) 0.0275(8) -0.0009(6) 0.0071(6) -0.0003(5)
C7 0.0211(7) 0.0174(7) 0.0301(8) -0.0004(6) 0.0112(6) 0.0039(6)
C8 0.0306(8) 0.0202(7) 0.0319(8) 0.0035(6) 0.0093(7) 0.0098(6)
C9 0.0336(8) 0.0256(8) 0.0251(8) 0.0048(6) 0.0084(6) 0.0068(7)
C10 0.0297(8) 0.0258(8) 0.0256(8) -0.0014(6) 0.0119(6) 0.0045(6)
C11 0.0210(7) 0.0160(7) 0.0282(8) -0.0013(6) 0.0088(6) 0.0043(6)

_geom_special_details
;
All esds (except the esd in the dihedral angle between two l.s. planes)
are estimated using the full covariance matrix.  The cell esds are taken
into account individually in the estimation of esds in distances, angles
and torsion angles; correlations between esds in cell parameters are only
used when they are defined by crystal symmetry.  An approximate (isotropic)
treatment of cell esds is used for estimating esds involving l.s. planes.
;

loop_
_geom_bond_atom_site_label_1
_geom_bond_atom_site_label_2
_geom_bond_distance
_geom_bond_site_symmetry_2
_geom_bond_publ_flag
Cl1 C3 1.7370(15) . ?
Cl2 C5 1.728(2) . ?
Cl3 C7 1.7327(15) . ?
Cl4 C9 1.7279(17) . ?
Cl5 C11 1.7332(14) . ?
C1 C6 1.4648(18) 2_655 ?
C1 C6 1.4649(18) . ?
C1 C2 1.465(3) . ?
C2 C3 1.4114(19) . ?
C2 C3 1.4114(19) 2_655 ?
C3 C4 1.386(2) . ?
C4 C5 1.3811(19) . ?
C4 H4A 0.9500 . ?
C6 C11 1.409(2) . ?
C6 C7 1.411(2) . ?
C7 C8 1.380(2) . ?
C8 C9 1.380(2) . ?
C8 H8A 0.9500 . ?
C9 C10 1.386(2) . ?
C10 C11 1.382(2) . ?
C10 H10A 0.9500 . ?

loop_
_geom_angle_atom_site_label_1
_geom_angle_atom_site_label_2
_geom_angle_atom_site_label_3
_geom_angle
_geom_angle_site_symmetry_1
_geom_angle_site_symmetry_3
_geom_angle_publ_flag
C6 C1 C6 118.19(17) 2_655 . ?
C6 C1 C2 120.91(9) 2_655 . ?
C6 C1 C2 120.91(9) . . ?
C3 C2 C3 114.90(18) . 2_655 ?
C3 C2 C1 122.55(9) . . ?
C3 C2 C1 122.55(9) 2_655 . ?
C4 C3 C2 123.17(14) . . ?
C4 C3 Cl1 116.21(12) . . ?
C2 C3 Cl1 120.52(12) . . ?
C5 C4 C3 118.67(15) . . ?
C5 C4 H4A 120.7 . . ?
C3 C4 H4A 120.7 . . ?
C4 C5 C4 121.43(19) . 2_655 ?
C4 C5 Cl2 119.28(10) . . ?
C4 C5 Cl2 119.28(10) 2_655 . ?
C11 C6 C7 114.78(13) . . ?
C11 C6 C1 123.00(12) . . ?
C7 C6 C1 122.15(13) . . ?
C8 C7 C6 123.35(14) . . ?
C8 C7 Cl3 116.58(11) . . ?
C6 C7 Cl3 120.03(12) . . ?
C7 C8 C9 118.69(14) . . ?
C7 C8 H8A 120.7 . . ?
C9 C8 H8A 120.7 . . ?
C8 C9 C10 121.27(15) . . ?
C8 C9 Cl4 119.36(12) . . ?
C10 C9 Cl4 119.37(13) . . ?
C11 C10 C9 118.58(15) . . ?
C11 C10 H10A 120.7 . . ?
C9 C10 H10A 120.7 . . ?
C10 C11 C6 123.28(14) . . ?
C10 C11 Cl5 116.75(12) . . ?
C6 C11 Cl5 119.79(11) . . ?

loop_
_geom_torsion_atom_site_label_1
_geom_torsion_atom_site_label_2
_geom_torsion_atom_site_label_3
_geom_torsion_atom_site_label_4
_geom_torsion
_geom_torsion_site_symmetry_1
_geom_torsion_site_symmetry_2
_geom_torsion_site_symmetry_3
_geom_torsion_site_symmetry_4
_geom_torsion_publ_flag
C6 C1 C2 C3 -132.86(9) 2_655 . . . ?
C6 C1 C2 C3 47.14(9) . . . . ?
C6 C1 C2 C3 47.14(9) 2_655 . . 2_655 ?
C6 C1 C2 C3 -132.86(9) . . . 2_655 ?
C3 C2 C3 C4 -0.23(11) 2_655 . . . ?
C1 C2 C3 C4 179.77(11) . . . . ?
C3 C2 C3 Cl1 -176.40(13) 2_655 . . . ?
C1 C2 C3 Cl1 3.60(13) . . . . ?
C2 C3 C4 C5 0.5(2) . . . . ?
Cl1 C3 C4 C5 176.77(9) . . . . ?
C3 C4 C5 C4 -0.22(10) . . . 2_655 ?
C3 C4 C5 Cl2 179.78(10) . . . . ?
C6 C1 C6 C11 -130.37(15) 2_655 . . . ?
C2 C1 C6 C11 49.63(15) . . . . ?
C6 C1 C6 C7 46.41(11) 2_655 . . . ?
C2 C1 C6 C7 -133.59(11) . . . . ?
C11 C6 C7 C8 2.0(2) . . . . ?
C1 C6 C7 C8 -174.99(14) . . . . ?
C11 C6 C7 Cl3 -175.56(11) . . . . ?
C1 C6 C7 Cl3 7.4(2) . . . . ?
C6 C7 C8 C9 -0.5(3) . . . . ?
Cl3 C7 C8 C9 177.22(13) . . . . ?
C7 C8 C9 C10 -1.4(3) . . . . ?
C7 C8 C9 Cl4 178.48(13) . . . . ?
C8 C9 C10 C11 1.5(3) . . . . ?
Cl4 C9 C10 C11 -178.37(12) . . . . ?
C9 C10 C11 C6 0.2(2) . . . . ?
C9 C10 C11 Cl5 175.32(13) . . . . ?
C7 C6 C11 C10 -1.9(2) . . . . ?
C1 C6 C11 C10 175.08(14) . . . . ?
C7 C6 C11 Cl5 -176.87(11) . . . . ?
C1 C6 C11 Cl5 0.1(2) . . . . ?

_shelx_res_file
;
TITL HB_B2_0038 in C2/c
    HB_B2_0038.res
    created by SHELXL-2019/1 at 10:18:05 on 24-Mar-2022
CELL  1.54178  11.6282  11.3201  16.7291   90.000  106.217   90.000
ZERR    4.000   0.0007   0.0006   0.0010    0.000    0.002    0.000
LATT  7
SYMM -X, Y, 1/2-Z
SFAC C H CL
UNIT 76 24 36
SIZE 0.28 0.22 0.06
TEMP -93
L.S. 20
ACTA
BOND $H
CONF
LIST 4
FMAP 2
PLAN -5
WGHT    0.033400    1.928800
FVAR       0.09512
CL1   3    0.709247    0.559425    0.375999    11.00000    0.02392    0.02443 =
         0.04143    0.00028   -0.00198   -0.00084
CL2   3    0.500000    0.963428    0.250000    10.50000    0.06115    0.01145 =
         0.05516    0.00000    0.01564    0.00000
CL3   3    0.690657    0.236285    0.285517    11.00000    0.03461    0.03132 =
         0.04323    0.00978    0.02441    0.01874
CL4   3    0.554537    0.137410    0.556947    11.00000    0.06825    0.04674 =
         0.03243    0.01862    0.02322    0.02598
CL5   3    0.347980    0.500339    0.367076    11.00000    0.03281    0.02758 =
         0.04272    0.00800    0.02210    0.01696
C1    1    0.500000    0.432173    0.250000    10.50000    0.01537    0.01374 =
         0.02732    0.00000    0.00868    0.00000
C2    1    0.500000    0.561607    0.250000    10.50000    0.01868    0.01333 =
         0.02800    0.00000    0.01169    0.00000
C3    1    0.588944    0.628693    0.306418    11.00000    0.02026    0.01770 =
         0.02729   -0.00032    0.00980    0.00051
C4    1    0.590291    0.751134    0.306938    11.00000    0.02631    0.01770 =
         0.03173   -0.00539    0.01358   -0.00423
AFIX  43
H4A   2    0.652080    0.793157    0.345682    11.00000   -1.20000
AFIX   0
C5    1    0.500000    0.810811    0.250000    10.50000    0.03405    0.01254 =
         0.03538    0.00000    0.02055    0.00000
C6    1    0.518485    0.365707    0.327699    11.00000    0.01724    0.01308 =
         0.02746   -0.00095    0.00712   -0.00032
C7    1    0.598200    0.269181    0.347718    11.00000    0.02112    0.01740 =
         0.03010   -0.00043    0.01116    0.00393
C8    1    0.610718    0.199601    0.417339    11.00000    0.03064    0.02021 =
         0.03190    0.00345    0.00930    0.00976
AFIX  43
H8A   2    0.665073    0.135040    0.428307    11.00000   -1.20000
AFIX   0
C9    1    0.542704    0.225646    0.470740    11.00000    0.03360    0.02560 =
         0.02511    0.00481    0.00842    0.00678
C10   1    0.464994    0.321093    0.456485    11.00000    0.02969    0.02579 =
         0.02561   -0.00138    0.01194    0.00447
AFIX  43
H10A  2    0.419966    0.339510    0.494288    11.00000   -1.20000
AFIX   0
C11   1    0.454401    0.388901    0.386114    11.00000    0.02098    0.01603 =
         0.02820   -0.00129    0.00881    0.00432

HKLF 4


REM  HB_B2_0038 in C2/c
REM wR2 = 0.0627, GooF = S = 1.090, Restrained GooF = 1.090 for all data
REM R1 = 0.0246 for 1828 Fo > 4sig(Fo) and 0.0250 for all 1869 data
REM 129 parameters refined using 0 restraints

END

WGHT      0.0333      1.9374

REM Highest difference peak  0.258,  deepest hole -0.407,  1-sigma level  0.074
Q1    1   0.4811  0.3706  0.3516  11.00000  0.05    0.26
Q2    1   0.6223  0.2485  0.3913  11.00000  0.05    0.23
Q3    1   0.5616  0.2024  0.4386  11.00000  0.05    0.23
Q4    1   0.5966  0.2331  0.3830  11.00000  0.05    0.22
Q5    1   0.6870  0.7763  0.3955  11.00000  0.05    0.21
;
_shelx_res_checksum   38249

_shelx_hkl_file
;
  -2   0   0  261.62   11.71
  -4   0   0   41.00    1.87
   4   0   0   42.12    1.84
   6   0   0   65.58    2.98
  -6   0   0   65.65    3.05
  -6   0   0   68.04    2.70
   6   0   0   67.56    2.68
  -8   0   0   36.09    1.50
  -8   0   0   35.00    1.52
  -8   0   0   36.81    1.50
   8   0   0   36.50    1.49
   8   0   0   34.87    1.49
 -10   0   0   22.98    1.03
 -10   0   0   22.77    1.04
 -10   0   0   25.68    1.06
  10   0   0   23.34    1.04
  10   0   0   23.13    1.02
  10   0   0   24.33    1.72
 -12   0   0    3.12    0.21
  12   0   0    3.08    0.21
   1  -1   0   64.64    2.49
  -1  -1   0   55.19    2.54
  -1   1   0   65.69    2.52
  -3  -1   0  253.66   10.16
  -5  -1   0   40.16    1.68
   5  -1   0   40.56    1.87
  -5  -1   0   40.97    1.98
   5   1   0   43.31    1.96
  -5   1   0   41.22    1.92
   5   1   0   40.94    1.67
  -7  -1   0   -0.21    0.28
   7  -1   0    0.02    0.04
  -7  -1   0    0.04    0.06
   7  -1   0    0.26    0.30
  -7  -1   0    0.04    0.05
  -7  -1   0    0.05    0.05
   7  -1   0    0.00    0.03
   7   1   0   -0.04    0.05
  -7   1   0    0.15    0.24
   7   1   0   -0.03    0.04
  -7   1   0   -0.02    0.04
   7   1   0    0.09    0.32
  -9  -1   0    2.76    0.22
   9  -1   0    2.93    0.20
  -9  -1   0    2.75    0.23
   9  -1   0    2.76    0.20
  -9  -1   0    2.59    0.21
   9   1   0    2.54    0.20
  -9   1   0    2.93    0.23
   9   1   0    2.77    0.20
  -9   1   0    2.80    0.21
  11  -1   0    2.51    1.06
 -11  -1   0    4.42    0.29
  11  -1   0    4.57    0.26
 -11  -1   0    4.76    0.28
  11  -1   0    4.15    0.27
  11   1   0    4.87    0.26
 -11   1   0    4.53    0.29
  11   1   0    2.54    0.99
  11   1   0    4.70    0.28
 -13  -1   0    3.73    0.20
  13  -1   0    3.64    0.23
  13  -1   0    4.33    0.22
 -13   1   0    3.85    0.21
  13   1   0    3.97    0.21
   0  -2   0   20.47    0.84
   0  -2   0   17.16    0.88
   0   2   0   19.92    0.87
   2  -2   0   34.32    1.36
   2  -2   0   32.76    1.38
   2   2   0   28.25    1.44
  -2   2   0   32.86    1.40
  -4  -2   0   20.37    1.14
   4  -2   0   20.38    1.01
   4   2   0   19.73    1.08
  -4   2   0   21.41    1.04
   6  -2   0   79.25    3.37
  -6  -2   0   73.31    3.08
  -6  -2   0   72.90    3.53
   6   2   0   71.66    3.05
  -6   2   0   80.13    3.07
   6   2   0   78.48    3.50
  -6   2   0   79.71    3.42
  -8  -2   0   38.75    1.73
   8  -2   0   42.60    2.19
  -8  -2   0   43.31    1.73
   8  -2   0   41.80    1.70
  -8  -2   0   41.11    1.74
   8  -2   0   42.96    1.69
   8   2   0   40.77    1.72
  -8   2   0   43.19    1.71
  -8   2   0   42.13    1.73
  -8   2   0   35.83    2.18
  10  -2   0   11.93    1.22
  10  -2   0   13.84    0.62
  10  -2   0   13.54    0.64
 -10  -2   0   13.53    0.66
 -10  -2   0   14.22    0.67
  10   2   0   13.47    0.63
 -10   2   0   13.65    0.66
 -10   2   0   14.62    0.65
  10   2   0   13.25    0.65
  12  -2   0    0.20    0.06
  12  -2   0    0.25    0.08
 -12  -2   0    0.11    0.05
 -12   2   0    0.12    0.05
  12   2   0    0.42    0.08
  12   2   0    0.24    0.04
   1  -3   0   60.32    2.56
   1  -3   0   61.95    2.53
  -1  -3   0   61.26    2.66
   1   3   0   60.31    2.63
  -1   3   0   63.49    2.57
   3  -3   0  269.69   10.65
  -3  -3   0  247.17   10.79
   3   3   0  277.47   10.77
  -3   3   0  272.68   10.68
   5  -3   0    4.00    0.40
   5  -3   0    3.73    0.21
   5  -3   0    4.33    0.37
  -5  -3   0    3.37    0.52
  -5   3   0    3.90    0.21
  -5   3   0    4.66    0.42
   5   3   0    3.79    0.49
  -7  -3   0    0.11    0.07
   7  -3   0    0.05    0.04
   7  -3   0    0.10    0.04
  -7  -3   0    0.11    0.06
  -7  -3   0   -0.02    0.37
   7  -3   0    0.21    0.20
  -7  -3   0    0.11    0.06
  -7   3   0    0.19    0.06
   7   3   0   -0.07    0.41
   7   3   0    0.06    0.06
   7   3   0    0.15    0.06
  -7   3   0    0.12    0.23
   9  -3   0   19.53    1.36
  -9  -3   0   18.36    0.88
   9  -3   0   18.63    0.82
  -9  -3   0   19.00    0.86
   9  -3   0   18.76    0.83
   9   3   0   19.00    0.84
  -9   3   0   19.08    0.87
  -9   3   0   19.14    0.84
   9   3   0   19.80    0.86
  11  -3   0    4.87    0.26
 -11  -3   0    4.98    0.30
 -11  -3   0    4.93    0.30
  11  -3   0    5.30    0.30
  11   3   0    5.06    0.29
 -11   3   0    5.26    0.30
  11   3   0    5.35    0.27
   0  -4   0  147.82    5.89
   0  -4   0  140.45    5.99
   0   4   0  150.49    5.98
  -2  -4   0  233.07    9.70
   2  -4   0  244.14    9.50
   2  -4   0  234.45    9.58
  -2   4   0  245.44    9.60
   2   4   0  236.19    9.66
  -4  -4   0   70.13    3.31
  -4  -4   0   73.58    2.92
   4  -4   0   72.63    3.14
   4  -4   0   75.66    3.08
  -4   4   0   71.58    3.17
   4   4   0   72.27    2.90
   4   4   0   75.19    3.26
  -4   4   0   70.09    2.90
   6  -4   0   76.43    2.97
   6  -4   0   78.79    3.29
   6  -4   0   73.37    2.96
  -6  -4   0   74.26    3.00
  -6  -4   0   68.51    3.52
  -6  -4   0   72.55    3.01
  -6   4   0   78.50    2.98
   6   4   0   75.47    2.98
  -6   4   0   76.02    2.99
  -6   4   0   66.97    3.34
  -8  -4   0    0.20    0.07
  -8  -4   0    0.44    0.11
  -8  -4   0    0.23    0.08
  -8  -4   0    0.34    0.08
   8  -4   0    0.29    0.06
   8  -4   0    0.07    0.28
  -8  -4   0    0.70    0.74
   8  -4   0    0.25    0.06
  -8   4   0    0.29    0.07
  -8   4   0    0.11    0.40
  -8   4   0    0.37    0.09
   8   4   0    0.24    0.07
  10  -4   0    8.66    0.43
  10  -4   0    7.71    1.10
  10  -4   0    8.39    0.41
 -10  -4   0    8.58    0.44
  10  -4   0    8.74    0.45
 -10  -4   0    7.81    0.45
  10   4   0    8.92    0.42
 -10   4   0    8.09    0.42
  10   4   0    8.73    0.43
  12  -4   0    1.78    0.14
 -12  -4   0    1.73    0.13
 -12  -4   0    1.77    0.13
  12  -4   0    1.73    0.14
  12  -4   0    1.79    0.14
  12   4   0    1.92    0.11
 -12   4   0    1.83    0.14
  12   4   0    1.92    0.13
   1  -5   0   15.64    0.79
  -1  -5   0   16.05    0.96
   1  -5   0   15.39    0.91
  -1   5   0   15.12    0.66
  -1   5   0   15.80    0.89
   1   5   0   15.24    0.66
   1   5   0   15.62    0.92
  -3  -5   0   30.50    1.25
   3  -5   0   29.58    1.50
   3  -5   0   31.04    1.39
  -3   5   0   29.21    1.24
   3   5   0   30.12    1.23
   3   5   0   31.19    1.56
  -3   5   0   29.37    1.49
  -5  -5   0   20.88    0.95
   5  -5   0   22.56    1.16
   5  -5   0   22.45    0.93
  -5  -5   0   22.27    0.97
  -5  -5   0   21.42    0.95
  -5  -5   0   22.88    0.95
  -5   5   0   22.12    1.28
   5   5   0   22.12    0.93
  -5   5   0   23.16    0.93
  -5   5   0   22.03    0.94
   5   5   0   22.44    1.34
   5   5   0   22.21    0.94
   7  -5   0   16.03    1.04
   7  -5   0   15.81    0.71
  -7  -5   0   15.32    0.71
  -7  -5   0   16.26    0.74
   7  -5   0   16.54    0.70
  -7  -5   0   16.37    0.72
  -7  -5   0   15.18    0.71
  -7   5   0   13.76    1.14
  -7   5   0   15.08    0.71
   7   5   0   16.10    0.69
  -7   5   0   17.14    0.70
   9  -5   0   20.97    0.87
   9  -5   0   17.77    1.40
  -9  -5   0   19.61    0.89
   9  -5   0   19.43    0.88
   9  -5   0   20.42    0.88
  -9  -5   0   20.17    0.92
  -9   5   0   20.47    0.91
  -9   5   0   20.60    0.88
   9   5   0   20.16    0.88
 -11  -5   0   14.25    0.64
  11  -5   0   14.87    0.65
  11  -5   0   14.89    0.65
 -11  -5   0   14.75    0.66
  11  -5   0   14.21    0.65
 -11   5   0   14.06    0.65
  11   5   0   14.45    0.64
   0  -6   0    7.19    0.66
   0  -6   0    7.02    0.35
   0   6   0    7.73    0.61
   0   6   0    7.15    0.35
  -2  -6   0   46.87    1.88
   2  -6   0   47.08    2.06
   2  -6   0   43.75    1.88
  -2   6   0   47.63    2.23
   2   6   0   46.59    2.24
   2   6   0   47.92    1.88
  -2   6   0   45.30    1.88
   4  -6   0   35.31    1.42
  -4  -6   0   35.32    1.46
   4  -6   0   33.76    1.47
   4  -6   0   33.22    1.63
  -4  -6   0   36.89    1.45
  -4  -6   0   34.84    1.44
   4  -6   0   35.05    1.43
  -4   6   0   35.25    1.43
   4   6   0   36.14    1.84
  -4   6   0   35.97    1.83
   4   6   0   33.58    1.43
  -4   6   0   33.31    1.44
   4   6   0   34.12    1.42
  -6  -6   0    6.13    0.32
  -6  -6   0    5.93    0.32
   6  -6   0    6.64    0.64
   6  -6   0    6.19    0.31
   6  -6   0    6.23    0.37
  -6  -6   0    5.94    0.39
   6  -6   0    6.31    0.31
  -6   6   0    6.22    0.33
   6   6   0    6.45    0.31
  -6   6   0    6.53    0.40
  -6   6   0    5.80    0.71
   6   6   0    6.16    0.32
   8  -6   0   19.91    0.85
  -8  -6   0   19.19    0.86
  -8  -6   0   20.36    0.90
   8  -6   0   19.60    0.86
  -8  -6   0   19.91    0.87
   8  -6   0   18.75    0.85
   8   6   0   21.28    0.87
  -8   6   0   19.11    0.88
  -8   6   0   19.71    0.86
  10  -6   0   76.29    2.84
 -10  -6   0   70.91    2.82
  10  -6   0   67.62    2.82
 -10  -6   0   68.63    2.85
 -10   6   0   65.33    2.82
  10   6   0   69.62    2.82
  10   6   0   71.41    2.80
   1  -7   0    5.08    0.30
  -1  -7   0    5.10    0.28
  -1  -7   0    5.41    0.27
   1  -7   0    4.65    0.27
   1   7   0    5.13    0.58
  -1   7   0    5.11    0.27
  -1   7   0    5.40    0.27
   1   7   0    5.05    0.27
  -1   7   0    5.60    0.61
   1   7   0    5.12    0.27
  -3  -7   0   37.93    1.54
  -3  -7   0   36.80    1.55
  -3  -7   0   37.90    1.56
   3  -7   0   35.88    1.54
   3  -7   0   36.90    1.56
   3  -7   0   36.38    1.77
   3  -7   0   37.81    1.59
  -3  -7   0   37.66    1.54
   3   7   0   35.73    1.54
   3   7   0   36.96    1.53
   3   7   0   39.13    1.97
  -3   7   0   37.07    1.54
  -3   7   0   36.50    1.98
   3   7   0   38.61    1.54
  -3   7   0   42.38    1.62
  -3   7   0   36.98    1.55
   5  -7   0    2.00    0.18
   5  -7   0    2.12    0.45
  -5  -7   0    2.74    0.18
  -5  -7   0    2.41    0.19
  -5  -7   0    2.40    0.22
   5  -7   0    2.45    0.22
  -5   7   0    2.11    0.16
   5   7   0    2.41    0.16
  -5   7   0    2.56    0.17
  -5   7   0    2.56    0.18
  -5   7   0    1.85    0.48
   5   7   0    2.30    0.15
   7  -7   0   73.45    2.92
  -7  -7   0   75.00    2.93
   7  -7   0   72.96    2.91
  -7  -7   0   74.18    2.95
  -7  -7   0   72.45    2.92
  -7   7   0   72.92    2.92
  -7   7   0   68.63    2.92
  -7   7   0   68.38    2.93
   7   7   0   72.55    2.91
  -9  -7   0   19.08    0.84
  -9  -7   0   19.41    0.83
  -9  -7   0   19.54    0.87
  -9   7   0   20.56    0.86
  -9   7   0   19.52    0.85
   9   7   0   18.91    0.84
 -11  -7   0    1.70    0.11
 -11  -7   0    1.98    0.14
  11   7   0    1.84    0.12
 -11   7   0    1.73    0.13
 -11   7   0    1.87    0.13
  11   7   0    1.64    0.10
   0  -8   0   77.46    3.02
   0  -8   0   74.18    3.00
   0   8   0   73.49    3.00
   0   8   0   74.93    3.00
   0   8   0   72.90    3.00
  -2  -8   0    6.57    0.34
   2  -8   0    6.69    0.35
   2  -8   0    6.67    0.37
   2  -8   0    6.15    0.33
  -2  -8   0    6.25    0.33
  -2  -8   0    6.47    0.32
  -2   8   0    5.61    0.32
  -2   8   0    6.07    0.32
  -2   8   0    5.80    0.75
  -2   8   0    6.90    0.34
   2   8   0    6.23    0.31
   2   8   0    6.14    0.32
   2   8   0    6.19    0.32
   2   8   0    7.01    0.76
  -4  -8   0   49.27    1.98
  -4  -8   0   47.42    1.99
   4  -8   0   47.64    1.97
  -4  -8   0   48.00    1.97
   4  -8   0   48.95    2.00
   4  -8   0   51.21    2.04
   4   8   0   46.40    1.96
  -4   8   0   46.66    2.58
  -4   8   0   46.55    1.98
   4   8   0   49.28    1.96
  -4   8   0   48.96    1.98
  -6  -8   0    0.75    0.10
  -6  -8   0    0.66    0.11
  -6  -8   0    0.83    0.10
  -6   8   0   -0.02    0.68
  -6   8   0    0.58    0.09
  -6   8   0    0.55    0.08
   6   8   0    0.54    0.08
  -8  -8   0   14.77    0.68
  -8  -8   0   15.46    0.65
  -8  -8   0   14.49    0.64
   8   8   0   14.21    0.64
  -8   8   0   14.23    0.65
  -8   8   0   13.71    0.65
 -10  -8   0   20.83    0.88
 -10  -8   0   21.54    0.91
 -10   8   0   21.87    0.91
 -10   8   0   21.43    1.00
  10   8   0   21.13    0.89
  10   8   0   21.80    0.87
   1  -9   0    0.88    0.11
  -1  -9   0    0.90    0.11
   1  -9   0    0.63    0.09
  -1  -9   0    0.86    0.12
  -1  -9   0    0.80    0.10
   1   9   0    0.79    0.10
  -1   9   0    0.89    0.12
  -1   9   0    0.83    0.11
  -1   9   0    0.82    0.11
   1   9   0    0.75    0.09
  -1   9   0    0.41    0.51
   1   9   0    0.69    0.10
   3  -9   0    0.85    0.11
  -3  -9   0    1.18    0.12
   3  -9   0    0.85    0.11
  -3  -9   0    1.11    0.12
  -3  -9   0    0.94    0.12
  -3   9   0   -0.29    0.54
   3   9   0    0.76    0.09
  -3   9   0    0.89    0.12
   3   9   0    0.92    0.10
  -3   9   0    0.87    0.11
  -3   9   0    0.83    0.11
   3   9   0    0.00    0.55
   5  -9   0   53.67    2.41
  -5  -9   0   60.58    2.39
   5  -9   0   59.27    2.40
  -5  -9   0   59.85    2.41
  -5  -9   0   61.27    2.43
  -5   9   0   60.38    2.41
  -5   9   0   57.95    2.41
   5   9   0   59.63    2.39
  -5   9   0   58.99    2.41
  -7  -9   0   32.02    1.36
  -7  -9   0   33.60    1.37
  -7  -9   0   33.31    1.40
  -7   9   0   33.77    1.39
  -7   9   0   32.50    1.38
   7   9   0   33.17    1.37
  -9  -9   0    5.11    0.27
  -9  -9   0    4.87    0.24
  -9   9   0    5.00    0.26
   9   9   0    5.16    0.25
   0 -10   0   40.47    1.61
   0 -10   0   39.64    1.59
   0  10   0   37.34    1.58
   0  10   0   39.46    1.60
   0  10   0   35.88    1.60
  -2 -10   0    0.17    0.07
  -2  10   0    0.04    0.05
   2  10   0    0.06    0.05
   2  10   0    0.08    0.04
  -2  10   0    0.08    0.05
  -2  10   0   -0.90    0.82
  -4 -10   0   43.45    1.81
   4 -10   0   42.84    1.79
   4 -10   0   48.00    1.82
  -4 -10   0   43.82    1.79
  -4 -10   0   44.15    1.82
  -4  10   0   44.24    1.81
  -4  10   0   41.58    1.81
   4  10   0   43.85    1.79
  -4  10   0   43.12    1.81
  -6 -10   0    7.86    0.39
  -6 -10   0    7.83    0.40
  -6 -10   0    7.95    0.37
   6  10   0    7.64    0.37
  -6  10   0    8.17    0.39
  -6  10   0    8.06    0.40
  -8 -10   0   11.91    0.54
  -8 -10   0   11.61    0.51
  -8 -10   0   11.75    0.50
  -8  10   0   12.07    0.53
   8  10   0   11.86    0.51
  -1 -11   0   29.80    1.22
   1 -11   0   30.09    1.22
   1 -11   0   30.60    1.25
  -1 -11   0   29.38    1.25
  -1  11   0   28.56    1.25
   1  11   0   30.69    1.23
   1  11   0   28.63    1.24
  -1  11   0   28.80    1.24
  -3 -11   0    1.55    0.12
  -3 -11   0    1.28    0.14
   3 -11   0    1.64    0.14
  -3 -11   0    1.48    0.14
   3  11   0    1.53    0.12
  -3  11   0    1.48    0.13
  -3  11   0    1.36    0.13
  -5 -11   0    7.20    0.36
  -5 -11   0    7.33    0.37
  -5  11   0    7.52    0.37
   5  11   0    7.36    0.35
  -5  11   0    7.44    0.36
  -7 -11   0    9.63    0.42
  -7 -11   0    9.99    0.44
  -7  11   0    9.00    0.43
   7  11   0    9.66    0.42
  -7  11   0    9.66    0.43
   0 -12   0    0.92    0.11
   0  12   0    0.84    0.10
   2 -12   0   28.63    1.22
  -2 -12   0   28.47    1.22
  -2  12   0   29.69    1.22
  -2  12   0   28.44    1.21
   2  12   0   31.13    1.22
  -4 -12   0   19.08    0.81
   4 -12   0   19.21    0.81
  -4 -12   0   18.37    0.81
  -4  12   0   18.63    0.82
   4  12   0   19.11    0.80
  -4  12   0   20.90    0.84
  -6  12   0    0.47    0.07
  -6  12   0    0.51    0.07
   1 -13   0    6.47    0.31
  -1 -13   0    6.10    0.31
   1  13   0    7.12    0.33
  -3 -13   0    0.64    0.07
   3 -13   0    0.63    0.07
  -3  13   0    0.73    0.07
  -3  13   0    0.62    0.07
   3  13   0    0.57    0.06
  12   0  -1    0.05    0.04
 -12   0   1    0.04    0.05
  12   0  -1    0.00    0.03
  10   0  -1    0.08    0.06
 -10   0   1    0.11    0.07
  10   0  -1    0.16    0.06
 -10   0   1    0.16    0.08
  -8   0   1    0.05    0.38
   8   0  -1    0.11    0.05
   8   0  -1    0.14    0.06
  -8   0   1    0.19    0.06
  -8   0   1    0.12    0.05
  -8   0   1    0.16    0.07
   8   0  -1   -0.06    0.38
   6   0  -1    0.14    0.17
  -6   0   1    0.07    0.18
  -6   0   1    0.29    0.07
  -4   0   1    0.07    0.09
   4   0  -1    0.09    0.09
   0   0   1    0.02    0.02
  -2   0  -1    0.03    0.05
   4   0   1    0.10    0.11
  -4   0  -1    0.01    0.10
  -6   0  -1   -0.07    0.16
  -6   0  -1    0.08    0.06
   6   0   1    0.08    0.22
  -8   0  -1    0.05    0.07
  -8   0  -1    0.08    0.06
  -8   0  -1    0.13    0.38
   8   0   1    0.02    0.04
  -8   0  -1    0.09    0.06
   8   0   1    0.09    0.05
 -10   0  -1   -2.02    1.12
  10   0   1    0.09    0.06
  10   0   1    0.01    0.05
 -10   0  -1    0.15    0.07
  10   0   1    0.10    0.51
 -10   0  -1    0.17    0.08
 -12   0  -1   -0.05    0.04
  12   0   1    0.12    0.04
  13  -1  -1   10.96    0.49
 -13  -1   1   10.35    0.47
  13  -1  -1   10.16    0.51
 -13   1   1   11.03    0.48
  13   1  -1   10.96    0.49
  11  -1  -1    1.87    0.16
  11  -1  -1    1.38    0.73
 -11  -1   1    1.70    0.18
 -11  -1   1    1.75    0.17
  11  -1  -1    1.79    0.16
  11   1  -1    1.87    0.17
  11   1  -1    1.66    0.15
 -11   1   1    1.95    0.18
  -9  -1   1    2.73    0.22
   9  -1  -1    3.05    0.19
   9  -1  -1    2.59    0.19
  -9  -1   1    2.61    0.21
  -9  -1   1    2.62    0.22
  -9   1   1    2.62    0.19
   9   1  -1    2.22    0.18
  -9   1   1    2.39    0.19
  -9   1   1    2.19    0.20
   9   1  -1    2.72    0.20
  -7  -1   1    1.07    0.44
   7  -1  -1    1.17    0.33
   7  -1  -1    1.05    0.10
  -7  -1   1    1.71    0.22
  -7  -1   1    1.34    0.14
  -7   1   1    1.09    0.32
  -7   1   1    1.17    0.12
   7   1  -1    1.13    0.38
   7   1  -1    1.21    0.12
  -7   1   1    1.36    0.12
   5  -1  -1   70.29    2.97
  -5  -1   1   76.34    3.30
   5  -1  -1   76.54    3.20
  -5  -1   1   71.09    3.00
  -5   1   1   75.26    2.99
   5   1  -1   80.04    3.29
   5   1  -1   72.91    2.99
  -5   1   1   77.79    3.25
  -3  -1   1    0.65    0.16
   3  -1  -1    0.75    0.12
   3   1  -1    0.66    0.15
  -1  -1   1   36.44    1.44
   1  -1  -1   32.25    1.43
  -1  -1   1   34.09    1.48
  -1   1   1   38.00    1.44
   1   1  -1   34.82    1.45
   1   1  -1   32.69    1.46
   1  -1   1    6.67    0.32
   1  -1   1    6.63    0.33
  -1   1  -1    7.37    0.33
  -1   1  -1    6.20    0.32
   1   1   1    6.46    0.35
  -3  -1  -1  214.35    8.99
   3   1   1  232.08    8.94
  -5  -1  -1   15.92    0.98
  -5  -1  -1   14.66    0.68
   5  -1   1   15.00    0.85
  -5   1  -1   15.92    0.67
  -5   1  -1   15.25    0.89
   5   1   1   15.85    0.92
   7  -1   1    0.81    0.16
  -7  -1  -1    0.55    0.10
  -7  -1  -1    0.84    0.37
   7  -1   1    0.73    0.08
  -7  -1  -1    0.97    0.11
   7  -1   1   -0.04    0.45
   7  -1   1    0.75    0.09
  -7  -1  -1    0.45    0.09
  -7   1  -1    0.66    0.09
  -7   1  -1    0.65    0.31
   7   1   1    0.72    0.09
  -7   1  -1    0.49    0.09
   7   1   1    0.76    0.12
   7   1   1    0.65    0.09
  -9  -1  -1    2.45    0.22
   9  -1   1    2.68    0.18
   9  -1   1    3.13    0.65
  -9  -1  -1    2.62    0.21
   9  -1   1    2.47    0.18
  -9  -1  -1    2.35    0.21
   9   1   1    2.70    0.19
  -9   1  -1    2.69    0.22
  -9   1  -1    2.55    0.20
   9   1   1    2.37    0.20
  -9   1  -1    1.40    0.65
  11  -1   1    2.07    0.77
  11   1   1    2.07    0.69
  13  -1   1   11.37    0.55
  13  -1   1   12.41    0.54
 -13  -1  -1   12.47    0.53
  13   1   1   11.66    0.55
 -13   1  -1   12.79    0.54
  13   1   1   12.82    0.53
  12  -2  -1    2.93    0.20
 -12  -2   1    2.52    0.18
 -12  -2   1    2.45    0.18
  12  -2  -1    3.13    0.21
 -12   2   1    2.60    0.19
  12   2  -1    3.07    0.18
  12   2  -1    2.92    0.19
  10  -2  -1   11.62    0.54
 -10  -2   1   11.36    0.58
 -10  -2   1   11.24    0.56
  10  -2  -1   11.58    0.55
  10  -2  -1   10.09    1.08
  10   2  -1   11.51    0.55
  10   2  -1   11.33    0.56
 -10   2   1   11.31    0.55
  -8  -2   1    5.32    0.32
   8  -2  -1    5.88    0.30
  -8  -2   1    6.01    0.35
  -8  -2   1    5.85    0.33
   8  -2  -1    5.79    0.30
  -8   2   1    5.55    0.32
  -8   2   1    5.76    0.30
   8   2  -1    5.35    0.30
   8   2  -1    5.17    0.31
   6  -2  -1   45.16    2.05
  -6  -2   1   41.44    1.77
   6  -2  -1   44.33    1.75
  -6  -2   1   41.25    2.19
  -6   2   1   44.37    1.76
   6   2  -1   43.82    2.17
   6   2  -1   42.37    1.76
  -6   2   1   42.05    2.06
  -4  -2   1    0.96    0.26
   4  -2  -1    0.93    0.16
  -4   2   1    0.87    0.19
   4   2  -1    0.87    0.22
   2  -2  -1    2.38    0.19
  -2  -2   1    2.26    0.25
  -2   2   1    2.38    0.20
   2   2  -1    2.16    0.23
   0  -2   1   14.31    0.63
   0   2  -1   12.93    0.62
  -2  -2  -1  717.15   32.87
  -2   2  -1  771.15   31.38
   4  -2   1  163.54    6.55
  -4  -2  -1  159.44    6.73
  -4  -2  -1  142.63    6.39
  -4   2  -1  170.10    6.60
  -4   2  -1  171.95    6.39
   4   2   1  162.04    6.65
  -6  -2  -1  146.76    5.85
   6  -2   1  141.36    5.93
  -6  -2  -1  141.38    6.35
   6  -2   1  154.04    5.83
  -6  -2  -1  148.87    5.87
  -6   2  -1  149.69    5.84
  -6   2  -1  149.60    6.21
  -6   2  -1  153.32    5.85
   6   2   1  140.36    5.84
   8  -2   1    3.83    0.56
  -8  -2  -1    3.94    0.26
  -8  -2  -1    2.89    0.72
  -8  -2  -1    3.59    0.26
  -8  -2  -1    3.73    0.26
   8  -2   1    3.50    0.21
  -8   2  -1    3.68    0.25
  -8   2  -1    3.55    0.26
   8   2   1    4.19    0.29
  10  -2   1    3.76    0.33
 -10  -2  -1    4.45    0.27
  10  -2   1    3.35    0.72
 -10   2  -1    4.88    0.31
  10   2   1    5.07    0.39
  12  -2   1    0.06    0.06
  12  -2   1    0.07    0.06
  12   2   1   -0.02    0.05
 -12   2  -1    0.10    0.06
  13  -3  -1   11.21    0.54
  13  -3  -1   12.54    0.55
  13  -3  -1   12.52    0.57
 -13   3   1   13.07    0.54
  13   3  -1   12.34    0.53
  11  -3  -1   31.47    2.98
 -11  -3   1   23.84    1.08
 -11  -3   1   24.04    1.05
  11  -3  -1   24.02    1.06
  11  -3  -1   23.49    1.04
  11   3  -1   24.30    1.06
  11   3  -1   24.22    1.04
 -11   3   1   25.88    1.06
   9  -3  -1    0.53    0.08
   9  -3  -1    0.44    0.36
   9  -3  -1    0.41    0.08
  -9  -3   1    0.22    0.08
  -9  -3   1    0.40    0.11
  -9   3   1    0.40    0.07
   9   3  -1    0.45    0.10
  -9   3   1    0.34    0.66
   7  -3  -1   29.60    1.22
  -7  -3   1   28.18    1.27
  -7  -3   1   29.25    1.24
  -7  -3   1   29.68    1.25
   7  -3  -1   29.37    1.21
   7  -3  -1   30.67    1.22
   7  -3  -1   31.11    1.56
   7   3  -1   29.43    1.75
  -7   3   1   29.38    1.24
  -7   3   1   28.87    1.64
  -7   3   1   31.36    1.22
   7   3  -1   27.52    1.24
   7   3  -1   27.79    1.22
   5  -3  -1   89.59    3.78
   5  -3  -1   85.57    3.53
  -5  -3   1   84.26    3.96
   5   3  -1   88.71    3.91
   5   3  -1   90.50    3.54
  -5   3   1   91.80    3.82
  -5   3   1   90.52    3.54
   3  -3  -1  217.43    8.86
   3  -3  -1  230.79    8.80
  -3   3   1  215.43    8.88
   3   3  -1  220.94    8.96
   1  -3  -1  310.04   12.14
  -1  -3   1  306.38   12.26
  -1  -3  -1    1.78    0.24
   1  -3   1    2.31    0.18
   1  -3   1    1.99    0.21
   1   3   1    1.66    0.22
  -1   3  -1    1.96    0.19
   3  -3   1   47.49    1.95
  -3  -3  -1   41.84    2.09
   3  -3   1   43.54    1.94
  -3   3  -1   46.70    1.98
   3   3   1   43.48    2.05
  -5  -3  -1   76.25    3.54
   5  -3   1   84.44    3.33
   5   3   1   71.04    3.42
  -5   3  -1   76.83    3.35
  -5   3  -1   73.86    3.05
  -7  -3  -1   36.34    1.52
   7  -3   1   35.56    1.48
  -7  -3  -1   31.96    2.05
   7  -3   1   39.04    1.92
   7  -3   1   37.29    1.48
  -7  -3  -1   36.33    1.52
  -7  -3  -1   35.71    1.53
  -7   3  -1   35.07    1.93
   7   3   1   35.55    1.51
  -7   3  -1   33.63    1.51
   7   3   1   40.43    1.56
  -7   3  -1   36.71    1.49
   9  -3   1   37.59    1.54
   9  -3   1   38.12    1.55
   9  -3   1   37.28    2.15
  -9  -3  -1   37.88    1.58
  -9  -3  -1   37.97    1.60
  -9  -3  -1   35.34    1.56
   9   3   1   37.82    1.55
   9   3   1   38.62    1.57
  -9   3  -1   37.29    1.59
  -9   3  -1   34.36    2.40
  -9   3  -1   36.80    1.56
 -11  -3  -1    1.59    0.15
 -11  -3  -1    1.52    0.15
  11  -3   1    1.63    0.15
  11  -3   1    1.40    0.16
 -11   3  -1    1.66    0.16
  11   3   1    1.65    0.12
  11   3   1    1.77    0.15
 -12  -4   1    9.05    0.41
  12  -4  -1    9.04    0.43
  12  -4  -1    8.42    0.43
 -12  -4   1    8.84    0.43
  12   4  -1    9.20    0.40
 -12   4   1    9.45    0.44
  12   4  -1    9.14    0.42
  10  -4  -1    4.33    0.25
 -10  -4   1    4.00    0.29
  10  -4  -1    4.05    0.26
  10  -4  -1    3.96    0.79
 -10   4   1    4.58    0.27
  10   4  -1    4.83    0.27
  10   4  -1    4.89    0.28
   8  -4  -1   18.20    0.78
   8  -4  -1   17.65    1.15
   8  -4  -1   18.18    0.78
  -8  -4   1   18.00    0.84
  -8  -4   1   18.26    0.80
  -8  -4   1   17.59    0.81
  -8   4   1   17.55    0.80
  -8   4   1   17.96    0.79
   8   4  -1   17.73    0.78
   8   4  -1   17.98    0.80
   6  -4  -1    0.53    0.07
  -6  -4   1    0.48    0.08
  -6  -4   1   -0.04    0.38
  -6  -4   1    0.75    0.10
  -6  -4   1    0.56    0.09
   6  -4  -1    0.07    0.26
   6  -4  -1    0.53    0.19
  -6  -4   1    0.70    0.12
   6   4  -1    0.63    0.30
  -6   4   1    0.61    0.08
   6   4  -1    0.69    0.09
  -6   4   1    0.37    0.07
  -6   4   1    0.43    0.25
   4  -4  -1   53.78    2.37
  -4  -4   1   49.65    2.14
   4  -4  -1   52.79    2.12
  -4  -4   1   49.71    2.51
   4  -4  -1   56.98    2.29
  -4   4   1   53.66    2.40
   4   4  -1   54.84    2.48
  -4   4   1   52.29    2.13
   4   4  -1   53.71    2.13
  -2  -4   1   47.68    2.23
   2  -4  -1   50.30    2.01
   2  -4  -1   48.23    2.12
  -2   4   1   47.37    2.13
   0  -4  -1    7.75    0.51
   0  -4   1    6.85    0.44
   0  -4   1    6.10    0.50
   0   4   1    7.84    0.51
   0   4  -1    6.91    0.47
   2  -4   1    4.45    0.32
   2  -4   1    4.05    0.37
  -2  -4  -1    4.49    0.44
  -2   4  -1    4.51    0.36
   2   4   1    4.39    0.42
   4  -4   1   98.69    4.32
  -4  -4  -1  100.25    4.10
   4  -4   1  107.79    4.31
  -4  -4  -1   99.13    4.51
   4   4   1  107.21    4.47
  -4   4  -1  103.94    4.37
   4   4   1  103.08    4.10
  -4   4  -1  103.52    4.09
  -6  -4  -1   35.44    2.05
  -6  -4  -1   36.36    1.53
   6  -4   1   38.74    1.50
  -6  -4  -1   38.47    1.54
   6  -4   1   37.75    1.83
   6  -4   1   36.52    1.49
  -6  -4  -1   35.58    1.54
   6   4   1   36.79    1.50
  -6   4  -1   33.97    1.87
  -6   4  -1   37.44    1.51
  -6   4  -1   36.72    1.52
   6   4   1   37.95    1.56
   6   4   1   34.95    1.51
   8  -4   1    7.37    0.76
   8  -4   1    7.07    0.36
  -8  -4  -1    6.88    0.38
   8  -4   1    7.05    0.35
  -8  -4  -1    7.22    0.39
  -8  -4  -1    7.39    0.41
  -8   4  -1    6.53    0.49
  -8   4  -1    6.78    0.86
   8   4   1    7.27    0.37
  -8   4  -1    7.22    0.37
 -10  -4  -1    0.04    0.06
  10  -4   1    0.09    0.06
 -10  -4  -1    0.08    0.07
  10  -4   1   -0.02    0.04
  10  -4   1    0.00    0.04
  10   4   1    0.02    0.04
  10   4   1    0.06    0.05
 -10   4  -1   -0.05    0.04
 -10   4  -1    0.10    0.07
 -12  -4  -1    6.14    0.30
  12  -4   1    5.76    0.33
  12  -4   1    6.87    0.33
  12  -4   1    6.55    0.32
 -12  -4  -1    5.97    0.30
  12   4   1    6.57    0.31
 -12   4  -1    6.87    0.32
  11  -5  -1    4.26    0.24
 -11  -5   1    4.19    0.26
  11  -5  -1    4.05    0.31
 -11  -5   1    3.94    0.23
  11  -5  -1    4.12    0.29
  11  -5  -1    4.27    0.25
  11   5  -1    4.15    0.22
 -11   5   1    4.19    0.25
  11   5  -1    4.33    0.24
  -9  -5   1    6.52    0.36
   9  -5  -1    6.56    0.35
   9  -5  -1    6.66    0.34
   9  -5  -1    7.06    0.35
   9  -5  -1    5.70    0.86
  -9  -5   1    6.60    0.34
  -9  -5   1    6.40    0.39
  -9   5   1    6.70    0.35
   9   5  -1    6.41    0.35
   7  -5  -1   22.32    0.95
  -7  -5   1   20.37    0.91
  -7  -5   1   22.91    1.03
   7  -5  -1   20.47    1.20
   7   5  -1   19.93    0.88
  -7   5   1   19.93    0.90
  -7   5   1   19.24    0.92
   7   5  -1   20.82    0.90
   5  -5  -1   46.78    1.83
   5  -5  -1   44.25    1.83
  -5  -5   1   43.26    1.84
  -5  -5   1   43.00    1.85
   5  -5  -1   47.58    2.05
  -5   5   1   43.82    2.20
   5   5  -1   48.99    2.28
  -5   5   1   44.22    1.84
   3  -5  -1   27.20    1.23
  -3  -5   1   27.55    1.49
   3  -5  -1   26.28    1.36
  -3   5   1   25.74    1.12
   3   5  -1   26.96    1.11
  -3   5   1   26.69    1.38
   3   5  -1   29.23    1.45
  -1  -5   1   46.20    2.16
   1  -5  -1   45.60    2.10
   1  -5  -1   48.00    1.95
   1  -5  -1   41.77    1.83
  -1   5   1   42.65    1.83
   1   5  -1   47.98    2.13
   1   5  -1   46.50    1.84
  -1  -5  -1    6.79    0.57
  -1  -5  -1    6.44    0.32
   1  -5   1    7.24    0.47
   1   5   1    6.58    0.31
   1   5   1    6.52    0.54
  -1   5  -1    6.56    0.49
   3  -5   1   59.54    2.56
  -3  -5  -1   60.96    2.80
  -3  -5  -1   59.84    2.39
  -3   5  -1   56.68    2.38
  -3   5  -1   59.05    2.66
   3   5   1   59.59    2.37
   3   5   1   59.33    2.71
   5  -5   1    0.24    0.05
   5  -5   1    0.09    0.06
  -5  -5  -1    0.27    0.07
   5  -5   1    0.24    0.18
  -5  -5  -1    0.22    0.08
  -5  -5  -1    0.59    0.33
   5   5   1    0.29    0.06
  -5   5  -1    0.32    0.18
  -5   5  -1    0.16    0.05
  -5   5  -1    0.22    0.05
   5   5   1   -0.10    0.30
   5   5   1    0.39    0.07
   7  -5   1    0.92    0.14
  -7  -5  -1    1.13    0.13
   7  -5   1    1.27    0.11
  -7  -5  -1    1.17    0.13
  -7  -5  -1    1.15    0.15
   7  -5   1    1.05    0.11
   7  -5   1    1.01    0.11
   7  -5   1    1.55    0.37
  -7  -5  -1    0.99    0.12
   7   5   1    1.21    0.12
  -7   5  -1    0.99    0.11
  -7   5  -1    0.75    0.35
  -7   5  -1    1.06    0.13
 -11  -5  -1    7.46    0.38
  11  -5   1    7.45    0.38
 -11  -5  -1    7.66    0.37
  11  -5   1    7.96    0.38
  11  -5   1    7.73    0.38
 -11   5  -1    7.74    0.38
  11   5   1    7.89    0.37
 -12  -6   1    4.08    0.22
 -12   6   1    4.68    0.23
 -12   6   1    4.31    0.23
  12   6  -1    4.06    0.19
  12   6  -1    4.17    0.21
 -10  -6   1    0.96    0.11
 -10  -6   1    0.81    0.13
  10  -6  -1    1.43    0.13
  10  -6  -1    1.20    0.11
  10  -6  -1    1.31    0.13
  10   6  -1    1.08    0.11
 -10   6   1    1.18    0.12
   8  -6  -1   43.80    1.71
   8  -6  -1   43.88    1.72
  -8  -6   1   41.67    1.72
  -8  -6   1   43.05    1.76
  -8  -6   1   40.96    1.73
   8  -6  -1   37.57    2.12
   8  -6  -1   40.14    1.70
  -8   6   1   39.20    1.73
   8   6  -1   42.94    1.72
  -8   6   1   41.78    1.72
  -6  -6   1    4.33    0.25
   6  -6  -1    4.00    0.22
   6  -6  -1    3.45    0.27
  -6  -6   1    3.84    0.24
   6  -6  -1    4.14    0.49
   6  -6  -1    3.92    0.22
  -6  -6   1    4.26    0.25
  -6   6   1    2.76    0.54
  -6   6   1    3.81    0.24
   6   6  -1    3.83    0.22
   6   6  -1    3.95    0.22
  -4  -6   1   41.34    1.70
  -4  -6   1   41.77    1.71
  -4  -6   1   42.42    1.73
  -4  -6   1   43.96    1.71
   4  -6  -1   38.71    1.74
   4  -6  -1   42.62    1.73
   4  -6  -1   39.79    1.70
   4  -6  -1   42.62    1.69
   4   6  -1   42.01    1.69
   4   6  -1   44.60    2.12
  -4   6   1   40.54    2.08
  -4   6   1   39.40    1.70
  -4   6   1   41.97    1.70
   2  -6  -1   38.23    1.59
   2  -6  -1   39.66    1.95
   2  -6  -1   39.08    1.71
   2   6  -1   40.25    1.96
   2   6  -1   38.51    1.59
  -2   6   1   36.31    1.59
  -2   6   1   41.28    1.96
   0  -6   1   22.64    1.40
   0  -6  -1   26.76    1.47
   0  -6   1   27.05    1.31
   0  -6  -1   25.64    1.09
   0   6  -1   26.74    1.41
   0   6   1   27.49    1.43
   0   6   1   25.34    1.08
   0   6  -1   26.55    1.08
   2  -6   1   29.36    1.56
  -2  -6  -1   31.95    1.32
  -2  -6  -1   33.62    1.74
   2   6   1   30.72    1.30
   2   6   1   33.68    1.67
  -2   6  -1   31.01    1.31
  -2   6  -1   32.98    1.64
  -4  -6  -1   59.79    2.39
   4  -6   1   58.99    2.36
   4  -6   1   57.28    2.62
   4  -6   1   55.60    2.40
   4  -6   1   60.99    2.38
  -4  -6  -1   58.04    2.37
  -4  -6  -1   60.95    2.38
  -4  -6  -1   59.08    2.38
  -4  -6  -1   59.34    2.87
   4   6   1   57.52    2.36
  -4   6  -1   59.20    2.38
  -4   6  -1   57.99    2.76
  -4   6  -1   57.86    2.36
   4   6   1   58.60    2.36
  -6  -6  -1    0.21    0.07
   6  -6   1    0.44    0.29
   6  -6   1    0.25    0.06
  -6  -6  -1    0.12    0.52
   6  -6   1    0.24    0.06
   6  -6   1    0.22    0.08
  -6  -6  -1    0.21    0.06
  -6  -6  -1    0.11    0.06
   6  -6   1    0.20    0.06
  -6  -6  -1    0.34    0.09
  -6   6  -1    0.13    0.05
   6   6   1    0.25    0.06
   6   6   1   -0.09    0.60
  -6   6  -1    0.14    0.07
  -6   6  -1    0.16    0.32
   8  -6   1    3.17    0.22
   8  -6   1    3.17    0.21
   8  -6   1    3.43    0.21
  -8  -6  -1    3.27    0.23
   8  -6   1    2.56    0.60
  -8  -6  -1    3.00    0.20
  -8  -6  -1    3.47    0.25
  -8   6  -1    3.48    0.22
   8   6   1    3.22    0.21
  -8   6  -1    3.31    0.23
 -10  -6  -1    3.57    0.24
  10  -6   1    4.11    0.26
  10  -6   1    3.64    0.22
 -10  -6  -1    3.75    0.22
 -10   6  -1    3.64    0.22
 -10   6  -1    3.79    0.23
  10   6   1    3.66    0.21
  10   6   1    3.67    0.20
 -11  -7   1    5.39    0.28
 -11   7   1    5.40    0.27
  11   7  -1    5.16    0.25
 -11   7   1    5.58    0.27
  11   7  -1    5.44    0.26
   9  -7  -1    6.84    0.34
  -9  -7   1    6.92    0.34
  -9  -7   1    7.09    0.38
  -9  -7   1    7.07    0.35
  -9   7   1    6.49    0.35
   9   7  -1    6.74    0.34
  -9   7   1    6.91    0.35
  -7  -7   1   14.15    0.65
   7  -7  -1   14.69    0.64
  -7  -7   1   14.53    0.68
  -7  -7   1   15.05    0.65
   7  -7  -1   13.62    0.64
   7   7  -1   14.22    0.64
  -7   7   1   14.56    0.64
  -7   7   1   14.05    0.65
  -7   7   1   14.34    0.64
   7   7  -1   12.54    0.62
  -5  -7   1  146.49    5.62
  -5  -7   1  142.80    5.61
   5  -7  -1  134.49    5.62
  -5  -7   1  154.81    5.80
   5  -7  -1  140.92    5.66
   5   7  -1  136.56    5.59
   5   7  -1  134.62    5.59
  -5   7   1  143.99    5.62
   5   7  -1  135.22    6.10
  -5   7   1  137.06    5.61
  -5   7   1  143.66    5.60
   3  -7  -1    6.37    0.33
   3  -7  -1    6.19    0.35
  -3  -7   1    6.70    0.34
   3  -7  -1    6.79    0.34
  -3  -7   1    6.39    0.32
   3  -7  -1    6.90    0.37
  -3  -7   1    7.06    0.36
  -3   7   1    6.93    0.34
  -3   7   1    6.52    0.33
   3   7  -1    6.29    0.33
   3   7  -1    6.61    0.32
   3   7  -1    6.63    0.64
  -3   7   1    6.34    0.32
   3   7  -1    6.80    0.32
  -3   7   1    6.45    0.69
   1  -7  -1   81.72    3.29
  -1  -7   1   82.04    3.28
   1  -7  -1   82.34    3.31
  -1  -7   1   85.57    3.30
   1  -7  -1   76.69    3.29
   1   7  -1   83.66    3.75
   1   7  -1   84.34    3.29
  -1   7   1   83.20    3.75
  -1   7   1   80.47    3.28
   1   7  -1   85.00    3.31
  -1   7   1   78.38    3.29
   1  -7   1    8.97    0.42
   1  -7   1    8.85    0.44
   1  -7   1    8.42    0.65
  -1  -7  -1    8.86    0.41
  -1  -7  -1    8.43    0.41
  -1  -7  -1    8.18    0.41
   1   7   1    8.32    0.73
  -1   7  -1    8.69    0.74
  -1   7  -1    9.42    0.42
  -1   7  -1    8.87    0.41
   1   7   1    8.43    0.40
   1   7   1    7.97    0.40
  -3  -7  -1    2.84    0.19
   3  -7   1    2.96    0.20
  -3  -7  -1    3.09    0.20
  -3  -7  -1    3.14    0.19
  -3  -7  -1    2.78    0.18
   3  -7   1    2.83    0.44
   3  -7   1    2.86    0.21
   3  -7   1    2.45    0.18
  -3   7  -1    3.13    0.46
  -3   7  -1    2.92    0.18
  -3   7  -1    2.73    0.19
   3   7   1    2.87    0.17
   3   7   1    2.94    0.18
  -3   7  -1    2.65    0.18
  -5  -7  -1   50.59    2.09
  -5  -7  -1   52.35    2.12
   5  -7   1   48.25    2.08
  -5  -7  -1   53.11    2.10
   5   7   1   53.12    2.09
  -5   7  -1   51.67    2.09
  -5   7  -1   50.71    2.10
  -5   7  -1   50.48    2.63
  -5   7  -1   51.52    2.11
  -7  -7  -1   15.27    0.69
   7  -7   1   16.53    0.75
  -7  -7  -1   16.12    0.72
  -7  -7  -1   15.85    0.70
   7  -7   1   14.59    0.68
   7  -7   1   15.05    0.68
   7  -7   1   15.35    0.69
   7  -7   1   14.11    1.84
   7   7   1   14.89    0.67
  -7   7  -1   15.29    0.71
  -7   7  -1   14.74    0.69
   7   7   1   15.48    0.68
  -7   7  -1   16.11    0.69
  -9  -7  -1    9.12    0.46
   9  -7   1    9.17    0.45
  -9  -7  -1    8.86    0.43
  -9   7  -1    8.70    0.43
  -9   7  -1    8.90    0.44
  -9   7  -1    9.33    0.45
   9   7   1    9.20    0.43
 -11  -7  -1    1.08    0.08
 -11  -7  -1    1.05    0.10
  11   7   1    1.01    0.08
 -11   7  -1    1.15    0.10
 -10  -8   1    7.44    0.34
 -10  -8   1    8.20    0.39
  10   8  -1    7.53    0.35
  10   8  -1    7.79    0.34
 -10   8   1    7.56    0.37
 -10   8   1    7.67    0.37
  -8  -8   1    0.07    0.05
   8  -8  -1   -0.02    0.04
  -8  -8   1   -0.09    0.06
  -8  -8   1    0.00    0.04
   8   8  -1    0.04    0.04
  -8   8   1   -0.01    0.04
  -8   8   1    0.06    0.10
  -8   8   1   -0.04    0.03
  -6  -8   1   15.00    0.68
  -6  -8   1   16.20    0.72
   6  -8  -1   15.46    0.68
  -6  -8   1   15.84    0.69
   6   8  -1   14.97    0.67
   6   8  -1   14.89    0.66
  -6   8   1   15.49    0.69
  -6   8   1   15.27    0.69
  -6   8   1   14.18    0.69
  -4  -8   1    3.33    0.22
  -4  -8   1    3.18    0.20
  -4  -8   1    3.62    0.21
   4  -8  -1    3.43    0.23
   4  -8  -1    3.06    0.20
  -4   8   1    3.18    0.21
   4   8  -1    3.05    0.19
  -4   8   1    3.18    0.20
   4   8  -1    2.25    0.53
  -4   8   1    3.31    0.28
  -2  -8   1    0.52    0.08
   2  -8  -1    0.36    0.59
  -2  -8   1    0.64    0.08
   2  -8  -1    0.49    0.09
  -2  -8   1    0.59    0.10
   2   8  -1    0.70    0.09
   2   8  -1    0.45    0.08
   2   8  -1    0.42    0.32
  -2   8   1    0.45    0.07
  -2   8   1    0.58    0.09
   2   8  -1    0.34    0.06
  -2   8   1    0.36    0.07
   0  -8  -1   31.70    1.34
   0  -8  -1   32.40    1.33
   0  -8   1   31.49    1.32
   0  -8   1   33.06    1.34
   0  -8  -1   32.67    1.34
   0   8   1   32.38    1.32
   0   8  -1   31.00    1.33
   0   8  -1   29.63    1.33
   0   8   1   31.83    1.33
   0   8  -1   31.97    1.83
   0   8   1   31.29    1.32
   0   8  -1   32.30    1.33
  -2  -8  -1    4.72    0.26
  -2  -8  -1    4.85    0.26
   2  -8   1    5.62    0.66
  -2  -8  -1    4.88    0.27
   2  -8   1    4.81    0.30
   2  -8   1    4.82    0.28
  -2  -8  -1    4.88    0.28
   2  -8   1    4.55    0.26
  -2   8  -1    4.64    0.27
  -2   8  -1    4.67    0.65
  -2   8  -1    4.78    0.26
   2   8   1    4.65    0.26
  -2   8  -1    4.38    0.27
   2   8   1    4.93    0.25
   2   8   1    4.51    0.24
  -4  -8  -1   12.69    0.56
  -4  -8  -1   12.37    0.57
   4  -8   1   12.71    0.58
   4  -8   1   12.53    0.62
   4  -8   1   11.20    0.55
  -4  -8  -1   12.34    0.58
   4   8   1   11.92    0.55
  -4   8  -1   11.44    1.08
  -4   8  -1   12.33    0.56
  -4   8  -1   12.49    0.58
   6  -8   1   31.60    1.32
  -6  -8  -1   29.50    1.25
  -6  -8  -1   30.10    1.25
  -6  -8  -1   29.27    1.28
   6   8   1   29.71    1.25
  -6   8  -1   29.89    1.26
  -6   8  -1   28.29    1.27
  -6   8  -1   30.20    1.26
  -8  -8  -1   10.63    0.47
  -8  -8  -1   10.31    0.50
  -8  -8  -1   10.39    0.48
  -8   8  -1    9.96    0.48
   8   8   1    9.39    0.46
  -8   8  -1   10.14    0.48
  -8   8  -1   10.36    0.49
 -10  -8  -1    0.28    0.04
 -10  -8  -1    0.26    0.06
  10   8   1    0.19    0.03
  10   8   1    0.19    0.04
 -10   8  -1    0.23    0.05
  -9  -9   1    0.07    0.03
  -9  -9   1    0.06    0.03
  -9  -9   1    0.10    0.05
  -9   9   1    0.15    0.04
  -9   9   1    0.07    0.05
  -7  -9   1    1.40    0.15
   7  -9  -1    1.28    0.12
  -7  -9   1    1.38    0.12
  -7  -9   1    1.31    0.13
  -7   9   1    1.49    0.13
  -7   9   1    1.27    0.12
   7   9  -1    1.40    0.11
  -5  -9   1   71.90    2.87
   5  -9  -1   68.46    2.86
  -5  -9   1   70.41    2.84
  -5  -9   1   72.22    2.88
   5  -9  -1   73.08    2.88
  -5   9   1   67.89    2.86
  -5   9   1   68.56    2.86
   5   9  -1   69.73    2.84
   5   9  -1   70.96    2.83
  -5   9   1   73.88    2.87
  -3  -9   1    8.65    0.41
   3  -9  -1    7.68    0.40
  -3  -9   1    7.45    0.37
   3  -9  -1    7.16    0.38
  -3  -9   1    7.50    0.39
  -3   9   1    7.56    0.38
   3   9  -1    7.23    0.37
   3   9  -1    7.61    0.37
  -3   9   1    7.80    0.41
  -3   9   1    7.62    0.39
   1  -9  -1    0.68    0.10
  -1  -9   1    0.78    0.10
  -1  -9   1    0.62    0.09
   1  -9  -1    0.92    0.12
   1   9  -1    0.69    0.10
  -1   9   1    0.15    0.53
   1   9  -1    0.88    0.10
   1   9  -1    0.55    0.44
  -1   9   1    0.82    0.11
  -1   9   1    0.75    0.10
  -1   9   1    0.85    0.10
   1  -9   1   27.57    1.13
  -1  -9  -1   26.86    1.12
  -1  -9  -1   25.94    1.12
   1  -9   1   26.36    1.10
  -1  -9  -1   26.55    1.11
   1   9   1   25.71    1.11
   1   9   1   25.56    1.10
   1   9   1   25.40    1.09
  -1   9  -1   25.42    1.73
  -1   9  -1   25.85    1.11
  -1   9  -1   25.92    1.13
  -3  -9  -1   35.90    1.49
  -3  -9  -1   36.75    1.51
   3  -9   1   37.85    1.56
   3  -9   1   37.10    1.52
   3  -9   1   35.11    1.49
  -3  -9  -1   35.89    1.51
  -3   9  -1   33.59    1.50
  -3   9  -1   36.09    1.51
  -3   9  -1   36.14    1.50
   3   9   1   35.66    1.49
  -3   9  -1   36.48    2.22
  -5  -9  -1    2.47    0.17
  -5  -9  -1    2.19    0.17
  -5  -9  -1    2.28    0.20
  -5   9  -1    2.43    0.18
  -5   9  -1    2.17    0.19
  -5   9  -1    2.13    0.18
  -5   9  -1    1.14    0.78
   5   9   1    2.49    0.16
  -7  -9  -1   20.66    0.92
  -7  -9  -1   21.11    0.90
  -7  -9  -1   21.08    0.90
  -7   9  -1   20.89    0.91
  -7   9  -1   20.68    0.91
   7   9   1   20.80    0.94
  -7   9  -1   21.18    0.92
   7   9   1   22.31    0.90
  -9  -9  -1    1.10    0.11
  -9  -9  -1    1.18    0.09
  -9   9  -1    0.95    0.11
   9   9   1    1.14    0.08
  -9   9  -1    1.27    0.10
   9   9   1    1.17    0.09
  -8 -10   1    0.91    0.08
  -8 -10   1    0.72    0.10
  -8  10   1    0.80    0.09
   8  10  -1    0.83    0.08
  -8  10   1    0.90    0.10
  -6 -10   1    2.92    0.19
   6 -10  -1    2.85    0.18
  -6 -10   1    2.92    0.21
  -6 -10   1    2.92    0.17
   6  10  -1    3.18    0.18
  -6  10   1    3.08    0.20
  -6  10   1    2.96    0.19
   4 -10  -1    2.18    0.17
  -4 -10   1    2.00    0.15
   4 -10  -1    2.11    0.16
  -4 -10   1    1.78    0.16
  -4 -10   1    2.19    0.18
  -4  10   1    2.34    0.17
  -4  10   1    2.19    0.17
   4  10  -1    1.81    0.14
  -2 -10   1    6.37    0.35
  -2 -10   1    6.18    0.34
   2 -10  -1    6.22    0.35
  -2 -10   1    6.30    0.32
   2 -10  -1    7.45    0.35
   2  10  -1    6.50    0.33
  -2  10   1    6.76    0.35
   2  10  -1    6.58    0.33
  -2  10   1    6.23    0.34
   2  10  -1    6.21    0.33
   0 -10   1    3.25    0.20
   0 -10  -1    3.74    0.23
   0 -10   1    3.47    0.23
   0 -10  -1    3.76    0.22
   0  10  -1    3.24    0.22
   0  10  -1    3.59    0.22
   0  10   1    3.55    0.21
   0  10  -1    3.31    0.21
   0  10   1    3.53    0.22
   2 -10   1   11.06    0.51
   2 -10   1   11.21    0.54
  -2 -10  -1   11.51    0.54
  -2 -10  -1   11.70    0.52
  -2 -10  -1   11.93    0.54
  -2  10  -1    8.43    1.32
  -2  10  -1   11.58    0.54
   2  10   1   11.48    0.52
  -2  10  -1   10.74    0.53
  -2  10  -1   11.22    0.54
  -4 -10  -1   33.35    1.37
   4 -10   1   34.14    1.37
  -4 -10  -1   31.52    1.35
  -4 -10  -1   33.36    1.38
  -4  10  -1   31.60    1.37
   4  10   1   31.93    1.35
  -4  10  -1   31.09    1.37
  -4  10  -1   33.95    1.37
  -6 -10  -1    1.67    0.15
  -6 -10  -1    1.51    0.13
  -6 -10  -1    1.80    0.13
  -6  10  -1    1.58    0.14
  -6  10  -1    1.57    0.14
   6  10   1    1.78    0.13
  -8 -10  -1   13.58    0.61
  -8 -10  -1   13.46    0.58
   8  10   1   14.32    0.59
  -8  10  -1   14.06    0.60
  -7 -11   1    6.58    0.30
  -7 -11   1    6.31    0.31
   7  11  -1    6.40    0.30
  -7  11   1    6.11    0.31
  -7  11   1    6.48    0.31
  -5 -11   1    2.24    0.16
  -5 -11   1    2.42    0.16
   5 -11  -1    2.06    0.17
  -5  11   1    2.10    0.15
  -5  11   1    2.19    0.18
  -3 -11   1    5.79    0.31
   3 -11  -1    5.98    0.31
  -3 -11   1    5.76    0.31
   3 -11  -1    5.90    0.30
   3  11  -1    5.73    0.30
  -3  11   1    5.80    0.31
  -3  11   1    5.83    0.31
  -1 -11   1    1.48    0.14
   1 -11  -1    1.50    0.14
   1 -11  -1    1.53    0.14
  -1  11   1    1.55    0.14
   1  11  -1    1.62    0.13
  -1  11   1    1.66    0.14
   1  11  -1    1.44    0.12
   1  11  -1    1.42    0.13
   1 -11   1    5.53    0.30
  -1 -11  -1    5.47    0.28
  -1 -11  -1    5.04    0.29
   1  11   1    4.93    0.28
  -1  11  -1    5.23    0.29
  -1  11  -1    5.05    0.27
  -1  11  -1    5.03    0.29
  -3 -11  -1    0.38    0.07
   3 -11   1    0.34    0.07
  -3 -11  -1    0.38    0.07
  -3 -11  -1    0.37    0.08
  -3  11  -1    0.28    0.06
  -3  11  -1    0.38    0.07
   3  11   1    0.35    0.06
  -3  11  -1    0.44    0.07
  -5 -11  -1    0.56    0.08
  -7 -11  -1    1.66    0.10
  -7 -11  -1    1.49    0.12
  -7 -11  -1    1.67    0.11
  -7  11  -1    1.55    0.11
   7  11   1    1.83    0.11
  -6 -12   1   31.56    1.27
  -6  12   1   32.17    1.27
   6  12  -1   30.86    1.26
  -6  12   1   30.38    1.27
  -4 -12   1    2.09    0.14
   4 -12  -1    1.85    0.13
  -4 -12   1    1.72    0.15
  -4  12   1    2.25    0.15
   4  12  -1    2.11    0.13
  -4  12   1    1.62    0.13
   2 -12  -1    2.12    0.15
  -2 -12   1    2.14    0.15
  -2  12   1    2.12    0.14
   2  12  -1    1.96    0.14
   0 -12   1   23.38    0.98
   0 -12  -1   23.42    0.98
   0 -12  -1   23.91    0.99
   0  12  -1   22.69    0.97
   0  12   1   22.21    0.97
   0  12  -1   22.77    0.97
  -2 -12  -1   20.77    0.89
   2 -12   1   21.17    0.89
  -2 -12  -1   21.48    0.89
  -2 -12  -1   22.15    0.90
  -2  12  -1   22.46    0.90
  -2  12  -1   20.51    0.89
   2  12   1   18.40    0.92
  -4 -12  -1   18.66    0.78
  -4 -12  -1   19.14    0.78
  -4 -12  -1   18.68    0.75
  -4  12  -1   17.98    0.78
  -4  12  -1   16.77    0.78
   4  12   1   18.66    0.77
  -3 -13   1   29.23    1.22
   3 -13  -1   30.69    1.21
   3  13  -1   29.11    1.21
  -3  13   1   30.39    1.21
   1 -13  -1    2.08    0.13
  -1 -13   1    2.01    0.13
  -1  13   1    1.96    0.12
   1  13  -1    1.70    0.11
  -1 -13  -1    1.32    0.10
   1 -13   1    1.23    0.10
  -1  13  -1    1.06    0.10
   1  13   1    1.19    0.09
   3 -13   1    1.06    0.08
  -3 -13  -1    1.04    0.08
  -3  13  -1    1.06    0.08
   3  13   1    0.87    0.07
 -12   0   2  122.93    4.96
  12   0  -2  125.52    4.94
  10   0  -2  142.83    5.79
 -10   0   2  146.44    5.80
 -10   0   2  148.78    5.80
  10   0  -2  142.16    5.78
   8   0  -2  139.12    6.03
  -8   0   2  146.64    6.05
   8   0  -2  154.53    6.04
   8   0  -2  157.26    6.04
  -8   0   2  154.71    6.04
  -8   0   2  160.26    6.06
  -6   0   2  225.07    9.62
   6   0  -2  245.88    9.63
  -4   0   2   22.96    1.11
   4   0  -2   23.09    1.11
  -2   0   2    2.09    0.15
   2   0  -2    1.86    0.15
   2   0  -2    1.70    0.15
   0   0   2  149.33    6.24
   4   0   2  117.52    4.89
  -4   0  -2  122.07    5.00
   6   0   2   11.74    0.61
   6   0   2   11.46    0.51
  -6   0  -2   12.11    0.88
  -6   0  -2   11.33    0.54
   8   0   2  255.62    9.94
   8   0   2  240.75   10.59
  -8   0  -2  262.95   10.03
  -8   0  -2  250.16    9.99
   8   0   2  273.63   10.07
  -8   0  -2  225.91   10.64
 -10   0  -2   35.73    1.44
  10   0   2   30.78    2.10
  10   0   2   32.30    1.55
  12   0   2    2.12    0.19
  13  -1  -2    1.32    0.12
 -13  -1   2    1.18    0.10
  13  -1  -2    1.23    0.09
 -13   1   2    1.22    0.11
  13   1  -2    1.30    0.09
  13   1  -2    1.32    0.11
  11  -1  -2   29.84    1.31
 -11  -1   2   32.50    1.32
  11  -1  -2   28.79    1.29
 -11  -1   2   31.48    1.33
  11   1  -2   31.61    1.30
 -11   1   2   31.87    1.31
 -11   1   2   29.44    1.29
  11   1  -2   29.65    1.31
   9  -1  -2   60.34    2.65
   9  -1  -2   67.71    2.67
   9  -1  -2   68.17    2.67
  -9  -1   2   67.53    2.69
  -9  -1   2   61.87    2.77
   9   1  -2   64.33    2.66
  -9   1   2   69.85    2.68
  -9   1   2   65.64    2.67
   9   1  -2   65.49    2.67
   9   1  -2   65.91    2.68
  -7  -1   2   10.21    0.48
   7  -1  -2   10.31    0.46
  -7  -1   2   10.13    0.48
   7  -1  -2    9.59    0.76
  -7  -1   2    9.36    0.47
   7   1  -2    9.35    0.46
  -7   1   2   10.40    0.47
  -7   1   2    9.30    0.81
   7   1  -2   10.12    0.84
   5  -1  -2   70.47    2.96
   5  -1  -2   78.61    3.20
  -5  -1   2   77.54    3.27
  -5   1   2   74.90    3.20
   5   1  -2   69.59    2.97
   5   1  -2   76.90    3.26
   3  -1  -2   49.79    2.14
  -3  -1   2   51.01    2.16
  -3   1   2   53.03    2.16
   3   1  -2   50.42    2.18
  -1  -1   2   46.03    1.83
  -1  -1   2   46.37    1.96
   1  -1  -2   49.47    1.88
   1  -1  -2   41.72    1.92
   1   1  -2   45.18    1.88
   1   1  -2   50.05    1.88
   1  -1   2   13.56    0.59
  -1  -1  -2   11.43    0.61
   1  -1   2   10.96    0.51
  -1  -1  -2   11.85    0.57
  -1   1  -2   13.20    0.55
  -1   1  -2   12.06    0.54
  -3  -1  -2   41.19    1.91
   3  -1   2   40.53    1.78
   3   1   2   42.80    1.83
  -3   1  -2   43.41    1.84
  -5  -1  -2  152.40    6.82
  -5  -1  -2  183.63    7.25
   5  -1   2  179.21    7.06
   5   1   2  165.77    7.07
  -5   1  -2  178.18    6.82
  -5   1  -2  175.53    7.12
   7  -1   2    0.88    0.09
  -7  -1  -2    0.74    0.12
   7  -1   2    0.70    0.31
   7  -1   2    0.95    0.16
  -7  -1  -2    0.90    0.12
  -7  -1  -2    0.96    0.12
   7  -1   2    0.93    0.10
  -7   1  -2    0.78    0.10
   7   1   2    0.88    0.14
   7   1   2    0.74    0.11
  -7   1  -2    0.60    0.35
   7   1   2    1.07    0.11
  -7   1  -2    0.93    0.12
   9  -1   2   24.50    1.71
  -9  -1  -2   26.37    1.14
  -9  -1  -2   26.33    1.13
   9  -1   2   25.42    1.08
   9  -1   2   25.98    1.10
  -9  -1  -2   21.51    2.61
  -9  -1  -2   24.91    1.11
   9   1   2   24.95    1.09
   9   1   2   25.57    1.11
  -9   1  -2   26.40    1.12
  -9   1  -2   26.40    1.15
   9   1   2   26.14    1.74
 -11  -1  -2   36.02    1.47
  11  -1   2   31.63    1.44
 -11   1  -2   34.06    1.45
  11   1   2   35.52    1.46
 -11   1  -2   35.49    1.47
  12  -2  -2    0.12    0.06
 -12  -2   2    0.08    0.05
 -12   2   2    0.05    0.06
  12   2  -2    0.04    0.05
 -10  -2   2    0.53    0.10
  10  -2  -2    0.48    0.50
 -10  -2   2    0.68    0.13
  10  -2  -2    0.72    0.10
  10  -2  -2    0.72    0.11
 -10   2   2    1.01    0.17
 -10   2   2    0.55    0.09
  10   2  -2    0.64    0.11
  10   2  -2    0.69    0.13
  -8  -2   2    0.39    0.65
   8  -2  -2    0.16    0.05
   8  -2  -2    0.12    0.04
   8  -2  -2    0.21    0.37
  -8  -2   2    0.07    0.06
  -8  -2   2    0.27    0.08
   8   2  -2    0.15    0.07
   8   2  -2   -0.01    0.40
   8   2  -2    0.29    0.06
  -8   2   2   -0.17    0.38
  -8   2   2    0.14    0.05
  -8   2   2    0.16    0.07
  -8   2   2    0.09    0.06
   6  -2  -2   94.13    3.91
  -6  -2   2   87.43    4.05
   6  -2  -2   92.13    3.60
  -6   2   2   91.84    3.61
   6   2  -2   87.19    4.01
  -6   2   2   89.55    3.92
   6   2  -2   90.20    3.61
  -4  -2   2   41.56    2.02
   4  -2  -2   44.79    1.96
  -4   2   2   47.37    1.99
  -2  -2   2    0.93    0.17
   2  -2  -2    0.59    0.11
  -2   2   2    0.77    0.14
   2   2  -2    0.48    0.13
   0  -2  -2    1.19    0.13
   0  -2   2    1.19    0.14
   0   2   2    1.16    0.17
   0   2  -2    1.33    0.12
   0   2   2    1.21    0.10
   4  -2   2   23.65    1.16
   4  -2   2   26.60    1.23
  -4  -2  -2   23.90    1.03
  -4  -2  -2   24.05    1.34
  -4   2  -2   24.97    1.22
  -4   2  -2   24.42    1.01
   4   2   2   24.21    1.25
   6  -2   2   45.02    1.99
  -6  -2  -2   48.57    1.91
   6  -2   2   48.53    2.26
  -6  -2  -2   42.48    2.37
  -6   2  -2   43.34    1.92
  -6   2  -2   43.52    2.23
  -6   2  -2   45.86    1.89
   6   2   2   46.83    1.93
   6   2   2   49.31    1.97
   6   2   2   50.98    1.94
   8  -2   2  107.29    4.86
  -8  -2  -2   95.49    5.00
  -8  -2  -2  105.31    4.29
  -8  -2  -2  112.91    4.30
   8  -2   2  109.29    4.25
  -8  -2  -2  105.34    4.29
   8   2   2  104.69    4.27
  -8   2  -2   97.38    4.85
   8   2   2  106.03    4.26
  -8   2  -2  107.31    4.30
   8   2   2  118.75    4.35
  -8   2  -2  105.27    4.26
 -10  -2  -2   30.06    1.27
 -10  -2  -2   29.13    1.25
  10  -2   2   25.93    1.90
 -10  -2  -2   28.67    1.25
  10  -2   2   30.08    1.24
  10   2   2   27.53    1.21
 -10   2  -2   30.09    1.26
  10   2   2   27.74    1.87
 -10   2  -2   30.22    1.28
  10   2   2   29.99    1.25
  12  -2   2    0.20    0.06
  12  -2   2    0.28    0.06
 -12  -2  -2    0.17    0.05
  12   2   2    0.31    0.07
 -12   2  -2    0.29    0.06
  12   2   2    0.26    0.06
  13  -3  -2    1.95    0.14
  13  -3  -2    2.04    0.14
 -13  -3   2    1.70    0.13
  13  -3  -2    1.72    0.15
 -13  -3   2    1.83    0.11
  13   3  -2    2.11    0.13
  13   3  -2    2.09    0.12
 -13   3   2    2.34    0.14
  11  -3  -2   30.07    1.29
  11  -3  -2   27.27    2.00
 -11  -3   2   30.38    1.32
 -11  -3   2   29.67    1.28
  11  -3  -2   30.28    1.27
  11   3  -2   31.08    1.28
  11   3  -2   31.20    1.30
 -11   3   2   31.01    1.29
  -9  -3   2   21.37    0.96
   9  -3  -2   21.74    0.93
   9  -3  -2   23.32    1.44
   9  -3  -2   21.68    0.94
  -9  -3   2   20.33    0.98
   9   3  -2   20.54    0.95
  -9   3   2   21.64    0.93
   9   3  -2   22.18    0.93
  -7  -3   2    0.58    0.09
  -7  -3   2    0.61    0.10
   7  -3  -2    0.76    0.08
  -7  -3   2    0.49    0.10
  -7  -3   2    0.67    0.12
   7  -3  -2    0.48    0.29
  -7  -3   2    0.38    0.08
   7  -3  -2    0.65    0.09
  -7  -3   2    0.17    0.47
  -7   3   2    0.65    0.08
   7   3  -2    0.78    0.36
  -7   3   2    0.38    0.07
   7   3  -2    0.52    0.08
  -5  -3   2   54.45    2.74
   5  -3  -2   59.65    2.61
   5  -3  -2   60.77    2.36
  -5   3   2   57.20    2.37
   5   3  -2   61.27    2.74
   5   3  -2   60.51    2.37
  -3  -3   2  180.03    7.98
   3  -3  -2  199.22    7.89
   3   3  -2  198.73    8.07
  -3   3   2  207.28    7.93
   1  -3  -2  146.21    5.81
  -1  -3   2  146.83    5.86
   1   3  -2  142.29    5.82
  -1   3   2  141.34    5.84
   1  -3   2   19.61    0.90
   1   3   2   17.59    0.96
  -1   3  -2   19.64    0.89
   3  -3   2    6.18    0.45
  -3  -3  -2    6.56    0.56
   3  -3   2    7.30    0.46
  -3  -3  -2    6.42    0.32
  -3   3  -2    7.36    0.46
   3   3   2    5.80    0.50
   5  -3   2    2.52    0.32
  -5  -3  -2    2.19    0.45
  -5  -3  -2    2.60    0.18
  -5   3  -2    2.72    0.35
  -5   3  -2    2.25    0.16
  -7  -3  -2    9.03    0.46
  -7  -3  -2    8.48    0.46
  -7  -3  -2    8.50    0.93
  -7  -3  -2    8.91    0.46
   7  -3   2    9.35    0.76
   7  -3   2    8.77    0.41
   7  -3   2    9.35    0.42
  -7   3  -2    8.97    0.43
   7   3   2    9.42    0.48
  -7   3  -2    9.26    0.45
   7   3   2    9.16    0.44
  -7   3  -2    8.31    0.79
  -9  -3  -2    6.91    0.39
   9  -3   2    7.04    0.36
  -9  -3  -2    6.88    0.39
  -9  -3  -2    6.69    0.38
   9  -3   2    6.19    0.86
  -9   3  -2    6.93    0.37
  -9   3  -2    7.25    1.11
  -9   3  -2    6.69    0.39
   9   3   2    6.81    0.37
   9   3   2    6.96    0.35
  11  -3   2   16.83    0.75
  11  -3   2   16.05    0.78
 -11  -3  -2   17.24    0.74
 -11   3  -2   17.93    0.76
  11   3   2   16.10    0.74
 -11   3  -2   16.86    0.76
 -12  -4   2    4.39    0.23
  12  -4  -2    4.42    0.23
 -12  -4   2    4.62    0.26
  12  -4  -2    4.32    0.26
 -12   4   2    5.25    0.32
  12   4  -2    4.61    0.25
  12   4  -2    4.55    0.25
  10  -4  -2    2.94    0.25
  10  -4  -2    1.86    0.66
 -10  -4   2    2.16    0.27
  10  -4  -2    2.67    0.23
  10   4  -2    2.47    0.24
 -10   4   2    1.90    0.24
  -8  -4   2  104.72    4.28
   8  -4  -2  102.87    4.21
  -8  -4   2  102.99    4.24
   8  -4  -2  107.99    4.22
   8  -4  -2  104.98    4.62
  -8  -4   2  109.88    4.25
   8   4  -2  108.03    4.31
   8   4  -2  108.19    4.22
  -8   4   2  103.28    4.22
  -8   4   2  103.97    4.24
  -6  -4   2  116.10    4.90
   6  -4  -2  123.97    4.85
   6  -4  -2  123.88    4.85
   6  -4  -2  124.48    4.84
   6  -4  -2  126.73    5.10
  -6  -4   2  121.43    4.88
   6  -4  -2  121.49    5.21
  -6   4   2  114.71    5.23
   6   4  -2  121.93    4.85
   6   4  -2  127.31    5.36
  -6   4   2  119.17    4.86
  -6   4   2  125.07    4.85
   4  -4  -2   97.03    3.87
  -4  -4   2   84.47    4.11
   4  -4  -2   94.90    3.99
   4  -4  -2   95.57    3.74
   4   4  -2   93.08    3.74
   4   4  -2  101.36    4.10
  -4   4   2   92.71    4.10
  -2  -4   2    1.02    0.30
   2  -4  -2    1.07    0.13
   2  -4  -2    0.89    0.18
  -2   4   2    0.92    0.20
   2   4  -2    1.03    0.23
   0  -4   2  233.36    9.45
   0  -4   2  236.49    9.39
   0  -4  -2  233.86    9.44
   0   4   2  229.37    9.46
   0   4  -2  237.58    9.39
  -2  -4  -2    4.75    0.26
   2  -4   2    4.53    0.44
   2  -4   2    5.42    0.38
  -2  -4  -2    4.91    0.48
  -2   4  -2    5.22    0.39
   2   4   2    4.88    0.44
  -4  -4  -2   34.84    1.82
  -4  -4  -2   34.30    1.41
   4  -4   2   35.95    1.64
  -4   4  -2   32.98    1.40
  -4   4  -2   35.15    1.67
   4   4   2   31.92    1.73
   6  -4   2   23.50    0.99
  -6  -4  -2   24.13    1.03
  -6  -4  -2   25.59    1.04
  -6  -4  -2   22.39    1.54
  -6  -4  -2   23.53    1.04
   6  -4   2   24.65    1.35
   6  -4   2   24.68    1.00
   6  -4   2   22.66    1.03
  -6   4  -2   23.47    1.02
   6   4   2   24.72    1.02
  -6   4  -2   22.28    1.37
  -6   4  -2   24.01    1.01
   6   4   2   24.42    1.07
   8  -4   2    0.16    0.06
   8  -4   2    0.08    0.05
  -8  -4  -2    0.09    0.08
  -8  -4  -2    0.04    0.06
  -8  -4  -2    0.27    0.66
   8  -4   2    0.11    0.06
  -8  -4  -2    0.10    0.07
   8  -4   2   -0.34    0.30
  -8   4  -2    0.29    0.08
   8   4   2    0.30    0.08
   8   4   2    0.19    0.07
  -8   4  -2    0.32    0.40
  -8   4  -2    0.20    0.06
 -10  -4  -2    3.28    0.23
 -10  -4  -2    3.18    0.23
  10  -4   2    3.12    0.23
  10  -4   2    3.25    0.20
  10  -4   2    2.36    0.79
  10   4   2    2.99    0.18
 -10   4  -2    3.24    0.22
  10   4   2    2.51    0.69
  10   4   2    3.30    0.21
  12  -4   2    5.48    0.27
  12  -4   2    4.64    0.27
  12  -4   2    5.15    0.27
 -12  -4  -2    5.48    0.26
  12   4   2    5.37    0.25
  12   4   2    4.75    0.26
 -12   4  -2    5.81    0.28
 -11  -5   2    1.95    0.17
  11  -5  -2    1.65    0.14
  11  -5  -2    1.73    0.20
  11  -5  -2    1.59    0.14
 -11  -5   2    1.82    0.14
 -11   5   2    1.84    0.15
  11   5  -2    1.97    0.14
  11   5  -2    1.93    0.14
  -9  -5   2    4.39    0.30
   9  -5  -2    4.62    0.26
   9  -5  -2    4.52    0.25
  -9  -5   2    4.49    0.27
   9  -5  -2    4.34    0.75
  -9  -5   2    4.43    0.27
   9   5  -2    4.40    0.26
  -9   5   2    4.48    0.26
  -7  -5   2   22.69    0.97
   7  -5  -2   22.15    0.94
  -7  -5   2   21.12    0.96
   7  -5  -2   20.94    1.23
   7  -5  -2   24.30    1.04
  -7  -5   2   21.19    0.95
   7   5  -2   21.21    0.95
  -7   5   2   20.60    0.95
   7   5  -2   22.58    1.46
   7   5  -2   22.78    0.94
   5  -5  -2    0.18    0.05
  -5  -5   2    0.11    0.06
   5  -5  -2    0.32    0.24
  -5  -5   2    0.09    0.43
   5  -5  -2    0.14    0.15
   5  -5  -2    0.15    0.05
  -5  -5   2    0.23    0.05
  -5  -5   2    0.17    0.06
  -5   5   2    0.18    0.05
  -5   5   2    0.29    0.22
   5   5  -2    0.25    0.21
   5   5  -2    0.19    0.05
  -3  -5   2   36.86    1.91
   3  -5  -2   36.71    1.78
   3  -5  -2   38.18    1.61
   3  -5  -2   37.39    1.53
   3   5  -2   37.98    1.54
  -3   5   2   39.27    1.84
  -3   5   2   35.94    1.54
   3   5  -2   39.91    1.87
  -1  -5   2  330.49   12.96
   1  -5  -2  327.16   12.99
  -1  -5   2  326.64   13.03
  -1   5   2  336.03   13.02
   1   5  -2  327.63   13.00
  -1   5   2  290.89   12.69
   1  -5   2   13.93    0.91
  -1  -5  -2   14.96    0.94
  -1  -5  -2   14.47    0.64
   1  -5   2   16.06    0.83
   1   5   2   14.23    0.63
  -1   5  -2   15.26    0.85
   1   5   2   15.12    0.91
   3  -5   2    3.16    0.33
  -3  -5  -2    2.73    0.41
  -3  -5  -2    2.46    0.17
  -3   5  -2    2.69    0.16
  -3   5  -2    2.76    0.34
   3   5   2    2.89    0.44
   5  -5   2  103.94    4.02
  -5  -5  -2   94.80    4.04
  -5  -5  -2  100.65    4.04
  -5  -5  -2   99.69    4.06
  -5  -5  -2  103.31    4.61
   5  -5   2  102.85    4.37
  -5  -5  -2  102.43    4.05
  -5   5  -2   96.22    4.50
  -5   5  -2   97.58    4.04
   5   5   2  107.12    4.07
   5   5   2  101.87    4.03
  -5   5  -2  103.73    4.03
   7  -5   2    5.12    0.26
  -7  -5  -2    4.97    0.30
   7  -5   2    4.59    0.28
   7  -5   2    4.74    0.26
  -7  -5  -2    4.51    0.29
   7  -5   2    4.53    0.60
  -7  -5  -2    4.58    0.28
   7  -5   2    5.32    0.34
   7   5   2    5.66    0.33
  -7   5  -2    4.69    0.68
   7   5   2    4.90    0.27
  -7   5  -2    4.56    0.26
   7   5   2    4.79    0.27
   9  -5   2    4.16    0.27
  -9  -5  -2    4.45    0.28
  -9  -5  -2    4.18    0.28
   9  -5   2    4.18    0.26
   9  -5   2    4.64    0.25
   9  -5   2    3.35    0.73
   9   5   2    4.68    0.24
  -9   5  -2    4.52    0.29
   9   5   2    4.40    0.26
  -9   5  -2    4.47    0.26
  -9   5  -2    2.74    1.01
 -11  -5  -2    6.90    0.35
  11  -5   2    5.71    0.31
  11  -5   2    6.44    0.32
 -11  -5  -2    6.03    0.31
  11  -5   2    5.34    0.35
  11   5   2    6.61    0.31
 -12  -6   2    3.27    0.20
  12   6  -2    3.51    0.17
  12   6  -2    3.51    0.18
 -12   6   2    3.50    0.23
 -12   6   2    3.79    0.20
  10  -6  -2    5.92    0.32
  10  -6  -2    5.77    0.30
 -10  -6   2    5.55    0.30
 -10  -6   2    5.75    0.34
 -10   6   2    5.60    0.31
  10   6  -2    6.30    0.31
   8  -6  -2   16.16    0.71
   8  -6  -2   15.77    0.70
  -8  -6   2   16.53    0.76
  -8  -6   2   16.03    0.72
  -8  -6   2   16.16    0.71
  -8   6   2   15.41    0.70
   8   6  -2   15.43    0.69
   8   6  -2   15.41    0.71
  -6  -6   2    3.62    0.26
  -6  -6   2    3.85    0.23
   6  -6  -2    3.57    0.21
   6  -6  -2    3.06    0.47
   6  -6  -2    3.22    0.22
  -6  -6   2    3.66    0.22
   6  -6  -2    3.74    0.21
   6   6  -2    3.74    0.22
  -6   6   2    3.20    0.21
   6   6  -2    3.60    0.21
   6   6  -2    3.91    0.61
  -6   6   2    3.53    0.23
   4  -6  -2   42.11    2.10
   4  -6  -2   42.80    1.72
  -4  -6   2   41.31    1.74
   4  -6  -2   41.90    1.73
  -4  -6   2   46.44    1.81
   4  -6  -2   43.07    1.74
   4  -6  -2   42.05    1.86
   4   6  -2   42.63    1.73
   4   6  -2   43.36    2.12
  -4   6   2   40.56    2.13
  -4   6   2   42.74    1.73
  -4   6   2   42.28    1.73
  -4   6   2   40.20    1.73
   2  -6  -2  140.24    5.79
   2  -6  -2  134.24    5.40
  -2   6   2  126.59    5.40
   2   6  -2  139.95    5.81
  -2   6   2  141.51    5.81
   2   6  -2  136.32    5.41
   0  -6   2   78.50    3.33
   0  -6  -2   75.35    3.07
   0   6   2   77.41    3.45
   0   6  -2   74.91    3.06
   0   6   2   72.79    3.05
   0   6  -2   81.36    3.43
  -2  -6  -2  191.67    7.83
   2  -6   2  179.21    7.36
   2  -6   2  188.10    7.60
  -2  -6  -2  186.62    7.35
  -2  -6  -2  182.42    7.34
  -2   6  -2  187.69    7.69
   2   6   2  189.50    7.72
  -2   6  -2  184.41    7.34
   2   6   2  182.78    7.33
   2   6   2  185.09    7.32
   4  -6   2   34.31    1.70
  -4  -6  -2   33.86    1.42
  -4  -6  -2   35.41    1.41
  -4  -6  -2   33.70    1.41
   4  -6   2   33.45    1.44
   4  -6   2   32.52    1.40
  -4  -6  -2   36.04    1.92
   4  -6   2   34.23    1.40
  -4  -6  -2   34.22    1.43
   4   6   2   32.19    1.40
  -4   6  -2   35.86    1.81
  -4   6  -2   35.29    1.40
  -4   6  -2   34.36    1.42
   4   6   2   32.03    1.39
   4   6   2   34.72    1.43
   6  -6   2    8.89    0.41
   6  -6   2    7.86    0.72
  -6  -6  -2    7.99    0.41
  -6  -6  -2    8.99    0.43
   6  -6   2    8.51    0.47
   6  -6   2    8.01    0.43
  -6  -6  -2    8.64    0.44
  -6  -6  -2    8.48    0.43
  -6   6  -2    8.87    0.42
  -6   6  -2    8.32    0.87
   6   6   2    9.13    0.42
  -6   6  -2    8.50    0.43
  -8  -6  -2    8.45    0.50
  -8  -6  -2    7.95    0.43
   8  -6   2    8.52    0.41
   8  -6   2    7.29    0.93
  -8   6  -2    8.44    0.44
  -8   6  -2    8.87    0.45
   8   6   2    8.62    0.42
 -10  -6  -2   11.77    0.53
 -10  -6  -2   11.93    0.55
  10  -6   2   11.05    0.53
  10  -6   2   11.18    0.53
 -10   6  -2   12.21    0.56
 -10   6  -2   11.89    0.54
 -10   6  -2   11.20    0.55
  10   6   2   11.90    0.53
 -11  -7   2    1.79    0.14
 -11   7   2    1.82    0.13
  11   7  -2    1.84    0.11
 -11   7   2    1.69    0.13
  11   7  -2    1.72    0.12
   9  -7  -2   15.31    0.68
  -9  -7   2   14.95    0.68
  -9  -7   2   15.63    0.72
  -9  -7   2   15.94    0.68
  -9   7   2   15.56    0.69
  -9   7   2   14.79    0.68
   9   7  -2   15.44    0.68
  -7  -7   2    6.06    0.35
   7  -7  -2    5.62    0.30
  -7  -7   2    5.98    0.31
  -7  -7   2    5.48    0.31
  -7   7   2    5.66    0.31
   7   7  -2    5.43    0.30
  -7   7   2    5.58    0.30
   7   7  -2    5.76    0.29
  -5  -7   2   57.11    2.31
  -5  -7   2   59.08    2.41
  -5  -7   2   58.39    2.33
  -5   7   2   58.14    2.32
   5   7  -2   59.57    2.84
  -5   7   2   53.05    2.32
   5   7  -2   55.80    2.31
   5   7  -2   56.45    2.31
  -3  -7   2    9.11    0.41
   3  -7  -2    8.66    0.43
   3  -7  -2    8.89    0.41
  -3  -7   2    9.16    0.43
  -3  -7   2    9.54    0.45
  -3   7   2    8.29    0.42
  -3   7   2    8.76    0.41
   3   7  -2    8.60    0.41
  -3   7   2    8.49    0.41
   3   7  -2    9.07    0.41
   3   7  -2    8.02    0.41
   1  -7  -2   10.20    0.47
   1  -7  -2   10.25    0.48
  -1  -7   2   10.23    0.48
  -1  -7   2    9.58    0.48
   1  -7  -2    9.97    0.47
  -1  -7   2    9.62    0.45
   1   7  -2   10.39    0.80
  -1   7   2   10.05    0.46
  -1   7   2    9.87    0.46
  -1   7   2    9.96    0.47
   1   7  -2    9.82    0.47
  -1   7   2   10.42    0.86
   1  -7   2  105.11    4.54
   1  -7   2  107.19    4.24
   1  -7   2  111.28    4.28
  -1  -7  -2  106.81    4.77
  -1  -7  -2  110.88    4.25
  -1  -7  -2  108.73    4.26
  -1  -7  -2  105.43    4.25
   1   7   2  104.94    4.23
  -1   7  -2   99.87    4.25
   1   7   2  101.91    4.25
   1   7   2  107.50    4.24
  -1   7  -2  105.15    4.24
  -1   7  -2  110.46    4.71
   3  -7   2   63.49    2.49
   3  -7   2   60.61    2.80
   3  -7   2   57.10    2.45
  -3  -7  -2   61.61    2.47
  -3  -7  -2   62.94    3.03
  -3  -7  -2   61.91    2.47
  -3  -7  -2   60.10    2.47
   3  -7   2   59.74    2.50
  -3   7  -2   60.73    2.47
   3   7   2   63.99    2.48
  -3   7  -2   60.06    2.46
   3   7   2   60.09    2.46
  -3   7  -2   60.62    2.92
  -5  -7  -2   19.84    0.83
   5  -7   2   18.87    1.21
  -5  -7  -2   19.12    0.83
   5  -7   2   18.45    0.82
   5  -7   2   19.50    0.88
  -5  -7  -2   19.41    0.83
  -5  -7  -2   20.02    0.86
  -5   7  -2   17.25    0.83
  -5   7  -2   18.85    0.85
  -5   7  -2   19.74    0.83
   5   7   2   19.95    0.83
  -5   7  -2   17.23    1.30
  -7  -7  -2    4.31    0.27
   7  -7   2    3.86    0.73
   7  -7   2    4.31    0.30
   7  -7   2    4.28    0.25
  -7  -7  -2    4.23    0.24
  -7  -7  -2    4.45    0.26
  -7   7  -2    4.41    0.25
   7   7   2    4.73    0.25
   7   7   2    4.03    0.23
  -7   7  -2    4.05    0.26
  -7   7  -2    3.02    0.77
  -7   7  -2    3.65    0.24
  -9  -7  -2    7.76    0.39
  -9  -7  -2    7.84    0.41
   9   7   2    7.74    0.36
  -9   7  -2    8.14    0.40
   9   7   2    8.10    0.38
  -9   7  -2    8.41    0.41
  -9   7  -2    7.81    0.40
  10   8  -2    1.00    0.09
 -10   8   2    1.18    0.10
 -10   8   2    0.98    0.10
  -8  -8   2   24.50    1.05
   8  -8  -2   24.65    1.04
  -8  -8   2   24.46    1.03
  -8  -8   2   25.17    1.08
  -8   8   2   23.73    1.05
   8   8  -2   24.62    1.04
  -8   8   2   25.06    1.05
   6  -8  -2   13.62    0.62
  -6  -8   2   11.93    0.57
  -6  -8   2   12.62    0.61
   6  -8  -2   13.10    0.58
  -6  -8   2   12.41    0.59
  -6   8   2   12.77    0.59
   6   8  -2   12.58    0.57
  -6   8   2   13.32    0.59
   6   8  -2   12.11    0.57
   4  -8  -2    1.41    0.13
  -4  -8   2    1.56    0.15
  -4  -8   2    1.44    0.14
  -4  -8   2    1.44    0.14
  -4  -8   2    1.44    0.13
   4  -8  -2    1.37    0.15
  -4   8   2    1.67    0.14
  -4   8   2    1.55    0.13
   4   8  -2    1.40    0.12
   4   8  -2    1.31    0.12
   4   8  -2    1.58    0.45
  -4   8   2    1.32    0.12
   2  -8  -2  133.61    5.44
  -2  -8   2  141.51    5.44
  -2  -8   2  136.85    5.42
   2  -8  -2  141.32    5.46
  -2  -8   2  140.63    5.45
   2  -8  -2  140.41    5.44
  -2   8   2  134.81    5.43
  -2   8   2  132.17    5.43
   2   8  -2  139.54    5.44
  -2   8   2  131.96    5.43
   2   8  -2  124.88    5.42
   2   8  -2  136.57    5.43
   2   8  -2  143.02    6.01
   0  -8  -2    5.99    0.31
   0  -8  -2    5.69    0.30
   0  -8   2    5.93    0.31
   0  -8   2    5.31    0.29
   0  -8  -2    5.85    0.31
   0  -8   2    5.83    0.33
   0   8  -2    5.63    0.64
   0   8  -2    5.82    0.30
   0   8  -2    5.30    0.30
   0   8   2    5.52    0.29
   0   8   2    5.49    0.28
   0   8   2    5.51    0.30
   2  -8   2    0.23    0.10
   2  -8   2    0.14    0.05
   2  -8   2    0.25    0.07
  -2  -8  -2    0.15    0.05
  -2  -8  -2    0.18    0.06
   2  -8   2    0.38    0.36
  -2   8  -2    0.28    0.08
   2   8   2    0.23    0.06
  -2   8  -2    0.10    0.05
   2   8   2   -0.33    0.44
  -2   8  -2   -0.07    0.25
   2   8   2    0.21    0.08
  -2   8  -2    0.20    0.05
  -4  -8  -2   73.36    2.94
  -4  -8  -2   74.67    2.97
   4  -8   2   75.82    3.00
   4  -8   2   66.82    3.34
  -4  -8  -2   72.28    2.94
   4   8   2   75.01    2.94
  -4   8  -2   74.25    2.95
  -4   8  -2   73.48    3.59
  -4   8  -2   70.18    2.97
   6  -8   2    0.99    0.14
  -6  -8  -2    0.92    0.11
  -6  -8  -2    0.90    0.13
  -6  -8  -2    0.98    0.12
   6  -8   2    0.90    0.11
  -6   8  -2    1.34    0.68
   6   8   2    0.96    0.10
  -6   8  -2    0.87    0.11
  -6   8  -2    0.87    0.12
  -6   8  -2    0.85    0.12
  -8  -8  -2    0.15    0.05
  -8  -8  -2    0.07    0.06
  -8   8  -2    0.07    0.06
   8   8   2    0.16    0.04
  -8   8  -2    0.09    0.06
  -8   8  -2    0.19    0.05
 -10  -8  -2   16.15    0.69
 -10  -8  -2   16.45    0.71
 -10   8  -2   17.41    0.71
  10   8   2   15.98    0.69
  -9  -9   2    0.98    0.09
  -9   9   2    0.92    0.10
   9   9  -2    1.01    0.09
  -9   9   2    0.86    0.09
  -7  -9   2    9.85    0.46
   7  -9  -2    9.37    0.46
  -7  -9   2    9.38    0.43
  -7  -9   2    9.98    0.48
  -7   9   2    9.54    0.46
   7   9  -2    9.31    0.44
  -7   9   2    9.74    0.46
  -5  -9   2    2.73    0.21
   5  -9  -2    2.74    0.21
  -5  -9   2    2.65    0.18
   5  -9  -2    2.86    0.20
  -5  -9   2    2.82    0.19
  -5   9   2    2.52    0.19
   5   9  -2    2.70    0.17
  -5   9   2    2.91    0.19
   5   9  -2    2.39    0.17
  -3  -9   2   41.64    1.74
  -3  -9   2   42.51    1.77
  -3  -9   2   44.13    1.78
   3  -9  -2   44.36    1.79
   3  -9  -2   43.20    1.77
   3   9  -2   44.28    1.75
  -3   9   2   43.32    1.77
   3   9  -2   40.14    1.75
  -3   9   2   42.63    1.76
   3   9  -2   40.12    2.30
  -1  -9   2   46.12    1.86
   1  -9  -2   44.94    1.85
  -1  -9   2   45.46    1.82
   1  -9  -2   45.80    1.86
  -1   9   2   44.99    1.85
   1   9  -2   43.73    1.85
   1   9  -2   43.12    1.86
   1   9  -2   44.82    1.85
   1   9  -2   45.51    2.47
  -1   9   2   44.14    1.84
  -1  -9  -2  132.89    5.42
   1  -9   2  144.68    5.48
  -1  -9  -2  135.50    5.44
   1  -9   2  135.14    5.41
   1  -9   2  143.35    5.45
  -1   9  -2  133.98    6.11
   1   9   2  135.25    5.43
   1   9   2  133.69    5.41
  -1   9  -2  133.36    5.43
   3  -9   2    2.55    0.19
  -3  -9  -2    2.46    0.18
  -3  -9  -2    2.36    0.19
  -3  -9  -2    2.33    0.17
   3  -9   2    2.62    0.22
  -3   9  -2    2.67    0.69
  -3   9  -2    2.45    0.19
  -3   9  -2    2.23    0.19
   3   9   2    2.27    0.16
  -3   9  -2    2.27    0.17
  -5  -9  -2   13.37    0.72
   5  -9   2   14.80    0.79
   5   9   2   14.08    0.71
  -5   9  -2   15.31    0.68
  -5   9  -2   14.88    0.68
  -5   9  -2   17.10    1.82
  -7  -9  -2   19.38    0.83
  -7  -9  -2   19.19    0.83
  -7  -9  -2   18.84    0.86
   7   9   2   20.03    0.83
  -7   9  -2   19.46    0.85
  -7   9  -2   19.08    0.85
   7   9   2   20.38    0.83
  -9  -9  -2    0.08    0.03
  -9  -9  -2    0.02    0.04
  -9   9  -2    0.09    0.04
   9   9   2    0.01    0.03
  -8 -10   2    1.68    0.12
  -8 -10   2    1.77    0.14
   8  10  -2    1.84    0.12
  -8  10   2    1.65    0.13
  -8  10   2    1.82    0.13
  -6 -10   2   18.99    0.85
  -6 -10   2   19.54    0.84
   6 -10  -2   19.45    0.84
   6 -10  -2   18.82    0.83
  -6  10   2   19.23    0.83
  -6  10   2   19.58    0.84
   6  10  -2   19.15    0.82
  -4 -10   2   15.61    0.70
  -4 -10   2   15.03    0.70
   4 -10  -2   14.72    0.69
   4 -10  -2   16.18    0.71
   4  10  -2   14.74    0.67
   4  10  -2   15.65    0.67
  -4  10   2   15.61    0.69
  -4  10   2   15.57    0.70
   2 -10  -2   39.61    1.56
   2 -10  -2   38.58    1.58
  -2 -10   2   37.12    1.57
   2  10  -2   35.03    2.20
   2  10  -2   37.25    1.55
   2  10  -2   39.71    1.56
   2  10  -2   35.16    1.55
  -2  10   2   37.15    1.56
  -2  10   2   37.46    1.57
   0 -10  -2   17.54    0.77
   0 -10  -2   18.11    0.79
   0 -10   2   18.16    0.79
   0 -10  -2   18.04    0.79
   0  10   2   18.12    0.78
   0  10  -2   17.94    0.79
   0  10  -2   17.10    0.78
   0  10  -2   16.49    0.78
   0  10   2   17.87    0.77
   0  10  -2   15.99    1.47
  -2 -10  -2   27.59    1.19
  -2 -10  -2   28.24    1.20
   2 -10   2   30.29    1.21
  -2 -10  -2   28.77    1.21
  -2  10  -2   25.51    2.00
   2  10   2   29.19    1.19
  -2  10  -2   28.99    1.22
  -2  10  -2   29.89    1.21
  -2  10  -2   25.31    1.20
  -4 -10  -2   59.25    2.41
  -4 -10  -2   57.52    2.42
  -4 -10  -2   59.20    2.40
  -4  10  -2   60.19    2.42
   4  10   2   58.96    2.39
  -4  10  -2   62.94    2.42
  -4  10  -2   56.81    2.41
  -6 -10  -2    1.05    0.10
  -6 -10  -2    1.17    0.13
  -6 -10  -2    1.14    0.11
   6  10   2    1.01    0.10
  -6  10  -2    1.18    0.12
  -6  10  -2    1.26    0.12
  -8 -10  -2    0.26    0.04
  -8 -10  -2    0.40    0.07
  -8  10  -2    0.34    0.06
   8  10   2    0.24    0.04
  -7 -11   2    0.31    0.06
  -7 -11   2    0.36    0.05
  -7  11   2    0.30    0.05
  -7  11   2    0.24    0.05
   7  11  -2    0.44    0.07
   5 -11  -2    8.00    0.39
  -5 -11   2    8.06    0.39
   5 -11  -2    8.02    0.37
  -5 -11   2    7.86    0.39
  -5  11   2    8.16    0.39
   5  11  -2    8.22    0.38
  -5  11   2    7.82    0.38
   3 -11  -2   45.49    1.82
  -3 -11   2   44.07    1.81
   3 -11  -2   44.09    1.79
  -3  11   2   43.90    1.80
   3  11  -2   42.92    1.79
   3  11  -2   42.61    1.78
  -3  11   2   44.76    1.81
   1 -11  -2   52.63    2.13
   1 -11  -2   52.15    2.11
  -1 -11   2   51.74    2.13
  -1  11   2   52.79    2.13
   1  11  -2   52.10    2.11
   1  11  -2   49.24    2.11
   1  11  -2   53.48    2.12
  -1  11   2   52.46    2.11
  -1 -11  -2   13.35    0.60
  -1 -11  -2   12.60    0.59
  -1 -11  -2   13.46    0.59
   1 -11   2   13.35    0.60
  -1  11  -2   12.81    0.60
  -1  11  -2   13.44    0.60
  -1  11  -2   12.56    0.59
   1  11   2   12.64    0.59
  -3 -11  -2    0.91    0.11
   3 -11   2    0.81    0.10
  -3 -11  -2    0.95    0.11
  -3 -11  -2    0.80    0.10
  -3  11  -2    0.88    0.11
   3  11   2    0.95    0.10
  -3  11  -2    0.98    0.11
  -5 -11  -2    7.53    0.38
  -5 -11  -2    7.63    0.41
  -5  11  -2    7.78    0.38
  -5  11  -2    8.18    0.44
   5  11   2    8.30    0.38
  -7 -11  -2    3.95    0.22
  -7  11  -2    4.44    0.22
   7  11   2    4.26    0.20
  -6 -12   2    1.00    0.09
  -6 -12   2    1.01    0.08
  -6  12   2    0.71    0.09
  -6  12   2    0.96    0.07
   6  12  -2    1.21    0.12
   4 -12  -2    0.98    0.09
   4 -12  -2    0.95    0.08
  -4  12   2    0.95    0.09
   4  12  -2    0.90    0.09
  -4  12   2    0.99    0.09
  -2 -12   2   31.27    1.26
   2 -12  -2   29.49    1.25
   2  12  -2   29.73    1.24
  -2  12   2   29.24    1.23
  -2  12   2   30.81    1.26
   0 -12  -2    0.35    0.06
   0 -12   2    0.23    0.06
   0 -12  -2    0.19    0.06
   0  12  -2    0.27    0.05
   0  12  -2    0.21    0.05
   0  12  -2    0.14    0.05
   0  12   2    0.28    0.05
  -2 -12  -2    0.24    0.06
  -2 -12  -2    0.20    0.05
   2 -12   2    0.14    0.05
   2  12   2    0.41    0.08
  -2  12  -2    0.27    0.08
  -2  12  -2    0.18    0.05
  -4 -12  -2   11.41    0.50
  -4 -12  -2   10.86    0.48
  -4 -12  -2   11.14    0.49
   4  12   2   10.88    0.48
  -4  12  -2   11.66    0.50
  -3 -13   2   29.43    1.22
   3 -13  -2   30.27    1.22
   1 -13  -2    1.08    0.09
  -1 -13   2    1.11    0.09
  -1  13   2    0.96    0.08
  -1 -13  -2   16.97    0.70
  -1 -13  -2   17.17    0.73
   1 -13   2   17.81    0.72
   1  13   2   16.65    0.71
  12   0  -3    0.08    0.05
 -12   0   3    0.14    0.08
  12   0  -3    0.14    0.06
 -12   0   3    0.20    0.06
 -10   0   3   -0.06    0.06
  10   0  -3   -0.03    0.06
 -10   0   3    0.04    0.06
  10   0  -3    0.56    1.41
  10   0  -3    0.05    0.06
  10   0  -3   -0.02    0.06
   8   0  -3    0.01    0.05
  -8   0   3    0.04    0.05
  -8   0   3    0.00    0.07
  -8   0   3   -0.46    0.53
   8   0  -3    0.08    0.05
   8   0  -3   -0.02    0.27
   8   0  -3    0.16    0.05
  -6   0   3    0.28    0.22
   6   0  -3    0.01    0.03
   6   0  -3   -0.03    0.14
   4   0  -3    0.00    0.07
   2   0  -3    0.20    0.07
  -2   0   3    0.10    0.05
   2   0  -3    0.02    0.04
   0   0   3    0.08    0.06
  -2   0  -3    0.01    0.08
   2   0   3    0.07    0.07
  -2   0  -3    0.02    0.06
  -4   0  -3    0.05    0.12
   6   0   3   -0.05    0.08
  -6   0  -3   -0.01    0.05
  -6   0  -3    0.15    0.19
  -6   0  -3    0.04    0.04
   8   0   3    0.02    0.35
  -8   0  -3    0.16    0.07
   8   0   3    0.13    0.06
  -8   0  -3    0.01    0.06
  -8   0  -3   -0.03    0.42
   8   0   3    0.09    0.09
  10   0   3    0.44    0.59
  10   0   3    0.02    0.05
 -10   0  -3   -0.04    0.06
 -10   0  -3    0.03    0.07
 -10   0  -3   -0.40    1.16
 -12   0  -3   -0.02    0.04
  12   0   3    0.00    0.04
  12   0   3    0.01    0.03
  13  -1  -3    0.15    0.04
  13  -1  -3    0.32    0.05
 -13  -1   3    0.17    0.04
 -13   1   3    0.19    0.04
  13   1  -3    0.18    0.05
  13   1  -3    0.34    0.07
  11  -1  -3    9.09    0.46
 -11  -1   3    9.15    0.46
  11  -1  -3   10.01    1.15
 -11  -1   3    8.43    0.47
  11  -1  -3    9.26    0.46
 -11   1   3    9.22    0.46
 -11   1   3    9.04    0.45
  11   1  -3    9.14    0.46
  11   1  -3    8.78    0.47
  -9  -1   3   13.08    0.63
   9  -1  -3   12.65    0.57
  -9  -1   3   12.34    0.59
   9  -1  -3   11.62    0.57
   9   1  -3   11.99    0.58
  -9   1   3   13.08    0.59
  -9   1   3   12.14    0.57
   9   1  -3   11.73    0.58
   9   1  -3   11.74    0.70
   7  -1  -3   15.58    0.71
  -7  -1   3   16.75    0.73
   7  -1  -3   16.97    1.04
  -7  -1   3   14.59    0.75
   7  -1  -3   17.56    0.73
  -7  -1   3   16.82    0.71
   7   1  -3   16.45    1.11
  -7   1   3   16.79    0.70
  -7   1   3   14.96    0.71
   5  -1  -3   12.64    0.69
  -5  -1   3   11.03    0.71
   5  -1  -3   11.01    0.48
   5   1  -3   10.00    0.49
  -5   1   3   10.84    0.68
   5   1  -3   12.31    0.74
  -3  -1   3  189.71    8.56
  -3   1   3  241.47    8.60
  -1  -1   3   11.92    0.62
   1  -1  -3   12.31    0.53
   1  -1  -3   10.66    0.56
   1   1  -3   12.64    0.50
   1   1  -3   13.55    0.50
  -1   1   3   11.43    0.57
   1  -1   3   20.25    0.90
  -1  -1  -3   18.95    0.87
  -1   1  -3   21.77    0.85
   1   1   3   17.86    0.86
  -1   1  -3   19.14    0.83
   3  -1   3   11.76    0.69
   3  -1   3   10.43    0.60
  -3  -1  -3    9.46    0.65
  -3   1  -3   10.02    0.58
   5  -1   3  138.70    5.47
  -5  -1  -3  121.98    5.13
  -5  -1  -3  129.76    5.56
  -5   1  -3  128.34    5.12
  -5   1  -3  126.78    5.44
   7  -1   3   37.97    1.55
  -7  -1  -3   38.40    1.59
  -7  -1  -3   35.33    2.15
   7  -1   3   39.45    1.56
   7  -1   3   38.42    1.68
  -7  -1  -3   37.79    1.61
   7  -1   3   38.06    2.07
  -7  -1  -3   35.36    1.58
   7   1   3   40.80    1.66
  -7   1  -3   39.13    1.58
   7   1   3   37.75    1.57
  -7   1  -3   38.73    1.60
  -7   1  -3   36.43    2.07
   7   1   3   36.37    1.55
   9  -1   3    4.03    0.24
  -9  -1  -3    3.52    0.27
  -9  -1  -3    2.57    0.85
  -9  -1  -3    3.91    0.27
   9  -1   3    3.12    0.72
  -9   1  -3    4.02    0.26
  -9   1  -3    2.42    0.74
  -9   1  -3    3.77    0.28
   9   1   3    3.52    0.24
   9   1   3    3.66    0.75
   9   1   3    3.94    0.30
  11  -1   3    1.71    0.18
 -11  -1  -3    1.72    0.16
  11  -1   3    2.06    0.16
 -11  -1  -3    1.72    0.16
  11   1   3    1.64    0.15
 -11   1  -3    1.66    0.17
 -11   1  -3    1.82    0.17
 -12  -2   3    0.04    0.06
  12  -2  -3    0.01    0.05
  12  -2  -3    0.05    0.05
 -12  -2   3   -0.01    0.04
  12   2  -3    0.05    0.04
  12   2  -3    0.08    0.05
 -12   2   3    0.04    0.05
 -10  -2   3   44.79    1.84
  10  -2  -3   44.28    1.84
 -10  -2   3   43.17    1.88
  10  -2  -3   45.79    1.83
  10   2  -3   42.12    1.85
  10   2  -3   44.82    1.84
 -10   2   3   42.25    1.82
 -10   2   3   45.78    1.84
  10   2  -3   44.41    1.82
  -8  -2   3  115.69    4.58
  -8  -2   3  116.56    4.58
  -8  -2   3  118.15    4.61
   8  -2  -3  115.01    4.56
   8  -2  -3  116.79    4.56
   8  -2  -3  111.58    5.06
   8  -2  -3  114.03    4.56
   8   2  -3  115.73    4.57
  -8   2   3  114.02    4.56
  -8   2   3  116.93    4.56
   8   2  -3  108.81    4.58
   8   2  -3  108.42    5.21
   6  -2  -3   17.88    0.75
   6  -2  -3   18.39    1.02
  -6   2   3   18.22    0.77
   6   2  -3   16.91    0.76
  -6   2   3   16.61    1.03
   6   2  -3   17.43    1.11
  -4  -2   3   88.13    3.85
   4  -2  -3   95.12    3.82
  -4   2   3   94.58    3.84
   4   2  -3   89.50    3.90
   2  -2  -3  107.71    4.33
  -2  -2   3  112.77    4.46
  -2  -2   3  106.34    4.29
  -2   2   3  108.12    4.36
   2   2  -3  103.63    4.38
   2   2  -3  105.77    4.37
   0  -2  -3   26.49    1.10
   0  -2   3   24.92    1.13
   0   2   3   22.95    1.02
   0   2  -3   23.59    1.11
   0   2  -3   27.02    1.06
   2  -2   3   89.44    3.48
  -2  -2  -3   77.38    3.55
   2   2   3   79.61    3.44
  -2   2  -3   88.67    3.44
  -4  -2  -3   30.09    1.31
  -4  -2  -3   31.25    1.66
   4  -2   3   33.97    1.54
  -4   2  -3   31.37    1.30
   4   2   3   31.13    1.53
  -4   2  -3   32.07    1.52
   6  -2   3   11.24    0.83
  -6  -2  -3   10.51    0.51
  -6  -2  -3   10.66    0.53
   6  -2   3   11.04    0.48
  -6  -2  -3   10.87    0.97
   6  -2   3   10.82    0.59
   6   2   3   11.40    0.53
   6   2   3   10.99    0.56
   6   2   3   10.85    0.50
  -6   2  -3   10.71    0.81
  -6   2  -3   10.78    0.51
   8  -2   3   -0.01    0.08
   8  -2   3    0.60    0.34
   8  -2   3    0.11    0.05
  -8  -2  -3    0.19    0.51
  -8   2  -3    0.22    0.39
   8   2   3    0.06    0.07
  -8   2  -3    0.13    0.06
   8   2   3    0.07    0.05
   8   2   3    0.07    0.34
   8   2   3    0.00    0.06
 -10  -2  -3   12.24    0.59
 -10  -2  -3   11.86    0.57
  10  -2   3   11.24    0.61
  10  -2   3   11.85    0.56
  10   2   3   11.75    0.56
 -10   2  -3   12.49    0.60
 -10   2  -3   11.80    0.58
 -12  -2  -3    0.46    0.07
  12  -2   3    0.68    0.08
  12  -2   3    0.71    0.11
  12  -2   3    0.65    0.10
 -12   2  -3    0.45    0.07
  12   2   3    0.69    0.08
  12   2   3    0.64    0.09
  13  -3  -3    4.30    0.25
  13  -3  -3    4.85    0.24
  13  -3  -3    3.89    0.25
  13   3  -3    4.71    0.22
  13   3  -3    4.48    0.23
 -13   3   3    4.88    0.23
 -11  -3   3   41.55    1.80
 -11  -3   3   42.30    1.75
  11  -3  -3   36.95    2.48
  11  -3  -3   41.03    1.76
  11  -3  -3   44.63    1.76
 -11   3   3   42.68    1.76
  11   3  -3   45.44    1.76
  11   3  -3   42.42    1.77
   9  -3  -3   64.70    2.50
   9  -3  -3   62.33    2.50
   9  -3  -3   56.98    2.49
  -9  -3   3   63.76    2.57
  -9  -3   3   60.22    2.51
   9  -3  -3   61.01    2.98
  -9  -3   3   62.57    2.51
   9   3  -3   59.01    2.61
   9   3  -3   59.16    2.52
  -9   3   3   64.38    2.50
  -7  -3   3   43.44    1.80
  -7  -3   3   43.89    1.76
   7  -3  -3   42.86    1.74
  -7  -3   3   42.88    1.78
   7  -3  -3   41.08    2.11
   7  -3  -3   43.80    1.74
  -7   3   3   40.20    1.75
   7   3  -3   42.94    1.76
  -7   3   3   44.62    1.74
   7   3  -3   44.62    2.29
   7   3  -3   39.11    1.76
   5  -3  -3   31.36    1.48
   5  -3  -3   31.23    1.23
  -5  -3   3   27.91    1.58
  -5   3   3   28.04    1.23
   5   3  -3   31.28    1.24
  -5   3   3   29.99    1.50
   5   3  -3   30.92    1.57
  -3  -3   3   28.58    1.44
   3   3  -3   31.66    1.48
  -3   3   3   31.47    1.43
  -1  -3   3  103.29    4.16
   1  -3  -3  102.76    4.09
  -1   3   3   96.46    4.14
   1   3  -3   97.90    4.08
   1  -3   3  220.71    8.56
  -1  -3  -3  208.19    8.62
   1   3   3  198.38    8.58
  -1   3  -3  226.71    8.52
  -3  -3  -3    9.80    0.71
   3  -3   3   10.21    0.60
  -3  -3  -3    9.23    0.43
   3   3   3    7.53    0.80
  -3   3  -3    9.65    0.58
  -5  -3  -3    4.21    0.57
   5  -3   3    4.58    0.44
   5  -3   3    4.33    0.22
  -5  -3  -3    4.21    0.25
  -5  -3  -3    4.32    0.26
   5   3   3    4.17    0.25
  -5   3  -3    4.11    0.23
   5   3   3    4.13    0.23
  -5   3  -3    4.14    0.44
  -7  -3  -3    0.28    0.13
   7  -3   3    0.10    0.25
   7  -3   3    0.12    0.05
   7  -3   3    0.34    0.11
  -7  -3  -3    0.10    0.37
  -7  -3  -3    0.13    0.07
  -7   3  -3    0.33    0.30
   7   3   3    0.10    0.06
  -7   3  -3    0.07    0.05
  -7   3  -3    0.11    0.06
   9  -3   3    6.41    0.35
  -9  -3  -3    6.52    0.38
  -9  -3  -3    7.53    0.40
   9  -3   3    6.78    0.89
  -9  -3  -3    6.53    0.38
   9  -3   3    7.02    0.40
  -9   3  -3    7.24    0.37
   9   3   3    6.91    0.37
   9   3   3    6.85    0.89
  -9   3  -3    6.46    0.39
  11  -3   3    0.07    0.05
  11  -3   3    0.11    0.04
  11  -3   3    0.13    0.07
 -11  -3  -3    0.19    0.07
 -11   3  -3    0.17    0.06
  11   3   3    0.11    0.05
 -11   3  -3    0.17    0.07
  12  -4  -3    1.09    0.16
  12  -4  -3    1.36    0.13
  12  -4  -3    1.34    0.13
 -12  -4   3    1.27    0.10
 -12  -4   3    0.95    0.16
  12   4  -3    1.48    0.12
  12   4  -3    1.30    0.11
 -12   4   3    1.04    0.15
  10  -4  -3    0.23    0.56
   8  -4  -3    1.92    0.42
  -8  -4   3    1.55    0.15
   8  -4  -3    1.64    0.14
  -8  -4   3    1.24    0.16
  -8  -4   3    1.53    0.19
   8  -4  -3    1.80    0.14
   8   4  -3    1.41    0.15
   8   4  -3    1.90    0.15
  -8   4   3    1.60    0.14
   8   4  -3    1.82    0.52
  -6  -4   3   16.67    0.77
   6  -4  -3   16.13    0.72
   6  -4  -3   17.33    0.92
   6  -4  -3   17.79    1.04
  -6  -4   3   15.56    0.73
  -6  -4   3   16.58    0.75
   6  -4  -3   16.19    0.71
  -6   4   3   16.70    0.72
  -6   4   3   15.40    0.72
   6   4  -3   18.07    0.73
   6   4  -3   18.46    1.15
   4  -4  -3   22.43    0.91
   4  -4  -3   22.72    1.15
   4  -4  -3   22.11    1.00
  -4   4   3   19.06    0.91
  -4   4   3   21.68    1.17
   4   4  -3   22.41    0.92
   4   4  -3   24.19    1.23
  -2  -4   3   68.96    3.04
   2  -4  -3   68.59    2.77
   2  -4  -3   72.01    2.96
   2   4  -3   69.23    3.01
  -2   4   3   68.70    3.00
   0  -4  -3  132.52    5.47
   0  -4   3  139.91    5.45
   0   4  -3  137.02    5.40
   0   4   3  120.21    5.46
  -2  -4  -3    4.95    0.49
   2  -4   3    5.93    0.42
  -2   4  -3    5.45    0.41
   2   4   3    4.66    0.47
  -4  -4  -3   21.37    1.29
  -4  -4  -3   20.37    0.89
   4  -4   3   20.94    1.13
  -4   4  -3   20.47    1.13
  -4   4  -3   20.68    0.87
  -6  -4  -3   53.20    2.17
   6  -4   3   47.94    2.13
   6  -4   3   55.95    2.17
  -6  -4  -3   53.05    2.16
  -6  -4  -3   51.10    2.17
  -6  -4  -3   53.37    2.78
   6  -4   3   50.28    2.16
   6  -4   3   54.37    2.56
   6  -4   3   53.60    2.13
   6   4   3   54.26    2.15
   6   4   3   56.90    2.20
  -6   4  -3   53.33    2.14
   6   4   3   56.34    2.18
  -6   4  -3   50.44    2.15
  -6   4  -3   48.47    2.54
   6   4   3   51.04    2.15
  -8  -4  -3   23.65    1.02
   8  -4   3   23.59    0.99
  -8  -4  -3   22.86    1.03
   8  -4   3   21.98    1.02
   8  -4   3   23.60    1.55
  -8  -4  -3   23.37    1.03
   8  -4   3   22.95    1.03
   8   4   3   23.79    1.01
   8   4   3   24.72    1.05
  -8   4  -3   19.79    1.57
  -8   4  -3   24.37    1.01
  -8   4  -3   23.03    1.03
   8   4   3   22.64    0.98
  10  -4   3   19.08    0.88
  10  -4   3   19.25    0.83
 -10  -4  -3   19.04    0.85
 -10  -4  -3   18.46    0.85
  10  -4   3   18.82    0.86
 -10   4  -3   19.71    0.85
  10   4   3   19.52    0.84
 -10   4  -3   19.71    0.87
 -11  -5   3    1.68    0.17
  11  -5  -3    2.06    0.16
 -11  -5   3    1.83    0.13
  11  -5  -3    1.77    0.15
  11  -5  -3    1.97    0.16
  11   5  -3    2.08    0.15
 -11   5   3    2.19    0.16
  11   5  -3    2.07    0.15
   9  -5  -3    0.25    0.06
  -9  -5   3    0.33    0.08
  -9  -5   3    0.45    0.13
   9  -5  -3    0.27    0.07
  -9  -5   3    0.27    0.07
   9   5  -3   -0.20    0.79
  -9   5   3    0.25    0.07
   9   5  -3    0.35    0.08
   9   5  -3    0.41    0.07
  -7  -5   3   26.70    1.09
  -7  -5   3   24.94    1.08
   7  -5  -3   24.63    1.05
   7  -5  -3   25.49    1.06
  -7  -5   3   24.78    1.07
   7  -5  -3   24.83    1.33
  -7   5   3   22.77    1.07
   7   5  -3   27.32    1.61
   7   5  -3   23.91    1.05
   7   5  -3   24.88    1.07
   5  -5  -3   24.86    1.33
   5  -5  -3   24.31    1.01
  -5  -5   3   23.35    1.02
   5  -5  -3   22.25    1.07
  -5  -5   3   24.04    1.06
   5  -5  -3   23.77    1.14
   5  -5  -3   24.49    1.02
  -5  -5   3   24.96    1.04
   5   5  -3   26.06    1.40
  -5   5   3   22.36    1.01
   5   5  -3   24.41    1.01
   3  -5  -3   89.54    3.64
   3  -5  -3   95.03    3.93
  -3   5   3   88.58    3.97
   3   5  -3   94.27    4.00
   3   5  -3   91.33    3.65
   1  -5  -3   29.32    1.43
   1  -5  -3   27.52    1.15
  -1  -5   3   27.96    1.41
  -1   5   3   26.75    1.44
   1   5  -3   27.94    1.41
   1   5  -3   29.03    1.17
  -1  -5  -3   24.23    1.35
  -1  -5  -3   22.21    1.01
   1  -5   3   25.34    1.23
  -1   5  -3   24.21    1.00
  -1   5  -3   24.89    1.22
   1   5   3   24.29    1.29
   3  -5   3  228.23    9.39
   3  -5   3  219.25    9.11
  -3  -5  -3  233.97    9.60
  -3   5  -3  244.67    9.46
  -5  -5  -3   62.35    2.45
  -5  -5  -3   61.94    2.46
   5  -5   3   57.16    2.41
   5  -5   3   60.56    2.46
  -5  -5  -3   62.11    3.13
   5  -5   3   63.42    2.42
  -5  -5  -3   55.44    2.43
   5  -5   3   59.78    2.43
  -5  -5  -3   60.44    2.44
   5  -5   3   62.17    2.80
  -5   5  -3   57.20    2.44
   5   5   3   62.65    2.46
  -5   5  -3   61.40    2.85
   5   5   3   60.30    2.43
   5   5   3   56.53    2.46
  -5   5  -3   60.35    2.43
  -7  -5  -3   10.68    0.53
  -7  -5  -3   11.53    0.53
   7  -5   3   10.87    0.53
   7  -5   3   10.38    0.55
   7  -5   3   11.34    0.50
   7  -5   3   10.40    0.92
  -7  -5  -3   10.26    1.18
   7  -5   3   10.80    0.52
  -7  -5  -3   11.10    0.54
   7   5   3   10.68    0.54
   7   5   3   10.17    0.50
   7   5   3   11.12    0.51
  -7   5  -3   10.49    0.98
  -7   5  -3   11.28    0.54
  -7   5  -3   10.83    0.51
  -9  -5  -3   12.78    0.61
   9  -5   3   13.22    0.59
  -9  -5  -3   13.01    0.60
  -9  -5  -3   13.09    0.62
   9  -5   3   12.41    0.61
   9  -5   3   12.42    0.62
  -9   5  -3   13.52    0.61
   9   5   3   13.78    0.60
  -9   5  -3   13.11    0.63
  11  -5   3    3.10    0.18
 -11  -5  -3    3.10    0.18
  11  -5   3    3.05    0.19
 -11  -5  -3    2.93    0.19
 -11   5  -3    3.24    0.19
  11   5   3    3.16    0.17
  11   5   3    2.67    0.17
 -12  -6   3   12.82    0.58
  12  -6  -3   12.35    0.55
  12   6  -3   12.83    0.55
 -12   6   3   13.29    0.58
 -12   6   3   14.23    0.57
  10  -6  -3    0.28    0.06
 -10  -6   3    0.17    0.05
 -10  -6   3    0.34    0.06
 -10  -6   3    0.15    0.07
  10   6  -3    0.20    0.06
 -10   6   3    0.30    0.07
  -8  -6   3    0.69    0.13
  -8  -6   3    0.42    0.08
  -8  -6   3    0.43    0.08
   8   6  -3    0.45    0.62
   8   6  -3    0.58    0.08
  -8   6   3    0.45    0.07
   8   6  -3    0.34    0.07
   6  -6  -3   57.78    2.36
  -6  -6   3   58.27    2.36
  -6  -6   3   61.04    2.38
  -6  -6   3   58.99    2.41
   6  -6  -3   57.92    2.36
  -6  -6   3   57.36    2.38
   6  -6  -3   56.92    2.36
  -6   6   3   56.13    2.35
   6   6  -3   60.29    2.36
   6   6  -3   61.25    2.87
   6   6  -3   54.07    2.35
  -4  -6   3  112.25    4.58
  -4  -6   3  113.86    4.60
   4  -6  -3  118.67    4.57
   4  -6  -3  114.45    4.58
  -4  -6   3  115.28    4.60
   4  -6  -3  114.56    4.96
   4   6  -3  118.10    5.00
   4   6  -3  121.34    4.58
  -4   6   3  107.03    4.58
  -4   6   3  116.25    4.58
  -4   6   3  115.07    4.57
   2  -6  -3   54.18    2.47
   2  -6  -3   51.99    2.10
   2  -6  -3   53.43    2.14
   2   6  -3   50.63    2.10
   2   6  -3   54.51    2.49
  -2   6   3   47.38    2.09
   0  -6  -3  177.82    7.26
   0  -6   3  187.00    7.57
   0   6  -3  180.78    7.25
   0   6   3  186.90    7.25
   0   6   3  178.19    7.63
   0   6  -3  191.01    7.62
  -2  -6  -3   69.54    2.82
   2  -6   3   72.03    2.84
  -2  -6  -3   75.23    3.33
   2  -6   3   71.32    3.11
  -2  -6  -3   61.78    2.92
  -2  -6  -3   66.83    2.82
  -2   6  -3   75.06    3.18
   2   6   3   70.16    2.81
   2   6   3   71.70    2.81
  -2   6  -3   69.19    2.82
   4  -6   3    0.45    0.07
   4  -6   3    0.57    0.10
   4  -6   3    0.43    0.23
  -4  -6  -3    0.37    0.07
  -4  -6  -3    0.48    0.09
   4  -6   3    0.41    0.07
  -4  -6  -3    0.37    0.08
  -4  -6  -3    0.42    0.08
   4   6   3    0.41    0.07
   4   6   3    0.46    0.09
  -4   6  -3    0.53    0.24
  -4   6  -3    0.35    0.06
   6  -6   3   12.76    0.59
   6  -6   3   11.81    0.90
  -6  -6  -3   12.08    0.57
  -6  -6  -3   11.61    1.18
   6  -6   3   11.92    0.53
  -6  -6  -3   11.74    0.55
   6  -6   3   10.85    0.61
   6  -6   3   11.14    0.54
  -6  -6  -3   10.96    0.59
  -6   6  -3   11.40    1.00
  -6   6  -3   11.57    0.54
   6   6   3   11.77    0.53
  -8  -6  -3    0.50    0.10
   8  -6   3    0.46    0.10
   8  -6   3    0.51    0.09
   8  -6   3    1.23    0.55
  -8  -6  -3    0.65    0.10
  -8  -6  -3    0.33    0.08
   8  -6   3    0.52    0.08
  -8   6  -3    0.68    0.11
  -8   6  -3    0.34    0.07
   8   6   3    0.58    0.10
  -8   6  -3    0.89    0.80
   8   6   3   -0.70    0.61
  10  -6   3    1.10    0.11
 -10  -6  -3    1.14    0.12
 -10  -6  -3    1.18    0.12
  10   6   3    1.18    0.10
 -10   6  -3    1.21    0.14
 -10   6  -3    1.28    0.12
  10   6   3    0.98    0.09
  11  -7  -3   20.18    0.85
 -11  -7   3   19.75    0.88
  11   7  -3   20.09    0.84
  11   7  -3   19.26    0.85
 -11   7   3   20.49    0.86
 -11   7   3   22.07    0.86
  -9  -7   3    8.13    0.42
  -9  -7   3    8.00    0.39
  -9  -7   3    6.78    0.36
   9  -7  -3    7.65    0.38
  -9   7   3    7.55    0.38
  -9   7   3    7.70    0.38
   9   7  -3    7.79    0.38
  -7  -7   3   20.74    0.90
   7  -7  -3   20.51    0.89
  -7  -7   3   20.16    0.91
  -7  -7   3   20.64    0.89
  -7  -7   3   20.69    0.94
  -7   7   3   20.72    0.89
  -7   7   3   21.06    0.89
   7   7  -3   20.51    0.88
   7   7  -3   19.93    0.89
  -5  -7   3   14.95    0.81
   5  -7  -3   15.90    0.76
   5  -7  -3   14.26    0.66
  -5  -7   3   14.64    0.65
  -5  -7   3   14.61    0.67
   5   7  -3   16.23    1.11
  -5   7   3   14.78    0.66
   5   7  -3   14.83    0.65
   5   7  -3   13.50    0.65
   3  -7  -3   13.11    0.57
  -3  -7   3   13.09    0.58
  -3  -7   3   12.19    0.56
  -3  -7   3   12.97    0.60
  -3  -7   3   12.27    0.59
   3  -7  -3   12.56    0.98
   3  -7  -3   12.58    0.56
  -3   7   3   11.58    0.56
   3   7  -3   11.85    0.91
  -3   7   3   12.61    0.56
   3   7  -3   12.45    0.56
  -3   7   3   12.40    0.56
   3   7  -3   12.31    0.56
  -1  -7   3   67.27    2.62
  -1  -7   3   63.54    2.59
   1  -7  -3   63.37    3.08
   1  -7  -3   64.37    2.60
   1  -7  -3   64.40    2.59
   1  -7  -3   62.80    2.60
  -1  -7   3   68.17    2.61
  -1   7   3   63.70    2.58
   1   7  -3   62.84    2.59
  -1   7   3   63.04    2.58
   1   7  -3   60.51    2.60
  -1   7   3   61.01    2.57
   1   7  -3   70.70    3.18
   1  -7   3    0.63    0.26
   1  -7   3    0.56    0.10
   1  -7   3    0.67    0.10
  -1  -7  -3    0.71    0.10
  -1  -7  -3    0.44    0.08
  -1  -7  -3    0.61    0.09
  -1  -7  -3    1.20    0.42
  -1   7  -3    0.85    0.10
  -1   7  -3    0.67    0.08
   1   7   3    0.10    0.34
  -1   7  -3    0.81    0.28
   1   7   3    0.49    0.07
   1   7   3    0.72    0.10
   1   7   3    0.53    0.07
  -3  -7  -3   83.37    3.25
  -3  -7  -3   83.33    3.24
   3  -7   3   74.37    3.57
  -3  -7  -3   83.22    3.84
  -3  -7  -3   79.63    3.23
   3  -7   3   80.27    3.27
   3  -7   3   75.58    3.23
   3  -7   3   82.53    3.25
   3   7   3   77.40    3.22
  -3   7  -3   80.34    3.24
  -3   7  -3   83.39    3.73
  -3   7  -3   80.86    3.23
   3   7   3   82.61    3.25
  -5  -7  -3   62.83    2.50
  -5  -7  -3   62.05    2.47
  -5  -7  -3   62.46    2.48
   5  -7   3   59.51    2.91
   5  -7   3   60.42    2.47
   5  -7   3   61.81    2.52
   5   7   3   61.68    2.46
  -5   7  -3   58.91    2.55
  -5   7  -3   62.12    2.47
  -5   7  -3   57.24    3.00
   7  -7   3    3.27    0.29
   7  -7   3    3.70    0.27
  -7  -7  -3    3.87    0.25
  -7  -7  -3    3.22    0.21
   7  -7   3    3.09    0.78
   7   7   3    3.10    0.21
  -7   7  -3    3.51    0.24
  -7   7  -3    3.01    0.70
  -9  -7  -3   11.70    0.54
  -9  -7  -3   12.05    0.56
   9  -7   3   12.34    0.54
  -9   7  -3   11.43    0.54
  -9   7  -3   11.97    0.56
   9   7   3   12.05    0.53
  10  -8  -3    3.55    0.20
  10   8  -3    3.41    0.19
 -10   8   3    3.40    0.19
 -10   8   3    3.65    0.20
 -10   8   3    3.14    0.21
  -8  -8   3    6.30    0.35
  -8  -8   3    5.94    0.32
   8  -8  -3    5.91    0.31
   8   8  -3    5.91    0.31
  -8   8   3    5.69    0.31
  -8   8   3    5.74    0.31
  -6  -8   3   34.28    1.43
   6  -8  -3   33.84    1.39
   6  -8  -3   33.40    1.42
  -6  -8   3   32.98    1.37
  -6  -8   3   33.91    1.41
  -6  -8   3   33.48    1.39
   6   8  -3   30.35    1.37
   6   8  -3   33.91    1.99
  -6   8   3   33.17    1.39
   6   8  -3   32.80    1.38
  -6   8   3   33.47    1.39
  -4  -8   3    3.00    0.20
   4  -8  -3    3.25    0.23
   4  -8  -3    3.26    0.21
   4  -8  -3    2.97    0.22
  -4  -8   3    3.19    0.23
  -4  -8   3    3.38    0.22
  -4   8   3    3.06    0.20
   4   8  -3    3.01    0.57
   4   8  -3    3.15    0.20
  -4   8   3    2.95    0.19
   2  -8  -3    0.68    0.10
  -2  -8   3    0.68    0.12
  -2  -8   3    0.55    0.08
  -2  -8   3    0.67    0.09
   2  -8  -3    0.59    0.10
   2  -8  -3    0.67    0.10
  -2  -8   3    0.58    0.09
   2   8  -3    0.86    0.35
   2   8  -3    0.71    0.09
  -2   8   3   -0.11    0.56
  -2   8   3    0.78    0.09
   2   8  -3    0.59    0.09
  -2   8   3    0.72    0.09
   0  -8   3    7.65    0.39
   0  -8  -3    7.74    0.39
   0  -8   3    7.50    0.40
   0  -8   3    7.13    0.35
   0  -8  -3    7.64    0.38
   0  -8  -3    7.44    0.38
   0   8  -3    7.65    0.37
   0   8   3    7.25    0.37
   0   8  -3    7.39    0.38
   0   8  -3    7.61    0.78
   0   8   3    7.32    0.36
   2  -8   3    4.44    0.68
  -2  -8  -3    4.14    0.25
   2  -8   3    4.32    0.28
   2  -8   3    3.94    0.24
  -2  -8  -3    4.09    0.25
   2  -8   3    4.14    0.25
  -2  -8  -3    4.51    0.26
  -2   8  -3    3.84    0.25
   2   8   3    4.19    0.27
  -2   8  -3    5.03    0.65
   2   8   3    4.29    0.25
  -4  -8  -3    5.91    0.31
  -4  -8  -3    6.08    0.34
   4  -8   3    5.02    0.30
  -4  -8  -3    5.98    0.32
   4  -8   3    6.28    0.36
   4  -8   3    6.25    0.84
  -4  -8  -3    5.99    0.32
  -4   8  -3    5.77    0.79
   4   8   3    6.00    0.30
  -4   8  -3    5.67    0.31
  -4   8  -3    6.08    0.33
   6  -8   3   11.57    0.68
   6  -8   3   11.85    0.57
  -6  -8  -3   12.63    0.55
  -6   8  -3   12.01    0.58
  -6   8  -3   11.77    1.27
   8  -8   3    0.34    0.07
  -8  -8  -3    0.19    0.05
  -8  -8  -3    0.28    0.08
  -8   8  -3    0.18    0.05
  -8   8  -3    0.36    0.08
   8   8   3    0.31    0.06
   9  -9  -3    1.54    0.12
  -9  -9   3    1.50    0.12
  -9  -9   3    1.68    0.19
   9   9  -3    1.45    0.11
  -9   9   3    1.71    0.12
  -9   9   3    1.55    0.13
   7  -9  -3    3.08    0.21
  -7  -9   3    3.05    0.21
  -7  -9   3    3.31    0.22
   7  -9  -3    3.31    0.21
   7   9  -3    2.87    0.19
  -7   9   3    3.17    0.20
  -7   9   3    3.39    0.20
   5  -9  -3    5.42    0.32
  -5  -9   3    5.45    0.29
  -5  -9   3    5.39    0.30
   5  -9  -3    5.52    0.30
  -5  -9   3    5.64    0.32
   5   9  -3    5.07    0.28
   5   9  -3    5.47    0.29
   5   9  -3    5.79    0.92
  -5   9   3    5.47    0.30
  -5   9   3    5.00    0.29
  -3  -9   3   29.54    1.24
  -3  -9   3   29.27    1.22
  -3  -9   3   29.54    1.24
   3  -9  -3   28.16    1.24
   3  -9  -3   28.11    1.23
   3   9  -3   30.48    1.22
  -3   9   3   28.45    1.22
   3   9  -3   29.92    1.22
  -3   9   3   28.56    1.23
   3   9  -3   27.08    1.21
   3   9  -3   29.84    1.81
   1  -9  -3   11.15    0.55
   1  -9  -3   11.27    0.53
   1  -9  -3   11.08    0.53
  -1  -9   3   11.81    0.54
  -1   9   3   11.04    0.52
   1   9  -3   10.21    1.04
   1   9  -3   11.28    0.53
   1   9  -3   10.97    0.57
  -1   9   3   10.86    0.53
   1   9  -3   13.16    0.66
  -1  -9  -3    0.61    0.09
  -1  -9  -3   -0.08    0.67
  -1  -9  -3    0.70    0.11
   1  -9   3    0.81    0.11
  -1  -9  -3    0.61    0.10
   1  -9   3    0.51    0.11
  -1   9  -3    0.82    0.46
  -1   9  -3    0.96    0.11
  -1   9  -3    0.61    0.09
   1   9   3    0.78    0.09
  -3  -9  -3    4.75    0.30
  -3  -9  -3    5.44    0.28
   3  -9   3    4.82    0.32
  -3  -9  -3    4.66    0.27
   3   9   3    5.07    0.27
  -3   9  -3    4.18    0.78
  -3   9  -3    4.74    0.28
  -5  -9  -3    1.11    0.14
   5  -9   3    1.07    0.15
  -5  -9  -3    1.11    0.13
  -5  -9  -3    1.01    0.10
   5   9   3    0.96    0.10
  -5   9  -3    1.21    0.13
  -5   9  -3    0.86    0.11
  -5   9  -3    1.02    0.78
  -7  -9  -3    6.48    0.33
  -7  -9  -3    6.82    0.35
  -7  -9  -3    6.68    0.31
  -7   9  -3    6.26    0.34
   7   9   3    6.77    0.32
   7   9   3    6.39    0.30
  -7   9  -3    6.51    0.33
  -9  -9  -3    2.21    0.13
  -9  -9  -3    2.23    0.14
   9   9   3    2.16    0.13
  -9   9  -3    2.45    0.15
   8 -10  -3   16.42    0.69
  -8 -10   3   16.05    0.70
  -8 -10   3   16.93    0.72
   8  10  -3   16.10    0.69
  -8  10   3   15.92    0.71
  -8  10   3   16.54    0.70
  -6 -10   3    0.64    0.10
  -6 -10   3    0.49    0.08
   6 -10  -3    0.49    0.08
   6 -10  -3    0.42    0.07
   6  10  -3    0.54    0.07
  -6  10   3    0.47    0.07
   4 -10  -3    5.64    0.30
  -4 -10   3    5.40    0.30
  -4 -10   3    5.14    0.30
   4 -10  -3    5.38    0.31
   4  10  -3    7.14    1.61
   4  10  -3    4.65    0.27
   4  10  -3    5.16    0.27
  -4  10   3    5.14    0.28
  -4  10   3    5.45    0.30
   2 -10  -3   15.13    0.69
   2 -10  -3   14.83    0.68
  -2 -10   3   15.42    0.69
   2  10  -3   15.16    0.67
   2  10  -3   15.19    0.67
   2  10  -3   13.57    1.32
  -2  10   3   14.57    0.68
  -2  10   3   15.29    0.67
   0 -10  -3   17.68    0.76
   0 -10  -3   17.19    0.75
   0 -10   3   17.60    0.76
   0  10   3   16.08    0.73
   0  10  -3   17.13    0.76
   0  10  -3   15.36    1.41
   0  10  -3   16.31    0.76
   0  10   3   16.56    0.75
   2 -10   3    6.18    0.44
  -2 -10  -3    7.16    0.37
  -2  10  -3    5.90    0.43
  -2  10  -3    6.65    0.36
  -2  10  -3    5.18    0.96
  -4 -10  -3    2.69    0.18
  -4 -10  -3    2.53    0.17
  -4 -10  -3    2.31    0.19
  -4  10  -3    2.75    0.19
  -4  10  -3    2.32    0.18
   4  10   3    2.54    0.16
  -6 -10  -3    0.54    0.09
  -6 -10  -3    0.38    0.06
  -6  10  -3    0.37    0.07
  -6  10  -3    0.33    0.06
  -8 -10  -3   18.58    0.76
  -8 -10  -3   19.32    0.78
   8  10   3   18.12    0.76
  -8  10  -3   17.83    0.78
   7 -11  -3    0.47    0.06
  -7 -11   3    0.58    0.08
  -7 -11   3    0.43    0.06
   7 -11  -3    0.34    0.05
   7  11  -3    0.63    0.07
  -7  11   3    0.52    0.06
   5 -11  -3   16.56    0.73
  -5 -11   3   17.22    0.75
   5 -11  -3   16.83    0.74
  -5 -11   3   17.05    0.76
   5  11  -3   16.99    0.72
  -5  11   3   17.81    0.75
  -5  11   3   16.27    0.73
   3 -11  -3    0.37    0.08
  -3 -11   3    0.36    0.07
   3 -11  -3    0.25    0.06
   3  11  -3    0.31    0.07
   3  11  -3    0.35    0.06
  -3  11   3    0.42    0.07
  -3  11   3    0.42    0.07
   1 -11  -3    9.54    0.46
   1 -11  -3   10.11    0.48
  -1 -11   3   10.02    0.48
   1  11  -3    9.34    0.47
   1  11  -3   10.13    0.47
   1  11  -3   10.03    0.46
  -1  11   3    9.63    0.47
  -1  11   3    9.97    0.45
  -1 -11  -3   17.31    0.73
  -1 -11  -3   15.68    0.73
  -1 -11  -3   16.71    0.74
   1 -11   3   16.94    0.74
   1  11   3   16.38    0.72
  -1  11  -3   16.38    0.74
  -1  11  -3   16.86    0.74
  -3 -11  -3    3.03    0.18
  -3 -11  -3    2.66    0.18
  -3 -11  -3    2.61    0.18
  -3  11  -3    2.74    0.18
  -3  11  -3    2.69    0.18
   3  11   3    2.65    0.17
  -5 -11  -3   11.53    0.58
  -5 -11  -3   11.24    0.51
  -5  11  -3   12.56    0.55
  -5  11  -3   11.03    0.54
  -6 -12   3    4.05    0.21
  -6 -12   3    4.05    0.20
   6 -12  -3    4.18    0.20
  -6  12   3    4.05    0.21
  -4 -12   3   31.29    1.47
   4 -12  -3   35.60    1.40
   4 -12  -3   34.70    1.42
  -4  12   3   36.52    1.43
  -4  12   3   34.67    1.40
  -2 -12   3    6.67    0.33
   2 -12  -3    6.70    0.33
   2 -12  -3    6.64    0.33
   2  12  -3    6.42    0.31
  -2  12   3    6.29    0.32
   0 -12  -3    3.64    0.21
   0 -12   3    3.49    0.21
   0 -12  -3    3.73    0.20
   0  12   3    3.76    0.21
   0  12  -3    3.78    0.21
   0  12  -3    3.53    0.20
  -2 -12  -3    2.23    0.14
  -2 -12  -3    1.99    0.14
  -2 -12  -3    2.19    0.16
   2 -12   3    2.14    0.14
  -2  12  -3    1.88    0.14
  -2  12  -3    2.17    0.15
  -4 -12  -3    5.26    0.26
  -4 -12  -3    5.38    0.27
  -4 -12  -3    5.61    0.26
  -4  12  -3    5.49    0.27
   4  12   3    5.58    0.26
  -3 -13   3    3.25    0.18
   3 -13  -3    3.17    0.17
  -3  13   3    3.41    0.17
   1 -13  -3    0.19    0.04
   1 -13  -3    0.25    0.05
  -1 -13   3    0.36    0.06
  -1 -13  -3   21.09    0.88
   1 -13   3   23.00    0.89
  -1 -13  -3   19.84    0.87
   1  13   3   21.05    0.87
  12   0  -4   42.86    1.80
 -12   0   4   43.27    1.78
 -12   0   4   45.03    1.81
  12   0  -4   42.52    1.81
 -10   0   4    3.70    0.25
  10   0  -4    4.10    0.25
 -10   0   4    4.02    0.27
  10   0  -4    3.63    0.25
  10   0  -4    3.75    0.25
   8   0  -4    0.55    0.08
  -8   0   4    0.53    0.10
   8   0  -4    0.79    0.10
  -6   0   4  151.28    6.29
  -4   0   4  496.08   21.90
  -2   0   4 1000.00   40.14
   0   0   4   38.54    1.64
   2   0   4    4.90    0.35
  -2   0  -4    4.75    0.35
   4   0   4    7.08    0.55
  -4   0  -4    7.76    0.57
  -4   0  -4    6.41    0.34
   6   0   4   39.51    1.66
   6   0   4   38.11    2.02
  -6   0  -4   37.29    1.59
  -6   0  -4   36.61    2.11
   6   0   4   40.01    1.55
   6   0   4   35.60    1.59
  -8   0  -4    4.22    0.29
   8   0   4    2.78    0.60
  -8   0  -4    3.68    0.76
   8   0   4    4.27    0.25
   8   0   4    4.66    0.33
  -8   0  -4    4.21    0.27
  10   0   4   15.15    0.70
 -10   0  -4   15.19    0.73
 -10   0  -4   15.64    0.72
  12   0   4    0.85    0.08
 -12   0  -4    0.88    0.10
  12   0   4    1.04    0.11
  12   0   4    0.97    0.11
  13  -1  -4    0.08    0.04
  13  -1  -4    0.11    0.04
 -13  -1   4    0.04    0.04
 -13  -1   4    0.11    0.05
 -13  -1   4   -0.03    0.04
 -13   1   4    0.03    0.04
  13   1  -4    0.07    0.04
  13   1  -4    0.05    0.03
  11  -1  -4   27.83    1.25
 -11  -1   4   28.48    1.24
  11  -1  -4   29.54    1.25
 -11  -1   4   28.37    1.27
 -11   1   4   31.15    1.25
 -11   1   4   29.15    1.25
  11   1  -4   28.30    1.26
  11   1  -4   29.90    1.25
  -9  -1   4    0.60    0.10
   9  -1  -4    0.42    0.08
  -9  -1   4    0.32    0.10
   9  -1  -4    0.11    0.39
   9  -1  -4    0.27    0.07
   9  -1  -4    0.28    0.07
  -9   1   4    0.33    0.07
   9   1  -4    0.33    0.09
   9   1  -4    0.40    0.08
   9   1  -4    0.26    0.08
   9   1  -4    0.25    0.43
   7  -1  -4   10.75    0.52
   7  -1  -4   12.52    0.54
  -7  -1   4   12.47    0.55
   7  -1  -4   11.81    0.83
  -7  -1   4   12.01    0.53
  -7   1   4   12.09    0.52
   7   1  -4   10.38    0.53
  -7   1   4   11.10    0.53
   7   1  -4   11.55    0.90
   5  -1  -4   98.99    3.81
   5  -1  -4  102.34    4.05
  -5  -1   4   88.68    4.02
   5   1  -4  103.53    4.12
   5   1  -4   87.33    3.81
   3  -1  -4  117.41    4.60
   3   1  -4  108.04    4.63
   3   1  -4  115.77    4.63
   1  -1  -4  203.05    8.48
  -1  -1   4  229.01    8.58
  -1   1   4  209.98    8.51
   1  -1   4  140.63    5.49
  -1  -1  -4  132.48    5.46
  -1  -1  -4  135.70    5.42
  -1   1  -4  135.38    5.37
  -1   1  -4  138.56    5.39
   1   1   4  130.31    5.44
  -3  -1  -4   80.87    3.70
   3  -1   4   91.84    3.66
   3   1   4   87.23    3.66
  -3   1  -4   85.63    3.60
   5  -1   4   76.55    3.28
  -5  -1  -4   72.47    3.35
   5  -1   4   72.01    2.89
   5  -1   4   68.16    2.99
  -5   1  -4   72.69    3.24
  -5   1  -4   71.62    2.90
   5   1   4   71.85    2.88
   5   1   4   71.48    3.00
   7  -1   4    6.29    0.41
  -7  -1  -4    5.96    0.35
   7  -1   4    5.45    0.31
  -7  -1  -4    5.88    0.33
  -7  -1  -4    5.27    0.77
   7  -1   4    5.62    0.68
   7  -1   4    5.79    0.30
   7   1   4    5.00    0.69
   7   1   4    5.65    0.32
  -7   1  -4    6.54    0.33
  -7   1  -4    5.10    0.69
   7   1   4    6.58    0.39
  -7   1  -4    5.77    0.34
   9  -1   4    0.05    0.04
  -9  -1  -4    0.32    0.71
   9  -1   4   -0.06    0.47
  -9  -1  -4    0.12    0.08
  -9  -1  -4    0.13    0.08
   9   1   4    0.11    0.06
   9   1   4   -0.31    0.45
  -9   1  -4   -0.03    0.05
  -9   1  -4   -0.25    0.62
   9   1   4    0.08    0.07
 -11  -1  -4    0.90    0.12
 -11  -1  -4    0.58    0.09
  11  -1   4    0.78    0.13
  11  -1   4    0.73    0.09
 -11   1  -4    0.78    0.10
 -11   1  -4    1.09    0.13
  11   1   4    0.76    0.09
  11   1   4    0.82    0.11
  12  -2  -4    0.96    0.12
 -12  -2   4    0.70    0.11
 -12  -2   4    0.78    0.10
  12  -2  -4    1.24    0.13
  12   2  -4    0.92    0.11
  12   2  -4    0.98    0.13
 -12   2   4    0.92    0.11
 -10  -2   4   36.74    1.55
  10  -2  -4   32.11    1.49
 -10  -2   4   34.84    1.50
  10  -2  -4   35.59    1.50
  10  -2  -4   36.02    1.49
  10   2  -4   36.95    1.50
 -10   2   4   36.82    1.50
  10   2  -4   33.61    1.51
 -10   2   4   36.03    1.49
  10   2  -4   37.12    1.51
   8  -2  -4   81.25    3.15
   8  -2  -4   78.66    3.16
  -8  -2   4   82.68    3.21
  -8  -2   4   80.64    3.17
   8  -2  -4   76.47    3.16
   8  -2  -4   74.85    3.63
  -8  -2   4   84.99    3.18
  -8  -2   4   81.44    3.20
  -8   2   4   79.43    3.16
   8   2  -4   76.13    3.77
   8   2  -4   71.06    3.17
   8   2  -4   75.53    3.17
  -8   2   4   76.13    3.14
   6  -2  -4   97.07    4.04
   6  -2  -4   91.46    3.73
   6   2  -4   91.49    3.74
   6   2  -4   95.33    4.16
   4  -2  -4   68.55    2.74
  -4   2   4   60.69    2.73
   4   2  -4   63.04    2.81
   2  -2  -4   35.92    1.51
  -2  -2   4   34.26    1.63
   2   2  -4   33.78    1.53
   2   2  -4   36.44    1.53
   0  -2  -4  250.24   10.24
   0   2  -4  258.05   10.11
   0   2   4  256.30   10.06
  -2   2  -4  473.97   18.73
   4  -2   4    0.37    0.17
  -4  -2  -4    0.60    0.25
  -4  -2  -4    0.40    0.08
  -4   2  -4    0.34    0.14
  -4   2  -4    0.44    0.07
   6  -2   4    1.47    0.11
  -6  -2  -4    1.11    0.15
   6  -2   4    2.08    0.61
  -6  -2  -4    1.88    0.47
  -6  -2  -4    1.66    0.15
   6  -2   4    1.68    0.20
  -6  -2  -4    1.52    0.16
   6  -2   4    1.61    0.13
   6   2   4    1.68    0.16
   6   2   4    1.24    0.13
   6   2   4    1.56    0.17
   6   2   4    1.34    0.12
  -6   2  -4    1.53    0.14
  -6   2  -4    1.25    0.35
  -6   2  -4    1.53    0.12
   6   2   4    1.45    0.12
  -8  -2  -4   25.02    1.02
  -8  -2  -4   22.98    1.02
   8  -2   4   24.10    1.11
   8  -2   4   20.73    1.52
  -8  -2  -4   21.80    0.99
   8  -2   4   20.43    0.97
  -8  -2  -4   21.76    1.75
   8  -2   4   22.38    0.96
   8   2   4   22.68    0.98
  -8   2  -4   22.75    0.98
  -8   2  -4   19.20    1.69
  -8   2  -4   22.36    1.02
   8   2   4   22.52    1.57
   8   2   4   23.87    1.04
  10  -2   4    0.03    0.63
 -10  -2  -4    0.27    0.08
  10  -2   4    0.18    0.05
  10  -2   4    0.39    0.10
  10   2   4    0.36    0.08
 -10   2  -4    0.27    0.08
  10   2   4   -0.15    0.62
 -12  -2  -4   17.88    0.75
  12  -2   4   18.66    0.77
  12  -2   4   15.79    0.77
  12  -2   4   17.47    0.74
 -12   2  -4   19.41    0.77
  12   2   4   17.08    0.76
  12   2   4   17.89    0.74
 -13  -3   4   20.36    0.89
  13  -3  -4   21.31    0.88
  13  -3  -4   20.21    0.90
 -13   3   4   23.14    0.88
  13   3  -4   21.36    0.88
  13   3  -4   19.92    0.88
 -11  -3   4   -0.02    0.05
  11  -3  -4   -0.39    0.77
  11  -3  -4    0.05    0.05
 -11  -3   4    0.24    0.10
  11   3  -4    0.01    0.06
 -11   3   4    0.13    0.06
   9  -3  -4    6.04    0.32
  -9  -3   4    6.00    0.38
   9  -3  -4    5.81    0.33
   9  -3  -4    6.24    0.32
  -9  -3   4    5.54    0.33
  -9  -3   4    5.89    0.34
  -9   3   4    6.01    0.32
   9   3  -4    5.77    0.94
  -9   3   4    5.93    0.31
   9   3  -4    5.58    0.34
  -9   3   4    6.19    0.40
  -7  -3   4    3.70    0.23
  -7  -3   4    3.66    0.24
   7  -3  -4    3.06    0.44
  -7  -3   4    3.08    0.22
   7  -3  -4    3.39    0.19
  -7  -3   4    3.66    0.25
   7  -3  -4    3.43    0.20
  -7   3   4    3.45    0.21
   7   3  -4    3.58    0.21
   7   3  -4    3.34    0.61
  -7   3   4    3.55    0.20
   5  -3  -4    0.13    0.04
   5  -3  -4    0.15    0.14
   5   3  -4    0.15    0.04
   5   3  -4    0.20    0.19
  -5   3   4    0.30    0.22
   3  -3  -4   74.15    2.98
   3   3  -4   70.40    3.05
  -3   3   4   67.36    3.00
   1  -3  -4   45.03    1.99
  -1  -3   4   46.90    2.05
   1   3  -4   44.56    1.93
   1  -3   4   11.95    0.67
  -1  -3  -4   12.64    0.72
  -1   3  -4   10.89    0.65
  -1   3  -4   13.33    0.63
   1   3   4   11.09    0.58
   3  -3   4  111.63    4.28
  -3  -3  -4  101.69    4.38
  -3  -3  -4   96.28    4.01
  -3   3  -4  102.86    4.20
  -3   3  -4   91.62    3.98
  -5  -3  -4   15.21    0.68
   5  -3   4   14.25    0.66
   5  -3   4   15.29    0.64
  -5  -3  -4   14.18    0.68
   5  -3   4   14.32    0.73
   5  -3   4   15.51    0.68
  -5  -3  -4   14.83    0.68
  -5  -3  -4   15.30    1.10
   5  -3   4   15.75    0.98
  -5   3  -4   15.62    0.95
   5   3   4   14.98    0.66
  -5   3  -4   16.82    0.69
   5   3   4   14.94    0.69
   5   3   4   14.94    0.71
  -5   3  -4   13.37    0.65
  -7  -3  -4   15.02    0.75
   7  -3   4   16.17    1.16
   7  -3   4   15.40    0.81
   7  -3   4   16.21    0.70
   7  -3   4   15.78    0.73
   7  -3   4   17.35    0.77
  -7  -3  -4   17.40    0.75
  -7  -3  -4   15.66    1.34
  -7  -3  -4   16.87    0.75
   7   3   4   17.03    1.21
   7   3   4   15.23    0.70
   7   3   4   16.13    0.72
  -7   3  -4   15.90    0.74
   7   3   4   16.47    0.77
   7   3   4   15.38    0.71
  -7   3  -4   16.48    0.72
  -7   3  -4   15.01    1.15
   9  -3   4    0.80    0.53
  -9  -3  -4    1.42    0.17
   9  -3   4    1.56    0.17
  -9  -3  -4    1.37    0.15
  -9  -3  -4    1.52    0.17
   9  -3   4    1.29    0.13
  -9   3  -4    1.16    0.14
   9   3   4    1.53    0.14
   9   3   4    1.28    0.16
  -9   3  -4    1.66    0.18
   9   3   4    0.44    0.53
  11  -3   4   10.41    0.54
  11   3   4   11.34    0.52
 -12  -4   4    0.90    0.12
  12  -4  -4    0.57    0.09
  12  -4  -4    0.69    0.10
  12  -4  -4    0.98    0.11
  12   4  -4    0.86    0.09
  12   4  -4    1.00    0.10
 -12   4   4    0.81    0.10
 -10  -4   4    5.87    0.43
  10  -4  -4    6.36    0.38
  10  -4  -4    5.17    0.82
  10   4  -4    6.21    0.32
  -8  -4   4   82.12    3.21
  -8  -4   4   78.76    3.25
   8  -4  -4   78.16    3.18
   8  -4  -4   78.55    3.17
   8  -4  -4   80.41    3.19
   8  -4  -4   75.25    3.52
   8   4  -4   77.46    3.82
  -8   4   4   78.46    3.17
   8   4  -4   83.22    3.19
   8   4  -4   77.43    3.20
  -6  -4   4    5.53    0.32
  -6  -4   4    5.73    0.35
   6  -4  -4    5.88    0.46
   6  -4  -4    5.78    0.56
  -6  -4   4    6.09    0.33
  -6  -4   4    6.17    0.33
   6  -4  -4    6.10    0.29
   6  -4  -4    5.79    0.29
   6   4  -4    6.45    0.63
   6   4  -4    6.40    0.31
  -6   4   4    5.84    0.30
   4  -4  -4    2.98    0.17
  -4  -4   4    2.12    0.78
   4  -4  -4    3.12    0.34
   4  -4  -4    3.45    0.24
   4   4  -4    3.30    0.37
  -4   4   4    2.68    0.39
   4   4  -4    2.88    0.17
   2  -4  -4    2.43    0.14
   2  -4  -4    2.91    0.29
  -2  -4   4    2.77    0.35
   2   4  -4    3.07    0.32
   0  -4  -4    0.47    0.17
   0  -4   4    0.56    0.20
   0  -4  -4    0.36    0.06
   0   4  -4    0.43    0.13
   0   4   4    0.59    0.23
   2  -4   4   40.66    1.80
  -2  -4  -4   41.53    1.94
  -2  -4  -4   37.94    1.57
  -2   4  -4   36.84    1.55
   2   4   4   33.70    1.79
  -2   4  -4   39.93    1.76
  -4  -4  -4  312.58   12.89
   4  -4   4  307.18   12.88
  -4  -4  -4  330.59   13.40
   4  -4   4  351.91   13.25
  -4   4  -4  335.43   13.21
   6  -4   4    4.95    0.28
  -6  -4  -4    4.70    0.28
   6  -4   4    4.96    0.57
  -6  -4  -4    4.71    0.70
   6  -4   4    4.73    0.25
  -6  -4  -4    4.65    0.28
   6  -4   4    4.87    0.28
   6  -4   4    4.51    0.32
  -6   4  -4    4.70    0.26
  -6   4  -4    4.80    0.28
   6   4   4    4.81    0.27
   6   4   4    4.77    0.30
   6   4   4    4.98    0.28
  -6   4  -4    5.00    0.57
  -8  -4  -4    3.25    0.24
   8  -4   4    3.22    0.24
  -8  -4  -4    2.30    0.83
   8  -4   4    3.50    0.25
   8  -4   4    3.60    0.66
   8  -4   4    3.13    0.20
  -8  -4  -4    3.31    0.24
   8   4   4    3.02    0.64
  -8   4  -4    3.47    0.25
   8   4   4    3.41    0.22
  -8   4  -4    2.43    0.65
   8   4   4    3.40    0.24
  -8   4  -4    3.33    0.22
 -10  -4  -4   20.17    0.85
 -10  -4  -4   18.63    0.85
  10  -4   4   19.88    0.87
 -10  -4  -4   18.83    0.83
  10  -4   4   19.21    0.88
  10  -4   4   20.29    0.84
 -10   4  -4   19.57    0.85
  10   4   4   19.29    0.84
  10   4   4   17.62    0.85
 -10   4  -4   20.01    0.88
 -11  -5   4    0.21    0.08
  11  -5  -4    0.16    0.07
  11  -5  -4    0.12    0.05
  11   5  -4    0.24    0.06
  11   5  -4    0.20    0.05
  -9  -5   4   16.82    0.80
  -9  -5   4   16.63    0.76
  -9  -5   4   16.53    0.74
   9  -5  -4   17.03    0.74
   9  -5  -4   17.07    0.75
   9   5  -4   17.75    0.76
   9   5  -4   16.43    0.73
   9   5  -4   13.64    1.43
  -9   5   4   15.97    0.73
  -7  -5   4   72.33    3.05
   7  -5  -4   75.06    3.05
   7  -5  -4   74.61    3.05
   7  -5  -4   76.23    3.30
  -7  -5   4   79.21    3.11
  -7  -5   4   76.07    3.08
   7   5  -4   71.24    3.06
  -7   5   4   77.95    3.05
   7   5  -4   78.05    3.62
   7   5  -4   76.91    3.05
   5  -5  -4    5.42    0.27
  -5  -5   4    5.19    0.30
   5  -5  -4    5.33    0.27
   5  -5  -4    5.19    0.53
  -5  -5   4    5.76    0.47
   5  -5  -4    5.11    0.40
   5   5  -4    5.39    0.27
   5   5  -4    5.87    0.56
   3  -5  -4   75.55    3.01
   3  -5  -4   76.28    3.29
   3   5  -4   76.38    3.36
   3   5  -4   73.54    3.01
   1  -5  -4   45.51    2.05
  -1  -5   4   44.81    2.07
   1  -5  -4   42.89    1.76
   1   5  -4   44.95    2.03
  -1   5   4   40.05    2.06
   1  -5   4   12.40    0.77
  -1  -5  -4   12.75    0.87
  -1  -5  -4   11.46    0.54
  -1   5  -4   12.70    0.74
  -1   5  -4   12.04    0.53
   3  -5   4    2.67    0.36
   3  -5   4    2.64    0.15
   3  -5   4    2.89    0.18
  -3  -5  -4    2.52    0.17
  -3  -5  -4    2.96    0.46
  -3   5  -4    2.48    0.16
   3   5   4    2.52    0.19
   3   5   4    2.75    0.17
  -3   5  -4    3.03    0.36
   5  -5   4   26.66    1.48
  -5  -5  -4   27.36    1.13
   5  -5   4   26.82    1.09
   5  -5   4   25.61    1.11
  -5  -5  -4   25.33    1.13
   5  -5   4   26.34    1.13
   5  -5   4   26.65    1.13
  -5  -5  -4   26.77    1.65
  -5  -5  -4   26.00    1.12
   5   5   4   26.85    1.14
  -5   5  -4   25.58    1.10
   5   5   4   25.63    1.14
  -5   5  -4   25.93    1.11
   5   5   4   26.62    1.10
  -5   5  -4   26.55    1.50
   7  -5   4   27.11    1.71
   7  -5   4   29.37    1.25
  -7  -5  -4   29.37    1.24
   7  -5   4   28.45    1.26
   7  -5   4   29.65    1.24
  -7  -5  -4   29.56    1.25
   7  -5   4   28.21    1.21
  -7  -5  -4   30.07    1.25
   7   5   4   28.09    1.21
  -7   5  -4   29.23    1.22
   7   5   4   27.80    1.69
  -7   5  -4   27.70    1.24
   7   5   4   30.60    1.26
  -7   5  -4   27.53    1.77
   7   5   4   29.93    1.23
   9  -5   4    0.14    0.06
  -9  -5  -4    0.03    0.06
   9  -5   4    0.15    0.07
   9  -5   4    0.15    0.05
  -9  -5  -4    0.12    0.07
  -9   5  -4    0.07    0.07
  -9   5  -4    0.08    0.05
   9   5   4    0.16    0.06
  11  -5   4    6.86    0.34
 -11  -5  -4    6.75    0.33
  11  -5   4    7.39    0.35
  11   5   4    6.75    0.33
 -11   5  -4    7.37    0.35
  11   5   4    7.34    0.32
  12  -6  -4   22.99    1.00
 -12  -6   4   23.94    1.02
 -12   6   4   25.31    1.01
 -12   6   4   24.77    1.01
  12   6  -4   23.71    0.99
  12   6  -4   24.34    0.99
  10  -6  -4   20.20    0.87
 -10  -6   4   20.35    0.92
 -10  -6   4   17.60    0.86
  10  -6  -4   21.46    0.89
  10   6  -4   21.45    0.88
 -10   6   4   19.96    0.87
  -8  -6   4    4.81    0.30
  -8  -6   4    4.73    0.28
  -8  -6   4    5.14    0.33
   8  -6  -4    5.06    0.28
  -8  -6   4    5.03    0.30
   8  -6  -4    4.98    0.28
   8   6  -4    5.23    0.28
   8   6  -4    4.76    0.28
  -8   6   4    4.92    0.27
   8   6  -4    5.43    0.90
   6  -6  -4   31.34    1.28
  -6  -6   4   31.86    1.30
  -6  -6   4   30.18    1.28
  -6  -6   4   30.68    1.34
  -6  -6   4   30.41    1.31
   6  -6  -4   30.18    1.28
  -6   6   4   30.53    1.27
   6   6  -4   30.93    1.75
   6   6  -4   28.21    1.28
   6   6  -4   32.01    1.28
   4  -6  -4  150.82    5.94
   4  -6  -4  151.80    6.35
   4  -6  -4  145.57    5.95
  -4  -6   4  152.64    5.98
  -4  -6   4  157.28    6.07
  -4   6   4  151.01    5.94
   4   6  -4  148.58    5.95
  -4   6   4  144.14    5.94
   2  -6  -4    4.77    0.49
   2  -6  -4    4.30    0.23
   2  -6  -4    4.14    0.22
  -2  -6   4    3.93    0.24
   2   6  -4    4.39    0.23
   2   6  -4    3.88    0.46
  -2   6   4    4.21    0.22
  -2   6   4    4.42    0.24
   0  -6   4   20.63    1.15
   0  -6  -4   19.83    0.86
   0  -6  -4   20.38    0.85
   0  -6   4   19.04    0.85
   0   6  -4   20.05    0.84
   0   6   4   18.90    0.83
   0   6  -4   19.50    1.13
  -2  -6  -4   18.61    0.82
   2  -6   4   17.87    0.81
   2  -6   4   19.87    0.84
  -2  -6  -4   18.85    0.82
  -2  -6  -4   20.06    1.27
  -2  -6  -4   18.91    0.83
   2  -6   4   19.56    1.12
   2   6   4   18.32    0.84
  -2   6  -4   19.47    0.81
  -2   6  -4   18.32    0.81
   2   6   4   18.60    0.81
  -2   6  -4   20.66    1.20
   4  -6   4    1.30    0.33
  -4  -6  -4    1.26    0.13
  -4  -6  -4    1.16    0.14
   4  -6   4    1.28    0.12
   4  -6   4    1.05    0.13
  -4  -6  -4    1.18    0.39
  -4  -6  -4    1.06    0.11
   4  -6   4    1.24    0.13
   4   6   4    1.22    0.13
  -4   6  -4    1.12    0.33
  -4   6  -4    1.20    0.11
  -4   6  -4    0.99    0.11
   4   6   4    1.33    0.11
   6  -6   4   35.42    1.51
  -6  -6  -4   36.64    1.48
   6  -6   4   34.00    1.48
  -6  -6  -4   34.48    2.18
   6  -6   4   35.65    1.46
   6  -6   4   31.85    1.90
  -6  -6  -4   34.97    1.48
   6  -6   4   35.81    1.48
  -6  -6  -4   35.41    1.49
  -6   6  -4   38.37    2.69
  -6   6  -4   34.66    1.46
   6   6   4   35.35    1.49
   6   6   4   34.93    1.47
   6   6   4   37.65    1.47
  -6   6  -4   34.41    1.48
  -8  -6  -4    5.24    0.32
   8  -6   4    5.89    0.31
  -8  -6  -4    5.73    0.31
   8  -6   4    6.10    0.30
   8  -6   4    5.20    0.31
   8  -6   4    5.32    0.33
  -8  -6  -4    6.02    0.32
  -8   6  -4    5.75    0.31
  -8   6  -4    3.54    0.96
  -8   6  -4    5.67    0.33
   8   6   4    5.54    0.30
 -10  -6  -4    3.27    0.19
 -10  -6  -4    3.15    0.19
  10  -6   4    3.00    0.19
  10   6   4    3.16    0.18
 -10   6  -4    3.17    0.26
 -10   6  -4    3.16    0.19
 -11  -7   4    8.54    0.43
  11  -7  -4    8.74    0.41
  11   7  -4    8.64    0.40
  11   7  -4    8.44    0.40
 -11   7   4    9.31    0.42
 -11   7   4    9.52    0.41
  -9  -7   4    1.51    0.16
   9  -7  -4    1.47    0.13
  -9  -7   4    1.70    0.15
  -9   7   4    1.49    0.13
  -9   7   4    1.39    0.13
   9   7  -4    1.53    0.16
   9   7  -4    1.25    0.13
   7  -7  -4   69.41    2.85
  -7  -7   4   74.36    2.89
  -7  -7   4   73.59    2.92
  -7  -7   4   74.04    2.87
  -7   7   4   69.89    2.85
   7   7  -4   69.55    2.85
  -7   7   4   70.67    2.86
   7   7  -4   68.16    3.44
   7   7  -4   66.99    2.86
  -5  -7   4    0.27    0.06
  -5  -7   4    0.28    0.07
   5  -7  -4   -0.39    0.37
   5  -7  -4    0.33    0.07
   5  -7  -4    0.25    0.06
  -5   7   4    0.19    0.06
   5   7  -4    0.51    0.27
   5   7  -4    0.27    0.06
  -5   7   4    0.37    0.09
  -3  -7   4   41.20    1.67
  -3  -7   4   43.63    1.71
   3  -7  -4   41.50    1.69
   3  -7  -4   40.83    1.68
  -3  -7   4   41.49    1.72
  -3  -7   4   40.07    1.70
  -3  -7   4   39.38    1.70
   3  -7  -4   40.20    2.14
   3   7  -4   42.08    1.69
   3   7  -4   40.20    1.68
  -3   7   4   40.16    1.68
   3   7  -4   41.65    2.13
  -3   7   4   40.96    1.68
   1  -7  -4    7.02    0.74
  -1  -7   4    7.25    0.38
  -1  -7   4    7.31    0.67
   1  -7  -4    6.78    0.37
  -1  -7   4    7.07    0.37
   1  -7  -4    6.77    0.36
  -1  -7   4    8.15    0.38
   1  -7  -4    7.55    0.37
  -1   7   4    6.95    0.35
   1   7  -4    7.42    0.36
   1   7  -4    7.09    0.36
  -1   7   4    7.16    0.35
   1   7  -4    8.34    0.72
   1  -7   4    1.73    0.15
  -1  -7  -4    1.67    0.50
  -1  -7  -4    1.66    0.14
   1  -7   4    1.74    0.15
   1  -7   4    1.45    0.36
  -1  -7  -4    1.58    0.15
  -1  -7  -4    1.47    0.13
  -1   7  -4    1.56    0.13
   1   7   4    1.29    0.15
  -1   7  -4    1.86    0.14
  -1   7  -4    1.64    0.38
   1   7   4    1.66    0.12
   1   7   4    1.37    0.12
  -3  -7  -4   10.07    0.48
   3  -7   4   10.29    0.52
  -3  -7  -4   10.74    0.52
  -3  -7  -4   10.22    0.50
   3  -7   4    9.69    0.81
   3  -7   4    9.98    0.49
  -3  -7  -4   11.16    1.00
  -3   7  -4   10.66    0.50
  -3   7  -4   10.69    0.48
  -3   7  -4   11.12    0.86
   3   7   4   10.24    0.48
   3   7   4   10.48    0.51
   5  -7   4   39.16    1.68
  -5  -7  -4   41.21    1.65
  -5  -7  -4   36.37    2.29
   5  -7   4   38.05    2.11
  -5  -7  -4   39.68    1.66
  -5  -7  -4   36.32    1.62
   5  -7   4   38.69    1.63
  -5  -7  -4   39.78    1.64
   5   7   4   40.18    1.62
  -5   7  -4   39.48    1.63
   5   7   4   43.62    1.67
  -5   7  -4   39.70    1.65
  -7  -7  -4   62.77    2.53
   7  -7   4   60.53    2.53
   7  -7   4   67.26    2.59
  -7  -7  -4   62.45    2.55
   7  -7   4   60.67    3.26
  -7  -7  -4   64.86    2.54
   7   7   4   65.08    2.52
   7   7   4   61.10    2.51
  -7   7  -4   62.01    2.53
  -7   7  -4   55.39    3.23
  -7   7  -4   61.94    2.55
   9  -7   4   15.31    0.69
  -9  -7  -4   15.04    0.68
  -9  -7  -4   17.45    0.81
  -9   7  -4   16.24    0.71
  -9   7  -4   15.19    0.69
   9   7   4   15.21    0.67
  10  -8  -4   23.52    0.99
 -10  -8   4   22.77    0.98
 -10   8   4   25.17    0.99
 -10   8   4   23.07    1.01
 -10   8   4   24.63    1.00
  10   8  -4   22.43    0.98
  -8  -8   4   72.80    2.93
   8  -8  -4   70.71    2.93
  -8  -8   4   74.36    2.95
   8  -8  -4   72.30    2.91
  -8   8   4   73.29    2.92
  -8   8   4   71.12    2.91
   8   8  -4   70.50    2.91
   8   8  -4   72.79    2.90
  -6  -8   4    2.66    0.20
   6  -8  -4    2.72    0.19
  -6  -8   4    2.97    0.20
  -6  -8   4    2.83    0.23
   6   8  -4    2.86    0.19
  -6   8   4    3.04    0.19
  -6   8   4    2.88    0.19
  -6   8   4    3.16    0.22
   6   8  -4    2.30    0.18
   6   8  -4    4.31    0.72
  -4  -8   4   33.67    1.40
  -4  -8   4   33.04    1.41
   4  -8  -4   33.25    1.38
   4  -8  -4   32.55    1.39
  -4   8   4   32.59    1.38
   4   8  -4   32.91    1.88
   4   8  -4   33.32    1.38
  -4   8   4   32.50    1.37
  -2  -8   4    2.79    0.20
   2  -8  -4    3.00    0.21
  -2  -8   4    2.85    0.20
   2  -8  -4    3.10    0.23
   2   8  -4    2.75    0.19
   2   8  -4    3.41    0.56
   2   8  -4    2.99    0.20
   0  -8  -4    1.29    0.49
   0  -8   4    1.25    0.13
   0  -8  -4    0.88    0.12
   0  -8   4    1.12    0.13
   0  -8  -4    1.67    0.24
   0  -8   4    0.77    0.18
   0   8   4    1.15    0.10
   0   8   4    0.94    0.11
   0   8  -4    1.04    0.12
   0   8  -4    1.07    0.11
   0   8  -4    0.93    0.32
  -2  -8  -4  172.22    7.53
  -2  -8  -4  172.24    6.84
   2  -8   4  172.65    6.86
  -2  -8  -4  172.28    6.83
   2  -8   4  176.89    6.84
  -2  -8  -4  175.61    6.83
   2  -8   4  166.19    7.29
   2  -8   4  154.60    6.82
  -2   8  -4  172.09    6.82
   2   8   4  172.95    6.82
  -2   8  -4  171.36    6.84
  -2   8  -4  177.18    7.45
   2   8   4  180.90    6.84
  -4  -8  -4    0.36    0.08
   4  -8   4    0.18    0.07
   4  -8   4    0.99    0.55
   4  -8   4    0.28    0.08
  -4   8  -4    0.22    0.06
  -4   8  -4    0.37    0.38
  -4   8  -4    0.34    0.07
   4   8   4    0.24    0.05
   6  -8   4   56.55    2.43
  -6  -8  -4   62.18    2.44
   6  -8   4   61.43    2.49
  -6  -8  -4   61.94    2.46
  -6  -8  -4   60.03    2.43
  -6  -8  -4   58.58    2.41
  -6   8  -4   55.33    3.17
   6   8   4   61.84    2.42
  -6   8  -4   59.86    2.44
   6   8   4   60.41    2.42
  -6   8  -4   59.61    2.46
   8  -8   4    5.24    0.28
  -8  -8  -4    5.28    0.29
  -8  -8  -4    5.66    0.28
  -8   8  -4    5.20    0.28
  -8   8  -4    5.40    0.30
   8   8   4    5.25    0.27
  -9  -9   4   28.38    1.17
   9  -9  -4   28.07    1.18
   9   9  -4   27.15    1.16
  -9   9   4   29.39    1.17
  -9   9   4   28.64    1.18
   7  -9  -4   78.53    3.22
   7  -9  -4   79.39    3.23
  -7  -9   4   79.55    3.24
  -7  -9   4   82.49    3.23
  -7   9   4   79.08    3.22
   7   9  -4   78.01    3.20
  -7   9   4   82.41    3.21
  -5  -9   4   15.46    0.70
   5  -9  -4   15.33    0.71
   5  -9  -4   15.42    0.69
  -5  -9   4   15.53    0.71
  -5  -9   4   15.58    0.68
   5   9  -4   15.17    0.67
   5   9  -4   13.44    0.66
  -5   9   4   15.44    0.68
   5   9  -4   15.20    1.30
  -5   9   4   14.63    0.68
   3  -9  -4   13.20    0.66
   3  -9  -4   14.53    0.68
  -3  -9   4   14.15    0.65
   3  -9  -4   14.77    0.67
  -3  -9   4   16.29    0.68
  -3   9   4   14.30    0.65
  -3   9   4   14.51    0.66
   3   9  -4   14.76    0.65
   3   9  -4   14.45    0.66
   3   9  -4   14.05    1.55
  -1  -9   4   44.58    1.77
   1  -9  -4   43.26    1.76
   1  -9  -4   43.36    1.77
  -1  -9   4   43.87    1.78
  -1  -9   4   39.30    1.74
  -1   9   4   42.59    1.75
   1   9  -4   39.49    2.33
  -1   9   4   41.76    1.73
   1   9  -4   42.51    1.76
   1   9  -4   42.21    1.75
   1  -9   4   13.55    0.65
  -1  -9  -4   14.28    0.62
   1  -9   4   13.83    0.62
   1  -9   4   12.03    0.60
  -1  -9  -4   13.18    0.61
  -1  -9  -4   13.15    0.61
   1   9   4   13.06    0.60
  -1   9  -4   13.12    0.62
  -1   9  -4   12.96    0.61
   3  -9   4    0.74    0.13
  -3  -9  -4    1.07    0.13
  -3  -9  -4    0.20    0.84
  -3  -9  -4    1.22    0.12
  -3  -9  -4    0.95    0.14
   3  -9   4    1.03    0.13
  -3  -9  -4    1.27    0.13
  -3   9  -4    1.38    0.56
  -3   9  -4    1.16    0.12
   3   9   4    0.97    0.10
   5  -9   4    0.15    0.06
  -5  -9  -4    0.34    0.09
  -5  -9  -4    0.20    0.06
   5  -9   4    0.12    0.08
  -5  -9  -4    0.23    0.06
  -5   9  -4    0.36    1.18
  -5   9  -4    0.25    0.06
   5   9   4    0.17    0.04
  -5   9  -4    0.14    0.05
  -7  -9  -4    3.30    0.19
  -7  -9  -4    3.14    0.20
   7   9   4    3.10    0.18
  -7   9  -4    3.01    0.19
  -7   9  -4    3.10    0.20
   7   9   4    3.07    0.17
  -8 -10   4    0.33    0.06
   8 -10  -4    0.17    0.05
  -8 -10   4    0.30    0.07
   8  10  -4    0.04    0.05
  -8  10   4    0.18    0.04
  -8  10   4    0.20    0.05
   6 -10  -4   32.49    1.37
  -6 -10   4   32.94    1.38
   6 -10  -4   32.73    1.37
  -6 -10   4   32.90    1.37
  -6  10   4   33.24    1.37
  -6  10   4   32.95    1.35
   6  10  -4   31.26    1.34
   4 -10  -4    3.75    0.24
   4 -10  -4    3.67    0.24
  -4 -10   4    3.54    0.23
  -4  10   4    4.00    0.22
   4  10  -4    2.79    0.73
   4  10  -4    3.94    0.22
  -4  10   4    3.56    0.23
   2 -10  -4   61.77    2.52
  -2 -10   4   63.18    2.53
   2 -10  -4   61.50    2.53
   2  10  -4   63.33    2.51
  -2  10   4   61.46    2.50
   2  10  -4   61.74    2.51
   2  10  -4   58.78    3.17
  -2  10   4   62.58    2.52
   0 -10  -4   17.97    0.83
   0 -10   4   19.99    0.84
   0 -10  -4   18.87    0.83
   0  10  -4   19.09    0.83
   0  10  -4   18.91    1.55
   0  10   4   18.33    0.82
   0  10  -4   18.71    0.84
  -2 -10  -4    5.73    0.31
  -2 -10  -4    5.80    0.33
   2 -10   4    5.99    0.35
  -2 -10  -4    6.01    0.31
   2  10   4    5.61    0.30
  -2  10  -4    5.95    0.33
  -2  10  -4    5.53    0.31
   4 -10   4   12.19    0.59
  -4 -10  -4   11.15    0.55
  -4 -10  -4   12.27    0.54
  -4 -10  -4   10.85    0.53
  -4  10  -4   12.48    0.66
   4  10   4   12.08    0.53
  -4  10  -4   11.87    0.55
  -6 -10  -4    5.79    0.29
  -6 -10  -4    5.83    0.30
  -6 -10  -4    5.53    0.27
   6  10   4    5.67    0.28
  -6  10  -4    5.64    0.29
   6  10   4    5.54    0.27
  -6  10  -4    5.75    0.30
   7 -11  -4    1.43    0.11
   7 -11  -4    1.41    0.11
  -7 -11   4    1.52    0.12
  -7 -11   4    1.51    0.11
  -7  11   4    1.59    0.12
  -7  11   4    1.50    0.10
   5 -11  -4   22.71    0.94
  -5 -11   4   21.62    0.94
   5 -11  -4   21.85    0.93
   5  11  -4   21.34    0.91
  -5  11   4   22.13    0.94
  -5  11   4   21.75    0.92
  -3 -11   4    4.48    0.26
   3 -11  -4    4.58    0.26
   3 -11  -4    4.30    0.25
  -3  11   4    4.19    0.23
  -3  11   4    4.35    0.25
   3  11  -4    4.27    0.23
   1 -11  -4   15.02    0.71
   1 -11  -4   16.66    0.71
  -1 -11   4   16.23    0.72
   1 -11  -4   15.84    0.72
  -1  11   4   15.88    0.71
   1  11  -4   16.48    0.71
   1  11  -4   15.62    0.70
  -1 -11  -4    1.56    0.14
  -1 -11  -4    1.77    0.15
   1 -11   4    1.64    0.14
  -1 -11  -4    1.52    0.13
  -1  11  -4    1.73    0.14
  -1  11  -4    1.53    0.18
   1  11   4    1.66    0.13
  -3 -11  -4    3.07    0.19
  -3 -11  -4    3.24    0.20
  -3 -11  -4    3.39    0.19
  -3  11  -4    3.09    0.20
   3  11   4    3.17    0.18
  -3  11  -4    3.21    0.20
  -5 -11  -4    3.77    0.20
  -5 -11  -4    4.00    0.21
  -5 -11  -4    3.68    0.22
   5  11   4    3.83    0.20
   5  11   4    3.88    0.20
  -5  11  -4    4.06    0.22
  -6 -12   4   11.44    0.51
   6 -12  -4   12.29    0.51
   6 -12  -4   11.66    0.49
  -6  12   4   11.89    0.51
   4 -12  -4    0.02    0.03
  -4 -12   4    0.06    0.04
   4 -12  -4    0.11    0.04
  -4  12   4   -0.01    0.03
   4  12  -4   -0.06    0.04
   2 -12  -4    2.57    0.17
  -2 -12   4    2.81    0.17
   2 -12  -4    2.44    0.17
   2  12  -4    2.46    0.15
  -2  12   4    2.75    0.17
   0 -12  -4    7.24    0.35
   0 -12  -4    7.21    0.36
   0 -12   4    6.47    0.38
   0 -12  -4    7.63    0.35
   0  12  -4    8.19    0.36
   0  12   4    7.50    0.35
   0  12  -4    7.54    0.35
  -2 -12  -4    3.65    0.20
  -2 -12  -4    3.75    0.21
  -2 -12  -4    3.48    0.20
  -2  12  -4    3.78    0.25
   2  12   4    4.01    0.20
  -2  12  -4    3.44    0.20
  -4 -12  -4    6.64    0.31
  -4 -12  -4    7.06    0.33
  -4 -12  -4    6.90    0.31
  -4  12  -4    7.22    0.33
   4  12   4    6.65    0.31
   1 -13  -4    4.56    0.22
   1 -13  -4    4.10    0.22
  -1 -13   4    4.45    0.22
  -1  13   4    4.20    0.21
  -1 -13  -4    7.24    0.33
  -1 -13  -4    6.13    0.31
   1 -13   4    6.62    0.30
  -1 -13  -4    6.53    0.30
   1  13   4    6.24    0.29
  12   0  -5   -0.03    0.04
 -12   0   5    0.06    0.06
  12   0  -5    0.04    0.05
 -12   0   5    0.03    0.04
 -10   0   5    0.21    0.08
   8   0  -5   -0.04    0.06
   8   0  -5    0.12    0.05
  -8   0   5    0.05    0.05
  -8   0   5    0.03    0.05
   8   0  -5   -0.04    0.03
   8   0  -5   -0.06    0.23
   6   0  -5    0.13    0.15
   4   0  -5    0.01    0.08
   2   0  -5    0.04    0.04
  -2   0   5    0.07    0.10
   0   0   5    0.11    0.08
  -2   0  -5    0.14    0.11
   2   0   5    0.00    0.09
  -2   0  -5    0.04    0.09
   4   0   5    0.13    0.16
  -4   0  -5    0.07    0.14
  -4   0  -5    0.08    0.05
   6   0   5   -0.02    0.22
  -6   0  -5    0.32    0.26
  -6   0  -5    0.29    0.07
   8   0   5   -0.02    0.04
   8   0   5    0.01    0.07
   8   0   5    0.06    0.06
  -8   0  -5    0.19    0.51
  -8   0  -5    0.02    0.07
   8   0   5   -0.30    0.38
  -8   0  -5   -0.03    0.05
 -10   0  -5   -0.04    0.06
 -10   0  -5   -0.01    0.06
  10   0   5    0.00    0.03
  10   0   5   -0.02    0.05
  13  -1  -5   13.23    0.58
 -13  -1   5   13.45    0.61
  13  -1  -5   12.56    0.59
 -13  -1   5   12.77    0.59
  13   1  -5   13.41    0.59
  13   1  -5   14.37    0.59
 -13   1   5   11.87    0.62
  11  -1  -5    8.80    0.47
 -11  -1   5    9.26    0.50
  11  -1  -5    9.23    0.46
 -11  -1   5    8.85    0.45
  11  -1  -5    9.48    0.47
 -11   1   5    9.25    0.45
  11   1  -5    9.88    0.46
  11   1  -5    8.51    0.47
 -11   1   5    9.08    0.47
  11   1  -5    9.78    0.47
  -9  -1   5    2.26    0.19
   9  -1  -5    2.20    0.17
  -9  -1   5    1.83    0.21
   9  -1  -5    2.41    0.18
   9  -1  -5    2.06    0.57
   9  -1  -5    2.13    0.17
   9   1  -5    1.96    0.17
   9   1  -5    1.95    0.17
  -9   1   5    2.13    0.18
  -9   1   5    2.17    0.16
   9   1  -5    2.02    0.17
   9   1  -5    1.42    0.52
   7  -1  -5   73.20    3.31
  -7  -1   5   79.08    2.94
   7  -1  -5   70.42    2.92
   7   1  -5   66.12    2.93
   7   1  -5   73.37    3.40
  -7   1   5   70.75    2.91
  -7   1   5   77.16    2.94
   5  -1  -5   15.63    0.72
   5  -1  -5   18.71    0.93
   5   1  -5   18.14    0.97
   5   1  -5   15.71    0.71
   3   1  -5  467.28   18.46
   1  -1  -5    2.71    0.23
  -1  -1   5    3.17    0.29
   1  -1  -5    3.50    0.18
  -1   1   5    2.82    0.25
  -1  -1  -5   96.52    3.94
   1  -1   5  100.61    4.02
  -1   1  -5   99.51    3.90
  -1   1  -5   97.21    3.87
   1   1   5   91.67    3.97
   3  -1   5    0.84    0.21
  -3  -1  -5    0.95    0.25
  -3   1  -5    0.83    0.19
   3   1   5    1.04    0.25
  -5  -1  -5   12.06    0.93
   5  -1   5   12.81    0.87
   5  -1   5   13.25    0.60
  -5   1  -5   11.63    0.54
   5   1   5   10.40    0.55
   5   1   5   11.39    0.87
  -5   1  -5   11.56    0.83
   5   1   5   11.19    0.72
   7  -1   5   66.15    2.54
  -7  -1  -5   60.52    2.59
   7  -1   5   59.54    2.55
   7  -1   5   65.22    3.20
   7  -1   5   67.70    2.68
  -7  -1  -5   60.37    3.25
  -7  -1  -5   64.92    2.58
  -7   1  -5   65.95    2.70
   7   1   5   64.68    2.55
   7   1   5   59.12    3.15
  -7   1  -5   62.84    2.59
   7   1   5   58.00    2.54
   7   1   5   67.37    2.65
  -7   1  -5   54.89    3.10
   9  -1   5    3.10    0.27
   9  -1   5    2.48    0.24
  -9  -1  -5    2.64    0.22
   9  -1   5    2.83    0.19
   9  -1   5    1.77    0.63
  -9  -1  -5    2.88    1.19
  -9  -1  -5    2.89    0.24
  -9   1  -5    3.02    0.25
  -9   1  -5    3.02    0.22
   9   1   5    2.87    0.25
   9   1   5    3.02    0.21
   9   1   5    2.38    0.72
  11  -1   5    6.22    0.40
 -11  -1  -5    6.54    0.40
  11  -1   5    6.10    0.32
  11  -1   5    5.47    0.38
 -11   1  -5    6.60    0.36
  11   1   5    7.07    0.35
 -11   1  -5    6.14    0.35
  11   1   5    6.39    0.38
 -12  -2   5    5.66    0.34
  12  -2  -5    6.10    0.32
  12  -2  -5    6.27    0.34
  12   2  -5    6.52    0.33
  12   2  -5    6.17    0.33
 -12   2   5    5.98    0.31
 -12   2   5    5.68    0.32
 -10  -2   5    5.65    0.32
  10  -2  -5    5.67    0.33
  10  -2  -5    5.41    0.32
 -10  -2   5    6.42    0.38
  10  -2  -5    6.28    0.33
 -10   2   5    5.62    0.32
 -10   2   5    5.97    0.33
 -10   2   5    6.01    0.32
  10   2  -5    5.94    0.34
  10   2  -5    4.14    0.91
  10   2  -5    5.30    0.34
  10   2  -5    6.01    0.33
  -8  -2   5    7.69    0.39
  -8  -2   5    7.75    0.42
   8  -2  -5    6.95    0.73
   8  -2  -5    7.75    0.39
  -8  -2   5    8.13    0.41
   8  -2  -5    7.42    0.38
   8  -2  -5    7.94    0.38
  -8  -2   5    8.29    0.43
  -8   2   5    7.46    0.37
  -8   2   5    7.74    0.39
   8   2  -5    7.75    0.86
   8   2  -5    7.28    0.39
   6  -2  -5   10.50    0.46
   6  -2  -5    9.45    0.68
   6   2  -5   10.55    0.79
   6   2  -5   10.37    0.47
   4  -2  -5   29.91    1.38
   4   2  -5   29.61    1.45
  -2  -2   5   63.06    2.71
   2  -2  -5   61.91    2.58
   2   2  -5   57.36    2.55
   2   2  -5   64.02    2.55
   0  -2  -5  124.04    5.63
   0  -2   5  142.35    5.39
   0  -2  -5  132.96    5.27
   0   2  -5  124.38    5.25
  -2  -2  -5    3.63    0.38
   2  -2   5    4.03    0.36
  -2   2  -5    4.14    0.30
   2   2   5    3.55    0.34
  -4  -2  -5   25.98    1.49
   4  -2   5   28.62    1.42
  -4  -2  -5   24.89    1.10
  -4   2  -5   27.30    1.34
  -4   2  -5   26.18    1.09
   4   2   5   24.18    1.40
   6  -2   5   32.65    1.33
   6  -2   5   33.34    1.47
   6  -2   5   35.64    1.42
  -6  -2  -5   31.60    1.39
  -6  -2  -5   34.14    1.99
  -6  -2  -5   32.82    1.38
   6  -2   5   32.35    1.82
   6  -2   5   31.44    1.36
  -6  -2  -5   32.32    1.40
   6   2   5   30.39    1.36
   6   2   5   29.68    1.82
   6   2   5   32.63    1.35
  -6   2  -5   31.91    1.35
  -6   2  -5   33.00    1.38
  -6   2  -5   32.20    1.79
   6   2   5   33.44    1.39
   6   2   5   33.66    1.43
   8  -2   5    2.77    0.21
   8  -2   5    3.35    0.20
  -8  -2  -5    3.15    0.25
  -8  -2  -5    3.35    0.25
   8  -2   5    3.20    0.26
  -8  -2  -5    2.68    0.77
   8  -2   5    3.54    0.31
   8   2   5    2.93    0.20
   8   2   5    3.18    0.21
  -8   2  -5    3.20    0.22
   8   2   5    3.35    0.26
  -8   2  -5    3.15    0.25
  -8   2  -5    3.38    0.73
 -10  -2  -5    4.10    0.26
  10  -2   5    3.87    0.29
  10  -2   5    4.47    0.24
 -10  -2  -5    4.12    0.27
 -10   2  -5    4.17    0.26
 -10   2  -5    4.31    0.28
  10   2   5    4.23    0.28
  10   2   5    4.43    0.25
 -13  -3   5    0.35    0.07
  13  -3  -5    0.25    0.05
  13  -3  -5    0.37    0.06
  13  -3  -5    0.27    0.06
  13   3  -5    0.22    0.04
  13   3  -5    0.22    0.07
  11  -3  -5    0.48    0.09
  11  -3  -5    0.50    0.09
  11  -3  -5    0.12    0.13
  11  -3  -5   -0.10    0.82
  11   3  -5    0.46    0.07
  11   3  -5    0.47    0.09
 -11   3   5    0.24    0.06
  11   3  -5    0.33    0.08
  -9  -3   5   47.46    1.95
   9  -3  -5   46.12    1.87
   9  -3  -5   45.98    1.88
   9  -3  -5   41.46    2.44
  -9  -3   5   42.62    1.87
  -9  -3   5   47.14    1.90
   9   3  -5   45.79    2.60
   9   3  -5   45.96    1.88
  -9   3   5   46.85    1.87
  -9   3   5   46.09    1.87
   9   3  -5   43.42    1.90
  -9   3   5   45.60    1.88
   7  -3  -5   32.19    1.83
  -7  -3   5   35.30    1.42
   7  -3  -5   34.14    1.38
  -7  -3   5   34.61    1.42
   7  -3  -5   33.21    1.39
   7  -3  -5   30.26    1.38
  -7  -3   5   32.95    1.40
  -7  -3   5   34.62    1.45
  -7   3   5   34.44    1.39
  -7   3   5   32.92    1.37
   7   3  -5   34.47    1.90
  -7   3   5   32.65    1.40
   7   3  -5   33.80    1.40
   5  -3  -5    0.07    0.03
   5  -3  -5   -0.02    0.11
   5   3  -5    0.03    0.03
  -5   3   5    0.09    0.28
   5   3  -5    0.08    0.14
   3  -3  -5   39.81    1.66
   3   3  -5   37.37    1.72
  -3   3   5   32.79    1.79
   1  -3  -5  103.02    4.17
  -1  -3   5  101.71    4.30
   1   3  -5  100.92    4.13
   1  -3   5   75.48    3.17
  -1  -3  -5   73.07    3.19
  -1   3  -5   81.20    3.06
  -1   3  -5   65.31    3.07
   3  -3   5   56.89    2.41
  -3  -3  -5   50.47    2.48
  -3  -3  -5   52.57    2.12
  -3   3  -5   55.14    2.32
  -3   3  -5   51.62    2.09
   3   3   5   45.90    2.34
   5  -3   5   20.35    0.98
  -5  -3  -5   21.85    1.41
   5  -3   5   22.52    0.93
  -5  -3  -5   21.08    0.92
   5  -3   5   21.16    0.87
  -5  -3  -5   21.23    0.92
   5  -3   5   21.34    1.27
   5  -3   5   21.11    0.90
   5   3   5   20.53    0.95
  -5   3  -5   20.46    0.90
  -5   3  -5   21.06    1.21
   5   3   5   19.96    1.29
   5   3   5   20.28    0.92
   5   3   5   20.38    0.89
   5   3   5   20.56    0.91
  -5   3  -5   21.81    0.90
  -7  -3  -5   -0.01    0.06
  -7  -3  -5   -0.13    0.06
   7  -3   5    0.01    0.08
  -7  -3  -5    0.02    0.41
   7  -3   5    0.02    0.05
   7  -3   5    0.07    0.04
   7  -3   5    0.11    0.07
  -7  -3  -5    0.07    0.06
   7  -3   5   -0.33    0.28
  -7   3  -5    0.03    0.04
   7   3   5    0.01    0.05
   7   3   5    0.05    0.05
  -7   3  -5    0.01    0.29
   7   3   5   -0.17    0.35
   7   3   5    0.04    0.04
  -7   3  -5    0.05    0.07
   9  -3   5   12.78    1.94
  -9  -3  -5    9.06    0.46
   9  -3   5    8.49    0.49
   9  -3   5    9.38    0.43
  -9  -3  -5    9.21    0.47
   9  -3   5    9.20    0.48
  -9  -3  -5    8.37    0.44
   9   3   5    8.51    0.43
  -9   3  -5    9.52    0.49
   9   3   5    8.93    0.48
  -9   3  -5    8.59    0.45
  -9   3  -5    6.16    1.24
  11  -3   5    2.24    0.17
  11  -3   5    2.05    0.17
  11  -3   5    2.22    0.14
 -11  -3  -5    2.14    0.16
 -11   3  -5    2.27    0.17
 -11   3  -5    2.32    0.16
  11   3   5    2.15    0.14
  11   3   5    2.31    0.16
 -12  -4   5    0.88    0.12
  12  -4  -5    1.05    0.11
  12  -4  -5    1.17    0.12
  12   4  -5    0.95    0.11
 -12   4   5    1.08    0.10
  12   4  -5    1.14    0.11
  10   4  -5   14.90    1.62
  10   4  -5   18.01    0.76
   8  -4  -5   -0.16    0.28
  -8  -4   5    0.02    0.06
   8  -4  -5    0.12    0.04
  -8  -4   5    0.39    0.10
   8  -4  -5   -0.07    0.31
  -8  -4   5    0.17    0.07
   8   4  -5    0.04    0.04
   8   4  -5    0.13    0.09
   8   4  -5    0.00    0.34
  -8   4   5    0.04    0.04
   6  -4  -5   78.12    3.36
  -6  -4   5   78.68    3.27
   6  -4  -5   79.58    3.20
  -6  -4   5   83.72    3.25
   6  -4  -5   80.87    3.57
   6  -4  -5   77.25    3.20
  -6  -4   5   80.14    3.24
   6   4  -5   82.48    3.21
   4  -4  -5   24.44    1.21
   4  -4  -5   22.62    0.96
   4  -4  -5   23.39    1.02
   4   4  -5   22.73    0.97
   4   4  -5   23.94    1.27
  -2  -4   5    7.31    0.58
   2  -4  -5    6.47    0.31
   2  -4  -5    6.68    0.47
   2   4  -5    6.77    0.49
   0  -4  -5   55.33    2.32
   0  -4  -5   59.45    2.59
   0  -4   5   59.03    2.60
   0   4  -5   58.80    2.48
  -2  -4  -5   50.31    2.39
   2  -4   5   51.04    2.29
  -2  -4  -5   46.59    2.01
  -2   4  -5   51.36    2.21
  -2   4  -5   49.23    1.99
  -4  -4  -5   49.61    2.05
   4  -4   5   51.65    2.41
   4  -4   5   51.28    2.04
   4  -4   5   51.20    2.04
   4  -4   5   51.50    2.01
   4  -4   5   52.33    2.06
   4  -4   5   45.06    2.14
  -4  -4  -5   52.24    2.69
   4   4   5   51.54    2.03
   4   4   5   47.86    2.06
   4   4   5   49.20    2.09
  -4   4  -5   48.91    2.34
   6  -4   5   17.83    1.22
   6  -4   5   17.91    0.83
  -6  -4  -5   17.49    1.37
  -6  -4  -5   17.75    0.81
   6  -4   5   18.57    0.81
   6  -4   5   18.05    0.77
   6   4   5   17.30    1.23
  -6   4  -5   17.07    1.18
  -6   4  -5   17.30    0.80
   6   4   5   18.98    0.82
   6   4   5   19.20    0.79
   6   4   5   17.98    0.80
   8  -4   5    4.70    0.27
  -8  -4  -5    4.89    0.33
   8  -4   5    4.23    0.75
  -8  -4  -5    5.09    0.30
   8  -4   5    4.11    0.30
   8  -4   5    4.41    0.30
  -8  -4  -5    4.30    0.36
  -8  -4  -5    4.77    1.02
   8   4   5    3.13    0.68
  -8   4  -5    4.48    0.29
  -8   4  -5    3.71    0.78
   8   4   5    5.14    0.28
   8   4   5    4.76    0.31
  -8   4  -5    5.00    0.31
  10  -4   5    9.76    0.49
  10  -4   5    9.84    0.45
 -10  -4  -5    9.47    0.45
  10  -4   5    9.46    0.53
 -10  -4  -5    9.84    0.47
 -10   4  -5   10.33    0.50
  10   4   5    9.68    0.45
 -10   4  -5    9.33    0.46
  11  -5  -5    0.10    0.05
  11  -5  -5    0.09    0.05
 -11  -5   5    0.11    0.07
 -11   5   5    0.27    0.06
  11   5  -5    0.03    0.04
  11   5  -5    0.00    0.04
  -9  -5   5   60.09    2.51
   9  -5  -5   61.35    2.49
  -9  -5   5   61.04    2.55
   9  -5  -5   61.75    2.48
   9  -5  -5   60.35    2.49
   9   5  -5   60.44    2.50
  -9   5   5   63.67    2.48
   9   5  -5   59.05    3.20
   9   5  -5   60.81    2.48
   7  -5  -5    7.40    0.37
  -7  -5   5    8.23    0.51
   7  -5  -5    7.15    0.77
   7  -5  -5    6.91    0.36
  -7  -5   5    6.73    0.44
  -7  -5   5    7.25    0.37
   7  -5  -5    7.25    0.36
   7   5  -5    6.83    0.75
  -7   5   5    7.45    0.37
   7   5  -5    7.64    0.37
  -5  -5   5   21.93    1.01
   5  -5  -5   23.70    0.95
  -5  -5   5   22.48    0.99
   5  -5  -5   23.59    1.29
   5  -5  -5   22.72    0.96
  -5  -5   5   22.06    0.99
   5   5  -5   23.01    0.96
   3  -5  -5   67.87    2.73
   3  -5  -5   70.39    3.02
   3   5  -5   66.72    2.74
   3   5  -5   68.43    3.08
   1  -5  -5  237.59    9.29
  -1  -5   5  217.81    9.30
   1   5  -5  226.18    9.23
  -1  -5  -5   25.98    1.13
   1  -5   5   28.20    1.42
  -1  -5  -5   26.25    1.49
  -1   5  -5   27.31    1.11
  -1   5  -5   26.81    1.34
  -3  -5  -5    1.21    0.34
   3  -5   5    1.80    0.11
   3  -5   5    1.75    0.13
   3  -5   5    1.51    0.16
   3  -5   5    1.66    0.14
  -3  -5  -5    1.66    0.15
   3  -5   5    2.36    0.35
   3   5   5    1.76    0.16
   3   5   5    1.78    0.12
  -3   5  -5    1.87    0.32
  -5  -5  -5    4.23    0.31
   5  -5   5    4.85    0.56
   5  -5   5    4.82    0.28
  -5  -5  -5    5.53    0.75
   5  -5   5    4.64    0.30
   5  -5   5    4.96    0.29
  -5  -5  -5    4.62    0.29
   5  -5   5    5.15    0.28
  -5  -5  -5    4.75    0.29
  -5   5  -5    4.42    0.56
   5   5   5    5.10    0.27
   5   5   5    4.83    0.30
   5   5   5    5.60    0.36
  -5   5  -5    4.68    0.27
  -5   5  -5    4.84    0.26
  -7  -5  -5   85.70    3.43
   7  -5   5   84.56    3.44
   7  -5   5   89.30    3.43
   7  -5   5   84.49    3.44
   7  -5   5   88.02    3.39
  -7  -5  -5   81.58    4.19
  -7  -5  -5   85.19    3.42
  -7  -5  -5   85.37    3.43
   7  -5   5   79.70    3.98
  -7   5  -5   85.78    3.40
   7   5   5   81.20    3.39
   7   5   5   88.53    3.45
   7   5   5   85.27    3.40
  -7   5  -5   84.04    3.43
  -7   5  -5   77.92    3.98
  -9  -5  -5   15.20    0.68
   9  -5   5   15.49    0.67
  -9  -5  -5   15.16    0.69
   9  -5   5   14.89    0.71
  -9  -5  -5   14.68    0.68
   9  -5   5   15.27    0.70
  -9   5  -5   14.90    0.71
  -9   5  -5   15.03    0.68
   9   5   5   15.69    0.69
   9   5   5   15.95    0.67
 -12  -6   5    2.13    0.16
  12  -6  -5    2.30    0.14
 -12   6   5    2.42    0.15
  12   6  -5    2.29    0.13
  12   6  -5    1.97    0.13
  10  -6  -5   17.16    0.73
 -10  -6   5   15.81    0.77
 -10  -6   5   15.31    0.72
  10  -6  -5   15.48    0.73
 -10   6   5   16.86    0.72
  10   6  -5   16.45    0.70
  10   6  -5   16.50    0.72
   8  -6  -5   -0.09    0.75
   8  -6  -5    1.61    0.14
   8  -6  -5    1.52    0.16
  -8  -6   5    1.65    0.19
   8  -6  -5    1.36    0.14
  -8  -6   5    1.61    0.16
  -8  -6   5    1.72    0.16
   8   6  -5    1.34    0.16
  -8   6   5    1.65    0.14
   8   6  -5    1.58    0.53
   6  -6  -5    4.65    0.63
   6  -6  -5    4.67    0.26
  -6  -6   5    3.85    0.30
   6  -6  -5    4.96    0.27
  -6  -6   5    4.86    0.29
  -6   6   5    4.84    0.27
   6   6  -5    4.82    0.26
   6   6  -5    4.85    0.60
   4  -6  -5   23.65    1.00
   4  -6  -5   24.52    1.00
  -4  -6   5   22.21    1.04
  -4  -6   5   22.87    1.02
   4  -6  -5   25.10    1.36
  -4  -6   5   23.93    1.03
  -4   6   5   23.75    0.99
   4   6  -5   24.04    1.00
  -4   6   5   22.37    0.99
   4   6  -5   25.48    1.40
  -2  -6   5    0.18    0.06
   2  -6  -5    0.34    0.06
   2  -6  -5    0.25    0.06
   2  -6  -5    0.33    0.21
  -2  -6   5    0.35    0.20
  -2  -6   5    0.23    0.06
  -2  -6   5    0.39    0.08
   2   6  -5    0.75    0.24
  -2   6   5    0.22    0.05
   2   6  -5    0.28    0.06
   0  -6   5    0.24    0.21
   0  -6   5    0.18    0.07
   0  -6   5    0.15    0.06
   0  -6  -5    0.22    0.06
   0  -6  -5    0.15    0.05
   0   6  -5    0.20    0.05
   0   6  -5    0.18    0.17
  -2  -6  -5    2.24    0.16
   2  -6   5    2.51    0.17
  -2  -6  -5    2.31    0.61
   2  -6   5    2.67    0.40
  -2  -6  -5    2.25    0.18
   2  -6   5    2.36    0.17
   2   6   5    2.36    0.15
  -2   6  -5    2.78    0.38
  -2   6  -5    2.29    0.15
   2   6   5    2.33    0.19
  -2   6  -5    2.42    0.16
   4  -6   5   46.58    1.94
   4  -6   5   44.11    1.99
  -4  -6  -5   49.94    2.55
  -4  -6  -5   45.28    1.92
   4  -6   5   45.59    1.95
  -4  -6  -5   49.35    1.96
   4  -6   5   47.41    2.38
  -4   6  -5   48.03    1.95
   4   6   5   52.39    2.04
   4   6   5   44.76    1.97
  -4   6  -5   46.39    1.93
  -4   6  -5   50.13    2.41
   6  -6   5   15.10    0.70
  -6  -6  -5   15.06    0.67
   6  -6   5   14.02    0.66
  -6  -6  -5   13.81    1.34
  -6  -6  -5   14.94    0.67
   6  -6   5   13.39    0.66
   6  -6   5   13.74    0.63
  -6  -6  -5   15.02    0.68
   6  -6   5   14.75    1.14
   6   6   5   14.22    0.65
  -6   6  -5   14.20    0.67
  -6   6  -5   13.87    0.64
   6   6   5   13.78    0.67
   6   6   5   15.26    0.68
   6   6   5   14.48    0.64
  -6   6  -5   14.77    1.17
   8  -6   5   67.77    2.69
  -8  -6  -5   62.80    2.65
  -8  -6  -5   69.41    2.76
   8  -6   5   62.37    2.66
   8  -6   5   65.62    2.66
  -8  -6  -5   66.99    2.66
   8   6   5   68.29    2.64
  -8   6  -5   64.20    2.64
   8   6   5   61.36    2.61
  -8   6  -5   65.14    2.67
 -10  -6  -5    2.69    0.17
  10  -6   5    2.48    0.17
 -10  -6  -5    2.73    0.16
  10   6   5    2.75    0.15
 -10   6  -5    2.60    0.17
 -10   6  -5    2.77    0.19
  11  -7  -5   32.04    1.28
 -11  -7   5   30.61    1.30
 -11   7   5   30.74    1.27
  11   7  -5   31.78    1.27
  11   7  -5   30.16    1.27
 -11   7   5   30.53    1.28
  -9  -7   5    0.38    0.09
  -9  -7   5    0.44    0.08
   9  -7  -5    0.57    0.09
   9   7  -5    0.68    0.10
  -9   7   5    0.36    0.06
   7  -7  -5   37.60    1.62
  -7  -7   5   38.96    1.64
   7  -7  -5   39.12    1.61
  -7  -7   5   40.11    1.67
  -7  -7   5   39.83    1.62
  -7   7   5   39.87    1.61
   7   7  -5   37.93    2.18
  -7   7   5   36.43    1.60
   7   7  -5   39.35    1.60
  -5  -7   5    8.96    0.50
   5  -7  -5    9.14    0.45
   5  -7  -5    9.26    0.44
   5  -7  -5    9.43    0.93
  -5  -7   5    9.73    0.47
   5   7  -5    9.60    0.84
  -5   7   5    8.88    0.43
   5   7  -5    9.37    0.44
  -5   7   5    9.42    0.44
  -3  -7   5    1.09    0.15
  -3  -7   5    1.08    0.12
  -3  -7   5    1.26    0.14
   3  -7  -5    1.22    0.38
   3  -7  -5    1.26    0.13
  -3  -7   5    1.33    0.14
   3  -7  -5    1.21    0.11
   3   7  -5    1.11    0.11
  -3   7   5    1.16    0.11
  -3   7   5    1.02    0.11
   3   7  -5    1.11    0.11
  -3   7   5    1.12    0.13
   3   7  -5    1.06    0.32
  -1  -7   5    4.60    0.27
  -1  -7   5    5.03    0.59
   1  -7  -5    4.86    0.28
   1  -7  -5    4.74    0.62
  -1  -7   5    4.93    0.28
  -1  -7   5    4.56    0.27
   1  -7  -5    4.55    0.26
   1   7  -5    4.66    0.54
   1   7  -5    4.87    0.26
  -1   7   5    4.67    0.25
  -1   7   5    5.08    0.26
   1   7  -5    4.74    0.26
  -1  -7  -5    3.79    0.24
   1  -7   5    3.98    0.25
  -1  -7  -5    4.13    0.65
   1  -7   5    4.11    0.53
   1  -7   5    3.70    0.24
  -1  -7  -5    3.93    0.24
   1  -7   5    3.89    0.23
  -1  -7  -5    4.02    0.24
   1   7   5    4.13    0.22
  -1   7  -5    4.41    0.53
  -1   7  -5    4.18    0.23
  -1   7  -5    3.77    0.22
   1   7   5    3.73    0.25
  -3  -7  -5    0.03    0.34
  -3  -7  -5    0.08    0.05
  -3  -7  -5    0.08    0.07
   3  -7   5   -0.13    0.28
  -3  -7  -5    0.14    0.06
  -3   7  -5    0.18    0.06
  -3   7  -5    0.14    0.05
  -3   7  -5    0.38    0.29
   3   7   5    0.20    0.05
   3   7   5    0.22    0.14
  -5  -7  -5    4.51    0.28
   5  -7   5    4.04    0.25
   5  -7   5    4.71    0.30
   5  -7   5    4.22    0.25
  -5  -7  -5    4.24    0.78
  -5  -7  -5    4.36    0.27
  -5  -7  -5    4.45    0.26
   5  -7   5    3.10    0.58
  -5  -7  -5    3.93    0.23
  -5   7  -5    4.05    0.24
   5   7   5    4.71    0.28
   5   7   5    4.15    0.24
  -5   7  -5    4.22    0.68
  -5   7  -5    4.14    0.27
   7  -7   5    0.51    0.09
   7  -7   5    0.50    0.09
  -7  -7  -5    0.40    0.09
  -7  -7  -5    0.36    0.08
   7  -7   5    0.31    0.09
  -7  -7  -5    0.40    0.08
   7  -7   5   -0.25    0.72
  -7   7  -5    0.36    0.07
   7   7   5    0.52    0.08
  -7   7  -5    0.45    0.08
   7   7   5    0.44    0.07
  -9  -7  -5    0.43    0.07
  -9  -7  -5    0.38    0.07
   9  -7   5    0.33    0.07
   9   7   5    0.36    0.05
  -9   7  -5    0.24    0.05
  -9   7  -5    0.43    0.08
 -10  -8   5    2.19    0.14
  10  -8  -5    2.25    0.15
 -10   8   5    2.26    0.14
 -10   8   5    2.17    0.16
 -10   8   5    2.18    0.15
  10   8  -5    2.79    0.22
   8  -8  -5    0.07    0.05
  -8  -8   5    0.05    0.06
  -8  -8   5    0.01    0.05
   8  -8  -5    0.11    0.07
   8   8  -5    0.01    0.03
   8   8  -5   -0.04    0.10
  -8   8   5    0.07    0.04
  -8   8   5    0.05    0.06
  -8   8   5    0.01    0.04
  -6  -8   5    9.98    0.48
  -6  -8   5    9.61    0.49
  -6  -8   5   10.07    0.51
   6  -8  -5    9.26    0.48
   6  -8  -5   10.20    0.47
   6   8  -5    9.71    0.98
  -6   8   5    9.19    0.49
  -6   8   5    9.65    0.47
   6   8  -5   10.75    0.47
  -6   8   5    9.33    0.46
   4  -8  -5    3.26    0.21
  -4  -8   5    3.24    0.24
   4  -8  -5    3.29    0.24
  -4  -8   5    3.04    0.22
  -4  -8   5    3.21    0.23
   4   8  -5    2.89    0.55
  -4   8   5    3.29    0.20
  -4   8   5    3.09    0.20
  -2  -8   5   30.74    1.33
   2  -8  -5   31.06    1.33
   2  -8  -5   31.15    1.33
  -2  -8   5   30.47    1.32
   2  -8  -5   31.70    1.31
  -2  -8   5   34.47    1.34
   2  -8  -5   29.80    1.90
   2   8  -5   32.61    1.85
  -2   8   5   27.71    1.34
   2   8  -5   31.71    1.32
  -2   8   5   30.92    1.30
   0  -8  -5   83.24    3.34
   0  -8  -5   81.75    4.01
   0  -8   5   76.64    3.77
   0  -8   5   92.58    3.37
   0  -8   5   79.20    3.33
   0  -8  -5   84.78    3.35
   0  -8   5   81.87    3.35
   0  -8  -5   83.59    3.33
   0   8  -5   81.35    3.33
   0   8   5   82.83    3.32
   0   8  -5   85.56    3.92
   0   8   5   77.63    3.32
   0   8  -5   82.76    3.37
  -2  -8  -5    5.66    0.90
  -2  -8  -5    5.84    0.31
  -2  -8  -5    5.96    0.32
   2  -8   5    4.42    0.67
   2  -8   5    5.91    0.35
   2  -8   5    5.61    0.31
   2   8   5    5.96    0.32
   2   8   5    5.81    0.30
  -2   8  -5    5.70    0.70
  -2   8  -5    5.61    0.31
  -4  -8  -5    7.74    1.15
  -4  -8  -5    8.90    0.45
  -4  -8  -5    8.76    0.42
  -4  -8  -5    9.22    0.44
  -4  -8  -5    9.05    0.46
   4  -8   5    8.49    0.44
   4  -8   5    7.99    0.47
   4   8   5    9.85    0.46
  -4   8  -5    9.41    0.46
  -4   8  -5    8.47    0.43
   4   8   5    8.82    0.42
  -4   8  -5    9.49    0.99
   6  -8   5    9.08    0.48
   6  -8   5    8.45    0.43
  -6  -8  -5    9.16    0.45
  -6  -8  -5    9.34    0.44
  -6  -8  -5    8.43    0.43
  -6   8  -5    8.75    0.43
   6   8   5    8.64    0.42
   6   8   5    8.69    0.41
  -6   8  -5    8.64    0.45
   8  -8   5    0.98    0.11
  -8  -8  -5    0.92    0.11
  -8  -8  -5    1.11    0.14
  -8   8  -5    0.88    0.10
   8   8   5    1.00    0.10
  -8   8  -5    1.01    0.12
  -9  -9   5    0.13    0.04
   9  -9  -5    0.07    0.04
   9  -9  -5   -0.03    0.04
  -9  -9   5    0.08    0.05
  -9   9   5    0.20    0.05
  -9   9   5    0.04    0.03
   9   9  -5    0.02    0.05
  -7  -9   5    7.21    0.34
  -7  -9   5    6.72    0.36
   7  -9  -5    6.60    0.35
   7  -9  -5    6.39    0.37
  -7  -9   5    6.81    0.37
  -7   9   5    6.70    0.34
  -7   9   5    6.86    0.35
   5  -9  -5    5.62    0.34
  -5  -9   5    6.68    0.41
   5  -9  -5    6.24    0.33
  -5  -9   5    6.21    0.34
  -5  -9   5    5.95    0.34
   5   9  -5    5.93    0.86
  -5   9   5    6.27    0.33
  -5   9   5    5.88    0.32
   5   9  -5    6.23    0.32
   3  -9  -5   50.01    2.10
  -3  -9   5   50.89    2.09
   3  -9  -5   51.48    2.11
   3  -9  -5   50.67    2.10
  -3  -9   5   52.77    2.11
  -3   9   5   49.48    2.07
   3   9  -5   50.45    2.08
  -3   9   5   51.40    2.09
   3   9  -5   51.10    2.09
   3   9  -5   51.57    2.69
  -1  -9   5   31.67    1.27
  -1  -9   5   29.77    1.28
   1  -9  -5   28.74    1.26
   1  -9  -5   29.81    1.27
  -1  -9   5   27.83    1.25
   1  -9  -5   29.62    1.26
   1   9  -5   28.19    1.25
  -1   9   5   30.40    1.23
   1   9  -5   31.84    2.21
  -1   9   5   28.28    1.24
   1   9  -5   29.85    1.26
  -1  -9  -5   56.82    2.23
   1  -9   5   54.00    2.24
   1  -9   5   54.65    2.26
   1  -9   5   50.47    2.22
   1  -9   5   51.46    2.76
  -1  -9  -5   55.17    2.23
  -1  -9  -5   55.31    2.23
  -1   9  -5   56.64    2.25
   1   9   5   54.06    2.21
   1   9   5   54.45    2.21
  -1   9  -5   54.81    2.23
  -1   9  -5   54.00    2.89
  -3  -9  -5    2.30    0.20
   3  -9   5    2.72    0.19
   3  -9   5    1.60    0.73
   3  -9   5    2.59    0.22
  -3  -9  -5    2.47    0.19
  -3  -9  -5    2.25    0.17
  -3  -9  -5    2.50    0.18
  -3   9  -5    2.36    0.18
  -3   9  -5    2.45    0.19
   3   9   5    2.44    0.16
  -3   9  -5    3.13    0.74
  -5  -9  -5    0.51    0.07
  -5  -9  -5    0.62    0.09
  -5  -9  -5    0.48    0.09
   5  -9   5    0.69    0.09
  -5  -9  -5    0.55    0.09
   5  -9   5    0.62    0.11
  -5   9  -5    0.43    0.08
   5   9   5    0.68    0.08
  -5   9  -5    0.44    0.07
  -7  -9  -5    3.80    0.24
  -7  -9  -5    2.73    0.23
   7   9   5    3.05    0.17
  -7   9  -5    3.18    0.21
  -7   9  -5    3.14    0.21
   7   9   5    3.63    0.19
   8 -10  -5   17.43    0.75
  -8 -10   5   17.84    0.76
  -8 -10   5   17.67    0.75
   8 -10  -5   17.28    0.75
  -8  10   5   17.43    0.75
   8  10  -5   16.59    0.72
  -8  10   5   17.65    0.72
  -6 -10   5    4.84    0.27
   6 -10  -5    4.60    0.26
   6 -10  -5    4.58    0.27
  -6 -10   5    4.38    0.26
  -6  10   5    4.49    0.26
   6  10  -5    4.53    0.24
  -6  10   5    4.34    0.24
  -4 -10   5   13.14    0.59
   4 -10  -5   13.18    0.61
   4 -10  -5   13.59    0.63
  -4 -10   5   13.61    0.62
   4  10  -5   12.71    1.28
  -4  10   5   12.96    0.61
  -4  10   5   12.97    0.59
   4  10  -5   13.37    0.60
   2 -10  -5    0.05    0.05
   2 -10  -5    0.13    0.08
  -2 -10   5    0.12    0.07
  -2 -10   5    0.01    0.08
   2  10  -5   -0.17    0.46
  -2  10   5    0.07    0.04
   2  10  -5    0.16    0.05
   0 -10   5    8.53    0.56
   0 -10  -5    7.87    0.40
   0 -10   5    7.86    0.43
   0  10  -5    7.75    0.41
  -2 -10  -5   38.43    1.58
  -2 -10  -5   36.67    1.57
  -2 -10  -5   36.71    1.58
   2 -10   5   39.33    1.63
  -2 -10  -5   38.60    1.60
  -2  10  -5   39.13    1.59
  -2  10  -5   39.14    2.41
  -2  10  -5   39.24    1.61
   2  10   5   37.39    1.57
  -4 -10  -5    7.04    0.38
  -4 -10  -5    7.35    0.35
  -4 -10  -5    7.29    0.36
   4 -10   5    7.57    0.41
  -4  10  -5    7.52    0.38
  -4  10  -5    7.45    0.37
   4  10   5    7.47    0.35
  -6 -10  -5    0.06    0.05
  -6 -10  -5    0.13    0.05
  -6  10  -5    0.06    0.03
   6  10   5    0.12    0.04
  -6  10  -5    0.03    0.04
   6  10   5    0.09    0.03
   7 -11  -5    0.90    0.09
   7 -11  -5    0.98    0.09
  -7 -11   5    0.97    0.09
  -7 -11   5    0.97    0.09
  -7  11   5    1.01    0.09
  -5 -11   5   20.44    0.87
   5 -11  -5   19.81    0.86
   5 -11  -5   19.86    0.87
  -5  11   5   20.84    0.87
  -5  11   5   21.08    0.88
   5  11  -5   19.44    0.85
   3 -11  -5    5.76    0.32
   3 -11  -5    5.86    0.31
  -3 -11   5    5.70    0.31
  -3  11   5    5.86    0.28
   3  11  -5    5.90    0.30
  -3  11   5    6.09    0.31
   1 -11  -5   32.64    1.39
   1 -11  -5   33.10    1.39
  -1 -11   5   33.77    1.39
   1 -11  -5   32.83    1.38
   1  11  -5   33.75    1.38
  -1  11   5   33.43    1.38
  -1 -11  -5    1.81    0.14
  -1 -11  -5    1.84    0.14
  -1 -11  -5    1.96    0.16
   1 -11   5    1.97    0.15
  -1  11  -5    2.02    0.16
  -1  11  -5    2.01    0.15
   1  11   5    2.07    0.14
  -3 -11  -5   11.68    0.53
  -3 -11  -5   11.93    0.55
  -3 -11  -5   11.47    0.53
   3  11   5   11.93    0.52
  -3  11  -5   11.99    0.55
  -3  11  -5   12.50    0.55
  -5 -11  -5   32.94    1.36
  -5 -11  -5   32.89    1.37
  -5 -11  -5   31.86    1.34
  -5  11  -5   35.22    1.38
   5  11   5   33.44    1.36
   5  11   5   34.38    1.36
  -5  11  -5   33.59    1.38
   4 -12  -5    0.03    0.04
  -4 -12   5    0.01    0.03
   4 -12  -5    0.06    0.04
   4  12  -5    0.02    0.03
  -4  12   5    0.07    0.03
   2 -12  -5    9.76    0.46
  -2 -12   5    9.46    0.49
   2  12  -5   10.29    0.44
   0 -12  -5    0.54    0.11
   0 -12   5    0.34    0.06
   0 -12  -5    0.37    0.07
   0 -12  -5    0.32    0.06
   0  12   5    0.36    0.07
   0  12  -5    0.22    0.05
  -2 -12  -5    4.36    0.23
  -2 -12  -5    4.08    0.22
  -2 -12  -5    4.27    0.22
  -2  12  -5    4.42    0.23
   2  12   5    4.21    0.21
  -4 -12  -5    0.08    0.04
  -4  12  -5    0.08    0.05
   4  12   5    0.05    0.03
  -4  12  -5    0.08    0.03
   1 -13  -5    0.16    0.03
   1 -13  -5    0.20    0.04
  -1  13   5    0.15    0.03
  12   0  -6    0.31    0.07
 -12   0   6    0.38    0.08
 -12   0   6    0.27    0.07
  12   0  -6    0.35    0.09
  10   0  -6    9.04    0.46
 -10   0   6    9.76    0.48
  10   0  -6    8.69    0.46
  10   0  -6    8.88    0.47
  10   0  -6    7.61    1.12
  -8   0   6   45.88    1.93
  -8   0   6   45.32    1.88
   8   0  -6   44.61    2.38
   8   0  -6   47.10    1.90
  -8   0   6   49.82    1.92
   8   0  -6   44.39    1.90
   6   0  -6    6.34    0.53
   6   0  -6    5.88    0.30
   4   0  -6    0.99    0.17
  -2   0   6  236.87    9.57
   0   0   6   50.77    2.21
   2   0   6    2.88    0.31
  -2   0  -6    2.57    0.27
  -2   0  -6    2.57    0.28
   4   0   6   97.05    4.23
  -4   0  -6  111.11    4.55
   4   0   6  110.35    4.57
  -4   0  -6   99.21    4.16
   6   0   6   73.63    3.05
  -6   0  -6   76.68    3.06
   6   0   6   78.27    3.15
  -6   0  -6   71.89    3.61
  -6   0  -6   73.88    3.08
   6   0   6   79.97    3.03
   6   0   6   75.33    3.07
   6   0   6   74.12    3.64
  -8   0  -6   25.51    1.08
  -8   0  -6   23.04    1.03
   8   0   6   23.01    1.10
   8   0   6   21.86    1.00
   8   0   6   24.97    1.11
  -8   0  -6   20.83    1.74
   8   0   6   21.81    1.69
   8   0   6   24.43    1.01
 -10   0  -6   23.77    1.05
 -10   0  -6   24.22    1.04
  10   0   6   24.11    1.08
  10   0   6   22.98    1.00
  13  -1  -6    0.02    0.06
 -13  -1   6    0.10    0.05
  13  -1  -6    0.06    0.04
  13   1  -6    0.11    0.06
 -13   1   6   -0.05    0.08
  13   1  -6    0.17    0.05
  11  -1  -6   49.35    2.15
  11  -1  -6   51.08    2.15
 -11  -1   6   51.11    2.18
  11  -1  -6   53.68    2.15
 -11   1   6   51.36    2.17
  11   1  -6   52.99    2.15
  11   1  -6   49.76    2.16
 -11   1   6   53.55    2.16
  11   1  -6   55.53    2.15
   9  -1  -6   41.59    1.75
  -9  -1   6   46.43    1.79
   9  -1  -6   41.05    1.75
   9  -1  -6   45.32    1.74
   9  -1  -6   40.22    2.32
   9   1  -6   41.47    1.76
   9   1  -6   38.15    1.75
  -9   1   6   42.31    1.75
  -9   1   6   43.95    1.76
   9   1  -6   37.43    2.34
   9   1  -6   42.46    1.75
   7  -1  -6    0.05    0.16
   7  -1  -6    0.02    0.03
  -7  -1   6    0.01    0.05
  -7  -1   6    0.31    0.08
  -7  -1   6    0.09    0.04
  -7   1   6    0.12    0.06
  -7   1   6    0.13    0.05
   7   1  -6    0.21    0.05
   7   1  -6    0.11    0.22
   5  -1  -6   20.10    1.01
   5   1  -6   16.60    0.79
   5   1  -6   20.60    1.06
   3  -1  -6  146.97    6.20
   3  -1  -6  157.11    6.15
   3   1  -6  142.44    6.17
   3   1  -6  166.37    6.17
  -1  -1   6   64.72    2.71
   1  -1  -6   65.86    2.51
   1  -1  -6   56.76    2.57
  -1   1   6   61.47    2.65
  -1  -1  -6   71.97    3.01
   1   1   6   70.79    3.07
  -1   1  -6   74.59    3.05
  -1   1  -6   73.49    2.98
  -3  -1  -6  135.36    5.69
   3  -1   6  134.90    5.65
  -3   1  -6  140.46    5.57
   3   1   6  128.78    5.64
  -5  -1  -6    5.10    0.64
   5  -1   6    5.64    0.29
   5  -1   6    5.58    0.26
   5  -1   6    5.65    0.33
   5  -1   6    5.40    0.37
   5  -1   6    5.74    0.62
  -5  -1  -6    4.71    0.29
   5   1   6    5.07    0.31
  -5   1  -6    5.51    0.30
  -5   1  -6    5.48    0.57
   5   1   6    5.69    0.27
   5   1   6    5.70    0.62
   5   1   6    5.69    0.36
  -5   1  -6    5.38    0.29
   5   1   6    5.47    0.29
   7  -1   6    6.02    0.31
   7  -1   6    5.25    0.76
  -7  -1  -6    6.25    0.36
  -7  -1  -6    5.97    0.38
   7  -1   6    6.02    0.33
   7  -1   6    6.35    0.42
  -7  -1  -6    6.10    0.90
   7  -1   6    6.50    0.40
   7   1   6    6.53    0.33
   7   1   6    5.58    0.80
   7   1   6    6.23    0.40
  -7   1  -6    7.14    0.41
  -7   1  -6    5.91    0.81
   7   1   6    5.64    0.33
  -7   1  -6    6.66    0.34
   9  -1   6   18.23    0.88
   9  -1   6   16.64    0.77
   9  -1   6   16.90    0.86
  -9  -1  -6   17.58    0.82
  -9  -1  -6   17.93    0.83
   9   1   6   18.63    0.86
  -9   1  -6   12.76    2.24
  -9   1  -6   18.61    0.84
   9   1   6   17.48    0.78
   9   1   6   18.37    0.86
  -9   1  -6   18.52    0.81
  11  -1   6   18.32    0.90
 -11  -1  -6   21.09    0.88
  11  -1   6   19.68    0.85
  11  -1   6   21.37    0.89
 -11  -1  -6   19.52    0.87
 -11   1  -6   20.65    0.88
 -11   1  -6   21.11    0.88
  11   1   6   22.28    0.88
  11   1   6   20.34    0.85
  12  -2  -6   20.01    0.85
  12  -2  -6   18.42    0.86
 -12  -2   6   18.58    0.87
  12   2  -6   20.55    0.85
 -12   2   6   20.62    0.86
  12   2  -6   17.26    0.87
  10  -2  -6    9.17    1.23
 -10  -2   6   10.97    0.56
  10  -2  -6    9.36    0.50
  10  -2  -6   10.64    0.50
  10  -2  -6    9.57    0.50
  10   2  -6   10.83    0.52
  10   2  -6   10.50    0.51
 -10   2   6   10.29    0.49
 -10   2   6   10.88    0.51
  10   2  -6    9.50    1.21
  10   2  -6    9.57    0.52
 -10   2   6   10.08    0.51
  -8  -2   6  145.66    5.65
  -8  -2   6  148.41    5.67
   8  -2  -6  144.28    5.60
   8  -2  -6  140.34    5.63
   8  -2  -6  137.70    6.11
   8  -2  -6  138.03    5.61
  -8  -2   6  147.63    5.64
  -8  -2   6  132.05    5.60
  -8   2   6  139.69    5.62
   8   2  -6  134.25    6.24
  -8   2   6  146.77    5.62
   8   2  -6  142.90    5.63
  -8   2   6  135.86    5.59
   6  -2  -6  158.33    6.81
  -6  -2   6  175.18    6.54
  -6  -2   6  168.29    6.55
  -6  -2   6  153.65    6.55
   6   2  -6  160.40    6.93
  -6   2   6  177.39    6.54
   6   2  -6  159.62    6.52
   4  -2  -6  150.98    6.09
   4   2  -6  148.09    6.16
   2  -2  -6   47.98    2.00
   2  -2  -6   42.72    2.07
   2   2  -6   51.60    1.99
   0  -2  -6    8.80    0.47
   0  -2  -6    7.39    0.61
   0  -2   6    7.81    0.55
   0   2  -6    8.67    0.39
   0   2  -6    8.06    0.42
   0   2   6    7.26    0.47
  -2  -2  -6   58.65    2.65
   2  -2   6   59.55    2.60
  -2   2  -6   63.34    2.48
  -2   2  -6   53.57    2.47
   2   2   6   56.03    2.56
   4  -2   6    2.31    0.12
   4  -2   6    2.00    0.21
   4  -2   6    2.08    0.14
  -4  -2  -6    2.15    0.17
   4  -2   6    2.05    0.37
   4  -2   6    2.20    0.17
  -4  -2  -6    1.90    0.40
  -4   2  -6    1.92    0.15
   4   2   6    1.73    0.38
   4   2   6    2.23    0.20
   4   2   6    1.87    0.17
  -4   2  -6    2.33    0.31
   4   2   6    2.06    0.14
   4   2   6    2.04    0.15
   6  -2   6   78.71    3.11
  -6  -2  -6   80.42    3.13
  -6  -2  -6   75.11    3.12
  -6  -2  -6   78.08    3.82
  -6  -2  -6   79.22    3.14
   6  -2   6   78.29    3.69
  -6   2  -6   75.20    3.59
   6   2   6   74.35    3.12
  -6   2  -6   77.20    3.10
  -6   2  -6   76.19    3.13
   6   2   6   74.78    3.70
   8  -2   6   24.85    1.12
  -8  -2  -6   24.54    1.03
   8  -2   6   23.83    0.98
  -8  -2  -6   23.21    1.04
  -8  -2  -6   20.31    1.82
   8  -2   6   20.58    1.64
   8  -2   6   23.70    1.08
   8  -2   6   22.14    1.00
   8   2   6   23.21    1.00
   8   2   6   21.64    0.98
  -8   2  -6   19.26    1.61
   8   2   6   23.18    1.06
   8   2   6   24.21    1.07
   8   2   6   20.95    1.62
  -8   2  -6   24.22    1.05
  -8   2  -6   23.13    1.00
 -10  -2  -6    5.06    0.30
  10  -2   6    4.89    0.33
  10  -2   6    4.76    0.26
 -10  -2  -6    5.06    0.29
  10  -2   6    5.12    0.31
  10   2   6    4.86    0.27
 -10   2  -6    5.39    0.29
  10   2   6    5.29    0.31
 -10   2  -6    5.30    0.32
 -13  -3   6    1.01    0.11
  13  -3  -6    1.05    0.10
  13  -3  -6    1.22    0.14
  13  -3  -6    0.89    0.10
 -13  -3   6    0.85    0.10
  13   3  -6    1.07    0.09
  13   3  -6    0.90    0.10
  11  -3  -6    1.69    0.15
  11  -3  -6    1.65    0.15
 -11  -3   6    1.86    0.20
 -11   3   6    1.72    0.15
  11   3  -6    1.59    0.17
  11   3  -6    1.73    0.15
  11   3  -6    1.98    0.17
   9  -3  -6   34.09    1.53
  -9  -3   6   37.34    1.56
   9  -3  -6   33.31    2.07
   9  -3  -6   37.23    1.54
  -9  -3   6   38.29    1.61
  -9  -3   6   38.00    1.57
   9  -3  -6   36.00    1.52
  -9   3   6   37.13    1.52
  -9   3   6   35.25    1.53
  -9   3   6   36.88    1.53
   9   3  -6   39.65    1.55
   9   3  -6   36.06    2.24
  -7  -3   6    0.82    0.12
   7  -3  -6    0.74    0.24
   7  -3  -6    0.68    0.09
  -7  -3   6    0.81    0.15
   7  -3  -6    0.65    0.08
  -7  -3   6    0.89    0.12
  -7   3   6    0.95    0.10
   7   3  -6    1.00    0.38
   7   3  -6    0.85    0.10
  -7   3   6    0.77    0.09
   5  -3  -6  193.33    7.98
   5   3  -6  191.49    7.71
   5   3  -6  201.78    8.11
   3  -3  -6    2.21    0.13
  -3  -3   6    2.63    0.37
   3  -3  -6    2.61    0.26
   3   3  -6    1.70    0.38
   3   3  -6    2.27    0.28
  -1  -3   6   68.59    3.01
   1  -3  -6   71.65    2.88
   1   3  -6   70.65    2.82
   1   3  -6   61.74    2.92
   1  -3   6   10.13    0.65
   1   3   6    8.13    0.53
  -1   3  -6   10.11    0.53
  -1   3  -6    8.51    0.55
  -3  -3  -6    3.18    0.43
   3  -3   6    3.09    0.18
   3  -3   6    3.14    0.38
   3  -3   6    2.81    0.18
  -3  -3  -6    3.04    0.19
  -3   3  -6    3.08    0.32
   3   3   6    2.82    0.41
   3   3   6    2.85    0.20
   5  -3   6   37.79    1.48
   5  -3   6   37.37    1.51
  -5  -3  -6   37.51    1.54
  -5  -3  -6   37.22    2.09
   5  -3   6   33.80    1.59
  -5  -3  -6   37.05    1.53
   5  -3   6   36.56    1.95
  -5  -3  -6   35.24    1.52
   5  -3   6   38.13    1.55
   5   3   6   36.06    1.54
  -5   3  -6   36.07    1.86
  -5   3  -6   37.33    1.52
   5   3   6   32.84    1.93
   5   3   6   35.48    1.53
   5   3   6   37.03    1.58
  -5   3  -6   37.50    1.50
   5   3   6   35.88    1.50
  -7  -3  -6   13.81    1.30
   7  -3   6   14.70    0.65
   7  -3   6   15.65    1.25
   7  -3   6   15.08    0.70
   7  -3   6   14.38    0.77
  -7  -3  -6   15.42    0.72
   7  -3   6   15.84    0.74
  -7  -3  -6   14.68    0.69
  -7  -3  -6   16.16    0.72
   7   3   6   13.34    1.20
  -7   3  -6   15.46    0.71
  -7   3  -6   14.41    0.67
   7   3   6   14.23    0.68
  -7   3  -6   12.81    1.13
   7   3   6   15.13    0.70
   7   3   6   15.49    0.68
   7   3   6   16.39    0.75
   9  -3   6    6.72    0.40
  -9  -3  -6    6.59    0.37
   9  -3   6    6.61    0.33
   9  -3   6    6.70    0.38
   9   3   6    6.43    0.34
  -9   3  -6    6.13    0.35
   9   3   6    7.06    0.38
   9   3   6    6.72    0.38
  -9   3  -6    7.02    0.42
  11  -3   6    7.74    0.42
  11  -3   6    8.63    0.42
 -11  -3  -6    8.86    0.40
  11   3   6    8.82    0.42
  11   3   6    8.54    0.40
  11   3   6    8.13    0.37
 -11   3  -6    8.83    0.42
 -11   3  -6    9.13    0.41
  12  -4  -6    0.40    0.07
 -12  -4   6    0.20    0.07
  12   4  -6    0.33    0.06
  12   4  -6    0.25    0.07
  10  -4  -6    2.36    0.23
  10  -4  -6    2.34    0.19
  10   4  -6    1.95    0.20
  10   4  -6    1.93    0.80
  10   4  -6    2.25    0.17
 -10   4   6    2.62    0.18
   8  -4  -6   67.17    2.71
  -8  -4   6   69.14    2.74
   8  -4  -6   64.83    2.71
  -8  -4   6   67.44    2.75
   8  -4  -6   67.48    2.70
   8  -4  -6   65.32    3.22
  -8  -4   6   67.54    2.79
   8   4  -6   67.77    2.71
  -8   4   6   63.43    2.70
  -8   4   6   65.78    2.69
   8   4  -6   70.02    3.38
   6  -4  -6   70.12    3.60
   6  -4  -6   62.64    2.66
  -6  -4   6   64.57    2.73
  -6  -4   6   65.69    2.70
  -6  -4   6   66.58    2.71
   6  -4  -6   66.52    2.67
   6   4  -6   67.04    2.67
   6   4  -6   69.07    3.15
   4  -4  -6    1.62    0.11
   4  -4  -6    1.91    0.28
   4   4  -6    1.52    0.31
   4   4  -6    1.67    0.12
  -2  -4   6  164.90    6.48
   2  -4  -6  154.50    6.28
   2  -4  -6  142.49    6.05
   2   4  -6  152.93    6.29
   0  -4  -6    7.33    0.56
   0  -4   6    8.14    0.61
   0  -4  -6    7.87    0.36
   0   4  -6    8.06    0.49
   0   4  -6    6.55    0.66
   2  -4   6  127.50    5.15
   2  -4   6  113.77    4.78
  -2  -4  -6  115.60    4.80
  -2  -4  -6  125.08    5.24
  -2   4  -6  130.48    5.03
   2   4   6  112.83    4.81
  -4  -4  -6   52.07    2.12
  -4  -4  -6   52.68    2.64
   4  -4   6   50.37    2.06
   4  -4   6   52.23    2.59
   4  -4   6   53.70    2.13
  -4  -4  -6   50.53    2.10
   4  -4   6   51.42    2.10
   4  -4   6   47.13    2.16
   4  -4   6   53.55    2.11
   4   4   6   50.63    2.15
   4   4   6   51.26    2.12
  -4   4  -6   52.03    2.43
  -4   4  -6   50.74    2.08
   4   4   6   48.81    2.12
  -4   4  -6   52.93    2.10
   4   4   6   54.87    2.09
  -6  -4  -6    0.01    0.39
  -6  -4  -6    0.29    0.09
  -6  -4  -6    0.16    0.07
   6  -4   6    0.15    0.06
   6  -4   6    0.14    0.09
   6  -4   6    0.32    0.07
   6  -4   6    0.21    0.33
   6  -4   6    0.27    0.08
   6  -4   6    0.14    0.05
   6   4   6    0.14    0.06
  -6   4  -6    0.28    0.31
   6   4   6    0.14    0.07
   6   4   6    0.15    0.06
  -6   4  -6    0.26    0.06
   6   4   6    0.21    0.40
  -8  -4  -6    3.02    0.95
   8  -4   6    2.98    0.24
  -8  -4  -6    3.18    0.23
   8  -4   6    3.10    0.18
   8  -4   6    2.97    0.23
   8  -4   6    3.29    0.23
  -8  -4  -6    2.86    0.21
   8  -4   6    3.07    0.74
  -8  -4  -6    3.05    0.23
  -8   4  -6    2.87    0.82
   8   4   6    2.96    0.20
   8   4   6    2.55    0.18
  -8   4  -6    3.35    0.24
   8   4   6    3.19    0.23
   8   4   6    3.02    0.22
  -8   4  -6    2.91    0.20
  10  -4   6   12.89    0.66
 -10  -4  -6   14.01    0.64
  10  -4   6   14.39    0.66
  10  -4   6   13.72    0.61
  10   4   6   14.79    0.62
  10   4   6   14.39    0.62
 -10   4  -6   14.99    0.64
 -10   4  -6   15.07    0.67
  10   4   6   14.34    0.64
  11  -5  -6   19.87    0.86
 -11  -5   6   19.30    0.90
  11  -5  -6   19.85    0.87
  11   5  -6   19.48    0.86
  11   5  -6   19.65    0.84
  11   5  -6   20.97    0.86
  -9  -5   6    0.21    0.10
  -9  -5   6    0.39    0.10
   9  -5  -6   -0.24    0.73
   9  -5  -6    0.24    0.07
   9  -5  -6    0.37    0.07
   9  -5  -6    0.36    0.08
  -9  -5   6    0.27    0.07
   9   5  -6    0.32    0.07
  -9   5   6    0.28    0.07
   9   5  -6   -0.04    0.50
   7  -5  -6   34.96    1.98
  -7  -5   6   36.11    1.60
   7  -5  -6   37.10    1.52
  -7  -5   6   35.67    1.57
   7  -5  -6   34.56    1.52
  -7  -5   6   37.48    1.55
   7  -5  -6   35.46    1.53
   7   5  -6   36.97    1.53
   7   5  -6   39.04    2.08
  -7   5   6   41.45    1.62
  -5  -5   6   95.15    4.04
   5  -5  -6   98.85    3.97
  -5  -5   6   98.65    4.01
   5  -5  -6   98.33    3.98
  -5  -5   6   99.74    4.03
   5   5  -6  101.98    3.98
   5   5  -6  107.15    4.44
   3  -5  -6    9.22    0.64
  -3  -5   6    7.84    0.42
   3  -5  -6    8.98    0.39
  -3  -5   6    7.78    0.42
   3   5  -6    8.57    0.66
  -3   5   6    8.73    0.39
   3   5  -6    8.44    0.40
   1  -5  -6    6.67    0.55
  -1  -5   6    6.59    0.60
   1  -5  -6    6.09    0.30
   1   5  -6    5.93    0.30
   1  -5   6   40.98    1.96
  -1  -5  -6   41.04    2.05
  -1  -5  -6   37.32    1.60
   1  -5   6   39.34    1.59
   1  -5   6   38.65    1.60
   1   5   6   37.48    1.58
  -1   5  -6   41.36    1.85
  -1   5  -6   39.70    1.58
   1   5   6   35.33    1.61
  -3  -5  -6   32.43    1.37
  -3  -5  -6   33.81    1.86
  -3  -5  -6   35.13    1.39
   3  -5   6   32.96    1.37
   3  -5   6   32.74    1.37
   3  -5   6   32.77    1.38
   3  -5   6   34.72    1.89
   3   5   6   29.85    1.39
   3   5   6   32.90    1.35
   3   5   6   32.26    1.46
  -3   5  -6   33.85    1.36
  -3   5  -6   33.25    1.68
  -3   5  -6   31.59    1.35
  -5  -5  -6   40.34    2.33
   5  -5   6   42.59    1.70
   5  -5   6   42.69    1.74
   5  -5   6   40.92    2.21
   5  -5   6   42.16    1.74
  -5  -5  -6   40.13    1.73
   5  -5   6   38.34    1.78
  -5  -5  -6   40.96    1.74
   5  -5   6   43.07    1.75
  -5  -5  -6   43.39    1.75
  -5   5  -6   41.23    2.16
   5   5   6   43.39    1.76
   5   5   6   43.30    1.75
   5   5   6   40.50    1.80
  -5   5  -6   41.74    1.73
   5   5   6   43.37    1.72
   7  -5   6    0.29    0.08
  -7  -5  -6    0.28    0.08
   7  -5   6    0.42    0.43
  -7  -5  -6    0.68    0.60
   7  -5   6    0.24    0.08
  -7  -5  -6    0.18    0.08
   7  -5   6    0.25    0.07
  -7  -5  -6    0.18    0.07
   7   5   6    0.52    0.66
  -7   5  -6    0.46    0.45
  -7   5  -6    0.27    0.08
   7   5   6    0.08    0.08
   7   5   6    0.23    0.06
   7   5   6    0.37    0.08
  -7   5  -6    0.27    0.08
  -9  -5  -6    3.18    0.19
  -9  -5  -6    3.24    0.20
   9  -5   6    2.94    0.21
  -9  -5  -6    3.05    0.21
   9  -5   6    3.06    0.22
   9   5   6    3.09    0.18
   9   5   6    2.97    0.19
  -9   5  -6    2.97    0.19
  -9   5  -6    3.19    0.22
 -12  -6   6   16.59    0.75
  12  -6  -6   17.34    0.74
  12   6  -6   17.43    0.73
 -12   6   6   18.19    0.75
 -10  -6   6    7.22    0.37
 -10  -6   6    7.51    0.42
  10  -6  -6    7.47    0.37
 -10   6   6    6.32    0.35
  10   6  -6    7.95    0.36
  -8  -6   6    2.20    0.19
  -8  -6   6    1.97    0.22
  -8  -6   6    1.92    0.18
   8  -6  -6    2.44    0.17
   8  -6  -6    2.07    0.17
  -8   6   6    2.10    0.16
   8   6  -6    2.00    0.15
   8   6  -6    1.90    0.55
  -6  -6   6  124.34    4.85
   6  -6  -6  118.41    4.82
  -6  -6   6  119.57    4.89
   6  -6  -6  117.64    5.31
  -6  -6   6  120.78    4.86
   6  -6  -6  121.14    4.81
   6   6  -6  123.56    5.35
   6   6  -6  122.07    4.82
   4  -6  -6   44.73    2.21
  -4  -6   6   40.82    1.82
   4  -6  -6   46.64    1.82
  -4  -6   6   42.26    1.86
  -4  -6   6   44.50    1.86
   4  -6  -6   46.37    1.82
  -4  -6   6   44.02    1.85
  -4   6   6   42.40    1.81
  -4   6   6   45.05    1.87
   4   6  -6   46.73    1.83
  -4   6   6   46.24    1.82
   4   6  -6   45.69    2.23
  -2  -6   6   10.43    0.58
   2  -6  -6   11.26    0.56
  -2  -6   6   12.06    0.56
  -2  -6   6   12.19    0.56
  -2  -6   6   11.98    0.90
   2  -6  -6   12.95    0.88
  -2  -6   6   11.82    0.60
  -2   6   6   12.04    0.52
  -2   6   6   10.86    0.52
   2   6  -6   12.34    0.85
   0  -6  -6    0.67    0.10
   0  -6   6    0.80    0.28
   0  -6   6    0.75    0.10
   0  -6   6    0.76    0.10
   0  -6  -6    0.71    0.10
   0   6  -6    0.89    0.10
   0   6   6    0.68    0.10
   0   6  -6    0.74    0.24
   0   6   6    0.72    0.09
   2  -6   6    3.74    0.56
  -2  -6  -6    2.98    0.20
  -2  -6  -6    3.04    0.20
  -2  -6  -6    3.30    0.22
   2  -6   6    3.51    0.21
   2  -6   6    3.30    0.21
  -2  -6  -6    3.43    0.57
   2  -6   6    3.27    0.21
  -2   6  -6    3.19    0.19
   2   6   6    3.09    0.18
  -2   6  -6    3.23    0.43
   2   6   6    3.22    0.22
   2   6   6    3.03    0.23
  -4  -6  -6   17.29    0.76
   4  -6   6   16.68    0.76
   4  -6   6   17.44    0.77
  -4  -6  -6   15.24    0.73
   4  -6   6   16.42    0.78
   4  -6   6   17.52    1.19
  -4  -6  -6   17.32    0.77
  -4  -6  -6   16.71    1.28
   4   6   6   17.21    0.78
  -4   6  -6   16.82    1.16
  -4   6  -6   17.07    0.76
   4   6   6   17.33    0.79
   4   6   6   17.31    0.73
   6  -6   6    0.09    0.06
  -6  -6  -6   -0.26    0.57
  -6  -6  -6    0.10    0.07
  -6  -6  -6    0.01    0.05
   6  -6   6    0.13    0.42
  -6  -6  -6    0.09    0.06
   6  -6   6    0.05    0.05
   6  -6   6    0.11    0.06
   6   6   6    0.03    0.06
   6   6   6   -0.02    0.05
  -6   6  -6    0.02    0.04
   6   6   6    0.01    0.04
  -6   6  -6    0.01    0.05
  -6   6  -6    0.15    0.37
   6   6   6   -0.03    0.04
   6   6   6   -0.09    0.05
  -8  -6  -6    1.52    0.14
   8  -6   6    1.41    0.16
   8  -6   6    1.44    0.14
  -8  -6  -6    1.66    0.14
   8  -6   6    1.53    0.15
  -8  -6  -6    1.67    0.15
   8   6   6    1.43    0.12
  -8   6  -6    1.50    0.13
   8   6   6    1.28    0.12
  -8   6  -6    1.80    0.16
  10  -6   6    1.18    0.13
 -10  -6  -6    0.89    0.09
 -10   6  -6    1.14    0.10
  10   6   6    0.85    0.07
  11  -7  -6    0.04    0.03
 -11  -7   6    0.00    0.05
 -11   7   6    0.05    0.05
 -11   7   6    0.02    0.03
  11   7  -6    0.04    0.03
   9  -7  -6   -0.02    0.08
  -9  -7   6    0.04    0.08
   9  -7  -6    0.08    0.04
  -9  -7   6    0.04    0.06
   9   7  -6    0.04    0.04
  -9   7   6    0.11    0.05
  -9   7   6    0.09    0.05
  -7  -7   6   27.32    1.20
   7  -7  -6   28.20    1.17
  -7  -7   6   28.25    1.18
   7  -7  -6   28.13    1.18
  -7  -7   6   27.04    1.22
  -7   7   6   25.98    1.15
   7   7  -6   27.40    1.16
   7   7  -6   26.95    1.72
  -7   7   6   28.14    1.16
   5  -7  -6    6.62    0.35
  -5  -7   6    6.74    0.37
  -5  -7   6    6.66    0.40
   5  -7  -6    7.44    0.80
  -5  -7   6    7.01    0.38
   5  -7  -6    6.83    0.34
  -5   7   6    6.72    0.34
  -5   7   6    6.94    0.43
  -5   7   6    6.46    0.34
   5   7  -6    6.72    0.34
   5   7  -6    6.30    0.67
  -3  -7   6    0.14    0.05
  -3  -7   6    0.14    0.07
  -3  -7   6    0.05    0.09
   3  -7  -6    0.13    0.06
   3  -7  -6    0.15    0.28
   3  -7  -6    0.14    0.05
  -3   7   6    0.11    0.04
  -3   7   6    0.17    0.05
   3   7  -6    0.10    0.05
   3   7  -6    0.08    0.04
   3   7  -6    0.10    0.20
  -3   7   6    0.22    0.07
   1  -7  -6   70.46    2.87
   1  -7  -6   70.64    2.88
  -1  -7   6   71.30    2.89
   1  -7  -6   70.61    3.42
  -1  -7   6   73.94    3.39
  -1  -7   6   73.77    2.90
  -1  -7   6   70.11    2.88
  -1   7   6   71.68    2.86
   1   7  -6   67.73    2.86
  -1   7   6   67.90    2.88
   1   7  -6   73.99    2.88
  -1   7   6   67.68    2.84
   1   7  -6   77.11    3.38
  -1  -7  -6  270.68   10.60
   1  -7   6  264.98   11.09
   1  -7   6  257.48   10.58
  -1  -7  -6  279.23   11.27
   1  -7   6  263.26   10.58
  -1  -7  -6  266.04   10.58
   1  -7   6  277.48   10.60
   1  -7   6  249.41   10.58
   1   7   6  258.00   10.59
  -1   7  -6  282.86   10.58
  -1   7  -6  264.28   10.56
  -1   7  -6  281.94   11.10
  -3  -7  -6   29.93    1.84
   3  -7   6   26.81    1.20
   3  -7   6   27.48    1.20
   3  -7   6   26.55    1.64
  -3  -7  -6   27.84    1.18
   3  -7   6   28.67    1.22
  -3  -7  -6   27.49    1.19
  -3   7  -6   29.43    1.68
  -3   7  -6   28.84    1.19
   3   7   6   29.09    1.18
   3   7   6   29.06    1.23
  -3   7  -6   28.35    1.20
   5  -7   6    3.44    0.66
  -5  -7  -6    4.15    0.27
  -5  -7  -6    4.63    0.26
  -5  -7  -6    4.15    0.27
  -5  -7  -6    3.83    0.81
   5  -7   6    4.06    0.25
   5  -7   6    3.79    0.27
   5  -7   6    3.82    0.25
   5   7   6    4.13    0.25
   5   7   6    3.97    0.23
  -5   7  -6    3.82    0.23
  -5   7  -6    4.07    0.70
   5   7   6    4.38    0.28
  -5   7  -6    4.24    0.26
  -7  -7  -6   26.45    1.11
   7  -7   6   24.41    1.10
  -7  -7  -6   25.57    1.11
   7  -7   6   26.88    1.15
   7  -7   6   26.01    1.11
  -7  -7  -6   26.37    1.11
   7   7   6   25.73    1.08
  -7   7  -6   26.37    1.10
  -7   7  -6   25.75    1.26
   7   7   6   25.81    1.08
  -9  -7  -6    5.36    0.27
  -9  -7  -6    5.39    0.27
   9  -7   6    5.40    0.28
  -9   7  -6    5.56    0.30
   9   7   6    5.46    0.26
  -9   7  -6    5.73    0.28
  10  -8  -6    6.72    0.33
 -10  -8   6    6.42    0.32
 -10  -8   6    6.14    0.34
 -10   8   6    6.84    0.34
 -10   8   6    6.73    0.32
  10   8  -6    6.34    0.30
  -8  -8   6   29.61    1.19
  -8  -8   6   28.08    1.21
  -8  -8   6   27.91    1.22
   8  -8  -6   29.38    1.19
   8   8  -6   27.94    1.18
  -8   8   6   27.24    1.22
  -8   8   6   27.18    1.18
  -8   8   6   27.82    1.17
  -6  -8   6    4.48    0.28
  -6  -8   6    4.12    0.29
   6  -8  -6    4.25    0.27
   6  -8  -6    4.63    0.26
  -6  -8   6    4.88    0.27
  -6   8   6    4.25    0.25
  -6   8   6    3.94    0.24
  -6   8   6    4.08    0.28
   6   8  -6    3.85    0.71
   6   8  -6    4.47    0.25
  -4  -8   6   75.50    3.01
  -4  -8   6   71.04    3.01
  -4  -8   6   76.46    3.00
   4  -8  -6   72.78    3.00
   4  -8  -6   74.56    2.98
   4   8  -6   78.35    3.55
  -4   8   6   73.50    2.98
  -4   8   6   72.59    2.96
   4   8  -6   78.00    2.99
  -4   8   6   65.97    3.00
   2  -8  -6   37.65    2.27
  -2  -8   6   38.42    1.68
   2  -8  -6   42.68    1.70
   2  -8  -6   41.34    1.68
  -2  -8   6   43.92    1.71
   2  -8  -6   40.50    1.70
  -2  -8   6   38.90    1.68
   2   8  -6   39.45    2.21
   2   8  -6   40.42    1.68
  -2   8   6   41.80    1.65
  -2   8   6   39.87    1.67
   2   8  -6   39.22    1.66
   0  -8   6   35.21    1.41
   0  -8  -6   31.49    2.02
   0  -8  -6   32.98    1.39
   0  -8  -6   32.33    1.39
   0  -8   6   32.07    1.39
   0  -8   6   31.57    1.87
   0  -8   6   32.81    1.40
   0  -8  -6   33.02    1.40
   0   8  -6   34.53    1.94
   0   8   6   33.45    1.37
   0   8  -6   32.27    1.38
   0   8  -6   33.35    1.39
   0   8   6   32.67    1.40
   2  -8   6  121.04    5.71
   2  -8   6  125.01    5.18
  -2  -8  -6  131.54    5.92
  -2  -8  -6  130.10    5.19
   2  -8   6  130.79    5.20
  -2  -8  -6  126.99    5.17
  -2  -8  -6  130.70    5.17
  -2   8  -6  132.24    5.19
  -2   8  -6  128.98    5.17
   2   8   6  133.48    5.19
   2   8   6  135.38    5.16
  -4  -8  -6   62.95    2.52
  -4  -8  -6   60.87    3.29
   4  -8   6   63.20    2.54
   4  -8   6   58.85    2.50
   4  -8   6   56.08    3.08
  -4  -8  -6   62.54    2.49
  -4  -8  -6   61.98    2.50
  -4  -8  -6   56.35    2.47
   4   8   6   65.31    2.52
   4   8   6   62.78    2.47
  -4   8  -6   61.37    2.49
  -4   8  -6   61.85    2.51
  -6  -8  -6   24.75    1.10
   6  -8   6   27.07    1.14
  -6  -8  -6   25.71    1.09
  -6  -8  -6   25.96    1.09
   6  -8   6   24.72    1.09
   6   8   6   25.89    1.07
   6   8   6   25.73    1.08
  -6   8  -6   25.72    1.09
  -8  -8  -6    0.66    0.09
   8  -8   6    0.65    0.08
  -8  -8  -6    0.42    0.06
   8   8   6    0.61    0.06
  -8   8  -6    0.59    0.12
  -9  -9   6    9.01    0.43
   9  -9  -6    8.69    0.41
  -9  -9   6    8.75    0.41
   9  -9  -6    8.57    0.42
   9   9  -6    8.86    0.40
  -9   9   6    8.87    0.41
  -7  -9   6    0.14    0.08
   7  -9  -6    0.07    0.06
  -7  -9   6   -0.02    0.04
   7  -9  -6    0.02    0.05
  -7  -9   6    0.04    0.05
  -7   9   6    0.04    0.03
  -7   9   6   -0.05    0.03
  -5  -9   6    0.09    0.08
   5  -9  -6   -0.04    0.05
  -5  -9   6   -0.01    0.06
  -5  -9   6    0.24    0.11
   5  -9  -6   -0.09    0.07
   5   9  -6   -0.14    0.44
  -5   9   6    0.01    0.04
  -5   9   6    0.08    0.07
   3  -9  -6    8.08    0.42
   3  -9  -6    7.87    0.43
   3  -9  -6    8.14    0.43
  -3  -9   6    7.44    0.41
  -3  -9   6    8.47    0.43
   3   9  -6    7.95    0.39
  -3   9   6    8.34    0.41
   3   9  -6    9.12    0.91
  -3   9   6    7.59    0.38
   3   9  -6    8.54    0.41
   1  -9  -6   15.96    0.70
  -1  -9   6   15.85    0.72
  -1  -9   6   14.23    0.69
  -1  -9   6   15.25    0.72
   1  -9  -6   13.16    1.42
   1  -9  -6   15.39    0.71
   1  -9  -6   15.53    0.72
   1   9  -6   15.31    1.26
   1   9  -6   15.26    0.71
   1   9  -6   15.76    0.69
  -1   9   6   15.84    0.69
   1  -9   6   36.33    2.47
  -1  -9  -6   34.11    1.40
   1  -9   6   31.01    1.40
  -1  -9  -6   33.53    1.42
  -1  -9  -6   32.68    1.40
  -1  -9  -6   30.63    2.21
   1  -9   6   34.14    1.44
  -1   9  -6   34.38    1.40
  -1   9  -6   34.99    1.43
   1   9   6   32.93    1.40
  -1   9  -6   32.62    2.02
   1   9   6   34.00    1.39
  -3  -9  -6    9.84    0.47
   3  -9   6   10.42    0.52
   3  -9   6    9.31    0.48
  -3  -9  -6   10.62    0.49
  -3  -9  -6   10.08    0.49
   3  -9   6    8.78    1.21
  -3  -9  -6   10.22    0.50
  -3   9  -6    9.79    0.50
  -3   9  -6   10.03    0.48
   3   9   6   10.28    0.46
   5  -9   6    0.41    0.09
   5  -9   6    0.37    0.07
  -5  -9  -6    0.61    0.09
  -5  -9  -6    0.41    0.09
  -5  -9  -6    0.32    0.06
  -5  -9  -6    0.40    0.07
   5   9   6    0.45    0.06
  -5   9  -6    0.43    0.07
  -5   9  -6    0.53    0.09
   5   9   6    0.46    0.07
   7  -9   6    5.19    0.27
  -7  -9  -6    5.47    0.28
  -7  -9  -6    5.67    0.27
   7   9   6    5.61    0.26
  -7   9  -6    5.62    0.30
   7   9   6    4.93    0.25
  -7   9  -6    5.35    0.27
   8 -10  -6    9.94    0.47
  -8 -10   6   10.11    0.47
  -8 -10   6   10.18    0.47
   8 -10  -6   10.42    0.47
  -8  10   6   10.68    0.47
   8  10  -6   10.11    0.45
  -6 -10   6    5.30    0.29
  -6 -10   6    5.60    0.30
   6 -10  -6    5.34    0.30
  -6 -10   6    5.96    0.32
   6 -10  -6    5.24    0.31
  -6  10   6    5.34    0.29
   6  10  -6    5.32    0.28
  -4 -10   6    8.42    0.43
   4 -10  -6    8.73    0.44
   4 -10  -6    8.43    0.43
  -4 -10   6    8.98    0.41
  -4  10   6    8.50    0.42
   4  10  -6    8.73    0.42
  -4  10   6    8.05    0.39
  -2 -10   6   11.99    0.56
   2 -10  -6   11.47    0.55
  -2 -10   6   10.91    0.53
   2 -10  -6   11.70    0.56
   2 -10  -6   11.58    0.55
   2  10  -6   11.48    0.54
  -2  10   6   11.68    0.54
   2  10  -6   11.41    0.53
   0 -10   6    2.95    0.21
   0 -10   6    3.11    0.21
   0 -10  -6    3.63    0.22
   0 -10  -6    3.30    0.21
   0 -10   6    2.93    0.22
   0 -10  -6    2.79    0.21
   0  10  -6    3.04    0.22
   0  10   6    2.89    0.19
   0  10  -6    3.05    0.21
   0  10  -6    4.56    1.29
  -2 -10  -6   16.95    0.77
  -2 -10  -6   17.88    0.79
   2 -10   6   17.05    0.81
  -2 -10  -6   18.53    0.78
   2 -10   6   16.67    0.77
  -2  10  -6   18.49    0.80
   2  10   6   17.47    0.76
  -2  10  -6   18.05    0.78
  -4 -10  -6    0.04    0.04
  -4 -10  -6    0.02    0.04
   4 -10   6    0.01    0.05
  -4 -10  -6   -0.02    0.05
  -4  10  -6    0.01    0.03
  -4  10  -6    0.08    0.05
   4  10   6    0.03    0.03
  -6 -10  -6    6.29    0.31
  -6 -10  -6    6.12    0.30
   6  10   6    6.15    0.29
  -6  10  -6    6.09    0.33
  -6  10  -6    6.86    0.31
   6  10   6    6.05    0.28
  -7 -11   6    3.11    0.17
   7 -11  -6    3.14    0.18
   7 -11  -6    3.30    0.18
  -7 -11   6    2.86    0.18
  -7  11   6    3.19    0.18
   5 -11  -6   16.67    0.73
  -5 -11   6   16.72    0.74
   5 -11  -6   17.12    0.74
  -5  11   6   16.96    0.73
   5  11  -6   16.77    0.72
  -3 -11   6    0.13    0.05
   3 -11  -6    0.23    0.06
  -3  11   6    0.23    0.06
   3  11  -6    0.17    0.05
   1 -11  -6   78.47    3.26
   1 -11  -6   77.20    3.27
  -1 -11   6   83.44    3.28
   1  11  -6   83.45    3.26
  -1  11   6   84.67    3.26
   1  11  -6   80.76    3.27
  -1 -11  -6    5.44    0.28
  -1 -11  -6    5.52    0.30
  -1 -11  -6    5.25    0.28
   1  11   6    5.22    0.27
  -1  11  -6    5.19    0.29
  -1  11  -6    5.29    0.28
  -3 -11  -6   21.69    0.95
  -3 -11  -6   22.81    0.94
  -3 -11  -6   22.15    0.93
  -3  11  -6   22.99    0.96
   3  11   6   22.21    0.93
  -5 -11  -6   24.48    1.02
  -5 -11  -6   24.98    1.03
   5  11   6   25.08    1.01
   5  11   6   24.67    1.01
  -5  11  -6   24.94    1.03
  -5  11  -6   24.79    1.03
  -4 -12   6    9.36    0.45
   4 -12  -6    9.98    0.44
   4 -12  -6   10.36    0.45
  -4  12   6    9.67    0.44
   4  12  -6   10.05    0.43
   2 -12  -6    5.31    0.27
  -2 -12   6    5.28    0.27
   2 -12  -6    5.16    0.26
   2 -12  -6    4.87    0.25
   2  12  -6    4.96    0.26
  -2  12   6    5.43    0.26
   0 -12  -6    7.68    0.37
   0 -12  -6    8.06    0.37
   0 -12   6    8.16    0.37
   0 -12  -6    7.75    0.37
   0  12  -6    7.80    0.37
   0  12   6    7.68    0.36
   0  12  -6    8.39    0.37
  -2 -12  -6   17.42    0.75
  -2 -12  -6   17.67    0.76
  -2 -12  -6   17.66    0.75
  -2  12  -6   18.35    0.76
   2  12   6   18.06    0.75
  -2  12  -6   18.87    0.76
  12   0  -7   -0.03    0.04
 -12   0   7   -0.06    0.04
  12   0  -7   -0.11    0.06
  12   0  -7   -0.04    0.04
 -12   0   7   -0.06    0.05
 -10   0   7    0.02    0.07
 -10   0   7   -0.02    0.05
  10   0  -7   -0.02    0.09
  10   0  -7    0.08    0.06
  10   0  -7   -0.01    0.05
  10   0  -7   -0.06    0.49
  -8   0   7   -0.06    0.05
  -8   0   7   -0.03    0.05
   8   0  -7    0.05    0.23
   8   0  -7    0.00    0.04
   8   0  -7    0.01    0.03
  -6   0   7    0.04    0.04
   6   0  -7    0.11    0.14
   4   0  -7    0.02    0.09
   4   0  -7    0.14    0.23
   2   0  -7    0.02    0.05
  -2   0   7    0.02    0.15
   2   0  -7    0.03    0.04
   0   0  -7    0.14    0.04
   0   0   7    0.04    0.11
   0   0  -7    0.07    0.03
  -2   0  -7    0.17    0.17
   2   0   7   -0.02    0.14
  -2   0  -7    0.07    0.11
   4   0   7   -0.03    0.06
   4   0   7    0.11    0.08
   4   0   7    0.07    0.20
   4   0   7    0.08    0.04
  -4   0  -7   -0.02    0.05
   6   0   7    0.05    0.07
  -6   0  -7    0.02    0.06
   6   0   7    0.29    0.32
   6   0   7    0.05    0.07
  -6   0  -7    0.06    0.06
   6   0   7    0.03    0.03
  -6   0  -7    0.00    0.30
   6   0   7    0.09    0.08
   8   0   7    0.04    0.04
   8   0   7   -0.53    0.52
   8   0   7   -0.02    0.10
   8   0   7   -0.01    0.05
   8   0   7   -0.06    0.08
  -8   0  -7    0.05    0.60
  -8   0  -7    0.04    0.07
  10   0   7    0.02    0.05
  10   0   7    0.06    0.04
  10   0   7   -0.01    0.05
 -10   0  -7    0.03    0.06
  13  -1  -7    2.63    0.22
  13  -1  -7    3.28    0.19
 -13  -1   7    2.97    0.20
 -13  -1   7    2.76    0.19
  13   1  -7    2.69    0.18
  13   1  -7    3.26    0.20
 -13   1   7    2.74    0.19
  11  -1  -7    5.55    0.32
  11  -1  -7    5.27    0.33
  11  -1  -7    5.82    0.32
 -11  -1   7    5.54    0.35
  11   1  -7    5.82    0.32
  11   1  -7    5.09    0.34
 -11   1   7    5.52    0.34
  11   1  -7    3.81    1.00
 -11   1   7    5.53    0.33
  11   1  -7    5.54    0.32
   9  -1  -7   46.90    1.94
   9  -1  -7   44.16    2.52
  -9  -1   7   51.35    2.00
   9   1  -7   46.42    1.95
  -9   1   7   49.90    1.97
   9   1  -7   43.30    2.56
  -7  -1   7   23.54    0.97
   7  -1  -7   21.36    1.27
   7  -1  -7   23.69    0.95
   7  -1  -7   21.66    0.94
  -7  -1   7   22.47    0.98
  -7   1   7   23.53    0.96
   7   1  -7   20.54    0.95
  -7   1   7   20.53    0.96
   7   1  -7   21.49    1.34
   5  -1  -7   68.12    2.79
   5  -1  -7   74.60    3.04
   5   1  -7   74.77    3.09
   5   1  -7   63.22    2.79
   3  -1  -7   48.94    2.20
  -3  -1   7   47.82    2.39
   3  -1  -7   53.61    2.17
   3   1  -7   57.63    2.18
   3   1  -7   48.34    2.18
   1  -1  -7   78.41    3.13
  -1   1   7   76.30    3.30
  -1  -1  -7   85.80    3.74
  -1  -1  -7   86.79    3.69
   1  -1   7   90.59    3.81
   1   1   7   84.96    3.77
  -1   1  -7   92.32    3.60
  -1   1  -7   94.55    3.63
   3  -1   7    0.96    0.28
  -3  -1  -7    0.69    0.11
   3  -1   7    0.68    0.09
   3  -1   7    0.69    0.08
   3   1   7    0.92    0.11
   3   1   7    0.71    0.12
  -3   1  -7    0.69    0.19
  -3   1  -7    0.54    0.08
  -5  -1  -7   30.08    1.31
   5  -1   7   31.82    1.31
   5  -1   7   32.20    1.42
   5  -1   7   31.95    1.27
   5  -1   7   31.42    1.81
   5  -1   7   32.77    1.37
  -5  -1  -7   31.06    1.83
   5   1   7   28.09    1.33
  -5   1  -7   30.57    1.71
   5   1   7   30.16    1.37
   5   1   7   32.72    1.40
  -5   1  -7   30.71    1.32
   5   1   7   32.29    1.28
   5   1   7   30.03    1.81
   5   1   7   31.52    1.32
  -7  -1  -7   36.49    1.51
   7  -1   7   35.56    1.55
  -7  -1  -7   32.60    2.18
   7  -1   7   36.43    1.43
   7  -1   7   33.68    2.15
   7  -1   7   36.91    1.58
   7  -1   7   32.77    1.46
  -7  -1  -7   34.67    1.48
  -7   1  -7   33.43    1.50
   7   1   7   35.78    1.55
  -7   1  -7   32.79    2.08
   7   1   7   33.20    1.46
   7   1   7   30.13    2.07
   7   1   7   36.23    1.55
  -7   1  -7   34.82    1.46
   7   1   7   36.68    1.45
   9  -1   7    0.57    0.12
  -9  -1  -7    0.56    0.11
   9  -1   7    0.48    0.07
   9  -1   7    0.46    0.11
   9  -1   7    0.42    0.10
   9   1   7    0.45    0.10
   9   1   7    0.42    0.07
   9   1   7    0.50    0.11
  -9   1  -7    0.51    0.09
  11  -1   7    0.19    0.06
  11  -1   7    0.24    0.06
 -11  -1  -7    0.15    0.04
  11   1   7    0.25    0.06
  11   1   7    0.26    0.05
  12  -2  -7    4.02    0.26
  12  -2  -7    4.22    0.26
  12   2  -7    4.56    0.26
  12   2  -7    4.36    0.24
 -12   2   7    3.96    0.27
  12   2  -7    4.46    0.28
 -10  -2   7    3.52    0.27
  10  -2  -7    3.47    0.79
  10  -2  -7    3.32    0.23
  10  -2  -7    3.42    0.22
  10  -2  -7    2.86    0.22
  10   2  -7    3.32    0.23
 -10   2   7    3.04    0.23
  10   2  -7    3.40    0.23
 -10   2   7    3.36    0.23
  10   2  -7    3.79    0.84
   8  -2  -7    0.11    0.05
  -8  -2   7    0.08    0.09
   8  -2  -7    0.13    0.05
  -8  -2   7    0.05    0.05
   8  -2  -7    0.03    0.23
   8   2  -7    0.06    0.28
  -8   2   7   -0.04    0.04
  -8   2   7    0.00    0.05
  -8   2   7    0.08    0.05
   8   2  -7    0.06    0.05
   6  -2  -7    0.06    0.03
   6  -2  -7    0.17    0.15
   6   2  -7    0.12    0.05
   6   2  -7    0.33    0.20
   4  -2  -7   93.09    3.87
   4  -2  -7  103.42    4.08
   4   2  -7   97.53    4.18
   4   2  -7   97.34    4.14
   2  -2  -7   25.17    1.13
  -2  -2   7   25.10    1.34
   2   2  -7   26.51    1.11
   2   2  -7   23.73    1.11
   0  -2  -7   38.34    1.98
   0  -2  -7   43.56    1.84
   0  -2   7   42.74    1.97
   0   2   7   39.53    1.87
   0   2  -7   40.70    1.74
   0   2  -7   45.78    1.72
  -2  -2  -7   36.37    1.55
  -2  -2  -7   36.46    1.86
   2  -2   7   38.51    1.84
  -2   2  -7   35.73    1.70
   2   2   7   37.02    1.82
  -2   2  -7   42.14    1.70
  -4  -2  -7   18.62    1.21
  -4  -2  -7   17.55    0.78
   4  -2   7   19.04    0.74
   4  -2   7   18.06    0.76
   4  -2   7   18.37    0.80
   4  -2   7   17.83    1.14
   4  -2   7   18.25    0.87
   4   2   7   18.41    0.75
   4   2   7   17.85    0.78
  -4   2  -7   17.48    1.02
  -4   2  -7   17.06    0.76
   4   2   7   16.42    0.82
   4   2   7   15.13    1.13
   4   2   7   16.71    0.83
   4   2   7   15.38    0.78
  -6  -2  -7    0.38    0.44
   6  -2   7    0.24    0.32
   6  -2   7    0.27    0.05
   6  -2   7    0.21    0.06
  -6  -2  -7    0.24    0.08
  -6  -2  -7    0.20    0.08
   6   2   7    0.37    0.11
  -6   2  -7    0.14    0.07
  -6   2  -7    0.33    0.29
   6   2   7    0.22    0.08
   6   2   7    0.31    0.07
   6   2   7    0.23    0.07
   6   2   7    0.33    0.39
   6   2   7    0.29    0.09
   8  -2   7    9.75    0.43
  -8  -2  -7    9.64    0.49
   8  -2   7    9.41    0.55
   8  -2   7    8.40    1.11
   8  -2   7    9.37    0.52
  -8  -2  -7    9.22    0.49
   8  -2   7    8.59    0.49
   8  -2   7    8.48    0.45
  -8   2  -7    9.75    0.51
   8   2   7    9.20    0.51
   8   2   7    8.71    0.44
   8   2   7   10.05    0.52
   8   2   7    8.83    0.44
  -8   2  -7    9.26    0.46
   8   2   7    7.71    1.10
 -10  -2  -7    3.55    0.23
  10  -2   7    3.50    0.19
  10  -2   7    3.06    0.28
 -10  -2  -7    3.77    0.23
  10   2   7    3.62    0.23
 -10   2  -7    3.47    0.24
  10   2   7    4.18    0.22
 -10   2  -7    3.51    0.22
  10   2   7    3.69    0.19
  13  -3  -7    5.36    0.27
 -13  -3   7    5.08    0.29
  13  -3  -7    5.14    0.29
 -13  -3   7    5.13    0.28
  13   3  -7    5.65    0.27
  11  -3  -7    7.71    0.43
 -11  -3   7    8.61    0.48
  11  -3  -7    8.75    0.43
  11   3  -7    8.89    0.44
 -11   3   7    8.36    0.42
  11   3  -7    8.38    0.42
   9  -3  -7   10.31    1.01
  -9  -3   7   10.51    0.58
  -9  -3   7   10.94    0.55
   9  -3  -7   10.83    0.53
  -9  -3   7   11.45    0.55
   9  -3  -7    9.81    0.52
   9  -3  -7   11.30    0.51
  -9   3   7   10.31    0.51
   9   3  -7   11.46    0.53
  -9   3   7   10.75    0.52
  -7  -3   7    7.84    0.40
  -7  -3   7    8.01    0.43
   7  -3  -7    7.29    0.65
   7  -3  -7    7.63    0.36
   7  -3  -7    7.11    0.36
  -7  -3   7    6.83    0.39
   7   3  -7    8.08    0.38
  -7   3   7    6.54    0.37
  -7   3   7    7.41    0.38
   7   3  -7    7.55    0.77
  -7   3   7    7.92    0.38
   5  -3  -7    3.24    0.34
  -5  -3   7    2.57    0.20
  -5  -3   7    3.20    0.20
   5  -3  -7    2.98    0.17
  -5  -3   7    3.23    0.23
   5   3  -7    2.75    0.17
   5   3  -7    2.93    0.40
   3  -3  -7   78.93    3.18
  -3  -3   7   76.52    3.40
   3  -3  -7   74.21    2.97
   3   3  -7   73.42    3.21
   3   3  -7   71.25    3.26
  -1  -3   7    2.52    0.35
   1  -3  -7    2.35    0.25
   1   3  -7    2.22    0.34
   1   3  -7    2.37    0.21
   1  -3   7    3.42    0.39
  -1  -3  -7    3.04    0.18
  -1   3  -7    3.03    0.34
   1   3   7    3.06    0.35
  -1   3  -7    3.64    0.28
   3  -3   7    2.51    0.25
   3  -3   7    3.09    0.18
   3  -3   7    3.16    0.17
  -3  -3  -7    3.32    0.21
  -3  -3  -7    3.26    0.78
   3  -3   7    4.28    0.47
   3   3   7    3.05    0.20
  -3   3  -7    3.37    0.35
   3   3   7    2.94    0.46
  -3   3  -7    3.12    0.18
   3   3   7    2.88    0.31
   3   3   7    2.73    0.21
   5  -3   7   65.64    2.71
   5  -3   7   64.29    2.85
   5  -3   7   70.46    3.31
   5  -3   7   70.58    2.76
  -5  -3  -7   74.00    3.46
  -5  -3  -7   64.44    2.76
  -5  -3  -7   70.99    2.77
  -5  -3  -7   70.72    2.78
  -5   3  -7   68.89    2.76
  -5   3  -7   68.51    2.74
   5   3   7   68.73    2.82
   5   3   7   66.09    2.84
   5   3   7   68.04    2.78
   5   3   7   63.26    3.25
  -5   3  -7   66.96    3.15
   7  -3   7    1.39    0.16
  -7  -3  -7    1.27    0.61
   7  -3   7    1.31    0.51
  -7  -3  -7    1.31    0.15
  -7  -3  -7    1.55    0.18
   7  -3   7    1.36    0.21
   7  -3   7    1.45    0.11
  -7  -3  -7    1.81    0.18
   7  -3   7    1.40    0.15
   7  -3   7    1.52    0.18
   7   3   7    1.48    0.14
  -7   3  -7    1.03    0.45
   7   3   7    1.51    0.18
   7   3   7    1.38    0.16
  -7   3  -7    1.33    0.13
  -7   3  -7    1.61    0.17
   7   3   7    1.71    0.17
   7   3   7    1.70    0.15
   7   3   7    1.06    0.56
  -9  -3  -7   19.91    0.86
   9  -3   7   18.83    0.90
  -9  -3  -7   19.23    0.86
   9  -3   7   18.52    0.81
   9  -3   7   18.74    0.88
  -9   3  -7   20.16    0.89
   9   3   7   20.93    0.88
  -9   3  -7   19.09    0.85
   9   3   7   18.17    0.87
   9   3   7   19.85    0.83
 -12  -4   7   12.32    0.62
  12  -4  -7   12.63    0.61
  12  -4  -7   13.88    0.60
  12   4  -7   13.74    0.59
 -10  -4   7    4.96    0.34
  10  -4  -7    5.02    0.30
  10  -4  -7    5.12    0.29
  10  -4  -7    5.11    0.30
  10   4  -7    5.51    0.30
  -8  -4   7    1.02    0.17
   8  -4  -7    0.89    0.39
  -8  -4   7    1.11    0.15
  -8  -4   7    1.20    0.14
   8  -4  -7    1.07    0.14
   8  -4  -7    1.04    0.11
  -8   4   7    1.27    0.12
   8   4  -7    1.72    0.52
  -6  -4   7   31.95    1.38
  -6  -4   7   32.29    1.41
   6  -4  -7   33.10    1.34
   6  -4  -7   32.05    1.34
  -6  -4   7   34.12    1.40
   6  -4  -7   33.05    1.71
   6   4  -7   33.26    1.35
  -6   4   7   28.68    1.33
   6   4  -7   35.07    1.81
  -4  -4   7   10.75    0.54
  -4  -4   7   11.52    0.54
  -4  -4   7   11.19    0.56
   4  -4  -7   11.47    0.73
   4  -4  -7   11.50    0.50
   4   4  -7   11.05    0.51
   4   4  -7   12.42    0.79
  -2  -4   7  243.41    9.67
   2  -4  -7  227.98    9.45
   2   4  -7  231.41    9.46
   0  -4  -7    0.37    0.18
   0  -4   7    0.14    0.17
   0  -4  -7    0.20    0.04
   0   4  -7    0.36    0.13
  -2  -4  -7    0.10    0.05
  -2  -4  -7    0.00    0.17
   2  -4   7    0.08    0.04
   2  -4   7    0.06    0.04
   2   4   7   -0.01    0.04
   2   4   7   -0.01    0.04
   2   4   7   -0.01    0.21
  -2   4  -7    0.04    0.04
   4  -4   7    4.06    0.25
  -4  -4  -7    4.05    0.61
   4  -4   7    3.78    0.28
  -4  -4  -7    3.77    0.24
  -4  -4  -7    4.41    0.26
   4  -4   7    3.87    0.20
   4  -4   7    4.10    0.24
   4  -4   7    4.40    0.54
   4  -4   7    3.80    0.23
  -4   4  -7    4.01    0.23
   4   4   7    4.20    0.22
   4   4   7    3.91    0.27
  -4   4  -7    3.64    0.23
  -4   4  -7    3.83    0.46
   4   4   7    4.22    0.27
   4   4   7    4.05    0.26
   4   4   7    3.94    0.26
  -6  -4  -7    9.67    0.50
   6  -4   7   10.35    0.52
   6  -4   7    9.83    0.45
   6  -4   7    9.07    0.55
   6  -4   7   10.51    0.51
   6  -4   7    9.23    0.94
   6  -4   7   10.44    0.50
  -6  -4  -7    9.65    0.49
  -6  -4  -7   10.20    1.12
  -6   4  -7    9.10    0.87
   6   4   7   10.26    0.48
   6   4   7   10.42    0.51
   6   4   7    9.86    0.49
  -6   4  -7    9.81    0.47
   6   4   7   10.10    0.53
   6   4   7   11.23    0.53
  -6   4  -7    9.89    0.50
   8  -4   7   16.60    0.76
   8  -4   7   16.56    0.76
   8  -4   7   16.25    0.78
  -8  -4  -7   15.73    0.73
  -8  -4  -7   16.25    0.75
  -8  -4  -7   16.79    0.75
   8  -4   7   16.77    0.70
   8   4   7   16.40    0.72
   8   4   7   15.65    0.71
   8   4   7   15.59    0.76
   8   4   7   17.13    0.76
  -8   4  -7   16.00    0.72
  -8   4  -7   16.33    0.76
  10  -4   7    2.42    0.18
 -10  -4  -7    2.26    0.16
  10  -4   7    2.29    0.18
 -10  -4  -7    2.35    0.16
  10   4   7    2.28    0.13
  10   4   7    2.34    0.15
 -10   4  -7    2.40    0.16
  10   4   7    2.49    0.13
 -10   4  -7    2.56    0.18
  11  -5  -7   34.94    1.42
 -11  -5   7   33.37    1.46
  11   5  -7   32.94    1.40
  11   5  -7   35.29    1.42
   9  -5  -7   25.76    1.93
  -9  -5   7   30.94    1.27
   9  -5  -7   29.42    1.25
   9  -5  -7   28.06    1.25
  -9  -5   7   29.01    1.28
  -9  -5   7   29.88    1.32
   9  -5  -7   30.63    1.24
   9   5  -7   29.74    1.94
   7  -5  -7   68.75    2.77
  -7  -5   7   70.24    2.81
   7  -5  -7   66.64    3.27
  -7  -5   7   67.35    2.82
   7  -5  -7   66.72    2.77
  -7  -5   7   65.58    2.85
   7  -5  -7   65.81    2.78
  -7   5   7   71.58    2.85
   7   5  -7   68.85    2.77
   7   5  -7   75.86    3.40
   5  -5  -7   54.62    2.54
  -5  -5   7   52.97    2.20
   5  -5  -7   53.02    2.15
  -5  -5   7   53.30    2.18
  -5  -5   7   49.44    2.20
   5  -5  -7   54.48    2.14
  -5   5   7   50.31    2.14
  -5   5   7   51.57    2.15
   5   5  -7   55.63    2.58
   5   5  -7   54.72    2.15
  -3  -5   7  112.91    4.27
  -3  -5   7  106.34    4.26
   3  -5  -7  107.11    4.21
   3  -5  -7   96.50    4.20
   3  -5  -7  112.28    4.55
  -3  -5   7   95.92    4.26
  -3   5   7  104.94    4.26
   3   5  -7  105.76    4.21
  -3   5   7  105.85    4.20
   3   5  -7  112.07    4.59
   1  -5  -7   -0.10    0.12
  -1  -5   7    0.00    0.05
  -1  -5   7   -0.09    0.16
   1  -5  -7    0.02    0.04
  -1   5   7    0.03    0.03
   1   5  -7    0.10    0.04
  -1  -5  -7  119.84    5.23
  -1  -5  -7  128.29    5.25
   1  -5   7  136.83    5.24
   1  -5   7  136.95    5.26
   1  -5   7  137.79    5.69
   1  -5   7  135.02    5.25
  -1  -5  -7  132.61    5.85
   1   5   7  123.20    5.28
  -1   5  -7  132.27    5.22
   1   5   7  131.88    5.22
  -1   5  -7  137.14    5.73
   1   5   7  131.28    5.26
  -3  -5  -7   96.42    4.22
   3  -5   7   89.33    3.61
  -3  -5  -7   88.94    3.60
  -3  -5  -7   88.86    3.62
   3  -5   7   90.30    4.09
   3  -5   7   91.87    3.63
   3  -5   7   89.13    3.61
   3   5   7   92.50    3.59
   3   5   7   85.47    3.63
  -3   5  -7   91.07    3.96
  -3   5  -7   89.09    3.59
   3   5   7   86.55    3.66
  -5  -5  -7    0.20    0.08
  -5  -5  -7    0.37    0.39
  -5  -5  -7    0.20    0.07
   5  -5   7    0.16    0.06
   5  -5   7    0.91    0.38
  -5  -5  -7    0.31    0.09
   5   5   7    0.16    0.07
   5   5   7    0.38    0.10
   5   5   7    0.18    0.88
  -5   5  -7    0.37    0.07
   5   5   7    0.25    0.06
  -5   5  -7    0.18    0.06
   5   5   7    0.28    0.07
  -5   5  -7    0.25    0.30
  -7  -5  -7    1.77    0.76
  -7  -5  -7    0.47    0.09
  -7  -5  -7    0.51    0.10
   7  -5   7    0.46    0.10
   7  -5   7    0.62    0.11
   7  -5   7    0.35    0.49
  -7  -5  -7    0.69    0.11
   7   5   7    0.60    0.09
  -7   5  -7    0.41    0.47
  -7   5  -7    0.52    0.08
   7   5   7    0.47    0.09
   7   5   7    0.50    0.08
  -7   5  -7    0.46    0.09
  -9  -5  -7    3.01    0.19
   9  -5   7    2.94    0.20
  -9   5  -7    2.96    0.18
  -9   5  -7    3.14    0.22
   9   5   7    2.94    0.18
  12  -6  -7    0.15    0.04
 -12  -6   7    0.17    0.06
 -12  -6   7    0.10    0.04
 -12   6   7    0.10    0.05
 -12   6   7    0.11    0.04
  12   6  -7    0.12    0.03
 -10  -6   7    0.22    0.06
 -10  -6   7    0.05    0.07
  10  -6  -7    0.04    0.06
  10  -6  -7    0.24    0.06
  10   6  -7    0.11    0.05
 -10   6   7    0.23    0.06
  -8  -6   7    2.04    0.22
   8  -6  -7    2.53    0.66
  -8  -6   7    2.29    0.20
   8  -6  -7    2.31    0.17
  -8  -6   7    2.39    0.20
   8  -6  -7    2.16    0.18
   8   6  -7    1.54    0.54
   8   6  -7    2.34    0.17
  -6  -6   7   82.56    3.22
   6  -6  -7   79.34    3.19
   6  -6  -7   81.91    3.18
  -6  -6   7   76.57    3.23
   6  -6  -7   74.24    3.67
  -6  -6   7   76.12    3.25
   6   6  -7   82.83    3.73
   6   6  -7   80.75    3.19
  -6   6   7   78.57    3.18
   4  -6  -7   61.39    2.80
  -4  -6   7   52.73    2.40
   4  -6  -7   59.36    2.36
   4  -6  -7   59.30    2.36
  -4  -6   7   56.88    2.39
  -4  -6   7   57.24    2.41
  -4  -6   7   54.13    2.36
   4   6  -7   61.08    2.37
  -4   6   7   54.76    2.35
  -4   6   7   59.12    2.35
  -4   6   7   57.47    2.41
  -4   6   7   64.71    2.39
   4   6  -7   60.95    2.80
   2  -6  -7   69.88    2.82
   2  -6  -7   74.60    3.27
   2  -6  -7   67.76    2.81
  -2  -6   7   67.85    2.82
  -2  -6   7   71.84    3.34
  -2  -6   7   70.21    2.84
  -2  -6   7   69.04    2.85
  -2  -6   7   66.48    2.85
  -2   6   7   71.50    2.81
   2   6  -7   69.75    2.81
  -2   6   7   67.15    2.84
   2   6  -7   75.62    3.25
   0  -6   7    0.30    0.07
   0  -6   7    0.54    0.09
   0  -6  -7    0.41    0.08
   0  -6   7    0.36    0.06
   0  -6  -7    0.54    0.09
   0  -6   7    0.77    0.47
   0   6  -7    0.31    0.18
   0   6   7    0.40    0.12
   0   6  -7    0.27    0.06
   0   6   7    0.49    0.08
   0   6   7    0.41    0.08
   2  -6   7   55.06    2.18
  -2  -6  -7   57.37    2.79
  -2  -6  -7   50.97    2.16
  -2  -6  -7   53.42    2.19
   2  -6   7   52.27    2.18
  -2  -6  -7   51.87    2.16
   2  -6   7   53.20    2.18
   2  -6   7   53.75    2.66
  -2   6  -7   54.63    2.16
   2   6   7   54.85    2.15
  -2   6  -7   54.80    2.55
   2   6   7   49.45    2.19
   2   6   7   51.55    2.21
  -2   6  -7   51.63    2.15
   4  -6   7    4.88    0.29
  -4  -6  -7    4.83    0.28
  -4  -6  -7    4.20    0.76
   4  -6   7    5.01    0.29
   4  -6   7    4.52    0.68
   4  -6   7    4.99    0.29
  -4  -6  -7    4.79    0.29
  -4   6  -7    4.74    0.62
  -4   6  -7    4.70    0.26
   4   6   7    4.99    0.31
   4   6   7    5.08    0.31
  -4   6  -7    4.40    0.28
   4   6   7    4.93    0.26
  -6  -6  -7    2.12    0.18
  -6  -6  -7    1.18    0.86
   6  -6   7    2.04    0.18
   6  -6   7    2.32    0.19
   6  -6   7    2.17    0.62
  -6  -6  -7    2.45    0.19
  -6  -6  -7    2.12    0.18
   6  -6   7    2.24    0.20
   6   6   7    2.30    0.20
  -6   6  -7    2.75    0.63
   6   6   7    2.17    0.16
   6   6   7    2.22    0.15
  -6   6  -7    1.92    0.16
   6   6   7    2.25    0.19
  -6   6  -7    2.19    0.18
   8  -6   7    6.23    0.34
   8  -6   7    6.46    0.34
  -8  -6  -7    6.22    0.32
  -8  -6  -7    6.42    0.32
  -8  -6  -7    5.39    0.33
   8  -6   7    5.79    0.32
  -8   6  -7    6.30    0.31
   8   6   7    6.24    0.30
  -8   6  -7    6.30    0.34
   8   6   7    5.52    0.28
  11  -7  -7    1.54    0.13
 -11  -7   7    1.63    0.14
 -11   7   7    1.43    0.12
  11   7  -7    1.62    0.11
  11   7  -7    1.38    0.11
 -11   7   7    1.58    0.15
  -9  -7   7    3.85    0.26
  -9  -7   7    4.44    0.26
  -9  -7   7    4.08    0.28
   9  -7  -7    3.59    0.25
   9  -7  -7    4.39    0.25
   9   7  -7    4.50    0.30
  -9   7   7    4.29    0.24
   7  -7  -7   23.44    0.98
   7  -7  -7   22.13    0.98
  -7  -7   7   23.18    0.99
   7  -7  -7   20.73    1.66
  -7  -7   7   22.96    1.01
  -7  -7   7   22.80    1.04
  -7   7   7   21.91    1.02
   7   7  -7   22.60    0.97
   7   7  -7   22.72    1.51
  -7   7   7   22.47    0.97
   5  -7  -7   10.04    0.46
   5  -7  -7   10.01    0.52
  -5  -7   7    9.63    0.49
  -5  -7   7   10.13    0.52
   5  -7  -7    9.96    0.96
  -5  -7   7    9.35    0.50
  -5   7   7    9.35    0.50
   5   7  -7    9.83    0.86
  -5   7   7    8.95    0.45
  -5   7   7    9.73    0.46
  -3  -7   7    1.51    0.20
   3  -7  -7    1.98    0.46
   3  -7  -7    1.55    0.14
  -3  -7   7    1.38    0.14
   3   7  -7    1.71    0.14
  -3   7   7    1.53    0.13
   3   7  -7    1.52    0.12
  -3   7   7    1.37    0.12
  -3   7   7    1.52    0.15
  -3   7   7    1.33    0.15
   3   7  -7    1.31    0.39
   1  -7  -7   60.01    2.38
   1  -7  -7   58.69    2.39
  -1  -7   7   58.24    2.40
  -1  -7   7   60.54    2.92
  -1  -7   7   59.30    2.39
  -1  -7   7   57.33    2.39
  -1  -7   7   56.50    2.39
   1   7  -7   55.58    2.37
  -1   7   7   55.19    2.41
   1   7  -7   63.44    2.89
   1   7  -7   60.69    2.38
  -1   7   7   57.51    2.39
   1  -7   7   44.25    1.82
  -1  -7  -7   43.43    1.80
   1  -7   7   44.43    1.81
   1  -7   7   42.45    2.30
   1  -7   7   41.93    1.80
  -1  -7  -7   42.22    1.81
  -1  -7  -7   43.96    2.42
   1   7   7   40.49    1.82
  -1   7  -7   46.14    1.80
   1   7   7   44.45    1.77
  -1   7  -7   43.34    1.78
  -1   7  -7   44.29    2.26
   3  -7   7   23.96    1.05
  -3  -7  -7   24.76    1.04
  -3  -7  -7   20.18    1.98
   3  -7   7   25.24    1.07
   3  -7   7   24.73    1.59
  -3  -7  -7   23.41    1.02
  -3  -7  -7   24.55    1.06
   3  -7   7   24.41    1.06
  -3   7  -7   23.98    1.03
   3   7   7   25.02    1.07
   3   7   7   24.67    1.02
  -3   7  -7   24.25    1.05
   3   7   7   23.73    1.07
   5  -7   7   11.42    1.15
  -5  -7  -7   13.81    0.69
   5  -7   7   11.86    0.58
   5  -7   7   13.51    0.68
  -5  -7  -7   12.39    1.33
  -5  -7  -7   12.82    0.59
  -5  -7  -7   11.21    0.68
  -5   7  -7   12.16    0.61
  -5   7  -7   12.03    1.13
   5   7   7   11.92    0.58
  -5   7  -7   12.17    0.58
   5   7   7   12.49    0.59
   5   7   7   13.16    0.61
   5   7   7   10.58    0.66
  -7  -7  -7   10.39    0.48
   7  -7   7   10.19    0.49
  -7  -7  -7   10.37    0.48
   7  -7   7   10.85    0.52
  -7  -7  -7   10.32    0.48
   7  -7   7    9.51    0.48
  -7   7  -7   10.09    0.47
   7   7   7    9.02    0.45
   7   7   7   10.37    0.46
  -7   7  -7   10.23    0.50
  10  -8  -7    0.23    0.06
  10  -8  -7    0.25    0.05
 -10  -8   7    0.40    0.06
 -10  -8   7    0.39    0.07
  10   8  -7    0.36    0.05
 -10   8   7    0.31    0.05
 -10   8   7    0.29    0.07
  -8  -8   7    1.68    0.16
  -8  -8   7    1.65    0.15
  -8  -8   7    1.70    0.17
   8  -8  -7    1.57    0.14
  -8   8   7    1.35    0.13
  -8   8   7    1.62    0.15
   6  -8  -7    2.31    0.84
  -6  -8   7    2.02    0.18
   6  -8  -7    2.23    0.18
   6  -8  -7    2.18    0.17
  -6  -8   7    2.05    0.17
  -6  -8   7    1.98    0.19
  -6   8   7    1.91    0.18
   6   8  -7    1.87    0.15
   6   8  -7    3.01    0.66
  -6   8   7    2.00    0.15
  -4  -8   7   29.82    1.29
   4  -8  -7   29.30    1.28
  -4  -8   7   31.55    1.32
   4  -8  -7   30.26    1.29
   4   8  -7   30.58    1.77
  -4   8   7   30.72    1.27
   4   8  -7   31.00    1.28
  -4   8   7   28.54    1.30
   2  -8  -7    1.68    0.15
   2  -8  -7    1.60    0.17
  -2  -8   7    1.19    0.15
  -2  -8   7    1.38    0.15
  -2  -8   7    1.84    0.17
   2  -8  -7    1.60    0.17
   2   8  -7    1.28    0.13
   2   8  -7    1.37    0.15
  -2   8   7    1.34    0.12
   2   8  -7    1.18    0.41
   0  -8   7    1.18    0.14
   0  -8   7    1.33    0.15
   0  -8  -7    1.05    0.13
   0  -8   7    0.69    0.12
   0  -8   7    1.01    0.13
   0  -8  -7    1.06    0.12
   0  -8  -7    1.17    0.54
   0  -8   7    0.52    0.40
   0  -8  -7    0.72    0.11
   0   8  -7    0.97    0.12
   0   8   7    1.14    0.11
   0   8  -7    0.72    0.36
   0   8  -7    0.97    0.11
   0   8   7    0.92    0.13
  -2  -8  -7    3.21    0.24
  -2  -8  -7    3.14    0.20
   2  -8   7    2.91    0.21
   2  -8   7    2.66    0.22
   2  -8   7    2.75    0.61
  -2  -8  -7    3.29    0.71
  -2  -8  -7    3.03    0.21
   2  -8   7    3.26    0.24
  -2   8  -7    2.96    0.20
   2   8   7    3.16    0.19
   2   8   7    3.42    0.23
  -2   8  -7    3.79    0.70
  -2   8  -7    3.26    0.22
   4  -8   7   17.77    1.54
  -4  -8  -7   22.00    0.92
  -4  -8  -7   18.51    0.87
  -4  -8  -7   21.02    0.91
  -4  -8  -7   21.64    0.93
   4  -8   7   21.23    0.94
   4  -8   7   19.96    0.91
  -4   8  -7   21.04    0.92
   4   8   7   21.77    0.92
  -4   8  -7   21.19    0.90
   4   8   7   20.80    0.88
  -6  -8  -7    1.50    0.13
  -6  -8  -7    1.41    0.13
  -6  -8  -7    1.35    0.13
   6  -8   7    1.51    0.16
   6  -8   7    1.33    0.14
   6   8   7    1.29    0.11
   6   8   7    1.37    0.11
  -6   8  -7    1.22    0.11
  -6   8  -7    1.32    0.14
  -8  -8  -7    2.75    0.16
  -8  -8  -7    2.61    0.15
   8  -8   7    2.33    0.16
  -8   8  -7    2.59    0.16
   8   8   7    2.45    0.13
  -8   8  -7    2.59    0.17
  -9  -9   7   13.66    0.62
   9  -9  -7   13.50    0.62
   9  -9  -7   14.30    0.62
  -9  -9   7   13.11    0.60
   9   9  -7   14.68    0.63
  -9   9   7   14.47    0.61
  -7  -9   7    1.00    0.12
   7  -9  -7    0.98    0.13
  -7  -9   7    1.09    0.13
  -7  -9   7    1.14    0.12
  -7   9   7    1.18    0.12
   7   9  -7    1.10    0.11
   5  -9  -7    0.51    0.09
   5  -9  -7    0.51    0.10
  -5  -9   7    0.49    0.09
  -5  -9   7    0.52    0.09
   5  -9  -7    0.44    0.10
   5  -9  -7   -0.07    1.14
   5   9  -7    0.35    0.06
  -5   9   7    0.40    0.07
   3  -9  -7    6.98    0.38
  -3  -9   7    6.96    0.38
  -3  -9   7    7.42    0.40
   3  -9  -7    7.31    0.40
   3  -9  -7    7.25    0.40
  -3   9   7    6.96    0.36
   3   9  -7    7.94    0.38
   3   9  -7    6.82    0.82
   3   9  -7    7.05    0.35
   1  -9  -7    2.91    0.86
   1  -9  -7    2.87    0.22
  -1  -9   7    3.13    0.23
   1  -9  -7    2.91    0.21
  -1  -9   7    2.74    0.21
   1  -9  -7    3.10    0.22
  -1  -9   7    3.27    0.23
   1   9  -7    2.06    0.55
   1   9  -7    3.01    0.21
   1   9  -7    3.07    0.20
  -1   9   7    3.03    0.19
   1  -9   7    2.04    0.18
   1  -9   7    2.15    0.19
  -1  -9  -7    3.42    0.94
   1  -9   7    1.08    0.60
  -1  -9  -7    2.08    0.19
  -1  -9  -7    2.23    0.17
  -1  -9  -7    2.26    0.17
  -1   9  -7    2.14    0.18
   1   9   7    2.22    0.15
   1   9   7    2.30    0.18
  -1   9  -7    2.37    0.65
  -1   9  -7    2.28    0.18
   3  -9   7    0.26    0.07
  -3  -9  -7    0.18    0.06
   3  -9   7    0.14    0.07
   3  -9   7   -0.71    0.76
  -3  -9  -7    0.32    0.09
  -3  -9  -7    0.22    0.05
  -3  -9  -7    0.20    0.07
  -3   9  -7    0.28    0.06
  -3   9  -7    0.43    0.52
   3   9   7    0.23    0.05
  -3   9  -7    0.26    0.07
   3   9   7    0.25    0.06
  -5  -9  -7    8.64    0.44
   5  -9   7    9.25    0.47
  -5  -9  -7    9.08    0.43
  -5  -9  -7    9.28    0.43
   5   9   7    9.40    0.42
  -5   9  -7    9.40    0.46
  -5   9  -7    9.13    0.43
   5   9   7    9.32    0.43
  -7  -9  -7   43.42    1.75
  -7  -9  -7   43.49    1.75
   7   9   7   40.69    1.72
  -7   9  -7   44.53    1.75
   7   9   7   43.80    1.73
  -7   9  -7   44.18    1.77
  -8 -10   7    0.03    0.04
  -8 -10   7   -0.02    0.03
   8 -10  -7    0.03    0.04
   8 -10  -7   -0.02    0.04
  -8  10   7   -0.02    0.03
   8  10  -7    0.06    0.04
  -6 -10   7    4.85    0.28
   6 -10  -7    4.95    0.29
   6 -10  -7    4.78    0.28
   6  10  -7    5.27    0.26
  -6  10   7    5.07    0.27
   4 -10  -7   11.99    0.56
   4 -10  -7   11.75    0.56
  -4 -10   7   12.49    0.57
  -4 -10   7   11.75    0.54
   4 -10  -7   11.55    0.57
  -4  10   7   11.34    0.54
   4  10  -7   11.84    0.54
  -2 -10   7   17.18    0.75
  -2 -10   7   15.51    0.72
   2 -10  -7   15.54    0.73
   2 -10  -7   16.31    0.73
   2 -10  -7   16.44    0.74
  -2  10   7   16.05    0.72
   2  10  -7   16.29    0.71
   2  10  -7   16.86    0.74
   0 -10  -7    4.26    0.25
   0 -10  -7    3.88    0.24
   0 -10   7    3.86    0.24
   0 -10   7    3.81    0.26
   0 -10  -7    3.64    0.23
   0  10  -7    4.41    0.26
   0  10   7    3.86    0.22
   0  10  -7    3.48    0.81
   0  10  -7    4.00    0.23
  -2 -10  -7   12.83    0.58
  -2 -10  -7   13.14    0.58
  -2 -10  -7   12.03    0.57
  -2 -10  -7   13.09    0.60
   2 -10   7   12.77    0.61
   2 -10   7   12.50    0.58
  -2  10  -7   13.24    0.59
   2  10   7   12.42    0.56
  -4 -10  -7    0.06    0.03
   4 -10   7    0.04    0.05
   4 -10   7    0.03    0.05
  -4 -10  -7    0.14    0.06
  -4 -10  -7    0.12    0.06
  -4 -10  -7    0.03    0.04
  -4  10  -7    0.06    0.04
   4  10   7    0.07    0.03
   4  10   7    0.02    0.03
  -6 -10  -7    1.30    0.11
  -6 -10  -7    1.60    0.11
   6  10   7    1.49    0.09
  -6  10  -7    1.51    0.11
   6  10   7    1.53    0.09
  -6  10  -7    1.36    0.12
   7 -11  -7   12.03    0.53
  -7 -11   7   12.21    0.54
   7 -11  -7   12.07    0.54
   7  11  -7   12.66    0.53
  -7  11   7   12.30    0.53
   5 -11  -7    0.39    0.09
  -5 -11   7    0.33    0.06
   5  11  -7    0.34    0.05
  -5  11   7    0.46    0.08
   3 -11  -7    0.24    0.06
  -3 -11   7    0.30    0.06
   3 -11  -7    0.40    0.08
  -3 -11   7    0.17    0.08
   3  11  -7    0.25    0.06
  -3  11   7    0.22    0.05
   1 -11  -7    5.75    0.31
  -1 -11   7    6.41    0.32
   1 -11  -7    6.21    0.32
  -1  11   7    6.11    0.30
   1  11  -7    6.15    0.32
   1  11  -7    6.27    0.31
  -1 -11  -7    7.24    0.37
  -1 -11  -7    7.38    0.36
  -1 -11  -7    7.67    0.37
  -1  11  -7    7.74    0.37
   1  11   7    7.38    0.35
  -1  11  -7    8.03    0.39
  -3 -11  -7   14.60    0.64
  -3 -11  -7   15.03    0.63
  -3 -11  -7   15.15    0.65
  -3  11  -7   14.84    0.66
  -3  11  -7   15.04    0.65
   3  11   7   14.44    0.63
  -4 -12   7    7.77    0.36
   4 -12  -7    7.31    0.35
   4 -12  -7    7.58    0.35
   4  12  -7    7.56    0.34
  -4  12   7    7.87    0.35
   2 -12  -7    2.49    0.16
   2 -12  -7    2.88    0.17
   2 -12  -7    2.70    0.17
  -2 -12   7    3.05    0.17
  -2  12   7    2.93    0.16
   2  12  -7    2.67    0.17
   0 -12  -7   11.61    0.52
   0 -12  -7   11.82    0.52
   0 -12  -7   11.54    0.52
   0  12   7   12.13    0.51
   0  12  -7   12.75    0.57
  -2 -12  -7    3.97    0.21
  -2 -12  -7    4.33    0.21
  -2 -12  -7    4.08    0.21
  -2  12  -7    4.24    0.22
   2  12   7    4.22    0.20
  -2  12  -7    4.36    0.21
  12   0  -8    3.85    0.24
  12   0  -8    3.89    0.24
 -12   0   8    3.72    0.25
 -12   0   8    3.57    0.26
  10   0  -8    5.34    0.33
 -10   0   8    5.59    0.34
 -10   0   8    5.87    0.36
  10   0  -8    3.88    0.79
  10   0  -8    5.84    0.32
   8   0  -8   41.17    2.17
   8   0  -8   41.00    1.65
   8   0  -8   39.05    1.66
  -8   0   8   39.00    1.68
  -6   0   8  258.60    9.37
  -6   0   8  225.42    9.40
   6   0  -8  244.41    9.70
   6   0  -8  218.78    9.33
   4   0  -8   21.73    1.15
   4   0  -8   22.02    1.07
   2   0  -8    0.02    0.06
  -2   0   8   -0.01    0.17
   2   0  -8    0.05    0.05
   0   0  -8   31.80    1.31
   0   0  -8   31.39    1.32
   0   0   8   31.50    1.57
   2   0   8  186.40    7.18
  -2   0  -8  182.14    7.04
  -2   0  -8  150.98    7.18
   2   0   8  156.07    6.91
   2   0   8  180.50    6.78
  -4   0  -8   86.90    3.94
  -4   0  -8   86.36    3.54
   4   0   8   90.11    3.52
   4   0   8   88.58    3.58
   4   0   8   83.45    3.61
   4   0   8   90.16    3.47
  -6   0  -8   35.20    1.56
   6   0   8   35.03    1.50
  -6   0  -8   36.42    1.50
   6   0   8   37.00    1.46
   6   0   8   34.66    2.16
  -6   0  -8   34.28    2.09
   6   0   8   36.44    1.58
   6   0   8   36.48    1.59
   6   0   8   34.34    1.51
   8   0   8    6.35    0.41
   8   0   8    6.68    0.32
   8   0   8    6.34    0.38
   8   0   8    6.28    0.34
  -8   0  -8    6.49    1.16
  -8   0  -8    6.82    0.40
   8   0   8    6.41    0.41
  -8   0  -8    6.78    0.37
  10   0   8    8.02    0.43
  10   0   8    7.85    0.35
 -10   0  -8    8.52    0.41
 -10   0  -8    8.60    0.42
  10   0   8    9.01    0.42
  13  -1  -8    1.32    0.12
 -13  -1   8    1.35    0.14
 -13  -1   8    1.17    0.12
 -13   1   8    1.38    0.12
  13   1  -8    1.32    0.12
  11  -1  -8   42.21    1.74
  11  -1  -8   40.47    1.74
 -11  -1   8   42.43    1.78
  11   1  -8   43.69    1.74
  11   1  -8   39.62    1.73
  11   1  -8   40.79    3.37
 -11   1   8   41.94    1.76
 -11   1   8   40.54    1.75
   9  -1  -8    6.59    0.79
  -9  -1   8    7.05    0.40
  -9  -1   8    7.59    0.42
   9  -1  -8    6.96    0.38
   9  -1  -8    7.47    0.37
   9   1  -8    6.90    0.39
   9   1  -8    7.29    0.38
  -9   1   8    7.13    0.40
   9   1  -8    6.42    0.88
   7  -1  -8    6.93    0.62
  -7  -1   8    8.21    0.40
   7  -1  -8    7.53    0.36
  -7  -1   8    7.34    0.40
   7  -1  -8    7.29    0.36
   7   1  -8    7.83    0.72
  -7   1   8    6.48    0.37
  -7   1   8    7.41    0.39
   7   1  -8    6.71    0.37
  -7   1   8    8.18    0.38
   5  -1  -8    0.08    0.11
   5  -1  -8    0.03    0.03
  -5  -1   8    0.06    0.03
   5   1  -8   -0.01    0.11
  -5   1   8    0.05    0.04
   3  -1  -8  117.95    5.12
   3  -1  -8  136.25    5.09
  -3  -1   8  119.16    5.36
   3   1  -8  127.88    5.09
   1  -1  -8   69.44    2.66
  -1  -1   8   67.99    2.95
   1  -1  -8   58.53    2.75
  -1   1   8   65.51    2.90
  -1  -1  -8   29.39    1.44
   1  -1   8   28.50    1.50
  -1  -1  -8   27.34    1.40
  -1   1  -8   30.52    1.29
  -1   1  -8   31.00    1.31
   1   1   8   29.43    1.49
   3  -1   8   54.61    2.17
   3  -1   8   53.74    2.19
  -3  -1  -8   53.97    2.67
   3  -1   8   54.44    2.22
  -3  -1  -8   49.86    2.18
   3  -1   8   50.69    2.27
   3  -1   8   56.19    2.61
   3   1   8   55.27    2.18
  -3   1  -8   54.30    2.42
   3   1   8   50.98    2.13
   3   1   8   59.10    2.30
   3   1   8   53.35    2.60
   3   1   8   50.41    2.25
   5  -1   8   33.54    1.96
   5  -1   8   34.11    1.45
  -5  -1  -8   32.10    1.38
  -5  -1  -8   32.44    1.94
   5  -1   8   34.72    1.50
   5  -1   8   33.09    1.33
  -5   1  -8   32.72    1.81
   5   1   8   30.96    1.47
   5   1   8   30.74    1.40
   5   1   8   31.82    1.95
  -5   1  -8   32.87    1.37
  -5   1  -8   32.35    1.40
   5   1   8   34.53    1.51
   5   1   8   33.78    1.47
  -7  -1  -8    7.42    1.10
   7  -1   8    8.08    0.48
   7  -1   8    7.50    0.41
   7  -1   8    8.08    0.45
  -7  -1  -8    8.11    0.43
   7  -1   8    7.72    1.06
   7  -1   8    8.00    0.38
   7  -1   8    8.39    0.51
  -7  -1  -8    8.32    0.45
   7   1   8    8.00    0.39
   7   1   8    8.34    0.49
  -7   1  -8    8.08    0.45
  -7   1  -8    7.77    0.41
   7   1   8    8.02    0.41
   7   1   8    7.59    0.47
  -7   1  -8    7.71    0.98
   9  -1   8    0.61    0.09
   9  -1   8    0.73    0.11
  -9  -1  -8    0.71    0.12
  -9  -1  -8    0.77    0.11
   9  -1   8    0.62    0.08
   9  -1   8    0.91    0.15
   9   1   8    0.86    0.08
  -9   1  -8    0.61    0.09
   9   1   8    0.93    0.12
   9   1   8    0.87    0.13
   9   1   8    0.51    0.10
  -9   1  -8    0.85    0.13
  12  -2  -8   12.41    0.60
 -12  -2   8   12.63    0.65
 -12  -2   8   12.14    0.63
  12  -2  -8   13.70    0.60
 -12   2   8   12.32    0.60
  12   2  -8   13.77    0.59
  12   2  -8   13.83    0.60
  10  -2  -8    4.96    0.90
  10  -2  -8    6.28    0.36
  10  -2  -8    6.46    0.34
 -10  -2   8    6.00    0.39
  10   2  -8    6.06    0.35
  10   2  -8    6.41    0.35
 -10   2   8    6.24    0.35
  10   2  -8    6.82    1.11
 -10   2   8    6.21    0.35
   8  -2  -8    7.70    0.39
  -8  -2   8    7.34    0.42
  -8  -2   8    8.17    0.44
   8  -2  -8    7.57    0.75
  -8   2   8    8.03    0.52
  -8   2   8    8.24    0.40
   8   2  -8    7.44    0.40
   8   2  -8    7.21    0.83
  -6  -2   8    1.23    0.12
   6  -2  -8    1.33    0.10
  -6  -2   8    1.02    0.14
   6  -2  -8    1.22    0.28
   6   2  -8    0.94    0.11
  -6   2   8    1.31    0.12
   6   2  -8    1.15    0.33
  -6   2   8    1.32    0.13
   4  -2  -8   33.19    1.27
   4  -2  -8   30.85    1.44
   4   2  -8   27.30    1.47
   2  -2  -8    5.77    0.53
   2  -2  -8    6.49    0.41
  -2  -2   8    6.54    0.59
   2   2  -8    6.98    0.39
   2   2  -8    7.13    0.38
   0  -2   8  387.82   14.40
   0  -2  -8  366.12   14.20
   0  -2  -8  339.57   14.37
   0   2   8  342.77   14.27
   0   2  -8  346.21   14.05
   2  -2   8    0.33    0.08
   2  -2   8    0.38    0.21
   2  -2   8    0.24    0.07
  -2  -2  -8    0.41    0.20
  -2  -2  -8    0.33    0.07
   2   2   8    0.40    0.07
  -2   2  -8    0.29    0.13
   2   2   8    0.22    0.23
   2   2   8    0.31    0.07
   4  -2   8    9.48    0.44
  -4  -2  -8    8.31    0.45
   4  -2   8    9.12    0.53
  -4  -2  -8    9.06    0.46
   4  -2   8    9.15    0.45
   4  -2   8    9.44    0.48
   4  -2   8    9.25    0.40
   4  -2   8    9.06    0.81
  -4  -2  -8    9.74    0.88
   4   2   8    8.26    0.46
  -4   2  -8    9.42    0.44
   4   2   8    8.87    0.50
   4   2   8    9.21    0.41
   4   2   8    8.15    0.84
  -4   2  -8    9.29    0.70
   4   2   8    9.32    0.50
   4   2   8    9.72    0.46
   6  -2   8   34.95    1.47
  -6  -2  -8   34.98    1.49
   6  -2   8   33.86    2.11
  -6  -2  -8   33.17    1.47
   6  -2   8   34.37    1.57
   6  -2   8   35.63    1.53
   6  -2   8   35.72    1.49
  -6  -2  -8   40.48    2.67
   6  -2   8   35.15    1.41
  -6   2  -8   33.57    1.48
   6   2   8   33.15    1.47
  -6   2  -8   34.25    1.44
   6   2   8   35.27    1.54
   6   2   8   34.42    1.43
   6   2   8   34.35    1.48
   6   2   8   34.61    1.53
   8  -2   8    2.91    0.20
  -8  -2  -8    2.74    0.23
   8  -2   8    2.59    0.82
  -8  -2  -8    2.81    0.22
   8  -2   8    2.88    0.17
   8  -2   8    2.76    0.25
   8  -2   8    2.95    0.27
   8  -2   8    3.01    0.24
   8   2   8    2.09    0.83
  -8   2  -8    2.75    0.20
   8   2   8    2.95    0.24
   8   2   8    2.91    0.18
  -8   2  -8    3.04    0.24
   8   2   8    3.16    0.24
   8   2   8    3.04    0.22
   8   2   8    2.73    0.18
  10  -2   8    1.03    0.12
  10  -2   8    1.23    0.14
 -10  -2  -8    1.18    0.12
 -10  -2  -8    1.20    0.12
 -10   2  -8    1.21    0.18
  10   2   8    1.08    0.10
  10   2   8    1.20    0.11
  10   2   8    1.09    0.07
 -10   2  -8    1.15    0.11
 -13  -3   8   14.70    0.66
  13  -3  -8   14.90    0.64
 -13  -3   8   13.83    0.65
  13   3  -8   14.87    0.63
  11  -3  -8    1.60    0.15
 -11  -3   8    1.66    0.20
 -11   3   8    1.56    0.14
  11   3  -8    1.62    0.16
  11   3  -8    1.51    0.15
  -9  -3   8    0.99    0.17
   9  -3  -8    0.60    0.10
  -9  -3   8    0.87    0.13
   9  -3  -8    0.95    0.11
   9  -3  -8    1.23    0.50
   9   3  -8    0.91    0.12
   9   3  -8    0.79    0.46
  -9   3   8    0.82    0.11
   7  -3  -8   44.14    1.79
   7  -3  -8   42.44    2.19
  -7  -3   8   46.02    1.84
  -7  -3   8   45.24    1.86
   7  -3  -8   43.32    1.79
  -7  -3   8   41.56    1.83
  -7   3   8   45.24    1.81
  -7   3   8   43.87    1.81
   7   3  -8   43.91    1.80
   7   3  -8   41.52    2.30
  -5  -3   8    0.09    0.05
  -5  -3   8    0.14    0.06
   5  -3  -8    0.13    0.04
   5  -3  -8    0.05    0.11
  -5  -3   8    0.09    0.07
   5   3  -8    0.11    0.16
  -5   3   8    0.14    0.05
   5   3  -8    0.13    0.04
   3  -3  -8   53.12    2.24
  -3  -3   8   52.43    2.49
   3  -3  -8   50.08    2.02
   3   3  -8   48.60    2.32
   3   3  -8   48.04    2.25
  -1  -3   8   19.41    1.16
   1  -3  -8   20.61    1.01
   1   3  -8   20.23    0.91
   1   3  -8   18.14    1.02
  -1  -3  -8   18.03    0.76
   1  -3   8   18.90    0.77
   1  -3   8   19.11    0.80
  -1  -3  -8   18.80    1.10
   1  -3   8   18.18    0.78
   1  -3   8   17.94    1.09
   1   3   8   15.97    0.82
  -1   3  -8   16.27    0.93
   1   3   8   18.83    0.80
  -3  -3  -8   63.29    2.69
   3  -3   8   63.68    2.77
   3  -3   8   68.09    2.68
   3  -3   8   66.92    2.70
  -3  -3  -8   71.63    3.22
   3  -3   8   70.23    2.72
   3  -3   8   70.83    3.18
  -3  -3  -8   67.66    2.70
  -3   3  -8   66.60    2.94
   3   3   8   67.59    2.71
   3   3   8   63.87    2.71
   3   3   8   63.89    2.75
   3   3   8   65.19    2.66
  -3   3  -8   66.86    2.67
   3   3   8   62.81    2.74
   5  -3   8   25.53    1.08
  -5  -3  -8   24.41    1.69
   5  -3   8   26.38    1.10
   5  -3   8   24.64    1.03
   5  -3   8   24.63    1.61
  -5  -3  -8   25.63    1.10
   5  -3   8   26.88    1.13
  -5  -3  -8   25.84    1.10
   5  -3   8   25.29    1.18
  -5   3  -8   25.29    1.46
   5   3   8   26.18    1.15
   5   3   8   25.03    1.14
   5   3   8   24.21    1.11
  -5   3  -8   24.70    1.06
  -5   3  -8   24.20    1.08
   5   3   8   25.04    1.10
   5   3   8   24.44    1.06
   5   3   8   22.97    1.59
   7  -3   8    3.01    0.75
   7  -3   8    2.53    0.15
   7  -3   8    2.76    0.24
   7  -3   8    2.37    0.19
   7  -3   8    2.76    0.23
  -7  -3  -8    2.14    0.20
  -7  -3  -8    2.66    0.77
  -7  -3  -8    2.48    0.21
   7  -3   8    2.23    0.25
  -7   3  -8    2.08    0.57
   7   3   8    2.69    0.24
   7   3   8    2.37    0.18
   7   3   8    2.52    0.22
   7   3   8    1.33    0.69
   7   3   8    2.51    0.17
  -7   3  -8    2.50    0.18
   7   3   8    2.24    0.20
   9  -3   8    1.81    0.17
   9  -3   8    1.72    0.18
   9  -3   8    1.57    0.19
  -9  -3  -8    1.77    0.19
  -9  -3  -8    1.86    0.17
   9   3   8    1.96    0.13
   9   3   8    1.88    0.16
  -9   3  -8    1.85    0.18
   9   3   8    1.61    0.15
  -9   3  -8    1.70    0.15
 -12  -4   8   14.04    0.74
 -12  -4   8   13.93    0.64
  12  -4  -8   12.68    0.59
  12   4  -8   11.37    0.63
  12   4  -8   12.86    0.57
  10  -4  -8   36.29    1.44
  10  -4  -8   30.53    2.28
 -10  -4   8   34.45    1.52
  10  -4  -8   35.32    1.46
  10  -4  -8   31.65    1.45
 -10   4   8   32.37    1.42
  10   4  -8   37.71    1.45
  10   4  -8   36.02    2.41
   8  -4  -8    5.73    0.30
   8  -4  -8    4.31    0.68
   8  -4  -8    5.87    0.32
  -8  -4   8    5.96    0.35
  -8  -4   8    5.81    0.34
  -8  -4   8    5.17    0.37
  -8   4   8    5.95    0.31
   8   4  -8    5.94    0.32
   8   4  -8    5.95    0.79
   6  -4  -8   41.64    2.03
   6  -4  -8   38.70    1.62
  -6  -4   8   38.92    1.67
  -6  -4   8   40.18    1.68
  -6  -4   8   39.21    1.69
   6  -4  -8   39.78    1.62
  -6   4   8   38.91    1.63
   6   4  -8   39.05    1.63
   6   4  -8   40.81    2.09
  -4  -4   8  103.03    4.08
  -4  -4   8  108.52    4.06
  -4  -4   8   96.76    4.05
   4   4  -8   94.92    4.01
  -4   4   8  100.61    4.00
  -4   4   8   98.89    4.03
  -4   4   8  101.39    4.08
   4   4  -8  103.52    4.49
  -2  -4   8   75.86    3.31
  -2  -4   8   70.10    2.86
   2  -4  -8   74.81    3.09
  -2  -4   8   70.66    2.85
   2  -4  -8   70.69    2.81
  -2   4   8   64.89    2.81
   2   4  -8   72.74    3.06
  -2   4   8   64.79    2.87
   0  -4   8  131.66    5.60
   0  -4  -8  123.76    5.15
   0  -4  -8  130.04    5.53
   0  -4   8  128.69    5.16
   0  -4   8  134.24    5.20
   0   4   8  121.07    5.21
   0   4   8  133.61    5.18
   0   4  -8  143.56    5.36
   0   4   8  124.67    5.14
  -2  -4  -8    1.96    0.16
   2  -4   8    1.88    0.15
   2  -4   8    1.81    0.15
  -2  -4  -8    1.63    0.40
  -2  -4  -8    1.69    0.16
   2  -4   8    1.94    0.14
  -2   4  -8    1.98    0.29
  -2   4  -8    1.93    0.13
   2   4   8    1.79    0.16
   2   4   8    1.97    0.13
   2   4   8    1.71    0.17
   4  -4   8   37.49    1.50
   4  -4   8   37.57    1.53
  -4  -4  -8   34.14    1.49
   4  -4   8   34.12    1.98
  -4  -4  -8   36.65    1.51
  -4  -4  -8   35.28    2.05
   4  -4   8   32.95    1.54
   4  -4   8   35.66    1.44
   4  -4   8   36.38    1.49
  -4   4  -8   35.90    1.48
   4   4   8   35.07    1.53
   4   4   8   35.32    1.51
   4   4   8   34.26    1.52
  -4   4  -8   35.26    1.46
   4   4   8   35.69    1.55
  -4   4  -8   36.93    1.85
   4   4   8   35.65    1.46
   6  -4   8    1.48    0.20
   6  -4   8    1.93    0.18
  -6  -4  -8    1.79    0.17
   6  -4   8    1.83    0.13
  -6  -4  -8    1.90    0.19
  -6  -4  -8    1.53    0.60
   6  -4   8    1.77    0.55
   6  -4   8    1.76    0.17
   6  -4   8    1.79    0.17
  -6   4  -8    1.80    0.14
   6   4   8    2.17    0.19
   6   4   8    1.78    0.16
  -6   4  -8    1.78    0.17
   6   4   8    1.73    0.18
   6   4   8    1.65    0.14
   6   4   8    0.21    0.65
  -6   4  -8    1.43    0.47
   6   4   8    1.81    0.18
   8  -4   8    0.19    0.07
  -8  -4  -8    0.20    0.07
  -8  -4  -8    0.15    0.06
   8  -4   8    0.17    0.07
   8  -4   8    0.14    0.06
   8   4   8    0.14    0.04
   8   4   8    0.17    0.04
   8   4   8    0.23    0.06
   8   4   8    0.18    0.06
  -8   4  -8    0.24    0.08
 -11  -5   8    1.43    0.16
  11  -5  -8    1.43    0.13
  11  -5  -8    1.46    0.15
  11   5  -8    1.41    0.12
  11   5  -8    1.51    0.13
  -9  -5   8    8.08    0.47
  -9  -5   8    8.34    0.56
   9  -5  -8    8.20    0.42
   9  -5  -8    8.26    1.20
   9   5  -8    7.55    1.05
   9   5  -8    8.43    0.42
   7  -5  -8   49.53    2.59
   7  -5  -8   52.51    2.10
  -7  -5   8   51.02    2.16
  -7  -5   8   49.64    2.19
  -7  -5   8   51.82    2.14
   7   5  -8   55.40    2.70
   5  -5  -8    6.62    0.32
   5  -5  -8    6.56    0.61
  -5  -5   8    6.52    0.36
  -5  -5   8    6.11    0.36
  -5  -5   8    5.49    0.36
   5  -5  -8    6.27    0.32
   5   5  -8    6.57    0.32
  -5   5   8    6.60    0.31
   5   5  -8    6.79    0.63
  -5   5   8    6.43    0.38
  -5   5   8    6.38    0.33
   3  -5  -8   45.57    1.94
  -3  -5   8   48.49    1.97
  -3  -5   8   49.70    2.47
  -3  -5   8   49.27    1.98
  -3  -5   8   43.95    1.93
  -3  -5   8   46.96    1.96
   3  -5  -8   47.67    1.93
   3  -5  -8   48.47    2.26
   3   5  -8   48.51    2.28
   3   5  -8   47.15    1.93
  -3   5   8   48.42    1.99
  -3   5   8   47.36    1.92
  -1  -5   8    4.38    0.56
  -1  -5   8    4.30    0.23
   1  -5  -8    4.25    0.23
   1  -5  -8    4.37    0.49
  -1  -5   8    4.11    0.25
   1  -5  -8    4.01    0.24
  -1  -5   8    4.32    0.26
  -1   5   8    4.28    0.22
  -1   5   8    4.55    0.25
   1   5  -8    4.49    0.23
   1   5  -8    3.89    0.44
   1  -5   8    1.01    0.33
   1  -5   8    0.89    0.11
   1  -5   8    0.78    0.10
  -1  -5  -8    0.62    0.09
  -1  -5  -8    0.57    0.10
  -1  -5  -8    1.11    0.12
  -1  -5  -8    0.80    0.30
   1   5   8    0.72    0.11
   1   5   8    0.70    0.11
  -1   5  -8    0.90    0.09
  -1   5  -8    0.99    0.25
   1   5   8    0.85    0.08
   3  -5   8   71.66    2.84
  -3  -5  -8   71.78    2.85
   3  -5   8   68.19    3.36
   3  -5   8   70.27    2.83
  -3  -5  -8   66.57    2.82
  -3  -5  -8   71.04    3.43
   3   5   8   68.64    2.88
   3   5   8   73.77    2.80
  -3   5  -8   68.20    2.81
  -3   5  -8   72.11    3.20
   3   5   8   65.92    2.86
  -5  -5  -8   36.84    1.50
  -5  -5  -8   34.79    1.48
  -5  -5  -8   35.01    1.48
   5  -5   8   35.16    1.51
  -5  -5  -8   32.45    2.09
   5  -5   8   33.57    1.48
   5  -5   8   35.26    1.48
  -5   5  -8   34.42    1.47
  -5   5  -8   33.92    1.93
   5   5   8   36.57    1.45
  -5   5  -8   33.58    1.45
   5   5   8   35.64    1.52
   5   5   8   36.42    1.49
   5   5   8   35.99    1.50
   7  -5   8   -0.25    0.59
   7  -5   8    0.15    0.07
  -7  -5  -8    0.10    0.07
  -7  -5  -8    0.07    0.06
  -7  -5  -8    0.15    0.07
   7  -5   8    0.11    0.06
   7  -5   8    0.18    0.07
  -7   5  -8    0.11    0.06
  -7   5  -8    0.13    0.05
   7   5   8    0.17    0.06
   7   5   8    0.08    0.04
   7   5   8    0.06    0.04
   9  -5   8   15.17    0.66
  -9  -5  -8   14.49    0.63
   9  -5   8   13.67    0.65
  -9  -5  -8   15.12    0.64
  -9   5  -8   14.56    0.74
   9   5   8   14.09    0.60
  -9   5  -8   14.47    0.63
  12  -6  -8    0.03    0.03
 -12  -6   8   -0.01    0.03
 -12  -6   8   -0.02    0.04
 -12   6   8    0.04    0.03
  12   6  -8    0.05    0.03
 -12   6   8   -0.01    0.05
  10  -6  -8    1.81    0.17
  10  -6  -8    2.10    0.16
 -10  -6   8    2.17    0.20
 -10   6   8    1.97    0.14
  10   6  -8    2.16    0.15
  -8  -6   8   26.66    1.20
   8  -6  -8   25.96    1.81
  -8  -6   8   28.17    1.16
   8  -6  -8   27.42    1.13
  -8  -6   8   25.82    1.17
   8  -6  -8   26.52    1.14
  -8   6   8   25.45    1.12
   8   6  -8   25.89    1.12
   8   6  -8   26.34    1.73
  -6  -6   8    0.68    0.14
  -6  -6   8    0.61    0.11
   6  -6  -8    0.85    0.10
  -6  -6   8    1.00    0.14
   6  -6  -8    1.01    0.12
   6  -6  -8    0.83    0.38
   6   6  -8    0.62    0.30
  -6   6   8    0.96    0.14
  -6   6   8    0.88    0.09
   4  -6  -8    1.76    0.39
  -4  -6   8    1.70    0.18
   4  -6  -8    1.58    0.13
   4  -6  -8    1.65    0.13
  -4  -6   8    1.39    0.16
  -4  -6   8    1.56    0.17
   4   6  -8    1.66    0.14
  -4   6   8    1.57    0.16
   4   6  -8    1.98    0.42
  -4   6   8    1.53    0.13
  -2  -6   8    2.98    0.21
  -2  -6   8    2.63    0.20
  -2  -6   8    2.63    0.18
   2  -6  -8    2.83    0.19
  -2  -6   8    2.65    0.21
   2  -6  -8    2.89    0.19
   2  -6  -8    2.85    0.48
  -2  -6   8    2.81    0.55
   2   6  -8    3.34    0.45
  -2   6   8    2.95    0.20
  -2   6   8    3.10    0.22
   2   6  -8    3.23    0.19
  -2   6   8    2.67    0.17
   0  -6   8    0.70    0.11
   0  -6   8    0.69    0.09
   0  -6   8    1.03    0.34
   0  -6   8    0.75    0.11
   0  -6  -8    0.50    0.09
   0  -6  -8    0.60    0.09
   0  -6  -8    0.33    0.30
   0   6  -8    0.77    0.27
   0   6   8    0.72    0.08
   0   6  -8    0.71    0.10
   0   6   8    0.68    0.11
   0   6   8    0.72    0.11
  -2  -6  -8    7.62    0.39
   2  -6   8    8.37    0.41
   2  -6   8    8.39    0.42
   2  -6   8    7.32    0.77
  -2  -6  -8    8.05    0.43
  -2  -6  -8    8.15    0.88
   2   6   8    8.55    0.39
  -2   6  -8    8.82    0.73
   2   6   8    8.08    0.45
  -2   6  -8    8.79    0.41
  -2   6  -8    7.61    0.39
   2   6   8    8.15    0.44
   4  -6   8   67.46    2.90
  -4  -6  -8   68.64    3.55
   4  -6   8   71.82    2.89
  -4  -6  -8   72.21    2.88
  -4  -6  -8   71.66    2.90
   4  -6   8   65.98    3.52
   4  -6   8   70.88    2.89
   4   6   8   73.43    2.90
  -4   6  -8   70.47    2.86
  -4   6  -8   73.22    2.88
   4   6   8   70.75    2.92
  -4   6  -8   70.06    3.36
   4   6   8   72.77    2.85
   4   6   8   72.36    2.91
  -6  -6  -8   24.85    1.06
   6  -6   8   23.04    1.07
  -6  -6  -8   23.63    1.05
   6  -6   8   24.07    1.07
  -6  -6  -8   25.84    1.07
   6  -6   8   25.43    1.09
   6   6   8   24.44    1.05
  -6   6  -8   24.59    1.06
  -6   6  -8   24.17    1.03
   6   6   8   25.99    1.03
   6   6   8   25.95    1.07
   6   6   8   22.74    1.06
  -6   6  -8   22.58    1.61
   8  -6   8    0.00    0.05
   8  -6   8   -0.01    0.05
  -8  -6  -8    0.04    0.04
   8  -6   8    0.02    0.05
  -8  -6  -8    0.15    0.05
  -8  -6  -8    0.02    0.04
   8   6   8    0.02    0.03
  -8   6  -8    0.12    0.06
   8   6   8    0.01    0.02
  -8   6  -8    0.01    0.03
  11  -7  -8   16.03    0.71
 -11  -7   8   16.95    0.73
 -11  -7   8   16.15    0.73
  11  -7  -8   17.96    0.73
  11   7  -8   17.86    0.71
  11   7  -8   16.38    0.70
 -11   7   8   15.20    0.75
 -11   7   8   17.03    0.71
  -9  -7   8  106.17    3.95
  -9  -7   8   98.10    3.98
   9  -7  -8   96.54    3.95
   9  -7  -8  100.38    3.94
  -9  -7   8   93.92    3.95
  -9   7   8   97.77    3.93
   9   7  -8   99.50    3.93
  -9   7   8   94.05    3.99
  -7  -7   8    9.86    0.54
   7  -7  -8    9.52    1.20
  -7  -7   8   10.27    0.53
  -7  -7   8   10.10    0.50
   7  -7  -8   10.66    0.50
   7  -7  -8   10.06    0.49
  -7   7   8   10.32    0.48
   7   7  -8   10.45    0.48
  -7   7   8   10.01    0.54
   7   7  -8    9.66    0.98
   5  -7  -8   84.54    3.39
  -5  -7   8   80.29    3.43
   5  -7  -8   86.00    3.40
  -5  -7   8   84.25    3.42
  -5  -7   8   86.95    3.44
   5  -7  -8   83.73    4.00
  -5   7   8   85.20    3.44
  -5   7   8   82.20    3.37
   5   7  -8   84.68    3.39
   3  -7  -8    0.69    0.11
  -3  -7   8    0.69    0.11
  -3  -7   8    0.65    0.10
  -3  -7   8    0.62    0.11
   3  -7  -8    0.59    0.09
   3  -7  -8    0.90    0.36
   3   7  -8    0.50    0.08
   3   7  -8    0.74    0.09
  -3   7   8    0.72    0.12
   3   7  -8    0.46    0.29
  -3   7   8    0.74    0.10
   1  -7  -8   39.09    1.64
   1  -7  -8   41.82    1.66
  -1  -7   8   37.70    1.66
  -1  -7   8   41.87    2.22
  -1  -7   8   39.85    1.66
  -1  -7   8   39.08    1.65
   1   7  -8   35.58    1.62
   1   7  -8   41.21    2.12
  -1   7   8   39.98    1.62
   1   7  -8   41.18    1.64
  -1   7   8   38.83    1.68
   1  -7   8    1.69    0.51
   1  -7   8    2.11    0.18
   1  -7   8    2.16    0.18
   1  -7   8    1.94    0.18
  -1  -7  -8    2.03    0.16
  -1  -7  -8    2.44    0.57
  -1  -7  -8    2.09    0.17
   1   7   8    2.07    0.14
   1   7   8    2.14    0.19
   1   7   8    1.97    0.19
  -1   7  -8    2.39    0.48
  -1   7  -8    2.18    0.16
  -3  -7  -8    0.01    0.04
   3  -7   8    0.11    0.06
  -3  -7  -8    0.03    0.06
   3  -7   8    0.01    0.05
   3  -7   8   -0.36    0.65
  -3  -7  -8    0.04    0.42
   3  -7   8    0.05    0.06
   3   7   8    0.01    0.03
   3   7   8    0.02    0.05
  -3   7  -8   -0.02    0.04
  -3   7  -8    0.04    0.05
   3   7   8    0.08    0.07
  -3   7  -8    0.30    0.33
  -5  -7  -8    0.32    0.08
  -5  -7  -8    0.07    0.06
   5  -7   8    0.18    0.06
  -5  -7  -8    0.39    0.74
  -5  -7  -8    0.14    0.08
   5  -7   8    0.15    0.06
   5  -7   8    0.18    0.07
   5   7   8    0.13    0.07
   5   7   8    0.08    0.05
  -5   7  -8    0.19    0.05
  -5   7  -8   -0.11    0.48
   5   7   8    0.12    0.06
  -5   7  -8    0.11    0.05
   5   7   8    0.11    0.04
   7  -7   8    9.35    0.46
   7  -7   8    9.96    0.49
  -7  -7  -8    9.75    0.46
  -7  -7  -8    9.81    0.46
  -7  -7  -8    9.78    0.45
   7   7   8    9.02    0.43
  -7   7  -8    9.96    0.48
  -7   7  -8    9.89    0.45
   7   7   8   10.07    0.43
  10  -8  -8   88.53    3.43
 -10  -8   8   86.84    3.43
 -10  -8   8   82.74    3.42
  10  -8  -8   85.95    3.43
 -10   8   8   87.46    3.42
 -10   8   8   76.53    3.43
  10   8  -8   91.78    3.41
   8  -8  -8    3.46    0.22
  -8  -8   8    3.59    0.24
   8  -8  -8    3.10    0.23
  -8  -8   8    3.65    0.23
  -8  -8   8    3.59    0.22
  -8  -8   8    3.70    0.23
  -8   8   8    3.37    0.24
   8   8  -8    3.46    0.21
  -8   8   8    3.62    0.21
   6  -8  -8   13.24    0.63
  -6  -8   8   12.92    0.64
  -6  -8   8   12.88    0.64
  -6  -8   8   14.77    0.69
   6  -8  -8   14.69    0.69
  -6   8   8   12.12    0.64
  -6   8   8   12.63    0.61
   6   8  -8   13.00    1.11
   6   8  -8   13.62    0.61
  -4  -8   8  144.72    5.62
   4  -8  -8  142.40    5.58
   4  -8  -8  143.70    5.60
   4  -8  -8  133.26    6.30
  -4  -8   8  141.44    5.60
  -4   8   8  134.77    5.61
  -4   8   8  140.09    5.57
   4   8  -8  142.70    6.13
   4   8  -8  136.65    5.57
   2  -8  -8    0.56    0.10
  -2  -8   8    0.39    0.08
  -2  -8   8    0.37    0.09
   2  -8  -8    0.39    0.10
  -2   8   8    0.44    0.07
  -2   8   8    0.25    0.08
  -2   8   8    0.32    0.08
   2   8  -8    0.26    0.30
   0  -8   8   46.80    2.59
   0  -8   8   47.17    2.02
   0  -8  -8   48.96    2.01
   0  -8  -8   49.24    2.03
   0  -8   8   48.36    2.02
   0  -8  -8   49.04    2.74
   0  -8   8   49.14    2.03
   0  -8  -8   49.81    2.01
   0   8   8   47.55    2.02
   0   8  -8   47.42    2.00
   0   8  -8   51.22    2.61
   0   8  -8   52.30    2.02
   0   8   8   48.23    1.99
   2  -8   8   10.57    1.06
   2  -8   8   10.44    0.52
  -2  -8  -8    9.45    1.16
  -2  -8  -8   10.54    0.50
  -2  -8  -8   10.26    0.49
   2  -8   8    9.83    0.51
   2  -8   8   10.72    0.53
  -2  -8  -8   10.55    0.53
  -2   8  -8   10.56    0.50
  -2   8  -8   10.95    1.03
  -2   8  -8   11.14    0.52
   2   8   8   10.61    0.53
   2   8   8   10.82    0.48
  -4  -8  -8    7.62    0.39
   4  -8   8    7.45    0.41
   4  -8   8    7.20    1.08
  -4  -8  -8    7.58    0.39
  -4  -8  -8    7.56    0.38
   4  -8   8    7.04    0.38
   4  -8   8    7.00    0.39
  -4   8  -8    7.32    0.39
   4   8   8    7.81    0.38
   4   8   8    7.31    0.35
   4   8   8    7.88    0.40
  -4   8  -8    6.81    0.36
  -6  -8  -8    0.31    0.06
   6  -8   8    0.21    0.06
  -6  -8  -8    0.25    0.06
   6   8   8    0.31    0.05
  -6   8  -8    0.37    0.08
   6   8   8    0.29    0.07
  -6   8  -8    0.33    0.06
   9  -9  -8    4.69    0.26
  -9  -9   8    4.75    0.25
  -9  -9   8    4.78    0.26
   9  -9  -8    4.90    0.26
   9   9  -8    4.77    0.25
  -9   9   8    4.82    0.25
  -7  -9   8   17.84    0.78
   7  -9  -8   18.12    0.78
   7  -9  -8   17.19    0.79
  -7  -9   8   17.38    0.78
  -7  -9   8   18.31    0.77
   7  -9  -8   16.26    0.77
   7   9  -8   18.43    0.76
  -7   9   8   16.58    0.77
  -7   9   8   17.50    0.76
  -5  -9   8    5.46    0.31
   5  -9  -8    5.52    0.31
   5  -9  -8    5.34    0.33
  -5  -9   8    5.53    0.33
   5  -9  -8    5.44    0.32
   5   9  -8    5.85    0.30
  -5   9   8    5.47    0.30
   5   9  -8    5.29    0.85
   3  -9  -8   -0.57    0.82
   3  -9  -8    0.17    0.13
  -3  -9   8    0.14    0.09
  -3   9   8    0.11    0.07
   3   9  -8    0.10    0.06
   3   9  -8    0.32    0.39
   1  -9  -8   -0.01    0.06
   1  -9  -8    0.03    0.08
   1  -9  -8    0.06    0.06
  -1  -9   8    0.14    0.10
   1  -9  -8    0.08    0.67
  -1  -9   8    0.03    0.06
   1   9  -8    0.04    0.05
  -1   9   8    0.02    0.05
   1   9  -8    0.04    0.39
  -1  -9  -8   15.95    0.72
  -1  -9  -8   15.97    0.71
  -1  -9  -8   16.13    0.74
   1  -9   8   15.21    0.74
  -1  -9  -8   19.10    2.30
   1  -9   8   15.02    0.73
   1   9   8   16.65    0.72
   1   9   8   16.39    0.70
  -1   9  -8   17.20    0.74
  -1   9  -8   15.36    0.71
   3  -9   8    1.01    0.13
  -3  -9  -8    0.93    0.13
  -3  -9  -8    0.82    0.09
  -3  -9  -8    0.94    0.12
   3  -9   8    1.17    0.15
   3   9   8    1.02    0.09
   3   9   8    0.91    0.11
  -3   9  -8    0.89    0.11
  -5  -9  -8    0.98    0.11
  -5  -9  -8    1.03    0.11
   5  -9   8    1.01    0.13
   5  -9   8    0.86    0.10
  -5  -9  -8    1.05    0.12
  -5   9  -8    1.11    0.10
  -5   9  -8    1.06    0.12
   5   9   8    1.05    0.08
  -8 -10   8    0.09    0.05
  -8 -10   8    0.08    0.04
   8 -10  -8    0.06    0.04
   8 -10  -8   -0.01    0.04
   8  10  -8   -0.01    0.03
  -8  10   8    0.04    0.03
   6 -10  -8    7.82    0.40
  -6 -10   8    8.13    0.40
  -6 -10   8    8.26    0.40
   6 -10  -8    8.24    0.41
   6  10  -8    7.98    0.38
  -6  10   8    8.40    0.39
   4 -10  -8    9.70    0.50
  -4 -10   8   11.11    0.51
   4 -10  -8   10.73    0.51
  -4 -10   8    9.91    0.48
   4 -10  -8   10.35    0.51
  -4  10   8   10.43    0.49
   4  10  -8   11.27    0.50
  -2 -10   8    5.07    0.29
   2 -10  -8    4.68    0.28
  -2 -10   8    4.75    0.28
   2 -10  -8    5.09    0.28
   2  10  -8    5.17    0.28
  -2  10   8    4.91    0.26
   2  10  -8    4.79    0.26
   0 -10   8    7.00    0.36
   0 -10  -8    7.63    0.43
   0 -10  -8    6.40    0.34
   0 -10  -8    6.89    0.35
   0 -10   8    6.62    0.37
   0  10   8    7.09    0.33
   0  10  -8    6.39    0.47
   0  10  -8    6.75    0.34
   2 -10   8    1.01    0.15
   2 -10   8    1.26    0.14
  -2 -10  -8    1.07    0.12
  -2 -10  -8    1.17    0.10
  -2 -10  -8    1.16    0.12
  -2 -10  -8    1.29    0.13
   2  10   8    1.26    0.10
  -2  10  -8    1.09    0.13
  -2  10  -8    1.15    0.11
  -4 -10  -8   25.82    1.06
   4 -10   8   24.75    1.06
  -4 -10  -8   22.96    1.01
  -4 -10  -8   24.27    1.03
   4 -10   8   26.53    1.05
  -4  10  -8   24.00    1.04
  -4  10  -8   23.92    1.02
   4  10   8   23.71    1.00
   4  10   8   24.80    1.02
  -7 -11   8   58.07    2.37
   7 -11  -8   59.70    2.37
  -7  11   8   56.56    2.36
   7  11  -8   62.40    2.39
  -5 -11   8    5.37    0.26
   5 -11  -8    4.66    0.26
  -5 -11   8    5.05    0.26
  -5  11   8    4.83    0.25
   5  11  -8    4.65    0.25
   3 -11  -8    0.45    0.07
  -3 -11   8    0.38    0.09
  -3 -11   8    0.34    0.06
   3 -11  -8    0.31    0.06
   3  11  -8    0.30    0.06
  -3  11   8    0.28    0.05
   1 -11  -8   16.14    0.72
   1 -11  -8   15.47    0.72
  -1 -11   8   16.85    0.71
  -1 -11   8   17.28    0.73
   1 -11  -8   16.04    0.72
   1  11  -8   17.54    0.73
  -1  11   8   17.15    0.71
  -1 -11  -8    4.84    0.27
  -1 -11  -8    5.45    0.28
  -1 -11  -8    5.09    0.26
  -1  11  -8    5.70    0.27
  -1  11  -8    5.61    0.29
   1  11   8    5.59    0.26
  -3 -11  -8    1.62    0.12
  -3 -11  -8    1.62    0.12
  -3 -11  -8    1.58    0.12
  -3  11  -8    1.93    0.18
   3  11   8    1.74    0.12
   3  11   8    1.65    0.10
  -3  11  -8    1.60    0.12
  -4 -12   8   24.01    0.95
   4 -12  -8   23.15    0.95
   4 -12  -8   22.93    0.95
  -4  12   8   22.46    0.94
   4  12  -8   22.46    0.94
  -2 -12   8    0.19    0.05
   2 -12  -8    0.36    0.06
   2 -12  -8    0.32    0.05
   2 -12  -8    0.34    0.05
   2  12  -8    0.38    0.06
  -2  12   8    0.23    0.04
   0 -12  -8    0.72    0.07
   0 -12  -8    0.62    0.07
   0 -12  -8    0.66    0.07
   0  12   8    0.61    0.06
  12   0  -9    0.01    0.04
  12   0  -9    0.08    0.06
 -12   0   9   -0.06    0.04
 -12   0   9    0.00    0.05
 -10   0   9    0.18    0.08
  10   0  -9    0.03    0.05
  10   0  -9    0.02    0.48
 -10   0   9    0.00    0.05
  10   0  -9    0.05    0.05
   8   0  -9    0.09    0.05
   8   0  -9    0.02    0.26
   8   0  -9    0.01    0.04
  -8   0   9    0.04    0.05
  -6   0   9    0.07    0.05
   6   0  -9    0.10    0.04
  -6   0   9   -0.03    0.06
   6   0  -9    0.10    0.14
  -6   0   9    0.08    0.05
   4   0  -9   -0.03    0.09
  -4   0   9    0.27    0.07
   2   0  -9    0.02    0.05
   2   0  -9   -0.01    0.08
  -2   0   9    0.03    0.18
   0   0   9    0.08    0.16
   2   0   9    0.01    0.22
  -2   0  -9   -0.07    0.13
   2   0   9    0.04    0.05
   2   0   9   -0.01    0.03
   2   0   9   -0.02    0.05
   2   0   9    0.12    0.06
   2   0   9    0.07    0.07
   4   0   9   -0.01    0.06
   4   0   9    0.04    0.03
   4   0   9    0.00    0.04
   4   0   9   -0.07    0.26
   4   0   9    0.05    0.07
  -4   0  -9    0.03    0.20
   4   0   9    0.05    0.04
   4   0   9    0.01    0.06
  -4   0  -9   -0.03    0.06
  -6   0  -9    0.00    0.06
  -6   0  -9    0.39    0.46
   6   0   9   -0.02    0.06
   6   0   9   -0.05    0.06
   6   0   9    0.11    0.08
  -8   0  -9   -0.02    0.05
   8   0   9    0.06    0.07
   8   0   9    0.02    0.03
   8   0   9    0.09    0.07
  -8   0  -9    0.02    0.07
   8   0   9    0.00    0.06
 -10   0  -9    0.11    0.04
 -10   0  -9    0.05    0.05
  10   0   9    0.01    0.04
  10   0   9    0.02    0.04
 -13  -1   9    5.45    0.30
  13  -1  -9    5.40    0.28
 -13  -1   9    5.23    0.30
 -13  -1   9    4.83    0.30
  13   1  -9    5.49    0.28
  13   1  -9    5.39    0.27
 -13   1   9    6.24    0.30
 -11  -1   9    1.06    0.16
 -11  -1   9    1.10    0.17
  11  -1  -9    1.18    0.14
  11  -1  -9    1.05    0.13
 -11   1   9    0.88    0.13
  11   1  -9    1.13    0.14
 -11   1   9    1.16    0.15
   9  -1  -9   29.87    1.29
  -9  -1   9   31.10    1.33
  -9  -1   9   30.64    1.34
   9  -1  -9   30.64    1.31
  -9   1   9   32.05    1.33
  -9   1   9   31.88    1.32
   9   1  -9   29.91    1.30
   9   1  -9   29.50    1.31
   9   1  -9   26.65    2.32
   7  -1  -9    0.21    0.19
  -7  -1   9    0.08    0.07
   7  -1  -9    0.09    0.04
  -7  -1   9    0.16    0.06
   7   1  -9    0.01    0.22
  -7   1   9    0.06    0.04
  -7   1   9    0.10    0.05
   7   1  -9    0.03    0.04
  -5  -1   9  166.04    7.73
   5  -1  -9  201.03    7.80
   5  -1  -9  193.91    7.53
  -5  -1   9  209.54    7.57
  -5  -1   9  184.24    7.64
   5   1  -9  172.19    7.53
   5   1  -9  209.97    7.86
  -3  -1   9   10.14    0.81
   3  -1  -9    8.51    0.61
   3  -1  -9   10.52    0.55
   3   1  -9    9.48    0.54
   3   1  -9   11.54    0.57
  -1  -1   9   11.94    0.85
   1  -1  -9   14.53    0.63
   1  -1  -9   11.27    0.73
  -1   1   9   13.02    0.87
  -1  -1  -9    2.54    0.34
   1  -1   9    2.57    0.16
   1  -1   9    2.92    0.24
   1  -1   9    3.00    0.20
   1  -1   9    2.33    0.18
   1  -1   9    3.34    0.42
  -1  -1  -9    2.69    0.56
  -1   1  -9    3.02    0.25
   1   1   9    2.24    0.20
   1   1   9    2.37    0.17
   1   1   9    2.42    0.16
   1   1   9    2.89    0.42
  -1   1  -9    2.38    0.26
  -3  -1  -9   61.06    2.61
   3  -1   9   66.63    2.66
  -3  -1  -9   64.66    3.05
   3  -1   9   61.29    2.55
   3  -1   9   70.83    3.54
   3  -1   9   64.58    2.78
   3  -1   9   64.29    2.72
   3  -1   9   65.35    2.63
   3  -1   9   69.90    2.61
   3   1   9   65.33    2.68
   3   1   9   71.05    2.63
   3   1   9   62.58    2.63
   3   1   9   59.67    2.63
   3   1   9   59.49    2.57
   3   1   9   63.07    3.11
   3   1   9   62.99    2.70
  -3   1  -9   59.99    2.60
  -3   1  -9   70.50    2.91
  -5  -1  -9    0.04    0.31
   5  -1   9    0.00    0.03
   5  -1   9    0.31    0.36
   5  -1   9    0.09    0.09
   5  -1   9    0.05    0.04
   5  -1   9   -0.02    0.04
   5  -1   9    0.00    0.06
  -5   1  -9    0.02    0.06
   5   1   9    0.11    0.08
   5   1   9    0.05    0.04
   5   1   9    0.46    0.43
  -5   1  -9    0.05    0.06
  -5   1  -9    0.03    0.26
   5   1   9   -0.05    0.06
   5   1   9    0.06    0.06
   5   1   9   -0.03    0.06
   5   1   9    0.20    0.06
   7  -1   9    2.32    0.74
   7  -1   9    2.71    0.16
   7  -1   9    2.70    0.26
   7  -1   9    2.66    0.20
  -7  -1  -9    2.80    0.23
   7  -1   9    2.63    0.23
  -7  -1  -9    2.79    0.21
   7  -1   9    2.95    0.26
  -7   1  -9    2.60    0.19
  -7   1  -9    2.54    0.23
   7   1   9    2.62    0.19
   7   1   9    2.86    0.25
   7   1   9    1.49    0.71
   7   1   9    2.58    0.16
   7   1   9    2.79    0.22
   7   1   9    2.88    0.25
   9  -1   9    0.31    0.09
  -9  -1  -9    0.19    0.08
  -9  -1  -9    0.20    0.06
   9  -1   9    0.19    0.11
   9   1   9    0.21    0.07
  -9   1  -9    0.25    0.08
  -9   1  -9    0.19    0.06
   9   1   9    0.23    0.04
   9   1   9    0.10    0.07
   9   1   9    0.23    0.06
  12  -2  -9    0.00    0.04
 -12  -2   9    0.10    0.07
 -12  -2   9    0.08    0.07
  12  -2  -9   -0.02    0.05
  12   2  -9    0.05    0.05
  12   2  -9    0.05    0.04
 -12   2   9    0.00    0.05
 -10  -2   9    0.20    0.13
  10  -2  -9    0.17    0.53
  10  -2  -9    0.12    0.07
  10  -2  -9    0.17    0.06
  10   2  -9    0.19    0.07
 -10   2   9    0.14    0.10
  10   2  -9   -0.36    0.56
  -8  -2   9   14.86    0.70
   8  -2  -9   14.00    1.05
  -8  -2   9   13.73    0.67
   8  -2  -9   13.66    0.64
   8  -2  -9   13.98    0.63
   8   2  -9   14.43    1.17
  -8   2   9   14.40    0.65
   8   2  -9   13.40    0.65
  -8   2   9   13.98    0.66
   6  -2  -9    0.22    0.05
   6  -2  -9    0.03    0.03
  -6  -2   9    0.07    0.04
  -6  -2   9    0.12    0.07
   6  -2  -9    0.15    0.15
  -6  -2   9    0.02    0.05
   6   2  -9    0.03    0.18
  -6   2   9    0.11    0.05
   6   2  -9    0.10    0.04
  -6   2   9    0.06    0.04
   4  -2  -9   33.56    1.51
  -4  -2   9   31.77    1.36
  -4  -2   9   33.14    1.32
  -4  -2   9   31.03    1.34
   4  -2  -9   29.75    1.29
   4   2  -9   31.00    1.54
  -4   2   9   33.54    1.33
  -4   2   9   30.30    1.38
  -2  -2   9   29.30    1.61
   2  -2  -9   29.63    1.34
   2   2  -9   30.58    1.28
   2   2  -9   27.89    1.29
   0  -2   9    5.52    0.28
   0  -2   9    5.95    0.32
   0  -2  -9    6.12    0.47
   0  -2   9    6.41    0.59
   0  -2   9    5.34    0.31
   0   2   9    5.67    0.29
   0   2  -9    5.81    0.33
   0   2   9    6.25    0.31
   0   2   9    5.48    0.34
   0   2   9    5.30    0.58
  -2  -2  -9   12.72    0.60
   2  -2   9   12.90    0.61
  -2  -2  -9   13.62    0.94
   2  -2   9   14.07    0.98
   2  -2   9   14.22    0.64
   2  -2   9   13.64    0.59
   2  -2   9   12.92    0.70
   2   2   9   12.95    0.56
  -2   2  -9   13.65    0.95
   2   2   9   12.82    0.67
   2   2   9   12.27    0.93
   2   2   9   13.24    0.62
   2   2   9   14.35    0.62
   4  -2   9   47.50    1.90
  -4  -2  -9   44.12    1.85
   4  -2   9   43.27    1.78
  -4  -2  -9   44.79    1.86
  -4  -2  -9   45.56    2.43
   4  -2   9   43.29    2.11
   4  -2   9   46.74    1.84
   4  -2   9   46.04    1.86
   4  -2   9   44.71    2.41
  -4   2  -9   44.57    1.84
  -4   2  -9   43.49    2.17
   4   2   9   42.52    1.89
   4   2   9   41.73    2.06
   4   2   9   44.33    1.92
   4   2   9   40.34    2.37
   4   2   9   47.69    1.80
   4   2   9   48.29    1.87
   4   2   9   41.77    1.86
   6  -2   9    1.14    0.59
  -6  -2  -9    0.89    0.13
  -6  -2  -9    0.63    0.53
   6  -2   9    1.10    0.19
   6  -2   9    1.06    0.15
  -6  -2  -9    1.17    0.16
   6  -2   9    0.95    0.12
   6  -2   9    0.99    0.16
   6  -2   9    0.86    0.08
   6   2   9    1.06    0.15
  -6   2  -9    0.83    0.11
   6   2   9    1.08    0.60
   6   2   9    0.99    0.15
  -6   2  -9    0.77    0.12
   6   2   9    0.78    0.14
   6   2   9    0.98    0.13
  -6   2  -9    0.86    0.40
   6   2   9    0.88    0.10
   6   2   9    1.04    0.15
   8  -2   9    0.07    0.05
  -8  -2  -9    0.21    0.08
   8  -2   9    0.08    0.07
   8  -2   9    0.06    0.07
   8  -2   9    0.03    0.06
   8  -2   9    0.02    0.03
  -8   2  -9    0.12    0.07
   8   2   9    0.20    0.06
   8   2   9    0.12    0.07
   8   2   9    0.06    0.06
  -8   2  -9    0.23    0.06
   8   2   9    0.10    0.04
   8   2   9    0.18    0.05
 -13  -3   9    0.67    0.09
  13  -3  -9    0.72    0.09
 -13  -3   9    0.74    0.10
  13   3  -9    0.72    0.08
 -13   3   9    0.83    0.13
  11  -3  -9    3.76    0.24
 -11  -3   9    4.02    0.30
  11  -3  -9    3.68    0.25
 -11  -3   9    3.42    0.28
  11   3  -9    4.28    0.25
 -11   3   9    3.71    0.23
  11   3  -9    4.03    0.30
   9  -3  -9    1.38    0.13
  -9  -3   9    1.49    0.22
   9  -3  -9    1.23    0.48
   9  -3  -9    1.22    0.14
  -9  -3   9    1.39    0.16
  -9   3   9    1.05    0.13
   9   3  -9    1.28    0.14
   9   3  -9    0.91    0.55
   7  -3  -9   58.76    2.44
   7  -3  -9   60.63    2.89
  -7  -3   9   63.07    2.53
  -7  -3   9   62.98    2.50
   7  -3  -9   60.45    2.45
  -7  -3   9   57.01    2.49
  -7   3   9   60.96    2.47
   7   3  -9   62.14    2.46
   7   3  -9   58.22    3.01
   5  -3  -9   26.09    1.11
   5  -3  -9   29.80    1.21
  -5  -3   9   25.98    1.18
  -5  -3   9   24.01    1.16
  -5  -3   9   26.98    1.16
  -5  -3   9   25.06    1.17
  -5  -3   9   29.67    1.16
   5  -3  -9   27.56    1.41
   5   3  -9   26.45    1.12
  -5   3   9   27.48    1.14
   5   3  -9   27.12    1.48
  -3  -3   9    1.40    0.14
  -3  -3   9    1.21    0.34
  -3  -3   9    1.53    0.16
   3  -3  -9    1.14    0.09
   3  -3  -9    1.55    0.24
   3   3  -9    1.35    0.26
  -3   3   9    1.44    0.12
  -3   3   9    1.00    0.13
  -1  -3   9  174.51    7.20
  -1  -3   9  168.90    6.75
  -1  -3   9  170.95    6.72
  -1  -3   9  164.16    6.73
   1  -3  -9  183.10    6.97
  -1   3   9  173.44    6.73
   1   3  -9  171.27    6.81
   1   3  -9  156.80    6.88
  -1   3   9  165.52    6.78
   1  -3   9   20.43    1.26
   1  -3   9   20.83    0.91
  -1  -3  -9   20.43    1.26
  -1  -3  -9   20.01    0.87
   1  -3   9   20.50    0.89
   1  -3   9   20.42    0.87
   1   3   9   19.44    0.94
   1   3   9   18.63    0.85
   1   3   9   21.22    0.90
  -1   3  -9   22.79    1.03
   1   3   9   21.29    0.90
  -3  -3  -9   14.60    0.65
   3  -3   9   13.80    1.05
   3  -3   9   14.09    0.63
  -3  -3  -9   13.36    0.64
  -3  -3  -9   14.11    1.07
   3  -3   9   13.27    0.72
   3  -3   9   13.89    0.65
   3  -3   9   13.99    0.67
  -3   3  -9   14.54    0.62
  -3   3  -9   14.55    0.87
   3   3   9   14.04    0.66
   3   3   9   14.02    0.70
   3   3   9   13.60    0.68
   3   3   9   14.67    0.67
   3   3   9   13.75    0.60
   5  -3   9    1.45    0.49
   5  -3   9    2.37    0.18
  -5  -3  -9    2.07    0.59
   5  -3   9    2.16    0.19
   5  -3   9    2.38    0.21
   5  -3   9    1.79    0.12
  -5  -3  -9    2.21    0.20
  -5  -3  -9    1.83    0.18
  -5  -3  -9    2.26    0.19
   5  -3   9    2.36    0.25
   5   3   9    2.30    0.21
  -5   3  -9    2.20    0.16
   5   3   9    2.40    0.19
  -5   3  -9    2.05    0.17
   5   3   9    2.00    0.15
   5   3   9    2.27    0.22
   5   3   9    2.10    0.20
  -5   3  -9    1.97    0.43
  -7  -3  -9   43.70    1.78
   7  -3   9   43.87    1.81
   7  -3   9   42.06    1.83
  -7  -3  -9   44.08    1.80
   7  -3   9   41.07    1.85
   7  -3   9   41.57    1.78
  -7  -3  -9   38.93    3.14
   7   3   9   42.73    1.74
  -7   3  -9   41.28    1.75
  -7   3  -9   44.11    1.80
  -7   3  -9   38.61    2.52
   7   3   9   46.02    1.82
   7   3   9   42.78    1.76
   7   3   9   42.10    1.82
   9  -3   9   11.55    0.60
   9  -3   9   12.37    0.59
  -9  -3  -9   13.13    0.58
  -9  -3  -9   13.10    0.57
  -9   3  -9   13.33    0.60
  -9   3  -9   12.02    0.56
   9   3   9   12.43    0.57
   9   3   9   12.07    0.51
 -12  -4   9   19.19    0.83
 -12  -4   9   16.25    0.80
  12  -4  -9   15.93    0.76
  12  -4  -9   16.47    0.74
  12   4  -9   17.88    0.74
  12   4  -9   17.12    0.73
  10  -4  -9   21.40    0.89
  10  -4  -9   20.63    0.90
 -10  -4   9   21.00    0.91
 -10  -4   9   19.10    0.95
 -10   4   9   19.10    0.87
  10   4  -9   21.06    0.90
  10   4  -9   18.81    1.68
  -8  -4   9    4.68    0.31
   8  -4  -9    4.87    0.69
  -8  -4   9    4.54    0.31
   8  -4  -9    4.87    0.29
   8  -4  -9    5.07    0.27
  -8  -4   9    4.63    0.34
   8   4  -9    4.98    0.78
   8   4  -9    5.06    0.29
  -8   4   9    5.60    0.29
   6  -4  -9   11.67    0.52
   6  -4  -9   12.05    0.87
   6  -4  -9   11.24    0.52
  -6  -4   9   10.78    0.57
   6   4  -9   11.25    0.52
   6   4  -9   12.12    0.94
  -6   4   9   11.66    0.54
  -4  -4   9    0.10    0.05
  -4  -4   9    0.10    0.06
   4  -4  -9    0.00    0.14
  -4  -4   9    0.14    0.07
  -4  -4   9    0.24    0.08
   4  -4  -9    0.05    0.04
  -4  -4   9   -0.03    0.06
   4  -4  -9    0.06    0.03
   4   4  -9    0.17    0.17
  -4   4   9    0.08    0.05
   4   4  -9    0.14    0.05
  -4   4   9    0.05    0.04
  -2  -4   9    9.41    0.45
  -2  -4   9    9.33    0.46
   2  -4  -9   10.18    0.72
  -2  -4   9    9.83    0.48
  -2  -4   9    9.09    0.43
  -2  -4   9    9.65    0.81
   2  -4  -9    9.39    0.42
  -2   4   9    9.63    0.45
  -2   4   9    9.13    0.49
   2   4  -9    9.78    0.64
   0  -4  -9   14.18    0.62
   0  -4  -9   13.94    0.95
   0  -4   9   13.79    1.01
   0  -4   9   13.84    0.64
   0  -4   9   14.37    0.66
   0  -4   9   14.37    0.62
   0   4   9   13.57    0.68
   0   4   9   14.03    0.60
   0   4   9   14.30    0.65
   2  -4   9   34.91    1.43
   2  -4   9   35.33    1.41
   2  -4   9   34.31    1.90
  -2  -4  -9   33.99    1.43
   2  -4   9   35.30    1.45
  -2  -4  -9   35.30    1.92
   2  -4   9   29.83    1.46
  -2  -4  -9   32.07    1.41
   2   4   9   32.95    1.44
  -2   4  -9   36.33    1.68
   2   4   9   33.76    1.45
   2   4   9   33.13    1.48
   2   4   9   34.64    1.39
  -4  -4  -9    0.97    0.44
  -4  -4  -9    1.78    0.23
   4  -4   9    1.38    0.15
   4  -4   9    1.11    0.43
   4  -4   9    1.50    0.14
  -4  -4  -9    1.19    0.14
   4  -4   9    1.53    0.16
   4  -4   9    1.21    0.18
  -4   4  -9    1.34    0.13
   4   4   9    1.39    0.15
   4   4   9    1.26    0.16
   4   4   9    1.43    0.12
   4   4   9   -0.07    0.59
   4   4   9    1.31    0.17
  -4   4  -9    1.18    0.33
   6  -4   9   27.71    1.20
  -6  -4  -9   27.34    1.17
  -6  -4  -9   22.91    1.93
  -6  -4  -9   25.21    1.13
   6  -4   9   23.68    1.20
   6  -4   9   27.09    1.16
  -6  -4  -9   27.27    1.16
   6  -4   9   26.05    1.84
   6  -4   9   28.01    1.18
   6   4   9   27.23    1.16
   6   4   9   27.20    1.15
  -6   4  -9   26.53    1.16
   6   4   9   27.20    1.20
   6   4   9   27.75    1.12
  -6   4  -9   24.95    1.72
   6   4   9   28.84    1.18
  -6   4  -9   26.14    1.12
   8  -4   9    2.22    0.18
  -8  -4  -9    2.14    0.18
  -8  -4  -9    2.25    0.17
   8  -4   9    2.41    0.20
   8  -4   9    1.76    0.18
  -8   4  -9    2.45    0.19
   8   4   9    2.19    0.16
   8   4   9    2.36    0.16
   8   4   9    2.15    0.13
   8   4   9    2.07    0.17
  -8   4  -9    2.01    0.15
  11  -5  -9    0.42    0.08
 -11  -5   9    0.32    0.08
  11  -5  -9    0.30    0.06
 -11  -5   9    0.32    0.08
 -11   5   9    0.42    0.07
  11   5  -9    0.34    0.06
  11   5  -9    0.40    0.07
   9  -5  -9   10.65    0.50
  -9  -5   9   10.57    0.51
  -9  -5   9    9.86    0.52
   9  -5  -9   10.34    0.48
  -9  -5   9    9.66    0.55
  -9   5   9    9.24    0.47
   9   5  -9   10.56    0.49
   7  -5  -9   43.04    2.87
   7  -5  -9   51.82    2.02
   7  -5  -9   49.60    2.03
  -7  -5   9   47.26    2.10
  -7  -5   9   51.30    2.06
  -7  -5   9   48.61    2.08
  -7   5   9   51.90    2.01
  -7   5   9   47.56    2.02
   7   5  -9   51.65    2.03
   5  -5  -9   18.48    0.79
   5  -5  -9   18.55    0.78
  -5  -5   9   19.29    0.97
  -5  -5   9   16.73    0.84
   5  -5  -9   18.83    1.17
  -5  -5   9   17.09    0.83
  -5   5   9   18.03    0.80
  -5   5   9   18.37    0.87
   5   5  -9   19.08    1.19
   5   5  -9   18.02    0.79
  -3  -5   9   38.67    1.61
  -3  -5   9   39.20    2.12
   3  -5  -9   37.73    1.90
   3  -5  -9   37.38    1.55
  -3  -5   9   37.57    1.59
  -3  -5   9   39.73    1.59
   3  -5  -9   38.15    1.55
  -3  -5   9   35.08    1.55
  -3   5   9   37.37    1.61
  -3   5   9   36.35    1.53
  -3   5   9   39.01    1.57
   3   5  -9   37.14    1.89
  -1  -5   9    0.23    0.06
   1  -5  -9    0.19    0.23
  -1  -5   9    0.43    0.08
  -1  -5   9    0.27    0.06
  -1  -5   9    0.36    0.27
  -1  -5   9    0.14    0.07
   1  -5  -9    0.35    0.07
   1   5  -9    0.49    0.18
  -1   5   9    0.33    0.08
   1   5  -9    0.21    0.06
  -1   5   9    0.25    0.05
  -1   5   9    0.29    0.07
  -1  -5  -9   15.57    0.72
   1  -5   9   16.20    1.16
   1  -5   9   16.52    0.71
  -1  -5  -9   15.02    0.70
   1  -5   9   15.19    0.72
  -1  -5  -9   14.28    0.70
  -1  -5  -9   16.31    1.17
   1  -5   9   16.91    0.74
  -1   5  -9   16.39    0.69
   1   5   9   16.62    0.68
  -1   5  -9   16.43    0.96
   1   5   9   15.59    0.76
   1   5   9   15.77    0.74
   3  -5   9    4.60    0.30
   3  -5   9    4.92    0.28
  -3  -5  -9    4.76    0.28
   3  -5   9    4.76    0.29
  -3  -5  -9    4.08    0.70
   3  -5   9    4.78    0.69
   3   5   9    4.59    0.31
  -3   5  -9    4.87    0.55
   3   5   9    5.19    0.33
   3   5   9    4.51    0.30
   3   5   9    4.80    0.25
  -3   5  -9    4.79    0.27
  -5  -5  -9   37.25    1.56
  -5  -5  -9   35.84    1.55
  -5  -5  -9   35.81    2.23
   5  -5   9   36.64    1.56
   5  -5   9   34.90    2.20
   5  -5   9   38.42    1.58
   5  -5   9   35.13    1.58
  -5  -5  -9   38.04    1.57
   5   5   9   37.72    1.53
  -5   5  -9   32.86    1.99
   5   5   9   37.58    1.60
  -5   5  -9   35.86    1.55
   5   5   9   39.18    1.57
   5   5   9   38.09    1.58
  -5   5  -9   40.48    1.57
  -7  -5  -9    0.56    0.09
  -7  -5  -9    0.89    0.15
   7  -5   9    0.77    0.11
   7  -5   9    0.94    0.13
  -7  -5  -9    0.61    0.09
   7  -5   9    0.82    0.13
  -7   5  -9    0.78    0.10
   7   5   9    0.75    0.08
   7   5   9    0.86    0.11
  -7   5  -9    0.67    0.10
   7   5   9    0.86    0.08
  -9  -5  -9    5.48    0.28
   9  -5   9    5.53    0.30
   9  -5   9    5.74    0.31
  -9  -5  -9    5.71    0.28
  -9   5  -9    5.48    0.28
  -9   5  -9    5.98    0.31
 -12  -6   9    3.03    0.19
  12  -6  -9    3.07    0.18
  12   6  -9    3.12    0.17
 -12   6   9    2.96    0.21
 -12   6   9    3.23    0.17
 -10  -6   9   12.44    0.62
  10  -6  -9   12.99    0.58
  10  -6  -9   12.87    0.59
 -10  -6   9   12.96    0.62
 -10   6   9   12.43    0.57
  10   6  -9   12.56    0.57
 -10   6   9   12.76    0.65
  -8  -6   9   21.78    1.01
   8  -6  -9   20.66    0.90
  -8  -6   9   20.75    1.00
   8  -6  -9   20.11    1.65
  -8  -6   9   18.29    0.98
   8   6  -9   20.91    0.88
   8   6  -9   19.65    1.47
  -8   6   9   19.22    0.96
  -8   6   9   20.56    0.92
  -6  -6   9    0.55    0.13
  -6  -6   9    0.38    0.10
  -6  -6   9    0.52    0.10
   6  -6  -9    0.58    0.09
   6  -6  -9    0.62    0.10
  -6  -6   9    0.38    0.10
  -6   6   9    0.55    0.08
   6   6  -9    0.59    0.36
   6   6  -9    0.38    0.07
  -6   6   9    0.58    0.12
  -6   6   9    0.45    0.08
   4  -6  -9    9.47    0.45
  -4  -6   9    9.18    0.48
   4  -6  -9    9.37    0.53
  -4  -6   9    8.59    0.48
   4  -6  -9   10.08    0.85
  -4   6   9    9.15    0.49
  -4   6   9    9.42    0.45
  -4   6   9    9.41    0.43
   4   6  -9    9.17    0.44
   4   6  -9    8.68    0.76
   2  -6  -9    1.13    0.12
   2  -6  -9    0.95    0.11
  -2  -6   9    0.96    0.13
  -2  -6   9    0.89    0.12
  -2  -6   9    1.10    0.42
   2  -6  -9    1.32    0.38
  -2   6   9    1.21    0.12
  -2   6   9    0.99    0.13
   2   6  -9    0.94    0.30
   2   6  -9    0.90    0.11
   0  -6  -9    0.52    0.09
   0  -6   9    0.43    0.10
   0  -6   9    0.62    0.11
   0  -6  -9    1.16    0.39
   0  -6   9    0.47    0.08
   0  -6   9    0.51    0.35
   0  -6  -9    0.50    0.08
   0  -6  -9    0.53    0.09
   0   6  -9    0.82    0.28
   0   6   9    0.55    0.12
   0   6  -9    0.50    0.08
   0   6   9    0.57    0.11
   0   6   9    0.59    0.07
   2  -6   9   49.34    2.05
   2  -6   9   48.47    2.03
   2  -6   9   49.47    2.06
  -2  -6  -9   49.89    2.05
  -2  -6  -9   51.57    2.69
   2  -6   9   47.81    2.62
  -2  -6  -9   46.53    2.02
   2   6   9   48.12    2.06
  -2   6  -9   52.31    2.03
   2   6   9   46.70    2.08
  -2   6  -9   51.22    2.45
   2   6   9   51.93    2.00
   4  -6   9    3.55    0.72
  -4  -6  -9    4.25    0.28
   4  -6   9    4.50    0.28
   4  -6   9    4.68    0.29
  -4  -6  -9    4.69    0.27
  -4  -6  -9    4.30    0.28
   4  -6   9    4.31    0.28
  -4   6  -9    3.99    0.26
   4   6   9    4.24    0.29
   4   6   9    4.31    0.23
  -4   6  -9    3.87    0.64
   4   6   9    4.50    0.28
   4   6   9    4.99    0.30
  -4   6  -9    3.97    0.24
   6  -6   9   31.04    1.35
  -6  -6  -9   32.79    1.37
  -6  -6  -9   30.88    1.32
  -6  -6  -9   31.20    1.32
   6  -6   9   32.07    1.35
   6  -6   9   29.87    1.34
  -6   6  -9   30.62    1.33
   6   6   9   32.86    1.34
   6   6   9   30.09    1.31
   6   6   9   31.67    1.34
  -6   6  -9   31.41    1.31
   6   6   9   32.70    1.29
   8  -6   9    0.07    0.05
  -8  -6  -9   -0.07    0.04
  -8  -6  -9    0.04    0.04
   8  -6   9   -0.05    0.05
   8  -6   9   -0.07    0.07
  -8   6  -9    0.03    0.03
  -8   6  -9   -0.01    0.06
   8   6   9   -0.01    0.03
   8   6   9    0.02    0.02
 -11  -7   9    4.67    0.26
  11  -7  -9    5.22    0.26
 -11  -7   9    4.70    0.26
  11  -7  -9    5.14    0.29
 -11   7   9    4.66    0.28
  11   7  -9    4.86    0.24
  11   7  -9    5.04    0.24
 -11   7   9    5.38    0.25
   9  -7  -9    2.17    0.16
  -9  -7   9    1.98    0.18
  -9  -7   9    1.75    0.16
   9  -7  -9    2.28    0.17
  -9  -7   9    2.07    0.16
  -9  -7   9    2.05    0.18
  -9   7   9    1.94    0.18
   9   7  -9    1.77    0.14
  -9   7   9    1.94    0.14
  -7  -7   9    1.32    0.17
  -7  -7   9    1.61    0.18
  -7  -7   9    1.26    0.15
  -7  -7   9    1.22    0.15
   7  -7  -9    1.15    0.14
   7  -7  -9    1.18    0.13
   7   7  -9    1.19    0.12
  -7   7   9    1.18    0.12
   7   7  -9    1.00    0.47
  -7   7   9    1.11    0.14
  -5  -7   9   17.74    0.81
   5  -7  -9   19.07    0.79
   5  -7  -9   17.63    1.33
   5  -7  -9   17.90    0.78
  -5  -7   9   16.49    0.82
  -5   7   9   16.58    0.77
   5   7  -9   17.45    1.21
   5   7  -9   18.44    0.78
  -5   7   9   16.35    0.82
  -5   7   9   17.16    0.76
  -3  -7   9    6.88    0.38
  -3  -7   9    7.24    0.41
   3  -7  -9    7.65    0.84
  -3  -7   9    7.59    0.42
   3  -7  -9    7.52    0.38
   3  -7  -9    7.73    0.39
  -3  -7   9    7.28    0.41
  -3   7   9    7.70    0.39
   3   7  -9    7.27    0.73
  -3   7   9    7.48    0.42
   3   7  -9    7.47    0.37
  -3   7   9    7.11    0.36
  -1  -7   9   49.31    2.05
   1  -7  -9   48.44    2.67
  -1  -7   9   48.37    2.02
   1  -7  -9   49.79    2.02
   1  -7  -9   49.23    2.04
  -1  -7   9   48.01    2.63
  -1  -7   9   49.64    2.04
  -1   7   9   47.92    2.06
  -1   7   9   50.13    2.00
   1   7  -9   51.02    2.02
   1   7  -9   48.80    2.49
  -1   7   9   48.33    2.04
   1  -7   9    1.18    0.14
  -1  -7  -9    0.91    0.13
   1  -7   9    1.45    0.53
   1  -7   9    0.98    0.13
  -1  -7  -9    1.13    0.13
  -1  -7  -9    0.92    0.12
   1  -7   9    1.26    0.14
  -1  -7  -9    1.21    0.49
  -1   7  -9    1.16    0.12
  -1   7  -9    1.56    0.41
   1   7   9    0.80    0.13
   1   7   9    1.06    0.10
  -1   7  -9    0.83    0.11
   1   7   9    1.14    0.15
  -3  -7  -9   36.46    2.19
  -3  -7  -9   36.70    1.51
   3  -7   9   35.68    1.51
  -3  -7  -9   35.76    1.49
   3  -7   9   32.61    2.12
   3  -7   9   35.31    1.51
   3  -7   9   33.82    1.51
  -3   7  -9   36.48    1.50
   3   7   9   35.55    1.52
   3   7   9   37.02    1.51
   3   7   9   35.38    1.46
  -3   7  -9   36.08    1.56
  -3   7  -9   34.51    2.00
   3   7   9   35.49    1.53
  -5  -7  -9    1.07    0.13
   5  -7   9    0.97    0.12
   5  -7   9    1.35    0.14
  -5  -7  -9    1.07    0.14
   5  -7   9    1.21    0.15
   5   7   9    1.01    0.11
   5   7   9    0.87    0.12
  -5   7  -9    0.88    0.10
  -5   7  -9    1.06    0.17
   5   7   9    1.07    0.13
   5   7   9    1.02    0.09
  -7  -7  -9    0.16    0.06
  -7  -7  -9    0.26    0.06
   7  -7   9    0.18    0.06
   7  -7   9    0.13    0.06
  -7  -7  -9    0.20    0.05
   7   7   9    0.13    0.03
  -7   7  -9    0.19    0.05
   7   7   9    0.16    0.03
  -7   7  -9    0.15    0.05
  10  -8  -9    8.05    0.37
 -10  -8   9    7.61    0.37
 -10  -8   9    7.26    0.35
  10  -8  -9    7.82    0.37
 -10   8   9    7.73    0.35
  10   8  -9    7.94    0.35
 -10   8   9    6.83    0.38
   8  -8  -9    1.33    0.13
  -8  -8   9    1.56    0.14
   8  -8  -9    1.27    0.14
  -8  -8   9    1.35    0.15
  -8  -8   9    1.27    0.13
  -8   8   9    1.26    0.13
  -8   8   9    1.14    0.11
   8   8  -9    1.43    0.12
   6  -8  -9   14.94    0.69
   6  -8  -9   15.66    0.70
   6  -8  -9   16.84    1.66
  -6  -8   9   15.40    0.72
  -6  -8   9   15.40    0.70
  -6   8   9   14.99    0.67
   6   8  -9   14.63    1.20
  -6   8   9   14.02    0.71
   6   8  -9   15.53    0.68
   4  -8  -9   12.28    0.57
  -4  -8   9   11.61    0.57
  -4  -8   9   11.44    0.58
   4  -8  -9   12.11    0.56
   4  -8  -9   12.00    1.21
   4   8  -9   11.50    0.54
  -4   8   9   10.55    0.57
  -4   8   9   11.92    0.54
   4   8  -9   11.32    0.96
  -2  -8   9   38.89    1.68
   2  -8  -9   41.03    1.68
  -2  -8   9   37.64    1.66
  -2  -8   9   39.89    1.68
   2  -8  -9   40.94    1.66
   2  -8  -9   41.65    1.67
  -2   8   9   36.93    1.65
  -2   8   9   41.53    1.64
   2   8  -9   42.10    2.21
   2   8  -9   42.10    1.67
  -2   8   9   37.22    1.68
   2   8  -9   38.28    1.63
   0  -8  -9    0.00    0.04
   0  -8   9   -0.17    0.43
   0  -8  -9    0.04    0.05
   0  -8  -9   -0.05    0.49
   0  -8   9   -0.03    0.05
   0  -8   9   -0.06    0.05
   0  -8   9    0.13    0.06
   0  -8  -9   -0.01    0.06
   0  -8   9   -0.04    0.06
   0   8   9    0.04    0.03
   0   8  -9    0.18    0.06
   0   8   9    0.07    0.07
   0   8  -9    0.10    0.05
   0   8   9   -0.03    0.05
   0   8  -9    0.13    0.33
  -2  -8  -9    2.71    0.22
  -2  -8  -9    2.76    0.20
   2  -8   9    2.92    0.22
   2  -8   9    2.65    0.20
   2  -8   9    2.82    0.71
   2  -8   9    3.15    0.22
  -2  -8  -9    2.57    0.17
   2   8   9    2.75    0.21
   2   8   9    3.23    0.18
  -2   8  -9    3.13    0.21
  -2   8  -9    2.53    0.19
  -2   8  -9    2.39    0.77
   2   8   9    3.17    0.22
   4  -8   9    2.71    0.21
  -4  -8  -9    3.25    0.22
   4  -8   9    3.02    0.23
  -4  -8  -9    3.03    0.20
   4  -8   9    2.71    0.20
  -4  -8  -9    3.12    0.21
   4   8   9    3.26    0.21
   4   8   9    3.21    0.20
   4   8   9    3.08    0.17
  -4   8  -9    2.92    0.21
  -4   8  -9    3.18    0.19
  -6  -8  -9    0.06    0.05
  -6  -8  -9    0.05    0.04
  -6  -8  -9    0.16    0.05
   6  -8   9    0.12    0.06
   6  -8   9    0.11    0.05
   6   8   9    0.16    0.03
  -6   8  -9    0.10    0.05
  -6   8  -9    0.08    0.04
   6   8   9    0.11    0.03
   9  -9  -9    8.20    0.38
   9  -9  -9    8.09    0.38
  -9  -9   9    7.48    0.37
  -9  -9   9    7.68    0.37
   9   9  -9    8.13    0.36
  -9   9   9    8.21    0.37
   7  -9  -9    9.71    0.47
   7  -9  -9    9.80    0.47
   7  -9  -9   10.11    0.48
  -7  -9   9    9.23    0.47
  -7  -9   9    9.71    0.45
  -7   9   9    9.12    0.46
  -7   9   9   10.14    0.45
   7   9  -9    9.93    0.45
   5  -9  -9   65.92    2.71
   5  -9  -9   66.14    2.70
  -5  -9   9   66.75    2.68
  -5  -9   9   66.37    2.70
   5  -9  -9   68.18    2.69
  -5   9   9   61.79    2.69
   5   9  -9   66.10    2.67
  -5   9   9   66.90    2.67
  -3  -9   9   38.04    1.57
   3  -9  -9   36.81    1.55
   3  -9  -9   34.13    2.47
   3  -9  -9   37.27    1.57
  -3  -9   9   35.45    1.55
   3  -9  -9   36.66    1.56
   3   9  -9   39.09    1.55
   3   9  -9   36.21    2.16
  -3   9   9   37.39    1.53
   1  -9  -9    4.13    0.97
  -1  -9   9    3.39    0.23
   1  -9  -9    3.71    0.23
   1  -9  -9    3.29    0.22
   1  -9  -9    3.44    0.24
  -1  -9   9    3.00    0.23
  -1   9   9    3.75    0.20
  -1   9   9    3.21    0.21
   1   9  -9    2.84    0.20
   1   9  -9    3.38    0.23
  -1  -9  -9    1.03    0.11
  -1  -9  -9    1.05    0.12
   1  -9   9    1.12    0.15
   1  -9   9    0.77    0.74
  -1   9  -9    1.03    0.13
  -1   9  -9    1.01    0.11
   1   9   9    1.15    0.13
   1   9   9    1.00    0.09
  -3  -9  -9    4.84    0.27
   3  -9   9    4.88    0.30
  -3  -9  -9    5.07    0.28
   3  -9   9    4.75    0.28
  -3  -9  -9    4.87    0.29
   3   9   9    4.73    0.24
  -3   9  -9    5.07    0.28
   3   9   9    4.94    0.27
  -3   9  -9    4.81    0.28
   3   9   9    5.16    0.28
  -5  -9  -9    0.19    0.06
   5  -9   9    0.22    0.07
  -5  -9  -9    0.12    0.04
  -5  -9  -9    0.23    0.06
   5  -9   9    0.24    0.06
  -5   9  -9    0.27    0.06
  -5   9  -9    0.23    0.05
   5   9   9    0.23    0.04
  -8 -10   9    4.59    0.24
   8 -10  -9    4.48    0.25
   8 -10  -9    4.81    0.25
  -8  10   9    4.84    0.23
   8  10  -9    4.88    0.23
   6 -10  -9    0.03    0.10
  -6 -10   9    0.01    0.04
   6 -10  -9    0.05    0.05
  -6 -10   9    0.04    0.03
   6 -10  -9    0.09    0.05
   6  10  -9    0.06    0.03
  -6  10   9    0.06    0.03
   4 -10  -9    1.38    0.15
   4 -10  -9    1.51    0.14
   4 -10  -9    1.38    0.14
  -4 -10   9    1.61    0.14
  -4 -10   9    1.58    0.13
   4  10  -9    1.22    0.12
  -4  10   9    1.43    0.12
  -2 -10   9    3.12    0.21
   2 -10  -9    3.19    0.22
   2 -10  -9    3.17    0.21
  -2 -10   9    3.20    0.21
   2 -10  -9    3.53    0.22
  -2  10   9    3.38    0.19
   2  10  -9    3.48    0.21
   0 -10   9    9.27    0.47
   0 -10  -9    9.29    0.45
   0 -10  -9   10.24    0.46
   0 -10   9    9.65    0.48
   0 -10  -9    9.31    0.47
   0  10  -9   10.12    0.46
   0  10  -9   10.49    0.49
   0  10   9    9.87    0.44
   2 -10   9    0.53    0.09
  -2 -10  -9    0.55    0.09
   2 -10   9    0.50    0.08
  -2 -10  -9    0.54    0.08
  -2 -10  -9    0.76    0.09
  -2 -10  -9    0.61    0.07
  -2  10  -9    0.50    0.08
   2  10   9    0.62    0.07
  -2  10  -9    0.53    0.07
   2  10   9    0.65    0.09
  -4 -10  -9    0.81    0.09
   4 -10   9    0.97    0.11
  -4 -10  -9    0.68    0.09
  -4 -10  -9    0.73    0.09
   4 -10   9    0.60    0.08
  -4  10  -9    0.86    0.12
   4  10   9    0.78    0.06
   4  10   9    0.82    0.08
  -5 -11   9    3.84    0.21
   5 -11  -9    3.85    0.21
   5 -11  -9    3.72    0.22
  -5 -11   9    3.84    0.19
  -5  11   9    4.14    0.20
   5  11  -9    3.69    0.22
   3 -11  -9   11.50    0.53
  -3 -11   9   12.02    0.52
   3 -11  -9   11.75    0.58
   3 -11  -9   12.46    0.58
  -3 -11   9   12.26    0.54
   3  11  -9   12.30    0.54
  -1 -11   9    1.52    0.13
   1 -11  -9    1.27    0.14
   1 -11  -9    1.45    0.11
   1  11  -9    1.79    0.13
  -1 -11  -9    8.01    0.39
   1 -11   9    9.22    0.44
  -1 -11  -9    7.93    0.36
  -1 -11  -9    8.13    0.38
  -1  11  -9    8.26    0.39
  -1  11  -9    7.57    0.36
   1  11   9    8.28    0.38
   1  11   9    7.88    0.36
  -3  11  -9    3.89    0.22
   3  11   9    4.10    0.20
   2  12  -9    8.75    0.38
  -2  12   9    8.28    0.38
  -2  12   9    8.88    0.37
  12   0 -10   20.22    0.90
  12   0 -10   21.11    0.90
 -12   0  10   21.22    0.94
 -12   0  10   20.02    0.92
  10   0 -10   30.98    2.13
  10   0 -10   35.91    1.46
   8   0 -10    6.78    0.74
   8   0 -10    6.33    0.34
  -8   0  10    7.15    0.40
   8   0 -10    6.22    0.35
  -8   0  10    6.59    0.37
  -8   0  10    6.72    0.37
  -6   0  10  264.03   10.84
   6   0 -10  290.47   11.17
   6   0 -10  267.80   10.80
  -4   0  10    0.16    0.08
  -4   0  10    0.19    0.06
   4   0 -10    0.44    0.14
  -4   0  10    0.14    0.05
  -2   0  10  104.49    4.23
   2   0 -10  106.84    4.26
   2   0 -10  111.79    4.25
  -2   0  10  106.24    4.69
  -2   0  10  104.07    4.27
  -2   0  10  102.00    4.30
   0   0  10   63.87    2.55
   0   0  10   62.58    2.95
   0   0  10   62.04    2.51
   0   0 -10   59.48    2.64
   0   0 -10   61.83    2.61
  -2   0 -10   87.35    3.75
   2   0  10   94.20    3.47
   2   0  10   77.48    3.48
   2   0  10   88.64    4.02
   2   0  10   82.99    3.57
   2   0  10   90.85    3.54
   2   0  10   83.53    3.49
   4   0  10   67.03    2.77
   4   0  10   65.66    3.42
   4   0  10   67.62    2.82
   4   0  10   59.41    2.75
   4   0  10   70.31    2.86
  -4   0 -10   67.06    3.20
   4   0  10   74.48    2.76
   6   0  10   23.43    1.07
  -6   0 -10   24.81    1.08
  -6   0 -10   20.53    1.61
   6   0  10   26.57    1.16
   6   0  10   24.69    1.16
   6   0  10   20.06    1.79
   8   0  10   44.73    1.92
   8   0  10   47.53    1.88
   8   0  10   46.46    1.92
  -8   0 -10   41.91    1.87
   8   0  10   40.46    1.86
  -8   0 -10   49.53    1.90
 -13  -1  10    0.03    0.04
 -13  -1  10    0.05    0.05
  13  -1 -10    0.05    0.04
 -13   1  10    0.20    0.07
 -13   1  10   -0.02    0.08
  13   1 -10    0.00    0.03
  13   1 -10    0.14    0.04
  11  -1 -10   26.15    1.13
  11  -1 -10   23.47    1.19
 -11  -1  10   26.19    1.17
 -11  -1  10   27.42    1.20
  11   1 -10   26.36    1.16
 -11   1  10   27.12    1.15
  11   1 -10   26.46    1.14
 -11   1  10   26.41    1.16
   9  -1 -10   29.20    1.84
  -9  -1  10   31.94    1.35
  -9  -1  10   30.82    1.30
   9  -1 -10   29.50    1.26
  -9  -1  10   31.55    1.32
   9  -1 -10   28.43    1.28
   9   1 -10   29.13    1.29
  -9   1  10   31.32    1.30
   9   1 -10   25.63    1.84
  -9   1  10   30.64    1.31
   9   1 -10   28.85    1.27
   7  -1 -10    0.49    0.07
  -7  -1  10    0.74    0.13
   7  -1 -10    0.84    0.10
  -7  -1  10    0.71    0.13
   7  -1 -10    0.84    0.29
   7   1 -10    0.78    0.10
   7   1 -10    0.70    0.30
  -7   1  10    0.69    0.10
   7   1 -10    0.62    0.09
  -7   1  10    1.26    0.21
  -5  -1  10   11.09    0.53
   5  -1 -10   11.93    0.71
  -5  -1  10    9.95    0.56
  -5  -1  10   11.63    0.52
  -5  -1  10    9.60    0.53
   5  -1 -10   10.47    0.48
  -5  -1  10   10.50    0.59
   5   1 -10   10.66    0.71
  -5   1  10   11.09    0.59
  -5   1  10   11.93    0.53
  -5   1  10   11.63    0.51
  -3  -1  10  163.88    6.84
  -3  -1  10  169.55    6.73
   3  -1 -10  171.43    6.81
  -3  -1  10  160.34    7.19
  -3  -1  10  165.40    6.69
  -3  -1  10  156.96    6.77
   3   1 -10  172.34    6.77
   3   1 -10  188.64    6.80
  -3   1  10  169.69    6.78
  -1  -1  10   16.76    0.72
   1  -1 -10   15.22    0.93
  -1  -1  10   17.29    0.77
  -1  -1  10   15.56    0.77
   1  -1 -10   18.64    0.83
  -1  -1  10   16.01    0.74
  -1  -1  10   17.84    1.14
  -1  -1  10   15.59    0.82
  -1   1  10   17.78    0.73
  -1   1  10   17.48    1.12
  -1   1  10   16.37    0.83
  -1   1  10   18.30    0.75
   1  -1  10   10.35    0.61
  -1  -1 -10   11.60    0.82
   1  -1  10   11.58    0.56
   1  -1  10    9.73    0.54
   1  -1  10   11.61    0.51
   1  -1  10   11.36    0.54
   1  -1  10   13.07    0.95
   1   1  10   10.74    0.59
   1   1  10   10.86    0.91
   1   1  10   11.88    0.58
   1   1  10   12.29    0.53
   1   1  10   10.36    0.56
  -1   1 -10   10.62    0.65
  -1   1 -10   12.65    0.64
   1   1  10   11.52    0.54
   3  -1  10    4.38    0.27
   3  -1  10    4.00    0.27
  -3  -1 -10    4.04    0.26
  -3  -1 -10    4.42    0.58
   3  -1  10    4.46    0.34
   3  -1  10    4.66    0.66
   3   1  10    4.28    0.28
   3   1  10    4.55    0.31
   3   1  10    4.49    0.28
  -3   1 -10    4.76    0.48
   3   1  10    4.92    0.69
  -5  -1 -10    3.19    0.23
  -5  -1 -10    4.14    0.77
   5  -1  10    3.41    0.28
  -5  -1 -10    3.57    0.26
   5  -1  10    3.56    0.27
   5  -1  10    3.63    0.32
   5  -1  10    3.78    0.24
   5  -1  10    3.65    0.77
   5   1  10    3.47    0.29
  -5   1 -10    3.15    0.58
   5   1  10    3.31    0.25
   5   1  10    3.77    0.30
   5   1  10    4.26    0.85
   5   1  10    3.09    0.25
  -5   1 -10    3.22    0.24
   5   1  10    3.58    0.24
  -7  -1 -10   15.59    0.73
   7  -1  10   14.03    1.58
   7  -1  10   15.81    0.73
   7  -1  10   15.72    0.76
  -7  -1 -10   16.30    0.76
   7  -1  10   16.47    0.81
   7  -1  10   15.55    0.80
   7   1  10   16.60    0.79
   7   1  10   15.77    0.79
  -7   1 -10   16.19    0.77
  -7   1 -10   15.89    0.72
   7   1  10   16.30    0.75
   7   1  10   16.01    0.72
   9  -1  10   14.44    0.61
   9  -1  10   12.69    0.63
  -9  -1 -10   12.51    0.59
   9   1  10   13.41    0.62
  -9   1 -10   12.56    0.58
   9   1  10   13.96    0.59
  -9   1 -10   13.40    0.69
 -12  -2  10    7.68    0.43
  12  -2 -10    8.17    0.41
 -12  -2  10    8.50    0.45
  12  -2 -10    7.58    0.40
  12   2 -10    8.38    0.40
 -12   2  10    8.03    0.40
  12   2 -10    8.84    0.42
  10  -2 -10   33.94    1.45
 -10  -2  10   33.43    1.49
 -10  -2  10   33.96    1.52
  10  -2 -10   32.98    1.42
 -10   2  10   33.52    1.45
  10   2 -10   33.15    1.44
  10   2 -10   36.31    1.45
   8  -2 -10   52.55    2.14
  -8  -2  10   54.88    2.20
   8  -2 -10   49.50    2.62
  -8  -2  10   50.85    2.17
  -8  -2  10   50.02    2.21
   8  -2 -10   49.92    2.12
  -8   2  10   55.82    2.16
   8   2 -10   50.36    2.76
   8   2 -10   52.85    2.18
  -8   2  10   53.60    2.16
   6  -2 -10   38.27    1.88
   6  -2 -10   37.68    1.53
   6  -2 -10   34.08    1.53
  -6  -2  10   36.59    1.60
  -6  -2  10   41.03    1.57
  -6  -2  10   35.55    1.63
  -6  -2  10   39.12    1.58
  -6  -2  10   34.17    1.58
   6   2 -10   35.87    1.93
  -6   2  10   40.16    1.56
  -6   2  10   39.37    1.57
   6   2 -10   36.09    1.54
   4  -2 -10   12.02    0.53
   4  -2 -10   14.25    0.83
  -4  -2  10   12.72    0.61
  -4  -2  10   12.24    0.58
  -4  -2  10   12.67    0.56
  -4  -2  10   13.64    0.56
  -4  -2  10   10.72    0.62
  -4  -2  10   11.22    0.58
  -4   2  10   10.99    0.51
  -4   2  10   12.75    0.57
  -4   2  10   12.45    0.63
   4   2 -10   11.74    0.74
   2  -2 -10   51.44    2.17
  -2  -2  10   43.99    2.02
  -2  -2  10   51.43    2.06
  -2  -2  10   52.69    2.07
  -2  -2  10   49.49    2.49
  -2   2  10   49.59    2.03
  -2   2  10   48.74    2.09
   2   2 -10   49.86    2.10
   0  -2  10   39.87    2.07
   0  -2  10   39.97    1.59
   0  -2  10   41.03    1.65
   0  -2  10   39.60    1.63
   0  -2  10   35.63    1.70
   0  -2  10   34.55    1.64
   0   2  10   36.78    1.68
   0   2  10   40.79    1.62
   0   2 -10   43.08    1.65
   0   2  10   36.53    1.65
   0   2  10   41.51    1.62
   2  -2  10    4.71    0.25
   2  -2  10    4.80    0.28
  -2  -2 -10    5.23    0.60
   2  -2  10    4.62    0.62
   2  -2  10    3.90    0.33
   2  -2  10    4.70    0.30
   2  -2  10    5.06    0.40
  -2   2 -10    5.24    0.42
   2   2  10    4.44    0.22
   2   2  10    5.09    0.28
   2   2  10    4.68    0.31
   2   2  10    4.33    0.32
   2   2  10    4.82    0.29
   4  -2  10    1.46    0.13
  -4  -2 -10    1.40    0.51
   4  -2  10    1.50    0.22
   4  -2  10    1.39    0.17
   4  -2  10    1.41    0.50
   4  -2  10    1.27    0.15
  -4  -2 -10    1.43    0.15
   4   2  10    1.04    0.15
   4   2  10    1.47    0.16
  -4   2 -10    1.40    0.14
   4   2  10    1.41    0.17
   4   2  10    1.52    0.57
  -4   2 -10    1.42    0.37
   4   2  10    1.42    0.10
   4   2  10    1.17    0.16
   6  -2  10    5.60    0.32
  -6  -2 -10    6.08    0.36
   6  -2  10    5.79    0.41
  -6  -2 -10    6.49    1.07
   6  -2  10    5.94    0.36
   6  -2  10    6.90    1.04
  -6  -2 -10    5.54    0.33
   6  -2  10    5.25    0.37
   6   2  10    5.62    0.37
   6   2  10    4.68    1.00
  -6   2 -10    4.65    0.78
   6   2  10    5.85    0.34
   6   2  10    5.87    0.33
   6   2  10    5.11    0.33
  -6   2 -10    5.62    0.30
   6   2  10    6.12    0.38
   6   2  10    5.42    0.27
  -6   2 -10    5.65    0.34
   8  -2  10   22.87    1.13
   8  -2  10   25.96    1.07
   8  -2  10   25.15    1.11
  -8  -2 -10   24.58    1.07
  -8  -2 -10   25.16    1.10
   8  -2  10   23.80    1.13
   8   2  10   25.20    1.11
  -8   2 -10   25.81    1.07
   8   2  10   24.61    1.10
   8   2  10   25.10    1.05
  -8   2 -10   26.54    1.11
   8   2  10   27.27    1.07
  13  -3 -10    7.77    0.36
 -13  -3  10    7.38    0.37
 -13  -3  10    7.45    0.38
  13   3 -10    7.79    0.35
 -13   3  10    7.88    0.35
  11  -3 -10    2.92    0.20
 -11  -3  10    2.67    0.24
  11  -3 -10    3.07    0.21
 -11  -3  10    3.16    0.26
  11   3 -10    3.16    0.20
  11   3 -10    2.91    0.20
 -11   3  10    2.95    0.20
  -9  -3  10   55.01    2.29
  -9  -3  10   53.15    2.23
   9  -3 -10   51.30    2.79
   9  -3 -10   53.29    2.22
  -9  -3  10   52.22    2.30
   9  -3 -10   53.43    2.20
   9   3 -10   58.99    2.23
   9   3 -10   53.68    2.99
  -9   3  10   52.98    2.21
  -7  -3  10    3.82    0.28
   7  -3 -10    4.00    0.30
  -7  -3  10    3.47    0.27
  -7  -3  10    3.42    0.29
   7  -3 -10    4.31    0.55
  -7  -3  10    4.03    0.27
   7  -3 -10    3.94    0.23
   7   3 -10    3.78    0.24
   7   3 -10    3.51    0.60
  -7   3  10    4.22    0.25
  -5  -3  10   45.11    1.96
  -5  -3  10   46.81    1.98
   5  -3 -10   49.36    2.24
   5  -3 -10   46.20    1.92
   5  -3 -10   47.29    1.90
  -5  -3  10   50.62    1.95
  -5  -3  10   46.96    1.94
  -5  -3  10   41.76    1.95
  -5   3  10   45.40    2.00
   5   3 -10   48.36    1.95
  -5   3  10   46.24    1.88
  -5   3  10   47.98    1.93
   5   3 -10   48.03    2.30
  -3  -3  10    0.92    0.12
   3  -3 -10    0.96    0.08
  -3  -3  10    1.14    0.13
   3  -3 -10    1.21    0.24
  -3  -3  10    0.87    0.37
  -3   3  10    0.96    0.10
  -3   3  10    0.80    0.12
  -3   3  10    0.91    0.10
   3   3 -10    1.05    0.25
  -3   3  10    0.79    0.08
  -1  -3  10   18.19    0.78
  -1  -3  10   17.62    1.18
  -1  -3  10   17.07    0.72
  -1  -3  10   16.73    0.76
   1  -3 -10   15.60    0.71
   1  -3 -10   17.92    0.99
  -1   3  10   17.13    0.80
   1   3 -10   16.75    0.82
   1   3 -10   15.47    0.87
  -1   3  10   15.56    0.72
  -1   3  10   18.36    0.76
  -1   3  10   17.08    0.75
  -1  -3 -10    6.69    0.67
   1  -3  10    7.17    0.37
   1  -3  10    6.99    0.70
   1  -3  10    7.23    0.34
   1  -3  10    6.16    0.42
   1  -3  10    6.99    0.38
   1   3  10    6.54    0.31
  -1   3 -10    7.96    0.49
   1   3  10    6.59    0.39
   1   3  10    7.18    0.38
   1   3  10    6.72    0.41
   1   3  10    7.23    0.37
   3  -3  10    0.47    0.13
   3  -3  10    0.35    0.07
   3  -3  10    0.31    0.09
  -3  -3 -10    0.36    0.09
  -3  -3 -10    0.59    0.34
   3  -3  10    0.62    0.31
  -3  -3 -10    0.28    0.09
   3  -3  10    0.40    0.09
  -3   3 -10    0.43    0.23
   3   3  10    0.36    0.10
   3   3  10    0.35    0.07
   3   3  10    0.54    0.11
   3   3  10    0.32    0.08
   3   3  10    0.45    0.46
  -3   3 -10    0.35    0.08
  -5  -3 -10   49.95    2.80
  -5  -3 -10   48.53    2.07
   5  -3  10   50.05    2.82
   5  -3  10   52.07    2.08
   5  -3  10   52.51    2.11
  -5  -3 -10   50.33    2.09
   5  -3  10   50.45    2.13
   5   3  10   50.49    2.14
  -5   3 -10   50.65    2.07
  -5   3 -10   46.92    2.48
   5   3  10   51.70    2.13
   5   3  10   47.35    2.02
   5   3  10   49.54    2.09
   5   3  10   51.46    2.09
  -7  -3 -10    7.74    0.41
   7  -3  10    7.85    0.44
   7  -3  10    7.18    0.45
   7  -3  10    8.09    0.46
  -7  -3 -10    8.32    0.43
   7  -3  10    7.71    0.41
   7   3  10    7.44    0.35
  -7   3 -10    8.37    0.43
   7   3  10    8.36    0.44
   7   3  10    8.14    0.43
   7   3  10    7.64    0.39
  -7   3 -10    8.03    0.39
  -9  -3 -10    0.01    0.04
   9  -3  10    0.01    0.05
  -9  -3 -10   -0.02    0.04
   9  -3  10    0.01    0.05
  -9   3 -10    0.01    0.05
   9   3  10   -0.01    0.04
  -9   3 -10   -0.01    0.04
  12  -4 -10   64.90    2.63
  12  -4 -10   63.63    2.63
 -12  -4  10   60.24    2.65
 -12  -4  10   62.94    2.66
  12   4 -10   65.96    2.62
 -12   4  10   72.02    2.75
 -12   4  10   66.72    2.62
 -10  -4  10    0.66    0.13
  10  -4 -10    0.58    0.09
 -10  -4  10    0.78    0.12
 -10  -4  10    0.53    0.13
  10   4 -10    0.78    0.10
  10   4 -10    0.90    0.12
 -10   4  10    0.90    0.10
  -8  -4  10    7.99    0.46
   8  -4 -10    8.07    0.42
   8  -4 -10    8.36    0.41
  -8  -4  10    7.94    0.49
   8  -4 -10    7.92    0.88
  -8  -4  10    8.92    0.45
  -8  -4  10    8.13    0.48
   8   4 -10    7.51    0.95
   8   4 -10    8.64    0.42
  -8   4  10    8.31    0.42
   6  -4 -10   76.16    2.95
  -6  -4  10   76.09    3.00
  -6  -4  10   70.00    3.00
   6  -4 -10   76.50    3.41
   6  -4 -10   74.14    2.95
  -6  -4  10   73.81    2.99
  -6  -4  10   68.50    3.01
   6   4 -10   76.67    3.50
  -6   4  10   73.17    2.92
  -6   4  10   73.39    3.05
  -6   4  10   66.25    2.99
   6   4 -10   73.57    2.95
  -4  -4  10   12.24    0.61
   4  -4 -10   12.36    0.54
   4  -4 -10   12.69    0.56
  -4  -4  10   12.83    0.58
   4  -4 -10   13.73    0.86
  -4  -4  10   11.30    0.58
  -4  -4  10   10.96    0.58
  -4  -4  10   11.49    0.57
  -4   4  10   12.75    0.57
   4   4 -10   12.69    0.85
   4   4 -10   11.62    0.54
  -4   4  10   12.22    0.62
  -4   4  10   11.43    0.52
   2  -4 -10    2.36    0.36
  -2  -4  10    2.10    0.17
  -2  -4  10    3.30    0.58
  -2  -4  10    2.15    0.18
  -2  -4  10    2.54    0.20
  -2  -4  10    2.53    0.19
   2  -4 -10    2.21    0.15
  -2  -4  10    2.44    0.16
  -2   4  10    2.29    0.20
   2   4 -10    2.60    0.33
  -2   4  10    2.75    0.15
  -2   4  10    2.50    0.17
   0  -4 -10    3.56    0.21
   0  -4  10    4.13    0.55
   0  -4  10    3.81    0.21
   0  -4  10    3.69    0.25
   0  -4  10    3.51    0.23
   0   4  10    3.63    0.24
   0   4  10    3.55    0.24
   0   4 -10    3.65    0.35
   0   4  10    4.03    0.20
   0   4  10    3.53    0.26
   2  -4  10    2.51    0.19
   2  -4  10    2.07    0.15
  -2  -4 -10    2.37    0.52
  -2  -4 -10    1.86    0.17
  -2  -4 -10    2.23    0.18
   2  -4  10    2.02    0.17
   2  -4  10    2.24    0.50
   2   4  10    2.19    0.20
   2   4  10    1.90    0.18
  -2   4 -10    2.12    0.16
   2   4  10    1.98    0.20
  -2   4 -10    2.51    0.36
  -4  -4 -10    2.99    0.65
   4  -4  10    2.37    0.23
   4  -4  10    2.35    0.20
  -4  -4 -10    2.44    0.20
  -4  -4 -10    2.19    0.19
   4  -4  10    2.28    0.18
   4  -4  10    2.56    0.21
  -4  -4 -10    2.22    0.20
   4   4  10    2.19    0.15
  -4   4 -10    2.63    0.50
   4   4  10    2.39    0.20
  -4   4 -10    2.27    0.17
   4   4  10    2.84    0.23
   4   4  10    2.33    0.21
   6  -4  10   11.31    0.61
  -6  -4 -10   11.40    0.56
   6  -4  10    9.29    1.29
   6  -4  10   12.75    0.61
   6  -4  10   12.45    0.58
   6  -4  10   11.01    0.61
  -6  -4 -10   12.22    0.57
  -6  -4 -10   12.75    0.59
   6   4  10   12.35    0.57
   6   4  10   12.35    0.61
  -6   4 -10   11.73    0.54
   6   4  10   12.46    0.58
  -6   4 -10   12.27    0.58
   6   4  10   11.44    0.52
   8  -4  10   10.40    0.53
  -8  -4 -10   11.17    0.50
   8  -4  10   11.13    0.53
  -8  -4 -10   10.95    0.49
   8  -4  10   10.97    0.50
   8   4  10   10.41    0.48
  -8   4 -10   10.55    0.48
   8   4  10   10.00    0.46
  -8   4 -10   10.84    0.52
   8   4  10   10.04    0.50
 -11  -5  10    0.82    0.12
  11  -5 -10    0.85    0.10
  11  -5 -10    0.67    0.10
  11   5 -10    0.66    0.09
 -11   5  10    0.77    0.09
 -11   5  10    0.81    0.14
  11   5 -10    0.62    0.12
  -9  -5  10   19.31    0.85
  -9  -5  10   17.69    0.89
   9  -5 -10   19.55    0.84
   9  -5 -10   19.72    0.82
   9  -5 -10   16.66    1.52
  -9  -5  10   18.89    0.90
  -9  -5  10   17.18    0.85
  -9   5  10   17.44    0.80
   9   5 -10   19.38    0.83
  -9   5  10   19.27    0.81
   9   5 -10   18.09    1.49
  -9   5  10   19.24    0.92
   7  -5 -10   28.50    1.73
  -7  -5  10   27.54    1.28
   7  -5 -10   29.30    1.21
  -7  -5  10   27.16    1.29
   7  -5 -10   31.75    1.23
  -7  -5  10   28.46    1.25
  -7  -5  10   26.42    1.26
   7   5 -10   30.98    1.81
  -7   5  10   29.33    1.20
   7   5 -10   30.22    1.22
  -7   5  10   27.36    1.21
  -7   5  10   27.50    1.30
   5  -5 -10    7.95    0.74
  -5  -5  10    7.44    0.46
  -5  -5  10    8.23    0.45
  -5  -5  10    8.60    0.46
   5  -5 -10    9.22    0.41
   5   5 -10    8.61    0.77
  -5   5  10    8.22    0.39
   5   5 -10    8.03    0.40
  -5   5  10    8.45    0.47
  -5   5  10    8.21    0.42
  -3  -5  10    3.61    0.23
  -3  -5  10    3.90    0.27
  -3  -5  10    3.73    0.66
   3  -5 -10    3.92    0.22
  -3  -5  10    3.97    0.25
   3  -5 -10    3.66    0.48
   3  -5 -10    3.76    0.22
   3   5 -10    3.88    0.47
  -3   5  10    3.99    0.21
  -3   5  10    4.30    0.28
  -3   5  10    4.28    0.25
   3   5 -10    4.07    0.23
  -1  -5  10    1.56    0.43
   1  -5 -10    0.83    0.32
  -1  -5  10    1.34    0.11
   1  -5 -10    1.23    0.12
  -1  -5  10    1.31    0.15
   1  -5 -10    1.11    0.13
  -1   5  10    1.51    0.14
  -1   5  10    1.49    0.11
  -1   5  10    1.52    0.16
   1   5 -10    1.54    0.30
  -1  -5 -10   75.18    3.13
   1  -5  10   79.55    3.13
  -1  -5 -10   78.16    3.15
   1  -5  10   75.02    3.74
   1  -5  10   81.34    3.18
  -1  -5 -10   69.07    3.12
   1  -5  10   76.57    3.16
  -1  -5 -10   79.19    3.74
   1   5  10   79.13    3.21
  -1   5 -10   82.89    3.12
   1   5  10   73.63    3.16
   1   5  10   77.53    3.17
  -1   5 -10   79.81    3.44
   1   5  10   80.90    3.10
   3  -5  10   12.44    0.57
  -3  -5 -10   12.25    0.59
  -3  -5 -10   12.16    1.10
  -3  -5 -10   11.51    0.56
   3  -5  10   11.76    0.59
   3  -5  10   10.62    1.05
   3  -5  10   11.85    0.60
  -3   5 -10   12.36    0.56
  -3   5 -10   12.23    0.91
   3   5  10   12.15    0.53
   3   5  10   11.34    0.60
   3   5  10   12.87    0.60
   3   5  10   11.66    0.62
   5  -5  10   15.40    0.74
   5  -5  10   15.61    0.75
  -5  -5 -10   16.31    0.74
  -5  -5 -10   15.51    0.72
   5  -5  10   14.27    1.38
  -5  -5 -10   15.49    1.45
  -5  -5 -10   15.87    0.71
   5  -5  10   16.03    0.73
   5   5  10   16.41    0.73
  -5   5 -10   16.16    0.72
   5   5  10   16.65    0.77
  -5   5 -10   14.71    0.69
   5   5  10   16.72    0.74
   5   5  10   16.03    0.68
  -5   5 -10   14.66    1.17
  -7  -5 -10    1.34    0.15
   7  -5  10    1.29    0.16
   7  -5  10    1.57    0.19
  -7  -5 -10    1.53    0.14
   7  -5  10    1.34    0.15
  -7   5 -10    1.40    0.14
  -7   5 -10    1.39    0.12
   7   5  10    1.35    0.14
   7   5  10    1.36    0.09
   7   5  10    1.41    0.11
  10  -6 -10    3.42    0.21
 -10  -6  10    3.12    0.24
  10  -6 -10    3.05    0.21
 -10  -6  10    3.24    0.24
 -10  -6  10    3.39    0.22
 -10   6  10    3.50    0.26
  10   6 -10    3.39    0.20
 -10   6  10    3.48    0.19
   8  -6 -10   27.84    1.95
  -8  -6  10   29.05    1.33
  -8  -6  10   28.44    1.34
  -8  -6  10   32.33    1.31
   8  -6 -10   32.05    1.30
  -8  -6  10   30.88    1.35
   8  -6 -10   30.55    1.28
   8   6 -10   31.04    2.12
  -8   6  10   29.30    1.36
   8   6 -10   31.82    1.28
  -8   6  10   30.93    1.27
  -6  -6  10    0.21    0.08
  -6  -6  10    0.04    0.06
   6  -6 -10    0.20    0.36
  -6  -6  10    0.12    0.08
   6   6 -10   -0.05    0.31
  -6   6  10    0.07    0.06
  -6   6  10    0.20    0.05
   4  -6 -10   60.85    2.99
   4  -6 -10   60.49    2.47
  -4  -6  10   59.87    2.53
   4  -6 -10   62.71    2.54
  -4  -6  10   62.54    2.54
  -4  -6  10   60.92    2.52
  -4   6  10   59.22    2.46
  -4   6  10   61.52    2.49
   4   6 -10   60.56    2.48
   4   6 -10   62.60    2.92
  -4   6  10   60.47    2.54
  -2  -6  10   45.81    1.86
  -2  -6  10   45.26    2.46
   2  -6 -10   42.94    2.34
   2  -6 -10   46.44    1.83
  -2  -6  10   44.19    1.82
  -2  -6  10   39.91    1.84
  -2  -6  10   44.15    1.86
  -2   6  10   44.56    1.84
  -2   6  10   45.29    1.80
   2   6 -10   43.35    1.81
   2   6 -10   43.18    2.21
  -2   6  10   44.45    1.88
   0  -6 -10   39.49    1.72
   0  -6 -10   41.64    2.34
   0  -6  10   41.73    1.73
   0  -6  10   42.76    1.75
   0  -6 -10   39.04    1.72
   0  -6  10   42.59    1.77
   0  -6  10   40.45    2.33
   0   6 -10   40.91    2.09
   0   6 -10   43.18    1.71
   0   6  10   41.09    1.75
   0   6  10   40.99    1.78
   0   6  10   45.27    1.70
   2  -6  10   17.29    0.81
  -2  -6 -10   17.21    0.80
  -2  -6 -10   17.33    1.35
   2  -6  10   16.66    0.77
  -2  -6 -10   17.27    0.77
   2  -6  10   16.45    0.79
   2   6  10   17.70    0.80
   2   6  10   18.24    0.74
  -2   6 -10   17.35    0.76
  -2   6 -10   18.84    1.18
   2   6  10   16.60    0.82
   2   6  10   16.42    0.80
   4  -6  10   40.54    1.67
   4  -6  10   39.69    1.68
  -4  -6 -10   41.37    1.67
   4  -6  10   40.41    1.68
   4  -6  10   37.22    2.34
  -4  -6 -10   38.12    1.65
  -4  -6 -10   39.79    1.65
  -4   6 -10   39.96    1.65
   4   6  10   41.83    1.67
   4   6  10   40.44    1.68
   4   6  10   40.76    1.62
   4   6  10   38.08    1.69
  -4   6 -10   36.52    1.62
   6  -6  10   10.05    0.51
  -6  -6 -10   10.70    0.50
   6  -6  10    9.61    0.51
  -6  -6 -10   10.73    0.49
  -6  -6 -10   10.19    0.51
   6  -6  10   10.95    0.52
   6   6  10   10.46    0.45
  -6   6 -10   10.44    0.48
   6   6  10   10.46    0.48
   6   6  10   10.50    0.57
   6   6  10   10.59    0.50
  -6   6 -10   10.48    0.50
  11  -7 -10    2.80    0.20
 -11  -7  10    3.29    0.19
 -11  -7  10    3.28    0.18
  11  -7 -10    3.39    0.19
 -11   7  10    3.35    0.18
 -11   7  10    3.26    0.21
  11   7 -10    3.27    0.17
  11   7 -10    3.20    0.17
  -9  -7  10    5.09    0.31
  -9  -7  10    5.33    0.31
  -9  -7  10    5.52    0.30
  -9  -7  10    5.44    0.31
   9  -7 -10    5.61    0.31
   9  -7 -10    5.95    0.30
  -9   7  10    5.53    0.33
   9   7 -10    5.56    0.29
  -9   7  10    5.40    0.28
  -7  -7  10   13.66    0.68
   7  -7 -10   14.17    0.64
  -7  -7  10   15.00    0.67
  -7  -7  10   14.09    0.67
   7  -7 -10   14.31    0.65
   7  -7 -10   13.07    1.36
  -7  -7  10   13.05    0.67
   7   7 -10   13.69    1.19
  -7   7  10   13.74    0.69
   7   7 -10   14.72    0.64
  -7   7  10   13.78    0.62
   5  -7 -10    3.38    0.22
   5  -7 -10    2.72    0.61
  -5  -7  10    3.16    0.25
   5  -7 -10    3.31    0.21
  -5  -7  10    3.68    0.25
  -5   7  10    2.95    0.20
   5   7 -10    2.50    0.50
  -5   7  10    3.23    0.20
  -5   7  10    2.96    0.24
   5   7 -10    3.03    0.20
   3  -7 -10   14.63    1.22
  -3  -7  10   13.93    0.67
  -3  -7  10   15.27    0.71
   3  -7 -10   15.73    0.69
  -3  -7  10   15.25    0.72
  -3  -7  10   14.24    0.71
   3  -7 -10   14.53    0.68
  -3   7  10   15.09    0.69
   3   7 -10   15.24    0.68
   3   7 -10   15.44    1.09
  -3   7  10   15.50    0.66
  -3   7  10   14.09    0.72
  -1  -7  10   83.79    3.49
  -1  -7  10   84.55    4.18
   1  -7 -10   84.77    3.49
  -1  -7  10   89.01    3.52
  -1  -7  10   87.23    3.53
   1  -7 -10   85.52    3.49
   1  -7 -10   89.94    3.52
   1  -7 -10   90.17    4.25
  -1   7  10   90.39    3.46
  -1   7  10   80.96    3.51
   1   7 -10   93.33    3.49
  -1   7  10   82.99    3.54
   1   7 -10   83.78    3.97
   1  -7  10    1.24    0.50
  -1  -7 -10    1.26    0.15
  -1  -7 -10    1.10    0.11
  -1  -7 -10    1.18    0.13
   1  -7  10    1.33    0.14
   1  -7  10    1.19    0.14
  -1  -7 -10    1.31    0.54
   1  -7  10    1.26    0.16
   1   7  10    1.15    0.16
  -1   7 -10    1.32    0.45
  -1   7 -10    1.41    0.13
   1   7  10    1.26    0.10
   1   7  10    1.01    0.14
  -3  -7 -10    1.73    0.15
   3  -7  10    2.22    0.19
   3  -7  10    1.78    0.17
  -3  -7 -10    2.03    0.19
   3  -7  10    1.73    0.64
   3  -7  10    2.11    0.19
  -3  -7 -10    2.10    0.69
  -3   7 -10    1.90    0.16
   3   7  10    1.86    0.18
  -3   7 -10    2.02    0.56
  -3   7 -10    1.91    0.15
   3   7  10    1.87    0.19
   3   7  10    1.89    0.17
   3   7  10    1.92    0.13
  -5  -7 -10    1.59    0.13
   5  -7  10    1.50    0.15
  -5  -7 -10    1.39    0.13
   5  -7  10    1.61    0.16
   5  -7  10    1.10    0.14
   5   7  10    1.26    0.13
   5   7  10    1.39    0.10
  -5   7 -10    1.46    0.12
  -5   7 -10    1.42    0.14
   5   7  10    1.46    0.14
   5   7  10    1.72    0.13
   7  -7  10    4.70    0.25
  -7  -7 -10    4.27    0.23
  -7  -7 -10    4.57    0.23
   7  -7  10    4.55    0.25
   7  -7  10    4.10    0.27
  -7   7 -10    4.63    0.22
   7   7  10    3.95    0.20
  -7   7 -10    4.52    0.25
 -10  -8  10   38.04    1.54
  10  -8 -10   39.04    1.55
 -10  -8  10   34.63    1.53
  10  -8 -10   40.13    1.56
 -10   8  10   33.37    1.55
 -10   8  10   40.22    1.53
  10   8 -10   39.14    1.53
   8  -8 -10    1.83    0.15
  -8  -8  10    1.63    0.15
   8  -8 -10    1.75    0.15
  -8  -8  10    1.69    0.14
   8   8 -10    1.81    0.13
  -8   8  10    1.82    0.13
   6  -8 -10    0.14    0.07
  -6  -8  10    0.11    0.07
   6  -8 -10    0.24    0.06
  -6  -8  10    0.01    0.08
  -6  -8  10    0.15    0.07
  -6   8  10    0.13    0.06
  -6   8  10    0.07    0.04
   6   8 -10    0.08    0.04
   4  -8 -10    0.07    0.06
   4  -8 -10    0.31    0.73
   4  -8 -10    0.06    0.06
  -4  -8  10    0.09    0.08
  -4  -8  10    0.04    0.06
   4   8 -10    0.02    0.04
   4   8 -10   -0.08    0.32
  -4   8  10    0.06    0.05
  -4   8  10    0.16    0.06
  -4   8  10    0.11    0.06
   2  -8 -10   14.20    0.69
   2  -8 -10   15.95    0.71
  -2  -8  10   12.89    0.75
   2  -8 -10   15.13    0.69
   2  -8 -10   14.36    1.40
  -2  -8  10   15.02    0.71
  -2  -8  10   14.31    0.72
   2   8 -10   16.35    0.69
  -2   8  10   15.80    0.66
   2   8 -10   15.50    1.18
  -2   8  10   14.95    0.81
  -2   8  10   14.01    0.76
   0  -8  10    1.25    0.18
   0  -8  10    1.27    0.15
   0  -8  10    0.77    0.59
   0  -8 -10    1.18    0.16
   0  -8  10    1.40    0.15
   0  -8 -10    1.12    0.12
   0  -8 -10    0.63    0.60
   0  -8 -10    1.30    0.15
   0   8 -10    1.13    0.45
   0   8  10    1.15    0.14
   0   8 -10    0.98    0.12
   0   8  10    1.37    0.16
   0   8  10    1.36    0.11
  -2  -8 -10    8.07    0.39
  -2  -8 -10    8.01    0.42
   2  -8  10    8.54    0.43
   2  -8  10    7.21    0.40
   2  -8  10    7.65    0.42
  -2  -8 -10    7.62    0.37
  -2   8 -10    8.44    0.41
   2   8  10    7.74    0.41
   2   8  10    8.30    0.37
   2   8  10    8.05    0.41
  -2   8 -10    7.28    0.38
   2   8  10    8.25    0.42
   4  -8  10   19.68    0.91
   4  -8  10   18.99    0.88
  -4  -8 -10   21.54    0.90
   4  -8  10   19.67    0.90
  -4  -8 -10   21.35    0.88
  -4  -8 -10   20.93    0.89
   4   8  10   20.42    0.88
  -4   8 -10   20.26    0.87
  -4   8 -10   20.65    0.90
   4   8  10   20.37    0.85
   4   8  10   21.69    0.90
  -6  -8 -10    0.15    0.05
  -6  -8 -10    0.26    0.05
   6  -8  10    0.21    0.06
   6  -8  10    0.16    0.06
  -6  -8 -10    0.18    0.05
   6   8  10    0.20    0.03
  -6   8 -10    0.19    0.05
   6   8  10    0.24    0.04
  -6   8 -10    0.27    0.06
   9  -9 -10    0.05    0.04
  -9  -9  10    0.04    0.03
   9  -9 -10    0.02    0.04
   9   9 -10    0.01    0.03
  -9   9  10    0.06    0.03
  -7  -9  10   11.57    0.55
   7  -9 -10   12.01    0.56
   7  -9 -10   12.28    0.56
   7  -9 -10   12.07    0.55
  -7   9  10   11.20    0.54
  -7   9  10   11.42    0.53
   7   9 -10   12.80    0.53
  -5  -9  10    4.47    0.28
   5  -9 -10    4.83    0.29
   5  -9 -10    4.51    0.27
  -5  -9  10    4.56    0.27
   5  -9 -10    4.53    0.29
   5   9 -10    4.65    0.25
  -5   9  10    4.26    0.25
  -5   9  10    5.20    0.35
   3  -9 -10    8.20    0.44
   3  -9 -10    8.50    0.43
  -3  -9  10    8.20    0.43
  -3  -9  10    8.16    0.43
   3  -9 -10    8.45    0.42
   3   9 -10    7.97    0.41
  -3   9  10    7.67    0.39
  -1  -9  10   48.75    2.07
  -1  -9  10   49.74    2.08
   1  -9 -10   52.19    2.07
   1  -9 -10   49.45    2.06
   1  -9 -10   51.14    2.09
  -1   9  10   51.47    2.04
   1   9 -10   49.13    2.04
   1   9 -10   51.78    2.08
  -1   9  10   49.89    2.06
  -1  -9 -10   42.75    1.72
  -1  -9 -10   43.57    1.73
  -1  -9 -10   42.08    1.75
   1  -9  10   40.27    1.75
   1  -9  10   41.52    1.75
   1   9  10   41.67    1.73
  -1   9 -10   44.19    1.75
   1   9  10   42.65    1.70
  -1   9 -10   39.74    1.72
  -3  -9 -10   25.77    1.08
  -3  -9 -10   25.08    1.07
  -3  -9 -10   25.11    1.06
   3  -9  10   24.40    1.09
  -3   9 -10   25.68    1.08
  -3   9 -10   24.80    1.06
   3   9  10   25.91    1.07
   3   9  10   25.70    1.03
  -5  -9 -10    1.35    0.11
   5  -9  10    1.34    0.15
   5  -9  10    1.31    0.13
  -5  -9 -10    1.33    0.11
  -5  -9 -10    1.28    0.10
  -5   9 -10    1.45    0.12
   5   9  10    1.30    0.09
   5   9  10    1.26    0.08
  -5   9 -10    1.56    0.11
   6 -10 -10    1.91    0.15
   6 -10 -10    1.58    0.15
  -6 -10  10    1.64    0.12
  -6 -10  10    1.79    0.14
   6 -10 -10    2.10    0.15
   6  10 -10    1.86    0.12
  -6  10  10    1.82    0.12
   4 -10 -10    1.68    0.15
   4 -10 -10    1.50    0.15
  -4 -10  10    1.39    0.14
   4 -10 -10    1.82    0.15
   4  10 -10    1.68    0.13
  -4  10  10    1.74    0.12
   2 -10 -10   87.12    3.48
   2 -10 -10   85.59    3.47
   2 -10 -10   86.85    3.47
  -2 -10  10   81.90    3.47
  -2  10  10   89.81    3.45
   2  10 -10   87.70    3.47
   0 -10 -10    0.15    0.04
   0 -10  10    0.09    0.05
   0 -10 -10    0.15    0.05
   0 -10 -10    0.15    0.06
   0  10  10    0.14    0.03
   0  10 -10    0.16    0.04
   0  10 -10    0.08    0.05
  -2 -10 -10    2.05    0.15
  -2 -10 -10    1.95    0.15
  -2 -10 -10    2.23    0.15
   2 -10  10    1.91    0.15
   2 -10  10    1.95    0.16
   2  10  10    2.34    0.15
  -2  10 -10    1.97    0.13
   2  10  10    2.16    0.12
  -2  10 -10    2.01    0.16
   5 -11 -10    5.80    0.27
  -5 -11  10    5.57    0.27
   5 -11 -10    5.64    0.28
  -5 -11  10    5.09    0.25
  -5  11  10    5.20    0.25
   5  11 -10    5.50    0.26
   3 -11 -10    9.82    0.46
   3 -11 -10   10.11    0.47
   3 -11 -10   10.86    0.47
  -3 -11  10   10.63    0.46
   3  11 -10   10.45    0.46
  -3  11  10   10.41    0.45
  -3  11  10   10.18    0.46
  -1 -11  10    4.76    0.30
   1 -11 -10    5.33    0.27
   1 -11 -10    5.26    0.26
   1 -11 -10    5.63    0.27
  -1  11  10    6.00    0.28
  -1  11  10    5.35    0.25
   1  11 -10    5.59    0.28
  -1 -11 -10   14.24    0.62
  -1 -11 -10   14.62    0.65
  -1 -11 -10   14.66    0.64
  -1  11 -10   15.74    0.65
   1  11  10   15.67    0.64
   1  11  10   14.98    0.62
 -12   0  11   -0.01    0.05
  12   0 -11    0.06    0.05
  10   0 -11    0.08    0.86
 -10   0  11    0.14    0.08
 -10   0  11    0.07    0.06
  10   0 -11    0.01    0.05
  10   0 -11   -0.01    0.04
  -8   0  11    0.07    0.06
  -8   0  11    0.19    0.11
   8   0 -11    0.04    0.04
   8   0 -11   -0.03    0.04
  -8   0  11    0.03    0.05
  -8   0  11    0.00    0.04
   6   0 -11    0.00    0.04
  -6   0  11   -0.01    0.06
  -6   0  11    0.04    0.07
   6   0 -11    0.13    0.16
  -6   0  11    0.03    0.05
  -4   0  11    0.12    0.04
   4   0 -11    0.10    0.10
  -4   0  11   -0.03    0.06
  -2   0  11    0.05    0.06
  -2   0  11    0.02    0.04
   2   0 -11    0.04    0.07
  -2   0  11    0.22    0.08
  -2   0  11    0.01    0.03
   2   0 -11    0.16    0.14
  -2   0  11    0.12    0.07
  -2   0  11    0.11    0.26
   0   0  11    0.18    0.06
   0   0 -11    0.31    0.32
   0   0  11    0.06    0.05
   0   0  11    0.06    0.27
   0   0 -11    0.29    0.15
   0   0  11    0.16    0.05
   0   0  11    0.10    0.06
   2   0  11   -0.05    0.05
   2   0  11    0.02    0.03
   2   0  11    0.12    0.06
   2   0  11    0.09    0.36
  -2   0 -11    0.06    0.18
  -4   0 -11    0.22    0.30
   4   0  11    0.01    0.04
  -4   0 -11   -0.02    0.06
   4   0  11    0.37    0.52
   4   0  11    0.05    0.08
   4   0  11    0.04    0.08
   4   0  11    0.03    0.08
   4   0  11    0.04    0.07
   6   0  11   -0.02    0.07
  -6   0 -11    0.94    0.63
  -6   0 -11    0.06    0.07
   6   0  11    0.05    0.07
  -6   0 -11    0.06    0.06
   6   0  11    0.03    0.08
   6   0  11   -1.14    0.98
   6   0  11   -0.03    0.03
   6   0  11   -0.01    0.04
  -8   0 -11    0.00    0.04
   8   0  11    0.05    0.05
   8   0  11    0.02    0.03
  -8   0 -11    0.07    0.06
   8   0  11    0.09    0.06
   8   0  11    0.04    0.05
  13  -1 -11    8.67    0.39
 -13  -1  11    7.93    0.40
 -13   1  11    7.22    0.38
 -13   1  11    8.38    0.43
  13   1 -11    8.58    0.39
  13   1 -11    9.13    0.38
  11  -1 -11    0.20    0.05
 -11  -1  11    0.17    0.08
  11  -1 -11    0.23    0.06
 -11  -1  11    0.19    0.09
 -11  -1  11    0.32    0.10
 -11   1  11    0.28    0.10
  11   1 -11    0.22    0.07
  11   1 -11    0.13    0.05
 -11   1  11    0.15    0.06
   9  -1 -11    0.24    0.07
  -9  -1  11    0.17    0.09
   9  -1 -11    0.09    0.05
   9  -1 -11    0.20    0.40
  -9  -1  11    0.20    0.08
  -9  -1  11    0.35    0.10
  -9  -1  11    0.24    0.10
  -9   1  11    0.15    0.06
   9   1 -11    0.13    0.06
   9   1 -11   -0.02    0.41
  -9   1  11    0.15    0.07
   9   1 -11    0.20    0.07
   7  -1 -11   12.00    0.56
   7  -1 -11   12.21    0.91
  -7  -1  11   12.32    0.62
   7  -1 -11   11.82    0.55
  -7  -1  11   11.98    0.60
  -7  -1  11   13.24    0.60
  -7  -1  11   12.28    0.68
   7   1 -11   12.50    0.95
   7   1 -11   11.18    0.56
  -7   1  11   11.80    0.68
  -7   1  11   13.24    0.59
  -7   1  11   12.70    0.60
   7   1 -11   11.16    0.55
  -5  -1  11   28.14    1.27
  -5  -1  11   26.40    1.23
   5  -1 -11   29.66    1.42
   5  -1 -11   27.98    1.22
  -5  -1  11   29.20    1.20
  -5  -1  11   24.71    1.20
  -5  -1  11   29.60    1.18
   5   1 -11   24.06    1.14
   5   1 -11   28.48    1.42
  -5   1  11   27.56    1.27
  -5   1  11   29.00    1.19
  -3  -1  11    0.90    0.10
  -3  -1  11    1.02    0.14
  -3  -1  11    0.91    0.11
  -3  -1  11    0.88    0.13
  -3  -1  11    0.91    0.40
  -3   1  11    0.93    0.14
  -3   1  11    1.00    0.14
   3   1 -11    1.37    0.23
  -3   1  11    0.72    0.09
  -1  -1  11    0.39    0.30
  -1  -1  11    0.36    0.11
   1  -1 -11    0.54    0.17
  -1  -1  11    0.44    0.06
  -1  -1  11    0.39    0.07
   1  -1 -11    0.58    0.40
  -1  -1  11    0.41    0.09
  -1  -1  11    0.52    0.11
  -1   1  11    0.47    0.11
  -1   1  11    0.40    0.10
  -1   1  11    0.40    0.07
  -1   1  11    0.16    0.28
  -1  -1 -11   31.46    1.63
   1  -1  11   28.98    1.41
   1  -1  11   32.94    1.30
   1  -1  11   32.59    1.86
   1  -1  11   28.99    1.32
   1  -1  11   30.73    1.36
   1  -1  11   32.61    1.34
   1   1  11   27.76    1.32
   1   1  11   31.49    1.37
   1   1  11   30.75    1.40
   1   1  11   33.61    1.32
   1   1  11   30.84    1.32
  -1   1 -11   33.20    1.43
   1   1  11   30.29    1.82
  -3  -1 -11   12.66    1.01
   3  -1  11   13.09    0.66
  -3  -1 -11   12.51    0.60
   3  -1  11   12.64    0.70
   3  -1  11   14.00    0.60
   3  -1  11   13.23    0.63
   3  -1  11   10.87    0.60
   3  -1  11   11.73    1.11
   3   1  11   13.24    0.67
   3   1  11   11.73    0.61
   3   1  11   13.74    0.61
   3   1  11   11.60    0.61
  -3   1 -11   12.43    0.85
   3   1  11   12.60    0.68
   3   1  11   11.95    1.16
  -5  -1 -11   14.45    0.70
  -5  -1 -11   14.97    0.70
   5  -1  11   14.91    0.77
  -5  -1 -11   12.49    1.22
   5  -1  11   14.32    1.41
   5  -1  11   13.90    0.70
   5  -1  11   15.27    0.68
   5  -1  11   14.72    0.75
   5   1  11   14.44    0.75
   5   1  11   14.14    0.75
  -5   1 -11   14.06    0.68
   5   1  11   13.25    1.47
   5   1  11   14.48    0.68
   5   1  11   15.01    0.71
  -5   1 -11   14.39    1.15
   5   1  11   13.86    0.69
   7  -1  11    0.09    0.07
   7  -1  11    0.01    0.06
  -7  -1 -11    0.16    0.07
   7  -1  11    0.09    0.05
   7  -1  11    0.08    0.07
   7   1  11    0.06    0.06
   7   1  11    0.08    0.04
  -7   1 -11    0.06    0.06
   7   1  11    0.10    0.07
  -7   1 -11   -0.03    0.04
   7   1  11    0.12    0.07
  12  -2 -11    0.12    0.06
  12  -2 -11    0.22    0.06
 -12  -2  11    0.15    0.09
 -12   2  11    0.20    0.06
  12   2 -11    0.06    0.04
 -12   2  11    0.15    0.09
  12   2 -11    0.14    0.05
  10  -2 -11    0.89    0.13
 -10  -2  11    0.90    0.14
 -10  -2  11    0.95    0.15
  10  -2 -11    0.97    0.12
  10  -2 -11    0.62    0.64
 -10  -2  11    0.76    0.15
  10   2 -11    0.88    0.12
  10   2 -11    1.04    0.13
  10   2 -11    0.64    0.62
 -10   2  11    0.88    0.12
  -8  -2  11   20.28    0.98
   8  -2 -11   20.72    1.35
   8  -2 -11   20.79    0.90
  -8  -2  11   20.42    0.93
   8  -2 -11   20.89    0.88
  -8  -2  11   21.06    0.95
  -8  -2  11   20.57    0.97
   8   2 -11   20.27    0.91
   8   2 -11   19.65    1.46
  -8   2  11   21.01    0.92
   8   2 -11   18.02    0.89
   6  -2 -11   56.91    2.56
  -6  -2  11   53.01    2.25
  -6  -2  11   54.31    2.29
   6  -2 -11   53.30    2.17
   6  -2 -11   52.60    2.17
   6   2 -11   52.45    2.18
   6   2 -11   52.61    2.60
  -6   2  11   53.67    2.30
  -4  -2  11    2.65    0.19
  -4  -2  11    2.62    0.18
  -4  -2  11    2.26    0.23
  -4  -2  11    2.31    0.20
   4  -2 -11    2.57    0.15
  -4  -2  11    2.64    0.21
   4  -2 -11    2.54    0.31
   4   2 -11    2.22    0.31
  -4   2  11    2.66    0.18
  -4   2  11    2.61    0.24
  -4   2  11    2.46    0.14
  -4   2  11    2.71    0.23
  -2  -2  11    0.52    0.13
  -2  -2  11    0.50    0.07
  -2  -2  11    0.39    0.08
  -2  -2  11    0.55    0.11
  -2  -2  11    0.43    0.08
   2  -2 -11    0.54    0.16
  -2  -2  11    0.34    0.28
  -2   2  11    0.55    0.08
  -2   2  11    0.50    0.08
  -2   2  11    0.48    0.11
  -2   2  11    0.74    0.14
   2   2 -11    0.52    0.21
   2   2 -11    0.51    0.14
   0  -2  11   67.58    3.27
   0  -2 -11   65.53    3.04
   0  -2  11   68.15    2.75
   0  -2  11   65.65    2.72
   0  -2  11   62.03    2.81
   0  -2  11   67.12    2.68
   0   2  11   70.31    2.71
   0   2  11   70.37    2.72
   0   2  11   63.91    2.78
   0   2  11   67.64    2.76
   0   2 -11   65.68    2.75
   2  -2  11   12.18    0.80
   2  -2  11   14.22    0.68
   2  -2  11   15.33    0.65
   2  -2  11   13.48    1.13
  -2  -2 -11   14.18    0.66
   2  -2  11   14.35    0.70
  -2  -2 -11   13.37    1.04
   2   2  11   14.45    0.74
   2   2  11   13.85    0.85
   2   2  11   15.70    0.68
   2   2  11   14.22    0.68
  -2   2 -11   15.14    0.84
   4  -2  11    6.21    0.39
  -4  -2 -11    6.46    0.36
   4  -2  11    6.24    0.34
   4  -2  11    6.07    0.43
  -4  -2 -11    6.13    0.90
   4  -2  11    6.01    0.36
   4   2  11    5.94    0.35
   4   2  11    6.15    0.40
   4   2  11    5.94    0.40
  -4   2 -11    5.66    0.33
   4   2  11    5.76    0.36
  -4   2 -11    5.43    0.63
  -6  -2 -11   24.84    1.07
   6  -2  11   24.51    1.05
   6  -2  11   22.78    1.12
  -6  -2 -11   24.21    1.05
   6  -2  11   23.14    1.11
   6  -2  11   19.43    1.82
   6  -2  11   23.57    1.08
   6   2  11   24.29    1.10
   6   2  11   26.25    1.11
   6   2  11   24.46    1.05
  -6   2 -11   22.96    1.01
  -6   2 -11   24.11    1.06
   6   2  11   24.72    1.05
   8  -2  11    0.06    0.07
   8  -2  11    0.00    0.04
  -8  -2 -11    0.06    0.05
  -8  -2 -11    0.00    0.05
   8  -2  11    0.06    0.06
  -8   2 -11    0.08    0.06
   8   2  11    0.06    0.05
   8   2  11    0.11    0.04
   8   2  11    0.10    0.06
   8   2  11    0.15    0.05
  -8   2 -11    0.08    0.08
 -11  -3  11    2.48    0.23
  11  -3 -11    1.97    0.18
 -11  -3  11    2.15    0.20
  11  -3 -11    2.38    0.17
 -11   3  11    2.64    0.26
  11   3 -11    2.60    0.18
  11   3 -11    2.44    0.18
  -9  -3  11   27.77    1.36
  -9  -3  11   25.16    1.24
   9  -3 -11   25.81    1.15
   9  -3 -11   24.00    1.69
  -9  -3  11   30.20    1.38
   9   3 -11   28.12    1.17
   9   3 -11   24.12    1.81
  -9   3  11   27.51    1.40
   7  -3 -11   28.56    1.64
   7  -3 -11   28.71    1.18
   7  -3 -11   26.68    1.16
  -7  -3  11   27.23    1.23
  -7  -3  11   27.83    1.26
  -7  -3  11   28.01    1.22
  -7   3  11   27.54    1.30
  -7   3  11   27.71    1.19
   7   3 -11   28.05    1.74
  -5  -3  11   78.43    3.14
  -5  -3  11   72.11    3.00
   5  -3 -11   74.86    2.96
  -5  -3  11   70.24    3.03
   5  -3 -11   71.18    2.96
  -5  -3  11   81.39    3.01
   5  -3 -11   79.07    3.34
  -5   3  11   79.19    3.04
  -5   3  11   67.95    2.94
  -5   3  11   70.89    3.13
   5   3 -11   68.77    3.35
   5   3 -11   73.57    2.97
   3  -3 -11    6.54    0.51
  -3  -3  11    5.64    0.72
  -3  -3  11    5.96    0.35
  -3  -3  11    5.45    0.28
  -3  -3  11    5.30    0.31
  -3  -3  11    5.88    0.33
  -3   3  11    5.62    0.35
   3   3 -11    5.50    0.48
  -3   3  11    5.98    0.31
  -3   3  11    5.11    0.29
  -3   3  11    5.37    0.26
  -1  -3  11   34.38    1.42
  -1  -3  11   32.09    1.52
   1  -3 -11   35.02    1.42
   1  -3 -11   36.04    1.77
  -1  -3  11   34.53    1.47
  -1  -3  11   31.80    1.45
  -1  -3  11   35.02    1.99
  -1  -3  11   36.22    1.49
  -1   3  11   34.48    1.52
  -1   3  11   35.57    1.45
  -1   3  11   37.05    1.46
   1   3 -11   34.00    1.53
   1  -3  11   11.14    0.58
   1  -3  11   12.23    1.05
   1  -3  11   10.64    0.62
   1  -3  11   11.98    0.54
  -1  -3 -11   12.70    0.96
  -1  -3 -11   10.62    0.54
   1  -3  11   12.33    0.60
   1   3  11   12.50    0.58
   1   3  11   12.56    0.61
  -1   3 -11   12.24    0.69
   1   3  11   11.45    0.62
   1   3  11   12.34    0.58
   3  -3  11   74.21    2.95
  -3  -3 -11   71.94    2.97
   3  -3  11   73.74    2.99
   3  -3  11   70.31    3.00
   3  -3  11   76.01    3.71
   3  -3  11   68.85    3.05
   3   3  11   73.31    2.98
  -3   3 -11   72.53    2.94
   3   3  11   72.72    3.04
   3   3  11   79.50    3.03
   3   3  11   68.73    2.98
   5  -3  11   19.72    1.70
  -5  -3 -11   20.36    0.91
   5  -3  11   18.56    0.98
   5  -3  11   20.99    0.92
   5  -3  11   20.18    0.97
   5  -3  11   20.77    0.95
   5   3  11   20.40    0.93
   5   3  11   20.89    0.98
   5   3  11   20.73    0.93
   5   3  11   23.12    0.97
  -5   3 -11   20.92    0.92
   7  -3  11    1.35    0.14
  -7  -3 -11    1.37    0.14
   7  -3  11    1.32    0.16
  -7  -3 -11    1.45    0.15
   7  -3  11    1.25    0.17
   7  -3  11    1.43    0.16
   7   3  11    1.51    0.16
  -7   3 -11    1.29    0.15
   7   3  11    1.77    0.17
  -7   3 -11    1.02    0.12
  12  -4 -11    2.07    0.15
  12  -4 -11    2.13    0.16
 -12  -4  11    2.15    0.17
 -12  -4  11    1.98    0.16
  12   4 -11    2.00    0.14
 -12   4  11    2.47    0.22
 -12   4  11    2.15    0.14
  12   4 -11    2.04    0.13
 -10  -4  11    1.28    0.17
 -10  -4  11    1.26    0.14
  10  -4 -11    1.15    0.12
  10  -4 -11    1.18    0.13
 -10  -4  11    0.90    0.15
  10   4 -11    1.21    0.13
 -10   4  11    1.00    0.11
 -10   4  11    1.13    0.10
 -10   4  11    1.32    0.18
  10   4 -11    1.26    0.13
   8  -4 -11   34.53    2.00
  -8  -4  11   34.83    1.48
  -8  -4  11   33.48    1.52
   8  -4 -11   35.02    1.44
  -8  -4  11   32.52    1.53
   8  -4 -11   35.28    1.46
  -8   4  11   33.81    1.45
   8   4 -11   35.23    1.46
   8   4 -11   35.14    2.14
  -8   4  11   35.41    1.57
  -8   4  11   34.85    1.42
  -6  -4  11    2.23    0.19
  -6  -4  11    2.18    0.20
  -6  -4  11    2.17    0.21
   6  -4 -11    2.12    0.15
   6  -4 -11    1.94    0.43
  -6  -4  11    2.06    0.21
   6   4 -11    2.14    0.16
  -6   4  11    2.26    0.14
  -6   4  11    2.19    0.17
   6   4 -11    2.23    0.52
  -6   4  11    2.54    0.24
   4  -4 -11   18.43    1.09
  -4  -4  11   16.45    0.79
   4  -4 -11   16.11    0.75
  -4  -4  11   16.70    0.80
  -4  -4  11   17.74    0.83
   4  -4 -11   17.70    0.75
  -4  -4  11   18.63    0.79
  -4   4  11   17.12    0.84
  -4   4  11   17.65    0.89
   4   4 -11   16.20    0.75
   4   4 -11   19.01    1.12
  -4   4  11   16.96    0.73
  -2  -4  11   16.13    0.73
   2  -4 -11   15.05    0.65
  -2  -4  11   15.73    0.79
   2  -4 -11   15.07    0.98
  -2  -4  11   13.46    1.13
  -2  -4  11   14.78    0.66
   2   4 -11   14.34    0.89
  -2   4  11   14.38    0.68
  -2   4  11   15.66    0.75
  -2   4  11   15.08    0.64
   0  -4 -11    1.41    0.13
   0  -4  11    1.28    0.15
   0  -4 -11    1.43    0.41
   0  -4  11    1.50    0.12
   0  -4  11    1.18    0.14
   0  -4  11    1.40    0.44
   0   4 -11    1.41    0.26
   0   4  11    1.27    0.16
   0   4  11    1.47    0.15
   0   4  11    1.22    0.14
   0   4  11    1.21    0.09
   2  -4  11    5.29    0.75
   2  -4  11    5.63    0.30
   2  -4  11    5.60    0.34
   2  -4  11    5.36    0.33
  -2  -4 -11    5.22    0.31
  -2  -4 -11    6.36    0.80
   2   4  11    5.33    0.36
   2   4  11    4.69    0.25
  -2   4 -11    5.17    0.28
   2   4  11    5.47    0.33
   2   4  11    5.60    0.34
  -2   4 -11    5.72    0.53
  -4  -4 -11    0.74    0.51
   4  -4  11    0.39    0.11
   4  -4  11    0.20    0.10
   4  -4  11    0.51    0.51
   4  -4  11    0.26    0.07
  -4  -4 -11    0.49    0.10
  -4   4 -11    0.24    0.31
  -4   4 -11    0.27    0.07
   4   4  11    0.26    0.07
   4   4  11    0.34    0.11
   4   4  11    0.29    0.09
   6  -4  11    1.33    0.16
  -6  -4 -11    1.18    0.14
   6  -4  11    1.59    0.17
   6  -4  11    1.16    0.15
   6  -4  11    1.35    0.14
  -6  -4 -11    1.36    0.15
   6   4  11    1.46    0.14
  -6   4 -11    1.31    0.14
   6   4  11    1.50    0.13
  -6   4 -11    1.29    0.14
   6   4  11    1.44    0.16
   8  -4  11    4.62    0.28
   8  -4  11    4.95    0.25
  -8  -4 -11    4.82    0.26
   8  -4  11    4.77    0.28
   8   4  11    4.55    0.22
  -8   4 -11    4.76    0.27
   8   4  11    4.93    0.26
 -11  -5  11    1.54    0.15
  11  -5 -11    1.73    0.14
 -11  -5  11    1.94    0.17
  11  -5 -11    1.52    0.14
 -11   5  11    1.62    0.18
  11   5 -11    1.74    0.13
 -11   5  11    1.69    0.12
  11   5 -11    1.55    0.12
   9  -5 -11    0.11    0.06
  -9  -5  11   -0.02    0.05
   9  -5 -11    0.04    0.05
  -9  -5  11    0.14    0.08
  -9  -5  11    0.07    0.08
  -9   5  11    0.10    0.04
   9   5 -11    0.21    0.06
  -9   5  11    0.06    0.07
  -9   5  11    0.15    0.05
  -7  -5  11   10.77    0.60
   7  -5 -11   11.21    0.54
   7  -5 -11   11.96    0.53
  -7  -5  11   10.00    0.58
  -7  -5  11   10.90    0.58
  -7  -5  11   11.48    0.57
   7  -5 -11   10.53    0.99
  -7   5  11   11.53    0.62
   7   5 -11   11.13    1.05
   7   5 -11   12.16    0.54
  -7   5  11   11.55    0.51
  -7   5  11   11.55    0.54
   5  -5 -11   45.53    1.85
  -5  -5  11   42.97    1.90
   5  -5 -11   48.01    2.34
   5  -5 -11   44.85    1.84
  -5  -5  11   44.42    1.90
  -5  -5  11   45.54    1.90
  -5   5  11   43.42    1.93
  -5   5  11   43.86    1.82
  -5   5  11   44.80    1.86
   5   5 -11   47.54    2.34
   5   5 -11   44.65    1.84
  -3  -5  11    0.22    0.08
   3  -5 -11    0.31    0.27
  -3  -5  11    0.29    0.34
  -3  -5  11    0.24    0.07
   3  -5 -11    0.24    0.06
  -3  -5  11    0.29    0.08
   3  -5 -11    0.25    0.06
  -3  -5  11    0.07    0.06
  -3   5  11    0.18    0.07
  -3   5  11    0.16    0.05
  -3   5  11    0.22    0.07
   3   5 -11    0.23    0.06
   3   5 -11    0.30    0.23
  -3   5  11    0.32    0.08
  -1  -5  11    0.25    0.32
  -1  -5  11    0.09    0.06
  -1  -5  11    0.00    0.06
   1  -5 -11   -0.04    0.06
   1  -5 -11    0.03    0.04
  -1   5  11    0.03    0.05
  -1   5  11    0.05    0.05
   1   5 -11   -0.03    0.06
   1   5 -11    0.37    0.22
  -1   5  11    0.03    0.03
  -1  -5 -11    3.37    0.23
  -1  -5 -11    2.99    0.21
   1  -5  11    3.15    0.24
   1  -5  11    3.55    0.25
   1  -5  11    3.35    0.69
  -1   5 -11    3.11    0.48
  -1   5 -11    3.20    0.20
   1   5  11    3.07    0.18
   1   5  11    3.32    0.26
   1   5  11    3.33    0.24
   1   5  11    2.99    0.24
  -3  -5 -11    2.30    0.58
  -3  -5 -11    3.52    0.25
  -3  -5 -11    3.16    0.22
   3  -5  11    3.65    0.23
   3  -5  11    3.56    0.26
   3  -5  11    2.61    0.67
   3  -5  11    3.50    0.25
   3   5  11    3.68    0.27
   3   5  11    3.28    0.26
   3   5  11    3.64    0.25
  -3   5 -11    3.20    0.55
  -3   5 -11    3.48    0.21
   3   5  11    3.10    0.18
   5  -5  11    0.28    0.08
  -5  -5 -11    0.15    0.06
   5  -5  11    0.16    0.06
   5  -5  11    0.16    0.07
  -5  -5 -11    0.30    0.07
   5  -5  11   -0.11    0.74
   5   5  11    0.17    0.04
   5   5  11    0.22    0.07
   5   5  11    0.23    0.05
   5   5  11    0.18    0.08
  -5   5 -11    0.33    0.07
  -7  -5 -11    9.40    0.43
  -7  -5 -11    9.05    0.44
   7  -5  11    9.37    0.45
   7  -5  11    9.41    0.47
   7  -5  11    9.03    0.46
   7   5  11    9.58    0.44
   7   5  11    8.91    0.41
  -7   5 -11    9.64    0.45
  -7   5 -11    9.23    0.42
  10  -6 -11   18.26    0.82
 -10  -6  11   16.10    0.89
 -10  -6  11   20.18    0.82
  10  -6 -11   19.16    0.82
 -10   6  11   18.77    0.81
  10   6 -11   19.00    0.80
 -10   6  11   18.77    0.88
   8  -6 -11    2.48    0.19
  -8  -6  11    2.40    0.21
   8  -6 -11    2.95    0.19
  -8  -6  11    2.31    0.23
  -8  -6  11    2.77    0.21
  -8  -6  11    2.73    0.23
  -8   6  11    2.74    0.17
  -8   6  11    2.68    0.17
   8   6 -11    2.58    0.18
  -8   6  11    2.53    0.23
  -6  -6  11    4.17    0.28
  -6  -6  11    3.38    0.27
   6  -6 -11    4.04    0.25
   6  -6 -11    3.38    0.68
  -6  -6  11    3.83    0.28
   6  -6 -11    3.77    0.23
  -6   6  11    3.86    0.22
  -6   6  11    3.84    0.28
  -6   6  11    3.68    0.23
   6   6 -11    3.65    0.22
   6   6 -11    4.68    0.69
   4  -6 -11   62.46    2.55
  -4  -6  11   60.88    2.61
   4  -6 -11   64.50    2.56
   4  -6 -11   65.49    3.14
  -4  -6  11   62.11    2.59
  -4  -6  11   58.90    2.59
   4   6 -11   62.68    2.55
  -4   6  11   63.85    2.56
  -4   6  11   63.21    2.53
  -4   6  11   62.65    2.62
   4   6 -11   64.52    3.00
  -2  -6  11    5.17    0.33
  -2  -6  11    5.19    0.29
  -2  -6  11    5.05    0.33
   2  -6 -11    5.20    0.30
   2  -6 -11    5.45    0.30
  -2  -6  11    5.77    0.79
  -2   6  11    5.28    0.31
  -2   6  11    5.15    0.34
   2   6 -11    4.80    0.32
  -2   6  11    5.71    0.27
   0  -6 -11   14.99    0.70
   0  -6 -11   15.60    0.73
   0  -6  11   16.63    0.76
   0  -6  11   15.96    0.74
   0  -6  11   15.52    1.31
   0  -6  11   15.61    0.71
   0  -6 -11   14.93    0.70
   0  -6 -11   16.21    1.30
   0   6  11   15.48    0.77
   0   6  11   15.04    0.74
   0   6  11   16.95    0.68
   0   6 -11   15.89    0.70
   0   6 -11   15.12    1.05
   0   6  11   16.06    0.74
   2  -6  11    2.40    0.22
  -2  -6 -11    2.73    0.20
  -2  -6 -11    2.28    0.60
  -2  -6 -11    2.95    0.22
   2  -6  11    2.58    0.22
   2  -6  11    2.58    0.68
   2  -6  11    2.69    0.20
   2   6  11    2.83    0.21
  -2   6 -11    2.80    0.18
   2   6  11    2.60    0.22
   2   6  11    2.72    0.16
  -2   6 -11    2.79    0.54
   2   6  11    2.64    0.23
  -4  -6 -11    5.32    0.29
   4  -6  11    4.97    0.31
  -4  -6 -11    5.29    0.30
   4  -6  11    4.76    0.31
  -4  -6 -11    5.07    0.28
   4  -6  11    5.25    0.30
   4   6  11    4.87    0.24
   4   6  11    5.04    0.29
  -4   6 -11    4.71    0.34
   4   6  11    4.91    0.31
   4   6  11    4.86    0.30
  -6  -6 -11   13.35    0.60
  -6  -6 -11   13.19    0.58
   6  -6  11   12.87    0.61
   6  -6  11   13.41    0.62
   6   6  11   13.32    0.58
  -6   6 -11   13.04    0.60
   6   6  11   12.93    0.59
  -9  -7  11    0.09    0.05
   9  -7 -11    0.08    0.04
   9  -7 -11    0.10    0.06
  -9  -7  11    0.21    0.06
  -9  -7  11    0.17    0.07
  -9   7  11    0.05    0.06
  -9   7  11    0.08    0.04
   9   7 -11    0.07    0.04
  -7  -7  11   34.69    1.46
   7  -7 -11   35.69    1.44
   7  -7 -11   35.64    1.45
  -7  -7  11   33.28    1.48
   7   7 -11   35.01    1.43
  -7   7  11   33.67    1.42
  -7   7  11   32.52    1.49
   5  -7 -11    0.73    0.11
   5  -7 -11    0.67    0.51
  -5  -7  11    0.62    0.13
   5  -7 -11    0.93    0.14
  -5   7  11    0.88    0.15
  -5   7  11    0.96    0.11
   5   7 -11    0.87    0.10
  -5   7  11    0.94    0.13
   5   7 -11    1.25    0.42
  -3  -7  11   33.52    1.49
  -3  -7  11   34.92    1.51
  -3  -7  11   36.33    1.50
   3  -7 -11   36.15    1.48
  -3  -7  11   32.55    1.46
   3  -7 -11   34.66    1.47
   3  -7 -11   36.01    2.15
  -3   7  11   35.07    1.48
  -3   7  11   36.11    1.44
  -3   7  11   34.37    1.52
   3   7 -11   35.20    1.90
   3   7 -11   35.23    1.47
   1  -7 -11   26.99    1.16
  -1  -7  11   26.28    1.81
  -1  -7  11   26.48    1.17
  -1  -7  11   26.84    1.19
   1  -7 -11   26.67    1.86
  -1  -7  11   27.29    1.20
   1  -7 -11   26.58    1.19
   1  -7 -11   28.14    1.17
   1   7 -11   26.05    1.60
  -1   7  11   26.13    1.18
  -1   7  11   30.44    1.13
  -1   7  11   26.67    1.21
   1   7 -11   28.28    1.16
   1  -7  11    7.79    1.06
   1  -7  11    8.93    0.47
   1  -7  11    9.00    0.45
  -1  -7 -11    8.96    1.12
  -1  -7 -11    8.04    0.41
   1  -7  11    8.50    0.46
  -1  -7 -11    9.13    0.47
  -1  -7 -11    8.74    0.43
   1   7  11    8.24    0.47
  -1   7 -11    9.48    0.44
   1   7  11    8.65    0.47
  -1   7 -11    9.15    0.93
   1   7  11    9.06    0.40
   1   7  11    9.28    0.47
   3  -7  11    7.72    0.41
  -3  -7 -11    7.76    0.39
  -3  -7 -11    7.58    0.44
   3  -7  11    7.45    0.41
  -3  -7 -11    7.78    0.41
   3  -7  11    7.80    0.42
   3   7  11    7.89    0.36
   3   7  11    8.11    0.41
  -3   7 -11    8.42    0.41
   3   7  11    7.74    0.42
   3   7  11    8.44    0.42
  -5  -7 -11   14.06    0.63
  -5  -7 -11   14.14    0.62
  -5  -7 -11   13.99    0.62
   5  -7  11   12.92    0.72
   5  -7  11   13.10    0.64
   5   7  11   14.67    0.63
   5   7  11   14.37    0.68
   5   7  11   13.79    0.58
   5   7  11   15.15    0.64
  -5   7 -11   14.43    0.64
  -8  -8  11    3.31    0.22
  -8  -8  11    3.40    0.21
   8  -8 -11    3.16    0.22
  -8  -8  11    3.77    0.21
   8  -8 -11    3.60    0.22
   8   8 -11    3.56    0.20
  -8   8  11    3.27    0.22
  -8   8  11    3.44    0.19
   6  -8 -11    0.33    0.09
  -6  -8  11    0.18    0.07
   6  -8 -11    0.11    0.05
  -6  -8  11    0.01    0.05
   6   8 -11    0.11    0.04
  -6   8  11    0.17    0.05
   4  -8 -11    0.16    0.06
   4  -8 -11    0.28    0.63
  -4  -8  11    0.13    0.06
  -4  -8  11    0.18    0.08
  -4   8  11    0.35    0.08
   4   8 -11    0.25    0.06
  -4   8  11    0.08    0.06
   4   8 -11    0.24    0.38
  -4   8  11    0.24    0.05
   2  -8 -11   11.81    0.56
   2  -8 -11   10.93    0.53
  -2  -8  11   10.75    0.55
   2  -8 -11   11.94    1.32
   2  -8 -11   11.15    0.53
  -2  -8  11   10.70    0.53
  -2   8  11   10.51    0.53
   2   8 -11   11.91    0.53
   2   8 -11   10.38    1.15
  -2   8  11    9.66    0.54
  -2   8  11   11.29    0.49
   0  -8  11    7.28    0.38
   0  -8 -11    7.24    0.37
   0  -8 -11    6.83    1.19
   0  -8  11    6.94    0.39
   0  -8 -11    7.76    0.40
   0  -8 -11    7.20    0.36
   0  -8  11    7.04    0.39
   0   8  11    7.11    0.39
   0   8  11    6.65    0.38
   0   8 -11    7.38    0.38
   0   8  11    7.53    0.40
   0   8 -11    5.63    0.86
   0   8  11    7.16    0.33
   2  -8  11    7.03    0.39
   2  -8  11    7.28    0.40
  -2  -8 -11    7.71    0.40
   2  -8  11    7.37    0.40
  -2  -8 -11    7.54    0.38
  -2   8 -11    7.72    0.39
   2   8  11    8.84    0.46
   2   8  11    7.47    0.34
   2   8  11    7.93    0.40
   2   8  11    7.99    0.40
  -4  -8 -11    5.27    0.28
   4  -8  11    5.32    0.30
   4  -8  11    5.20    0.28
  -4  -8 -11    5.37    0.28
  -4   8 -11    5.77    0.30
   4   8  11    5.66    0.32
   4   8  11    5.47    0.24
   7  -9 -11    3.17    0.20
   7  -9 -11    2.81    0.20
  -7  -9  11    3.14    0.20
   7  -9 -11    3.38    0.23
  -7  -9  11    3.11    0.19
  -7   9  11    2.85    0.22
  -7   9  11    3.16    0.17
   7   9 -11    3.01    0.18
  -5  -9  11    2.70    0.19
   5  -9 -11    2.59    0.20
   5  -9 -11    2.95    0.20
   5  -9 -11    2.65    0.21
  -5  -9  11    2.53    0.19
  -5   9  11    2.42    0.18
  -5   9  11    2.53    0.16
   5   9 -11    2.62    0.17
  -3  -9  11    8.26    0.41
   3  -9 -11    8.16    0.43
   3  -9 -11    8.19    0.42
   3  -9 -11    8.02    0.41
  -3  -9  11    8.21    0.42
   3   9 -11    8.52    0.40
  -3   9  11    8.35    0.38
  -3   9  11    7.22    0.43
  -1  -9  11    1.30    0.14
  -1  -9  11    1.14    0.14
   1  -9 -11    1.19    0.12
   1  -9 -11    0.96    0.11
   1  -9 -11    0.81    0.12
   1   9 -11    1.28    0.13
  -1   9  11    1.09    0.12
  -1   9  11    1.12    0.12
  -1   9  11    1.08    0.09
   1  -9  11   19.36    0.88
  -1  -9 -11   19.88    0.87
   1  -9  11   18.80    0.87
  -1  -9 -11   19.38    0.83
  -1  -9 -11   20.37    0.86
  -1   9 -11   20.62    0.87
   1   9  11   19.84    0.86
   1   9  11   19.96    0.82
   1   9  11   21.23    0.88
  -3  -9 -11    5.78    0.30
  -3  -9 -11    5.81    0.29
   3  -9  11    5.69    0.31
   3  -9  11    5.96    0.32
  -3  -9 -11    6.22    0.31
  -3   9 -11    6.26    0.32
   3   9  11    6.05    0.30
   3   9  11    6.20    0.26
  -6 -10  11    0.75    0.08
   6 -10 -11    0.80    0.10
   6 -10 -11    0.88    0.10
   6 -10 -11    0.80    0.10
  -6 -10  11    0.62    0.08
  -6  10  11    0.90    0.07
   4 -10 -11    0.08    0.05
  -4 -10  11    0.07    0.04
   4 -10 -11    0.01    0.05
  -4 -10  11    0.06    0.05
   4 -10 -11    0.01    0.06
   4  10 -11    0.04    0.03
  -4  10  11    0.02    0.04
  -4  10  11    0.10    0.03
   2 -10 -11    2.45    0.18
   2 -10 -11    2.89    0.21
   2 -10 -11    2.78    0.18
  -2 -10  11    2.74    0.18
  -2  10  11    2.49    0.16
  -2  10  11    2.63    0.18
   2  10 -11    2.66    0.17
   0 -10  11   11.79    0.56
   0 -10  11   12.41    0.57
   0 -10 -11   12.31    0.54
   0 -10 -11   12.42    0.57
   0 -10 -11   13.13    0.56
   0  10  11   12.54    0.53
   0  10 -11   13.06    0.58
   0  10  11   13.12    0.57
  -2 -10 -11    8.49    0.38
   2 -10  11    7.82    0.39
   2 -10  11    7.38    0.37
  -2 -10 -11    8.49    0.37
  -2 -10 -11    8.36    0.38
   2  10  11    8.04    0.34
   2  10  11    8.05    0.37
  -2  10 -11    8.13    0.39
  -3 -11  11    5.86    0.27
   3 -11 -11    5.58    0.28
   3 -11 -11    6.19    0.29
   3  11 -11    6.06    0.28
  -3  11  11    5.80    0.26
  -3  11  11    6.02    0.30
   1 -11 -11    0.16    0.04
  -1 -11  11    0.14    0.04
   1 -11 -11    0.23    0.06
  -1  11  11    0.16    0.02
  -1  11  11    0.19    0.04
   1  11 -11    0.15    0.04
  12   0 -12   72.61    2.79
  12   0 -12   66.58    2.78
 -12   0  12   69.70    2.81
 -12   0  12   66.61    2.83
  10   0 -12   12.47    0.61
  10   0 -12   13.78    0.64
 -10   0  12   13.66    0.65
 -10   0  12   13.16    0.66
 -10   0  12   12.87    0.72
  -8   0  12   62.45    2.42
   8   0 -12   54.95    2.36
   8   0 -12   56.40    2.87
   8   0 -12   55.04    2.34
  -8   0  12   55.09    2.37
  -8   0  12   63.19    2.39
  -8   0  12   55.77    2.49
  -6   0  12    6.32    0.35
  -6   0  12    6.59    0.34
   6   0 -12    5.60    0.31
  -6   0  12    5.95    0.42
   6   0 -12    5.89    0.55
   4   0 -12   14.20    0.79
  -4   0  12   13.71    0.71
  -4   0  12   14.70    0.67
  -4   0  12   15.27    0.76
  -2   0  12   13.54    0.62
  -2   0  12   12.65    0.64
  -2   0  12   13.27    0.66
  -2   0  12   13.17    0.59
  -2   0  12   14.33    0.72
  -2   0  12   13.19    1.13
   2   0 -12   12.92    0.67
   2   0 -12   13.82    0.68
   0   0  12  113.01    4.33
   0   0  12  104.30    4.37
   0   0  12  108.52    4.24
   0   0  12  105.63    4.94
   0   0 -12  106.36    4.38
   0   0  12  103.80    4.26
   0   0  12  101.19    4.28
  -2   0 -12  124.18    5.18
   2   0  12  116.13    4.91
   2   0  12  115.89    5.65
   2   0  12  119.61    4.93
   2   0  12  122.56    5.02
   2   0  12  124.80    4.98
   2   0  12  131.98    4.90
  -4   0 -12   18.67    1.30
   4   0  12   20.72    0.87
   4   0  12   17.07    1.62
  -4   0 -12   18.62    0.87
   4   0  12   18.57    0.89
   4   0  12   19.69    0.95
   4   0  12   20.97    0.97
   4   0  12   17.44    0.87
   6   0  12    0.99    0.16
   6   0  12    0.82    0.11
   6   0  12    0.61    0.12
  -6   0 -12    0.85    0.12
   6   0  12    0.74    0.12
  -8   0 -12   43.49    1.75
   8   0  12   42.87    1.73
   8   0  12   41.27    1.76
   8   0  12   41.63    1.70
 -11  -1  12    9.75    0.53
  11  -1 -12    9.60    0.47
 -11  -1  12    9.52    0.51
 -11  -1  12    9.61    0.52
  11  -1 -12    9.58    0.49
  11   1 -12   10.23    0.49
 -11   1  12   10.17    0.50
  11   1 -12    9.10    0.47
 -11   1  12   10.27    0.58
  -9  -1  12    1.17    0.19
   9  -1 -12    1.38    0.14
   9  -1 -12    1.29    0.53
  -9  -1  12    1.47    0.21
   9  -1 -12    1.32    0.21
  -9   1  12    1.60    0.24
   9   1 -12    1.32    0.49
   9   1 -12    1.45    0.15
   7  -1 -12    0.08    0.05
  -7  -1  12    0.23    0.11
   7  -1 -12    0.14    0.27
  -7  -1  12    0.14    0.08
  -7  -1  12    0.05    0.05
   7   1 -12    0.24    0.27
  -7   1  12    0.18    0.07
   5  -1 -12    6.28    0.32
  -5  -1  12    7.61    0.41
   5  -1 -12    7.05    0.56
  -5  -1  12    6.33    0.45
  -5  -1  12    5.78    0.38
  -5  -1  12    6.98    0.44
  -5  -1  12    6.56    0.36
  -5   1  12    7.09    0.37
  -5   1  12    7.00    0.44
   5   1 -12    6.50    0.54
  -3  -1  12   61.74    3.23
  -3  -1  12   61.09    2.56
  -3  -1  12   58.66    2.62
  -3  -1  12   67.77    2.66
  -3  -1  12   63.42    2.71
   3  -1 -12   65.05    2.73
  -3  -1  12   62.18    2.61
   3   1 -12   67.53    2.71
  -3   1  12   69.50    2.61
  -3   1  12   63.52    2.66
   3   1 -12   63.51    2.65
  -3   1  12   61.20    2.57
  -3   1  12   66.03    2.70
  -1  -1  12   26.24    1.70
  -1  -1  12   26.18    1.23
  -1  -1  12   25.65    1.14
  -1  -1  12   25.63    1.12
  -1  -1  12   26.91    1.17
  -1  -1  12   26.93    1.10
  -1   1  12   24.89    1.21
  -1   1  12   24.97    1.17
  -1   1  12   26.89    1.12
  -1   1  12   26.66    1.10
  -1  -1 -12    2.46    0.44
   1  -1  12    1.38    0.53
   1  -1  12    2.17    0.16
   1  -1  12    2.08    0.19
   1  -1  12    2.02    0.24
   1  -1  12    2.27    0.21
   1   1  12    1.97    0.22
   1   1  12    1.84    0.17
   1   1  12    2.05    0.21
  -1   1 -12    2.19    0.27
  -3  -1 -12   11.81    0.61
   3  -1  12   11.41    1.25
  -3  -1 -12   11.36    1.01
   3  -1  12   14.11    0.61
   3  -1  12   12.96    0.67
   3  -1  12   13.05    0.64
   3  -1  12   13.12    0.72
  -3   1 -12   12.76    0.89
   3   1  12   13.33    0.69
   3   1  12   13.56    0.70
  -3   1 -12   11.55    0.59
   3   1  12   13.03    1.40
   3   1  12   12.73    0.63
   3   1  12   13.74    0.62
   3   1  12   11.99    0.62
  -5  -1 -12   35.93    1.48
   5  -1  12   34.59    1.54
   5  -1  12   34.47    1.54
   5  -1  12   35.46    1.46
   5  -1  12   32.21    1.48
   5   1  12   34.66    1.46
   5   1  12   34.25    1.45
  -5   1 -12   34.55    1.46
   5   1  12   33.50    1.53
  -5   1 -12   30.69    1.91
   5   1  12   34.86    1.53
   5   1  12   35.00    1.47
   5   1  12   33.94    2.73
   7  -1  12    0.96    0.16
  -7  -1 -12    0.67    0.10
   7  -1  12    0.65    0.10
   7  -1  12    0.69    0.09
  -7  -1 -12    0.79    0.09
   7   1  12    0.68    0.13
   7   1  12    0.91    0.10
   7   1  12    0.94    0.13
   7   1  12    0.74    0.09
  -7   1 -12    0.76    0.11
  12  -2 -12    0.08    0.04
 -12  -2  12    0.10    0.06
 -12  -2  12    0.18    0.07
  12  -2 -12    0.05    0.05
  12   2 -12    0.09    0.04
 -12   2  12    0.03    0.04
 -12   2  12    0.11    0.04
  12   2 -12    0.10    0.04
 -12   2  12    0.11    0.07
  10  -2 -12   29.54    1.28
  10  -2 -12   30.08    1.25
 -10  -2  12   29.74    1.32
 -10  -2  12   29.77    1.34
 -10  -2  12   30.51    1.28
  10   2 -12   27.37    1.26
  10   2 -12   29.83    1.28
 -10   2  12   30.07    1.41
 -10   2  12   30.11    1.28
   8  -2 -12   20.94    0.91
   8  -2 -12   20.29    1.38
  -8  -2  12   20.45    0.94
  -8  -2  12   21.21    0.96
  -8  -2  12   20.49    0.99
  -8  -2  12   21.15    0.99
   8  -2 -12   19.98    0.89
   8   2 -12   18.50    1.43
   8   2 -12   20.81    0.93
  -8   2  12   21.49    0.94
  -8   2  12   21.94    1.06
  -6  -2  12    8.99    0.48
   6  -2 -12    9.00    0.42
  -6  -2  12    8.99    0.49
  -6  -2  12    9.06    0.46
   6  -2 -12    8.78    0.73
  -6  -2  12    9.36    0.53
   6   2 -12    8.19    0.43
   6   2 -12    8.96    0.77
  -6   2  12    9.06    0.54
  -4  -2  12  144.59    5.49
  -4  -2  12  116.88    5.25
  -4  -2  12  128.06    5.25
   4  -2 -12  130.78    5.19
   4  -2 -12  132.08    5.48
  -4  -2  12  130.47    5.33
  -4  -2  12  130.06    5.22
  -4   2  12  141.73    5.37
   4   2 -12  126.24    5.41
  -4   2  12  130.93    5.30
  -2  -2  12    1.42    0.11
  -2  -2  12    1.33    0.46
  -2  -2  12    1.46    0.19
  -2  -2  12    1.39    0.15
  -2  -2  12    1.33    0.14
   2  -2 -12    1.69    0.30
  -2  -2  12    1.65    0.17
   2   2 -12    1.63    0.23
  -2   2  12    1.81    0.19
   2   2 -12    1.45    0.15
  -2   2  12    1.81    0.15
  -2   2  12    1.45    0.17
  -2   2  12    1.36    0.12
   0  -2  12    0.58    0.14
   0  -2  12    0.56    0.10
   0  -2 -12    0.53    0.29
   0  -2  12    0.72    0.14
   0  -2  12    0.60    0.17
   0  -2  12    0.73    0.08
   0  -2  12    0.42    0.37
   0   2  12    0.86    0.15
   0   2  12    0.61    0.09
   0   2  12    0.72    0.12
   0   2  12   -0.52    0.48
   0   2 -12    0.58    0.21
   0   2  12    0.84    0.15
   2  -2  12   31.59    1.39
   2  -2  12   31.01    1.36
  -2  -2 -12   30.63    1.33
   2  -2  12   30.36    1.44
  -2  -2 -12   30.35    1.79
   2  -2  12   32.62    1.32
   2  -2  12   30.25    2.00
  -2   2 -12   31.73    1.52
   2   2  12   29.85    1.35
   2   2  12   33.71    1.35
   2   2  12   30.75    1.42
   2   2  12   32.43    1.41
   4  -2  12    0.72    0.58
  -4  -2 -12    0.27    0.08
   4  -2  12    0.35    0.15
   4  -2  12    0.44    0.11
  -4  -2 -12    1.06    0.51
   4   2  12    0.49    0.16
   4   2  12    0.35    0.11
  -4   2 -12    0.62    0.10
  -4   2 -12    0.37    0.33
   4   2  12   -0.40    0.94
   6  -2  12    0.21    0.08
   6  -2  12    0.02    0.07
   6  -2  12    0.02    0.04
  -6  -2 -12    0.07    0.06
  -6  -2 -12    0.16    0.06
   6  -2  12    0.03    0.06
   6   2  12   -0.03    0.06
   6   2  12    0.15    0.06
   6   2  12    0.05    0.06
  -6   2 -12    0.04    0.05
   6   2  12    0.05    0.04
   6   2  12    0.06    0.05
   8  -2  12    0.03    0.04
  -8  -2 -12    0.06    0.05
   8  -2  12    0.02    0.05
   8  -2  12    0.05    0.05
  -8   2 -12    0.06    0.05
   8   2  12    0.07    0.04
   8   2  12    0.02    0.04
 -11  -3  12   13.27    0.67
  11  -3 -12   13.60    0.65
 -11  -3  12   13.93    0.69
  11  -3 -12   13.97    0.64
  11   3 -12   14.86    0.64
 -11   3  12   13.27    0.62
  11   3 -12   13.00    0.62
 -11   3  12   15.33    0.76
  -9  -3  12    0.02    0.07
  -9  -3  12   -0.01    0.06
   9  -3 -12    0.02    0.04
  -9  -3  12    0.05    0.08
   9  -3 -12    0.18    0.46
  -9   3  12    0.02    0.04
  -9   3  12    0.06    0.04
  -9   3  12    0.06    0.08
   9   3 -12    0.00    0.05
   9   3 -12    0.34    0.57
  -7  -3  12   17.30    0.82
   7  -3 -12   17.76    0.78
  -7  -3  12   16.79    0.84
   7  -3 -12   17.21    0.76
   7  -3 -12   17.47    1.20
  -7  -3  12   17.30    0.82
  -7   3  12   18.04    0.90
  -7   3  12   17.66    0.79
   7   3 -12   16.28    1.27
  -7   3  12   16.90    0.74
   7   3 -12   19.08    0.79
   5  -3 -12   28.63    1.50
  -5  -3  12   25.63    1.16
   5  -3 -12   27.91    1.13
  -5  -3  12   26.21    1.19
  -5  -3  12   27.70    1.22
  -5  -3  12   25.60    1.18
   5   3 -12   24.18    1.47
   5   3 -12   26.83    1.13
  -5   3  12   28.68    1.17
  -5   3  12   27.36    1.25
  -3  -3  12   -0.02    0.04
  -3  -3  12    0.06    0.07
   3  -3 -12   -0.02    0.03
  -3  -3  12   -0.02    0.03
   3  -3 -12    0.11    0.18
  -3  -3  12   -0.12    0.06
  -3  -3  12    0.15    0.31
  -3  -3  12   -0.01    0.05
  -3   3  12    0.11    0.08
   3   3 -12    0.02    0.17
  -3   3  12   -0.09    0.09
  -3   3  12   -0.06    0.04
  -3   3  12   -0.01    0.04
   1  -3 -12   33.38    1.41
  -1  -3  12   34.64    1.47
  -1  -3  12   36.54    1.45
  -1  -3  12   35.64    1.50
  -1  -3  12   35.73    2.07
  -1  -3  12   30.90    1.44
  -1   3  12   33.72    1.53
  -1   3  12   34.83    1.45
  -1   3  12   36.65    1.47
   1   3 -12   32.98    1.55
  -1  -3 -12    0.94    0.39
   1  -3  12    1.32    0.51
  -1  -3 -12    0.86    0.11
   1  -3  12    0.85    0.16
   1  -3  12    0.78    0.12
   1  -3  12    0.85    0.10
   1  -3  12    0.89    0.15
   1   3  12    1.02    0.13
   1   3  12    0.92    0.16
  -1   3 -12    0.90    0.24
   1   3  12    0.68    0.12
  -3  -3 -12   30.58    1.91
   3  -3  12   30.01    1.36
   3  -3  12   30.71    1.34
   3  -3  12   29.04    1.38
  -3  -3 -12   30.45    1.31
   3  -3  12   27.92    1.97
   3  -3  12   32.53    1.30
   3   3  12   31.69    1.39
  -3   3 -12   31.09    1.28
   3   3  12   31.09    1.33
  -3   3 -12   29.94    1.59
   3   3  12   29.76    1.33
   5  -3  12    3.97    0.25
   5  -3  12    3.27    0.28
  -5  -3 -12    3.48    0.25
   5  -3  12    3.78    0.29
   5  -3  12    3.93    0.28
   5  -3  12    2.25    0.88
   5   3  12    3.99    0.29
   5   3  12    4.11    0.27
   5   3  12    3.95    0.25
  -5   3 -12    3.93    0.25
   5   3  12    3.82    0.26
   7  -3  12    0.58    0.11
   7  -3  12    0.79    0.14
   7  -3  12    0.82    0.10
  -7  -3 -12    0.69    0.10
  -7  -3 -12    0.54    0.09
   7   3  12    0.74    0.08
   7   3  12    0.75    0.09
   7   3  12    0.63    0.10
  -7   3 -12    0.67    0.10
  12  -4 -12    4.26    0.24
 -12  -4  12    4.24    0.25
  12  -4 -12    4.69    0.26
 -12  -4  12    4.18    0.25
 -12   4  12    5.15    0.24
  12   4 -12    4.97    0.24
  12   4 -12    4.46    0.23
 -12   4  12    4.99    0.31
 -10  -4  12    1.67    0.18
  10  -4 -12    1.90    0.15
 -10  -4  12    1.99    0.20
  10  -4 -12    2.05    0.16
 -10  -4  12    2.09    0.17
 -10   4  12    1.85    0.13
 -10   4  12    1.72    0.15
  10   4 -12    1.82    0.15
  10   4 -12    1.98    0.15
 -10   4  12    1.97    0.22
   8  -4 -12    1.17    0.74
  -8  -4  12    0.56    0.13
  -8  -4  12    0.71    0.13
   8  -4 -12    0.76    0.10
   8  -4 -12    0.56    0.09
   8   4 -12    0.85    0.11
  -8   4  12    0.72    0.15
   8   4 -12    0.86    0.58
  -8   4  12    0.87    0.11
  -8   4  12    0.50    0.08
   6  -4 -12    3.87    0.23
  -6  -4  12    3.59    0.28
   6  -4 -12    4.48    0.61
  -6  -4  12    3.87    0.27
  -6  -4  12    3.93    0.28
  -6  -4  12    3.51    0.26
   6  -4 -12    4.06    0.24
   6   4 -12    4.01    0.24
  -6   4  12    4.17    0.25
  -6   4  12    3.71    0.21
   6   4 -12    3.94    0.67
  -6   4  12    4.42    0.32
   4  -4 -12   25.41    1.19
  -4  -4  12   26.80    1.22
   4  -4 -12   29.86    1.18
  -4  -4  12   29.80    1.21
   4  -4 -12   28.23    1.55
  -4  -4  12   26.30    1.22
  -4  -4  12   28.45    1.25
   4   4 -12   28.03    1.55
   4   4 -12   26.94    1.17
  -4   4  12   27.03    1.15
  -4   4  12   29.08    1.28
  -4   4  12   29.92    1.21
   2  -4 -12   54.49    2.23
  -2  -4  12   55.14    2.94
  -2  -4  12   54.09    2.24
  -2  -4  12   55.61    2.31
  -2  -4  12   54.63    2.29
   2  -4 -12   57.44    2.71
  -2   4  12   52.70    2.26
  -2   4  12   54.31    2.34
  -2   4  12   58.84    2.28
   2   4 -12   55.46    2.52
   0  -4  12   13.46    0.66
   0  -4  12   14.23    0.62
   0  -4  12   13.83    0.68
   0  -4  12   13.06    1.18
   0  -4 -12   14.47    1.12
   0  -4 -12   13.30    0.63
   0   4  12   13.60    0.65
   0   4  12   13.71    0.65
   0   4  12   14.26    0.71
   0   4 -12   12.66    0.80
   2  -4  12   14.16    0.69
   2  -4  12   13.56    1.27
  -2  -4 -12   14.50    1.19
   2  -4  12   14.01    0.71
   2  -4  12   14.72    0.66
  -2  -4 -12   15.01    0.68
  -2   4 -12   13.60    0.92
   2   4  12   14.50    0.69
  -2   4 -12   14.14    0.64
   2   4  12   15.00    0.74
   2   4  12   13.81    0.69
   4  -4  12    0.10    0.05
  -4  -4 -12    0.21    0.07
   4  -4  12    0.12    0.08
   4  -4  12    0.23    0.09
  -4  -4 -12   -0.01    0.54
  -4   4 -12    0.13    0.06
   4   4  12    0.11    0.05
  -4   4 -12    0.41    0.41
   4   4  12    0.23    0.08
   4   4  12    0.18    0.08
   6  -4  12   20.18    0.94
   6  -4  12   21.34    0.93
  -6  -4 -12   21.34    0.90
  -6  -4 -12   19.73    0.88
   6  -4  12   20.10    0.90
   6   4  12   21.31    0.89
   6   4  12   21.15    0.90
  -6   4 -12   20.19    0.90
   6   4  12   19.58    0.91
 -11  -5  12   13.18    0.61
 -11  -5  12   12.97    0.60
  11  -5 -12   12.55    0.58
  11  -5 -12   12.36    0.61
 -11   5  12   13.40    0.66
  11   5 -12   13.04    0.57
  11   5 -12   12.57    0.57
 -11   5  12   14.33    0.56
  -9  -5  12    4.14    0.29
  -9  -5  12    4.22    0.26
   9  -5 -12    3.83    0.23
   9  -5 -12    3.76    0.24
  -9  -5  12    3.61    0.27
  -9   5  12    3.93    0.22
   9   5 -12    4.50    0.25
  -9   5  12    3.90    0.23
  -9   5  12    3.98    0.30
   7  -5 -12   99.83    3.91
  -7  -5  12   90.22    3.97
   7  -5 -12  100.45    3.90
  -7  -5  12  100.65    4.02
  -7  -5  12   95.43    3.98
   7  -5 -12   96.15    4.50
   7   5 -12  100.85    3.90
  -7   5  12   96.49    3.92
  -7   5  12   98.86    4.04
   7   5 -12   96.38    4.55
  -7   5  12   93.45    3.87
   5  -5 -12    3.81    0.60
   5  -5 -12    3.87    0.23
  -5  -5  12    3.74    0.27
  -5  -5  12    3.87    0.27
  -5  -5  12    3.71    0.28
   5  -5 -12    3.84    0.23
   5   5 -12    4.69    0.64
  -5   5  12    4.32    0.31
  -5   5  12    3.52    0.24
  -5   5  12    3.79    0.21
   5   5 -12    3.80    0.23
   3  -5 -12    2.05    0.15
   3  -5 -12    1.71    0.16
  -3  -5  12    2.08    0.20
  -3  -5  12    1.80    0.16
  -3  -5  12    1.69    0.18
  -3   5  12    2.00    0.17
   3   5 -12    2.01    0.16
  -3   5  12    2.26    0.13
  -3   5  12    2.02    0.20
   3   5 -12    1.99    0.51
  -3   5  12    1.99    0.17
  -1  -5  12   43.03    2.47
  -1  -5  12   42.91    1.84
  -1  -5  12   43.39    1.82
  -1  -5  12   43.28    1.78
   1  -5 -12   40.00    1.78
   1  -5 -12   45.24    1.79
   1  -5 -12   44.42    2.40
  -1   5  12   41.31    1.81
  -1   5  12   42.88    1.87
  -1   5  12   45.68    1.82
   1  -5  12    2.69    0.22
  -1  -5 -12    2.37    0.58
   1  -5  12    3.01    0.24
   1  -5  12    3.54    0.76
  -1  -5 -12    2.78    0.22
  -1  -5 -12    2.70    0.20
   1  -5  12    2.92    0.20
   1   5  12    3.34    0.26
   1   5  12    2.67    0.22
  -1   5 -12    2.82    0.19
  -1   5 -12    2.70    0.47
   1   5  12    2.84    0.23
  -3  -5 -12    0.61    0.10
  -3  -5 -12    0.78    0.50
  -3  -5 -12    0.63    0.10
   3  -5  12    0.66    0.12
   3  -5  12    0.58    0.11
   3  -5  12    0.67    0.55
   3  -5  12    0.94    0.12
   3   5  12    0.79    0.11
  -3   5 -12    0.94    0.43
   3   5  12    0.55    0.10
   3   5  12    0.93    0.14
   5  -5  12    0.34    0.09
   5  -5  12    0.54    0.09
  -5  -5 -12    0.56    0.09
   5  -5  12    0.47    0.10
  -5  -5 -12    0.58    0.09
  -5  -5 -12    0.49    0.07
   5   5  12    0.59    0.11
  -5   5 -12    0.44    0.08
   5   5  12    0.46    0.08
   5   5  12    0.59    0.10
   7  -5  12    1.36    0.13
  -7  -5 -12    1.75    0.12
  -7  -5 -12    1.70    0.13
   7  -5  12    1.84    0.17
   7  -5  12    1.69    0.15
  -7   5 -12    1.81    0.13
   7   5  12    1.45    0.13
   7   5  12    1.46    0.09
 -10  -6  12   51.29    2.14
  10  -6 -12   50.86    2.12
 -10  -6  12   49.80    2.14
 -10  -6  12   54.44    2.13
  10  -6 -12   51.92    2.13
 -10   6  12   52.45    2.19
 -10   6  12   55.37    2.10
  10   6 -12   52.29    2.11
  10   6 -12   52.13    2.11
  -8  -6  12   38.87    1.59
   8  -6 -12   40.26    1.64
  -8  -6  12   37.36    1.61
  -8  -6  12   34.80    1.60
   8  -6 -12   38.14    1.57
  -8   6  12   36.24    1.56
  -8   6  12   38.05    1.55
   8   6 -12   39.84    1.57
  -8   6  12   37.50    1.65
   6  -6 -12    4.98    0.28
  -6  -6  12    5.28    0.33
  -6  -6  12    5.36    0.32
   6  -6 -12    5.27    0.29
   6   6 -12    4.61    0.27
  -6   6  12    4.87    0.26
  -6   6  12    4.80    0.33
  -6   6  12    4.88    0.28
   4  -6 -12   20.54    0.91
   4  -6 -12   22.27    1.49
  -4  -6  12   20.95    0.95
  -4  -6  12   19.63    0.94
   4  -6 -12   21.92    0.92
  -4  -6  12   20.72    0.97
  -4   6  12   20.07    0.97
   4   6 -12   21.38    1.34
   4   6 -12   19.95    0.89
  -4   6  12   21.28    0.88
  -4   6  12   20.95    0.92
  -2  -6  12   41.28    2.44
   2  -6 -12   41.94    1.73
   2  -6 -12   39.89    1.71
  -2  -6  12   39.69    1.71
  -2  -6  12   41.89    1.75
  -2  -6  12   43.66    1.77
  -2   6  12   41.94    1.79
  -2   6  12   44.06    1.68
   2   6 -12   39.14    1.70
   2   6 -12   41.22    2.11
  -2   6  12   43.14    1.74
  -2   6  12   38.27    1.74
   0  -6  12    6.14    0.92
   0  -6 -12    6.39    0.93
   0  -6  12    6.51    0.39
   0  -6 -12    6.87    0.37
   0  -6  12    6.85    0.39
   0  -6 -12    6.25    0.33
   0  -6 -12    6.46    0.34
   0  -6  12    7.03    0.36
   0   6  12    6.76    0.30
   0   6 -12    6.64    0.34
   0   6  12    6.40    0.38
   0   6  12    6.27    0.40
   0   6  12    6.30    0.38
   0   6 -12    5.95    0.68
   2  -6  12    0.32    0.09
  -2  -6 -12    0.49    0.55
  -2  -6 -12    0.49    0.09
   2  -6  12    0.06    0.54
  -2  -6 -12    0.40    0.09
   2  -6  12    0.26    0.08
   2   6  12    0.40    0.09
  -2   6 -12    0.64    0.40
   2   6  12    0.27    0.08
   2   6  12    0.42    0.10
  -2   6 -12    0.41    0.07
   4  -6  12    5.16    0.32
  -4  -6 -12    5.21    0.31
   4  -6  12    5.95    0.34
   4  -6  12    5.69    0.32
  -4  -6 -12    6.23    0.32
  -4  -6 -12    5.53    0.30
   4   6  12    5.51    0.31
   4   6  12    5.77    0.31
  -4   6 -12    5.23    0.29
   4   6  12    5.51    0.32
  -6  -6 -12    0.17    0.05
  -6  -6 -12    0.17    0.05
   6  -6  12    0.16    0.06
   6  -6  12    0.11    0.06
   6  -6  12    0.26    0.07
   6   6  12    0.08    0.05
  -6   6 -12    0.23    0.06
   6   6  12    0.21    0.04
   9  -7 -12    2.37    0.16
   9  -7 -12    2.18    0.17
  -9  -7  12    2.24    0.16
  -9  -7  12    2.18    0.15
  -9   7  12    2.31    0.18
  -9   7  12    2.40    0.14
   9   7 -12    2.30    0.15
   7  -7 -12    5.78    0.31
  -7  -7  12    5.35    0.33
   7  -7 -12    5.95    0.33
  -7  -7  12    6.04    0.33
  -7   7  12    5.98    0.29
   7   7 -12    5.86    0.30
  -7   7  12    5.81    0.35
  -5  -7  12   15.61    0.72
  -5  -7  12   14.16    0.72
   5  -7 -12   15.08    0.69
   5  -7 -12   15.21    1.43
   5  -7 -12   16.27    0.71
  -5   7  12   14.57    0.74
  -5   7  12   14.30    0.68
  -5   7  12   15.67    0.66
   5   7 -12   15.28    1.17
   5   7 -12   15.54    0.67
   3  -7 -12    6.71    0.35
   3  -7 -12    6.69    0.36
  -3  -7  12    6.65    0.38
  -3  -7  12    6.32    0.38
  -3   7  12    6.71    0.31
   3   7 -12    6.31    0.34
  -3   7  12    5.45    0.35
  -3   7  12    6.26    0.38
  -3   7  12    6.32    0.35
   1  -7 -12    0.59    0.09
   1  -7 -12    0.47    0.10
   1  -7 -12    0.54    0.08
  -1  -7  12    0.37    0.07
  -1  -7  12    0.11    0.53
  -1  -7  12    0.53    0.12
  -1  -7  12    0.78    0.14
  -1   7  12    0.50    0.11
  -1   7  12    0.70    0.11
  -1   7  12    0.55    0.11
  -1   7  12    0.53    0.07
   1   7 -12    0.47    0.08
   1  -7  12    0.40    0.09
   1  -7  12    0.61    0.10
   1  -7  12    0.91    0.68
   1  -7  12    0.68    0.12
  -1  -7 -12    0.88    0.11
  -1  -7 -12    0.64    0.11
   1   7  12    0.78    0.12
   1   7  12    0.51    0.09
   1   7  12    0.63    0.07
   3  -7  12    1.73    0.16
  -3  -7 -12    1.57    0.14
  -3  -7 -12    1.90    0.16
   3  -7  12    1.74    0.16
  -3  -7 -12    1.77    0.15
   3  -7  12    1.92    0.18
   3   7  12    2.02    0.17
   3   7  12    1.86    0.15
   3   7  12    1.84    0.17
  -3   7 -12    1.52    0.14
  -5  -7 -12    0.31    0.06
   5  -7  12    0.28    0.07
   5  -7  12    0.23    0.06
  -5  -7 -12    0.39    0.09
  -5  -7 -12    0.23    0.05
   5  -7  12    0.21    0.05
   5   7  12    0.24    0.05
  -5   7 -12    0.19    0.06
   5   7  12    0.21    0.04
  -8  -8  12    3.63    0.21
   8  -8 -12    3.78    0.22
   8  -8 -12    3.46    0.23
   8   8 -12    3.50    0.20
  -8   8  12    3.36    0.22
  -8   8  12    3.92    0.19
  -6  -8  12    6.50    0.37
  -6  -8  12    6.81    0.36
   6  -8 -12    7.05    0.37
   6  -8 -12    7.01    0.36
   6   8 -12    7.06    0.34
  -6   8  12    7.28    0.33
  -6   8  12    6.34    0.37
  -4  -8  12   -0.05    0.04
   4  -8 -12    0.08    0.06
  -4  -8  12    0.17    0.08
  -4   8  12    0.11    0.05
  -4   8  12    0.03    0.04
   4   8 -12    0.12    0.04
  -4   8  12    0.10    0.04
  -2  -8  12   29.00    1.24
   2  -8 -12   28.79    1.24
  -2  -8  12   26.83    1.20
   2  -8 -12   28.91    1.21
   2  -8 -12   28.84    1.21
  -2   8  12   30.25    1.17
  -2   8  12   28.82    1.25
   2   8 -12   28.40    1.23
  -2   8  12   27.28    1.23
  -2   8  12   27.95    1.22
   0  -8  12   21.89    1.00
   0  -8  12   22.16    0.99
   0  -8 -12   23.12    1.01
   0  -8 -12   22.45    0.96
   0  -8 -12   23.18    0.98
   0  -8  12   21.95    1.00
   0   8 -12   24.35    0.99
   0   8  12   22.91    1.01
   0   8  12   22.38    1.00
   0   8  12   23.17    1.01
   0   8  12   23.69    0.94
   2  -8  12    0.08    0.05
   2  -8  12    0.09    0.06
   2  -8  12    0.01    0.06
  -2  -8 -12   -0.01    0.05
  -2   8 -12    0.06    0.05
   2   8  12    0.10    0.04
   2   8  12    0.04    0.02
   2   8  12    0.04    0.05
   2   8  12    0.07    0.05
  -4  -8 -12   13.92    0.61
   4  -8  12   14.43    0.64
  -4  -8 -12   13.55    0.61
   4  -8  12   14.29    0.64
   4   8  12   14.74    0.61
  -4   8 -12   14.00    0.63
   7  -9 -12   27.69    1.16
   7  -9 -12   27.00    1.17
   7  -9 -12   27.18    1.17
  -7  -9  12   28.29    1.15
  -7   9  12   28.64    1.13
  -5  -9  12   47.96    2.02
   5  -9 -12   51.05    2.03
   5  -9 -12   50.03    2.02
  -5  -9  12   48.58    2.02
   5   9 -12   50.23    1.99
  -5   9  12   47.64    2.01
  -3  -9  12    0.62    0.10
   3  -9 -12    0.91    0.12
   3  -9 -12    0.95    0.11
   3  -9 -12    0.69    0.10
  -3   9  12    0.59    0.08
   3   9 -12    0.77    0.09
  -3   9  12    0.61    0.11
  -3   9  12    0.64    0.10
  -3   9  12    0.76    0.07
   1  -9 -12    0.08    0.04
  -1  -9  12    0.05    0.05
   1  -9 -12    0.08    0.04
  -1  -9  12    0.12    0.07
  -1   9  12    0.13    0.05
  -1   9  12    0.07    0.03
[truncated: 71,169 more chars]
